# Supplementary material for: Consume, Modify, Share (CMS): The Interplay between Individual Decisions and Structural Network Properties in the Diffusion of Information
Source: PLoS One. 2016 Oct 31;11(10):e0164651. doi: 10.1371/journal.pone.0164651 (PMC5087943; doi:10.1371/journal.pone.0164651)
Supplement: S1 Dataset — (TXT) [file pone.0164651.s001.txt]

DBLP strong ties
Superspread threshold: 30 nodes
number of consumers, size of critical mass group

NM
Network size: 317080
1, 0
1, 0
141806, 69135
141762, 63939
1, 0
141312, 68997
1, 0
3, 0
2, 0
2, 0
1, 0
2, 0
140784, 63559
2, 0
2, 0
142264, 74104
1, 0
2, 0
1, 0
141427, 74308
1, 0
141552, 61252
142306, 65961
142135, 64092
143075, 61048
1, 0
1, 0
2, 0
1, 0
2, 0
1, 0
3, 0
1, 0
141210, 67268
143005, 68212
1, 0
1, 0
2, 0
141579, 69704
3, 0
2, 0
2, 0
2, 0
1, 0
1, 0
1, 0
1, 0
2, 0
1, 0
140816, 63125
2, 0
2, 0
1, 0
142112, 62386
1, 0
141385, 66455
142027, 59584
1, 0
1, 0
1, 0
1, 0
2, 0
1, 0
141938, 56494
1, 0
141184, 63736
1, 0
141452, 70833
2, 0
2, 0
2, 0
141943, 61635
140087, 63869
1, 0
1, 0
2, 0
2, 0
1, 0
2, 0
142469, 67285
2, 0
2, 0
2, 0
1, 0
2, 0
142019, 50761
1, 0
1, 0
1, 0
1, 0
1, 0
142434, 67365
2, 0
1, 0
141435, 60117
141726, 52122
142312, 61068
142027, 62404
142901, 60045
1, 0
1, 0
1, 0
2, 0
2, 0
2, 0
140913, 74020
2, 0
2, 0
141651, 57424
140847, 58070
2, 0
2, 0
1, 0
2, 0
2, 0
1, 0
2, 0
142673, 61643
141626, 54620
2, 0
2, 0
2, 0
1, 0
1, 0
141917, 64276
1, 0
1, 0
141175, 60312
2, 0
142417, 60294
140721, 67405
141363, 66166
140731, 51053
3, 0
1, 0
2, 0
142179, 67094
2, 0
1, 0
1, 0
142606, 58544
2, 0
142262, 63783
1, 0
1, 0
141980, 46556
1, 0
1, 0
1, 0
1, 0
2, 0
2, 0
140383, 68992
142217, 59015
2, 0
1, 0
142012, 62720
1, 0
1, 0
3, 0
2, 0
2, 0
1, 0
144187, 57749
1, 0
141122, 62035
142507, 70317
1, 0
1, 0
1, 0
141872, 67397
1, 0
1, 0
142510, 70176
1, 0
1, 0
141050, 65809
1, 0
141494, 71443
2, 0
142661, 45427
142913, 63575
141026, 65729
1, 0
2, 0
2, 0
142244, 63595
1, 0
1, 0
142251, 64322
140425, 61399
2, 0
2, 0
1, 0
1, 0
1, 0
1, 0
140943, 52285
2, 0
1, 0
2, 0
2, 0
142602, 58131
2, 0
141724, 54641
1, 0
1, 0
141954, 62828
3, 0
1, 0
142036, 64767
1, 0
2, 0
1, 0
1, 0
141345, 60787
1, 0
1, 0
2, 0
143401, 73230
1, 0
1, 0
142020, 69271
1, 0
142561, 50575
141384, 73350
1, 0
2, 0
142829, 47019
142581, 51311
142321, 58061
141570, 60844
141716, 55512
142029, 61077
1, 0
1, 0
140432, 62466
143233, 70126
1, 0
1, 0
1, 0
140647, 61741
143582, 73255
1, 0
1, 0
141409, 64670
142394, 64547
2, 0
1, 0
143075, 63263
141665, 64635
142600, 47289
141929, 57904
140301, 55338
141279, 73222
142329, 58813
1, 0
140637, 68688
140824, 68053
2, 0
1, 0
1, 0
142038, 63979
143032, 58961
1, 0
1, 0
1, 0
2, 0
142284, 71009
1, 0
1, 0
140557, 62934
141425, 65015
139838, 45218
1, 0
2, 0
142857, 64091
1, 0
1, 0
143188, 55471
1, 0
142672, 54940
142019, 71225
2, 0
143106, 61332
142358, 62139
1, 0
141751, 69940
142994, 46859
142844, 71574
1, 0
1, 0
2, 0
2, 0
2, 0
1, 0
2, 0
141410, 63642
1, 0
1, 0
140801, 56630
141451, 58872
142514, 51550
141147, 47964
2, 0
1, 0
1, 0
142303, 64413
2, 0
2, 0
3, 0
1, 0
1, 0
140741, 68202
1, 0
1, 0
1, 0
2, 0
1, 0
1, 0
141865, 66089
2, 0
1, 0
141434, 64019
1, 0
141901, 58242
142606, 69297
142159, 62380
142473, 51000
1, 0
1, 0
1, 0
2, 0
1, 0
141922, 65958
1, 0
1, 0
1, 0
1, 0
1, 0
141343, 60202
2, 0
142913, 77140
1, 0
141730, 62944
1, 0
2, 0
1, 0
1, 0
1, 0
3, 0
1, 0
142192, 66639
141925, 67945
1, 0
143211, 66209
141482, 75012
1, 0
141200, 54569
1, 0
2, 0
142085, 52347
1, 0
1, 0
1, 0
142761, 62532
1, 0
142480, 62803
2, 0
1, 0
141609, 71807
1, 0
3, 0
142235, 63436
1, 0
1, 0
1, 0
2, 0
2, 0
1, 0
2, 0
142353, 66558
1, 0
1, 0
2, 0
1, 0
143128, 71220
141599, 51148
1, 0
142258, 65860
141965, 69648
141035, 61230
143109, 67518
141453, 55492
140888, 71994
2, 0
141540, 70269
1, 0
2, 0
1, 0
143082, 70164
142141, 59046
2, 0
2, 0
2, 0
2, 0
2, 0
141070, 46227
1, 0
142308, 67459
1, 0
2, 0
2, 0
141088, 68005
2, 0
142320, 59054
2, 0
1, 0
141570, 76683
142488, 57962
2, 0
141908, 54506
141270, 62697
2, 0
2, 0
142105, 63181
1, 0
2, 0
141167, 61605
141557, 64550
141854, 69056
2, 0
1, 0
1, 0
142524, 56511
1, 0
1, 0
1, 0
140914, 70485
141777, 61583
141042, 71747
1, 0
143481, 61712
1, 0
1, 0
2, 0
142674, 63465
140782, 58125
1, 0
1, 0
2, 0
1, 0
142238, 68015
141299, 53476
141890, 55800
2, 0
142333, 74769
142314, 47658
3, 0
1, 0
1, 0
141667, 51371
143657, 71113
140871, 54433
140582, 73950
1, 0
2, 0
1, 0
3, 0
1, 0
142211, 74196
1, 0
2, 0
141482, 65168
1, 0
140788, 67446
1, 0
1, 0
1, 0
1, 0
2, 0
142145, 63945
1, 0
2, 0
2, 0
1, 0
3, 0
2, 0
1, 0
142784, 64728
141047, 69156
1, 0
1, 0
142550, 61236
141893, 59097
1, 0
140063, 65414
1, 0
141912, 65833
2, 0
141082, 51235
1, 0
2, 0
141076, 58169
143274, 70576
1, 0
141662, 59604
142586, 70945
141139, 60373
1, 0
1, 0
141363, 66872
2, 0
1, 0
1, 0
143163, 64201
1, 0
141954, 63082
2, 0
1, 0
2, 0
141677, 62491
141239, 59068
1, 0
1, 0
141013, 67630
2, 0
1, 0
1, 0
2, 0
1, 0
1, 0
1, 0
142165, 60230
1, 0
143248, 67678
141905, 50530
141018, 58945
1, 0
2, 0
142050, 49483
2, 0
1, 0
1, 0
1, 0
141771, 64856
142369, 59278
140885, 61560
140828, 65809
1, 0
2, 0
141407, 61075
2, 0
141259, 67245
140084, 65687
1, 0
140648, 68264
2, 0
1, 0
1, 0
1, 0
141931, 47768
2, 0
1, 0
142162, 55198
1, 0
1, 0
2, 0
1, 0
1, 0
1, 0
2, 0
1, 0
1, 0
141873, 63574
141779, 70359
1, 0
1, 0
141367, 62987
142275, 66028
141111, 59900
143048, 59956
1, 0
142180, 65893
1, 0
140839, 59799
143037, 63387
141786, 58132
141575, 56567
2, 0
1, 0
2, 0
141947, 46588
141625, 60480
2, 0
140365, 58466
142731, 57975
1, 0
1, 0
2, 0
2, 0
1, 0
142491, 71581
141918, 47403
142762, 64829
3, 0
141120, 70486
1, 0
1, 0
1, 0
1, 0
141805, 62527
1, 0
140849, 59619
1, 0
141580, 63816
141866, 57161
2, 0
142192, 61013
141048, 75256
2, 0
141394, 62833
1, 0
142429, 61702
143210, 68315
1, 0
1, 0
141361, 63697
1, 0
2, 0
143036, 67409
140475, 47957
141938, 58747
1, 0
1, 0
2, 0
1, 0
2, 0
1, 0
1, 0
2, 0
3, 0
1, 0
2, 0
1, 0
1, 0
1, 0
2, 0
1, 0
1, 0
143392, 76675
1, 0
142370, 69416
140559, 73609
1, 0
141838, 70878
141262, 60292
142639, 68017
141161, 67417
141282, 60331
1, 0
1, 0
140481, 72863
142631, 69467
1, 0
1, 0
1, 0
1, 0
1, 0
3, 0
1, 0
141752, 73121
1, 0
1, 0
142535, 58147
142657, 69059
1, 0
141943, 57041
2, 0
2, 0
142365, 69970
142820, 62611
1, 0
1, 0
1, 0
142363, 70461
1, 0
142535, 61209
142336, 63400
141547, 60717
2, 0
1, 0
141265, 70397
1, 0
141341, 65532
2, 0
1, 0
142392, 50456
1, 0
140789, 56706
2, 0
1, 0
2, 0
1, 0
2, 0
2, 0
1, 0
1, 0
142178, 69014
1, 0
1, 0
140754, 66768
2, 0
142145, 67150
141900, 54427
1, 0
1, 0
141090, 69820
141236, 61979
3, 0
2, 0
1, 0
141302, 52828
1, 0
3, 0
2, 0
141898, 61207
141655, 47841
1, 0
143001, 63352
142155, 52567
3, 0
1, 0
1, 0
1, 0
1, 0
143000, 70326
141597, 65649
1, 0
140417, 61284
142555, 71830
1, 0
141152, 46228
2, 0
1, 0
140200, 51487
142183, 59382
141426, 68305
2, 0
140903, 52366
2, 0
1, 0
1, 0
2, 0
2, 0
1, 0
141373, 64802
1, 0
1, 0
142329, 58576
1, 0
2, 0
1, 0
1, 0
1, 0
2, 0
1, 0
2, 0
140937, 62756
140978, 58636
142299, 68113
140978, 68930
142005, 56342
1, 0
1, 0
2, 0
1, 0
141348, 47669
1, 0
1, 0
142549, 70737
1, 0
2, 0
1, 0
1, 0
1, 0
3, 0
142125, 66785
1, 0
141891, 75307
2, 0
2, 0
1, 0
2, 0
2, 0
3, 0
141262, 47409
1, 0
1, 0
2, 0
141775, 57529
1, 0
141749, 71080
142587, 53955
142180, 55810
1, 0
142431, 59044
142747, 61017
2, 0
1, 0
1, 0
2, 0
2, 0
1, 0
1, 0
1, 0
1, 0
1, 0
142154, 55652
1, 0
1, 0
2, 0
142131, 61546
140838, 66052
142278, 63635
2, 0
141757, 56046
1, 0
2, 0
1, 0
1, 0
142730, 67383
2, 0
142964, 72625
142150, 69139
141872, 52843
140835, 65704
1, 0
142531, 63500
141483, 62070
1, 0
141588, 72488
1, 0
1, 0
142009, 66679
140856, 59456
1, 0
143046, 63682
1, 0
1, 0
1, 0
141263, 62803
142142, 66981
143202, 69964
1, 0
1, 0
1, 0
1, 0
1, 0
1, 0
1, 0
1, 0
1, 0
141849, 62773
142796, 64344
141955, 65860
142647, 69892
1, 0
141968, 76704
1, 0
141716, 57765
141888, 60377
142439, 69008
1, 0
143119, 68740
142206, 60450
142526, 62356
141672, 55485
1, 0
141755, 46640
141214, 68464
141439, 63609
2, 0
141455, 52683
141932, 64196
141117, 62084
1, 0
142000, 47803
140819, 68084
143160, 61041
141922, 59244
141402, 48093
141345, 62303
141934, 68025
2, 0
1, 0
141569, 69751
142343, 65949
140847, 62941
2, 0
1, 0
2, 0
140638, 65708
2, 0
1, 0
142344, 76677
141161, 54082
141703, 55626
1, 0
140177, 64934
1, 0
141443, 52312
143372, 47895
142071, 69979
1, 0
2, 0
1, 0
140916, 69482
142216, 47669
141617, 59523
141497, 51929
142577, 58401
142635, 71630
141007, 61320
2, 0
142183, 66937
1, 0
1, 0
1, 0
141064, 57091
141056, 69546
141473, 67899
2, 0
1, 0
1, 0
2, 0
2, 0
1, 0
140591, 52806
142010, 74870
2, 0
143201, 71308
1, 0
2, 0
1, 0
2, 0
3, 0
2, 0
141749, 65401
1, 0
141548, 64214
1, 0
141036, 62611
140786, 65431
1, 0
1, 0
141119, 68751
2, 0
2, 0
2, 0
1, 0
1, 0
140619, 68958
142367, 67837
141306, 60430
1, 0
1, 0
1, 0
142258, 68640
142371, 68494
1, 0
141037, 68151
2, 0
1, 0
2, 0
2, 0
1, 0
2, 0
2, 0
2, 0
3, 0
1, 0
1, 0
3, 0
1, 0
1, 0
142563, 57537
2, 0
1, 0
141433, 66512
142816, 55479
2, 0
144006, 64735
142202, 64571
2, 0
142067, 60618
2, 0
1, 0
1, 0
1, 0

NM
Network size: 317080
1, 0
3, 0
142009, 58933
2, 0
142696, 56988
1, 0
2, 0
1, 0
141013, 51644
140991, 52986
2, 0
142330, 66368
1, 0
143066, 74292
140712, 53525
2, 0
1, 0
3, 0
142075, 68114
1, 0
140676, 76931
1, 0
143321, 65845
141967, 64387
1, 0
1, 0
2, 0
1, 0
140857, 66774
1, 0
142196, 66644
142060, 56332
142146, 63941
1, 0
142078, 64928
141568, 51669
1, 0
140936, 58981
141726, 67794
1, 0
1, 0
2, 0
3, 0
1, 0
142451, 63244
1, 0
1, 0
1, 0
3, 0
2, 0
2, 0
141905, 70149
141245, 55191
1, 0
142000, 73194
2, 0
141956, 65027
1, 0
1, 0
2, 0
2, 0
141488, 57220
1, 0
142127, 56628
140839, 61060
2, 0
1, 0
1, 0
2, 0
1, 0
141249, 54885
2, 0
140884, 61182
2, 0
1, 0
141102, 61167
140338, 56642
1, 0
2, 0
2, 0
2, 0
3, 0
2, 0
141937, 64348
1, 0
2, 0
1, 0
140799, 49043
1, 0
1, 0
141582, 75295
2, 0
1, 0
2, 0
141153, 61213
141336, 74575
141951, 50741
141505, 51387
142952, 69670
1, 0
2, 0
141470, 57232
1, 0
141207, 53539
141490, 58865
141445, 56698
2, 0
1, 0
2, 0
141434, 45711
1, 0
141643, 63945
1, 0
142731, 63080
1, 0
141385, 60752
141951, 58819
1, 0
1, 0
1, 0
142683, 61941
142632, 48744
141455, 69025
142092, 72289
141690, 63998
1, 0
141849, 53603
142663, 66873
1, 0
143234, 58047
1, 0
141757, 57526
140483, 62336
2, 0
141488, 63635
1, 0
2, 0
1, 0
1, 0
1, 0
142363, 65562
1, 0
1, 0
1, 0
2, 0
143246, 59712
1, 0
141724, 70929
142152, 68941
142821, 55825
1, 0
141468, 62254
1, 0
2, 0
2, 0
2, 0
141846, 59970
1, 0
141114, 50398
1, 0
2, 0
1, 0
141315, 61819
1, 0
141761, 63027
1, 0
1, 0
2, 0
2, 0
140891, 75913
142430, 46620
2, 0
1, 0
3, 0
1, 0
141939, 61273
140356, 66155
1, 0
1, 0
1, 0
141430, 72210
2, 0
1, 0
142485, 69448
1, 0
1, 0
2, 0
1, 0
140215, 58147
1, 0
3, 0
1, 0
2, 0
141161, 59993
2, 0
1, 0
141996, 60246
1, 0
1, 0
141847, 48963
2, 0
1, 0
142432, 74789
2, 0
141327, 54041
1, 0
141924, 63565
2, 0
1, 0
1, 0
140977, 49366
141841, 61395
1, 0
2, 0
140069, 53769
2, 0
1, 0
2, 0
143474, 64669
141201, 71863
1, 0
142096, 57665
141614, 62335
142250, 61032
1, 0
1, 0
2, 0
1, 0
141354, 67857
1, 0
1, 0
2, 0
142375, 58600
2, 0
142405, 66216
1, 0
1, 0
1, 0
2, 0
1, 0
142647, 58615
1, 0
1, 0
2, 0
1, 0
1, 0
3, 0
142235, 61960
1, 0
2, 0
1, 0
2, 0
1, 0
141702, 72468
143276, 66073
2, 0
1, 0
2, 0
140477, 59347
142025, 70800
1, 0
1, 0
2, 0
141206, 55114
2, 0
142762, 54734
1, 0
1, 0
3, 0
2, 0
1, 0
1, 0
2, 0
141533, 57833
1, 0
1, 0
140589, 54457
2, 0
1, 0
142197, 60207
142526, 46947
1, 0
141520, 64219
142497, 57873
1, 0
142655, 61211
2, 0
1, 0
140894, 62323
2, 0
140445, 71623
1, 0
141278, 63383
2, 0
1, 0
1, 0
141521, 62277
1, 0
141024, 77021
1, 0
1, 0
142336, 61427
1, 0
142686, 67750
1, 0
1, 0
141279, 65106
1, 0
141862, 67071
1, 0
1, 0
1, 0
142891, 64448
141040, 56366
141900, 61305
141944, 73121
140876, 52495
1, 0
1, 0
142649, 66232
1, 0
141679, 64702
141361, 71746
2, 0
1, 0
1, 0
142478, 58379
3, 0
1, 0
142602, 66410
1, 0
143073, 51800
1, 0
141491, 55522
141501, 55928
141936, 56248
143191, 63226
1, 0
141534, 50474
141900, 72338
141606, 66509
141830, 71954
1, 0
141606, 44971
1, 0
141746, 44989
141645, 66334
141728, 64264
1, 0
2, 0
1, 0
2, 0
1, 0
2, 0
3, 0
2, 0
1, 0
2, 0
141790, 52447
140586, 62344
2, 0
141925, 61478
1, 0
142271, 63144
141755, 68756
1, 0
143573, 65398
2, 0
2, 0
2, 0
142068, 57474
1, 0
140959, 49868
1, 0
1, 0
1, 0
142568, 60308
1, 0
1, 0
142234, 69619
1, 0
1, 0
2, 0
2, 0
1, 0
141840, 66889
142713, 69176
2, 0
141495, 66498
141357, 68129
2, 0
141188, 56948
142622, 57544
1, 0
141008, 57457
2, 0
141041, 65070
1, 0
2, 0
1, 0
1, 0
2, 0
1, 0
1, 0
1, 0
141350, 66755
2, 0
142016, 65738
2, 0
141656, 68604
141747, 65584
141872, 60306
143353, 67568
1, 0
141050, 63678
140370, 64356
2, 0
142054, 65491
1, 0
2, 0
2, 0
141676, 71708
141710, 70347
1, 0
1, 0
142835, 64750
141625, 59002
142245, 48952
140776, 76708
2, 0
1, 0
141110, 58307
1, 0
2, 0
142760, 49563
140405, 50075
142504, 60877
1, 0
1, 0
141644, 71750
2, 0
142070, 67624
2, 0
141785, 66148
2, 0
1, 0
142756, 67290
1, 0
141692, 53116
141733, 62891
1, 0
142815, 68912
142252, 52374
1, 0
1, 0
1, 0
141639, 58212
2, 0
1, 0
2, 0
141250, 61011
142539, 48689
143508, 73817
2, 0
141094, 64970
140794, 70894
1, 0
143273, 52798
1, 0
1, 0
1, 0
2, 0
142608, 46510
142314, 69690
1, 0
1, 0
143112, 63406
142493, 67231
1, 0
1, 0
141389, 55569
1, 0
141845, 69847
140993, 54389
1, 0
140118, 60927
1, 0
142091, 65293
141283, 59933
2, 0
1, 0
1, 0
2, 0
2, 0
1, 0
141224, 67130
1, 0
1, 0
2, 0
142232, 70394
142581, 63025
1, 0
142173, 64093
1, 0
142616, 49174
1, 0
1, 0
142150, 67691
1, 0
140711, 53908
140834, 50185
1, 0
1, 0
141740, 63319
2, 0
143046, 62183
1, 0
1, 0
142208, 65317
2, 0
1, 0
1, 0
3, 0
1, 0
1, 0
141152, 63690
141788, 69209
1, 0
1, 0
1, 0
2, 0
1, 0
2, 0
2, 0
1, 0
141477, 67504
1, 0
142106, 58719
2, 0
142993, 61570
142837, 61304
1, 0
1, 0
141357, 64268
142811, 61518
1, 0
141184, 67801
141582, 54271
142468, 58073
1, 0
2, 0
2, 0
2, 0
141233, 47674
142632, 58184
1, 0
1, 0
141202, 58461
2, 0
141384, 55020
2, 0
142553, 64212
1, 0
1, 0
142375, 64873
142908, 60277
2, 0
141761, 57734
143226, 56366
142073, 60577
1, 0
1, 0
1, 0
140945, 54999
141009, 76137
1, 0
1, 0
1, 0
141382, 71759
1, 0
2, 0
2, 0
2, 0
1, 0
1, 0
1, 0
1, 0
141951, 58149
142071, 69152
140856, 62959
141485, 62089
141593, 69854
1, 0
1, 0
141207, 47677
2, 0
142497, 71248
142942, 68230
141608, 56815
1, 0
141564, 67474
140882, 64107
142168, 72643
142757, 74467
1, 0
141429, 55212
142263, 59876
1, 0
2, 0
2, 0
1, 0
142336, 65507
142155, 56291
142082, 65322
1, 0
141571, 52221
1, 0
142262, 70184
1, 0
141661, 61639
1, 0
141901, 51542
2, 0
2, 0
3, 0
141701, 62056
2, 0
1, 0
1, 0
142202, 75996
1, 0
143119, 66423
1, 0
1, 0
1, 0
1, 0
1, 0
1, 0
1, 0
142493, 59760
142510, 67148
141504, 64893
141795, 54018
1, 0
141583, 74330
141644, 64927
1, 0
1, 0
140030, 58802
2, 0
2, 0
1, 0
1, 0
1, 0
141631, 49556
142051, 58063
2, 0
141491, 66240
2, 0
1, 0
2, 0
141141, 75579
1, 0
1, 0
1, 0
1, 0
140880, 68402
1, 0
2, 0
141548, 62725
2, 0
142566, 63297
142256, 70932
2, 0
2, 0
1, 0
1, 0
1, 0
142571, 60495
1, 0
2, 0
2, 0
141726, 63693
1, 0
2, 0
2, 0
142540, 64828
141167, 62497
1, 0
1, 0
1, 0
1, 0
2, 0
1, 0
2, 0
14, 3
1, 0
140976, 68506
2, 0
1, 0
2, 0
141383, 59653
141316, 49345
2, 0
1, 0
141685, 74408
1, 0
1, 0
1, 0
1, 0
1, 0
143081, 64932
143406, 47886
140626, 64901
142976, 68654
1, 0
1, 0
1, 0
143109, 67894
3, 0
141340, 52271
141788, 66277
141891, 60853
1, 0
2, 0
141642, 57980
2, 0
141232, 48654
1, 0
1, 0
2, 0
1, 0
141982, 51149
141745, 68521
1, 0
141563, 64565
3, 0
1, 0
2, 0
141975, 62815
1, 0
2, 0
3, 0
140639, 65740
141859, 59781
2, 0
142201, 60739
140575, 63119
1, 0
142638, 68593
140680, 59889
1, 0
142162, 59115
3, 0
143111, 72985
141655, 61007
1, 0
143347, 67052
1, 0
2, 0
1, 0
1, 0
140774, 60940
141719, 57866
2, 0
142312, 55595
1, 0
2, 0
2, 0
140510, 59002
1, 0
1, 0
2, 0
142010, 69175
2, 0
142245, 67906
141848, 56274
1, 0
1, 0
141317, 60142
1, 0
1, 0
1, 0
142405, 57044
2, 0
141097, 66153
2, 0
140962, 63171
2, 0
142928, 67946
1, 0
141870, 64950
1, 0
1, 0
1, 0
141802, 69715
141591, 73516
1, 0
2, 0
142222, 65927
143195, 61335
1, 0
3, 0
141680, 63872
1, 0
142922, 61775
1, 0
141625, 65463
1, 0
1, 0
142477, 68873
141329, 66283
1, 0
142296, 64139
141715, 55334
1, 0
142841, 65426
1, 0
140898, 68304
142578, 66072
142858, 68277
2, 0
142040, 47202
1, 0
143923, 61971
2, 0
1, 0
1, 0
1, 0
2, 0
2, 0
1, 0
141133, 65012
1, 0
1, 0
141766, 66862
142296, 68891
141776, 65496
141533, 61259
141783, 61883
1, 0
142581, 61549
141902, 62307
1, 0
142529, 75477
2, 0
1, 0
142295, 69916
1, 0
142222, 68415
2, 0
142114, 64523
143161, 50941
141099, 53215
140188, 63900
143257, 68668
1, 0
1, 0
141549, 66857
1, 0
3, 0
140374, 64022
141122, 70308
1, 0
2, 0
1, 0
2, 0
141210, 61785
141443, 54209
1, 0
140768, 64271
1, 0
2, 0
1, 0
141982, 65486
140788, 68759
1, 0
141412, 48957
142667, 65011
141273, 51089
1, 0
1, 0
2, 0
1, 0
141961, 68392
2, 0
1, 0
1, 0
140690, 60613
142530, 60154
141855, 65435
141427, 63849
2, 0
140913, 67947
141837, 68230
141522, 52029
3, 0
141863, 60704
2, 0
2, 0
1, 0
1, 0
1, 0
1, 0
141738, 48628
141102, 50191
142753, 55545
1, 0
141445, 56041
141411, 69447
141127, 68352
1, 0
1, 0
142464, 47599
2, 0
2, 0
2, 0
2, 0
2, 0
141356, 63497
142261, 72598
141147, 51323
1, 0
141907, 62575
141589, 54661
2, 0
1, 0
1, 0
140355, 57451
1, 0
2, 0
1, 0
2, 0
2, 0
141873, 71714
2, 0
1, 0
141104, 58583
1, 0
1, 0
1, 0
141756, 64549
1, 0
142304, 60726
1, 0
2, 0
2, 0
142109, 66856
2, 0
142335, 58395
1, 0
1, 0
2, 0
141393, 70349
142483, 60749
141978, 55469
141111, 49871
1, 0
141229, 65759
2, 0
1, 0
141884, 60875
141999, 67398
1, 0
1, 0
142104, 69468
141448, 46293
2, 0
1, 0
2, 0
142333, 64055
141524, 63810
1, 0
1, 0
142001, 73297
142752, 60288
1, 0
1, 0
1, 0
141053, 55341
2, 0
3, 0
1, 0
141608, 56450
140441, 65245
1, 0
1, 0
141366, 52177
142229, 61876
1, 0
1, 0
2, 0
1, 0
2, 0
1, 0
1, 0
2, 0
2, 0
1, 0
141200, 71086

AM
Network size: 317080
160751, 69631
163961, 65196
1, 0
143046, 65183
170186, 55947
3, 0
1, 0
139071, 59314
154166, 66156
1, 0
181708, 77330
1, 0
146943, 64926
1, 0
2, 0
129103, 46539
1, 0
1, 0
177764, 81595
1, 0
150054, 58714
168502, 91072
1, 0
1, 0
177165, 74683
1, 0
174740, 60121
160425, 65393
1, 0
147571, 54693
107163, 35025
3, 0
2, 0
127270, 53118
2, 0
173993, 70237
146282, 61426
191903, 100774
2, 0
170949, 77216
143757, 77441
172552, 56020
3, 0
1, 0
167078, 84849
104681, 36258
1, 0
2, 0
172404, 64875
1, 0
1, 0
189623, 86680
2, 0
1, 0
164189, 52290
3, 0
2, 0
2, 0
2, 0
1, 0
130589, 60736
1, 0
1, 0
1, 0
114989, 39078
2, 0
191451, 60969
1, 0
1, 0
128246, 55584
1, 0
1, 0
1, 0
159697, 66176
2, 0
151820, 73412
188969, 85004
154861, 54995
171129, 81497
181531, 92163
1, 0
174412, 81760
145345, 57989
1, 0
2, 0
2, 0
1, 0
1, 0
1, 0
155777, 52916
1, 0
1, 0
1, 0
169279, 69808
188033, 64132
2, 0
2, 0
1, 0
1, 0
2, 0
1, 0
154649, 69405
2, 0
1, 0
2, 0
1, 0
2, 0
1, 0
2, 0
1, 0
1, 0
154800, 74872
1, 0
1, 0
2, 0
189125, 83116
1, 0
2, 0
2, 0
1, 0
1, 0
2, 0
1, 0
172701, 70424
164182, 71771
2, 0
1, 0
165692, 70662
162964, 85262
1, 0
126719, 50484
1, 0
2, 0
2, 0
158461, 79389
1, 0
126781, 51511
105465, 39219
1, 0
2, 0
2, 0
3, 0
152729, 63314
2, 0
2, 0
162870, 70829
1, 0
1, 0
1, 0
153260, 66396
115822, 55470
1, 0
1, 0
139990, 64869
142080, 48022
1, 0
160912, 75166
1, 0
1, 0
1, 0
3, 0
1, 0
1, 0
1, 0
1, 0
130760, 67624
179838, 88659
184467, 99729
145287, 68206
183824, 84837
3, 0
157790, 62467
172102, 61669
2, 0
1, 0
1, 0
175634, 88153
1, 0
138137, 66661
1, 0
1, 0
1, 0
1, 0
2, 0
157548, 74947
1, 0
2, 0
1, 0
143600, 60058
2, 0
145848, 71590
143210, 58454
2, 0
2, 0
134490, 51032
2, 0
2, 0
165954, 74269
142447, 66770
1, 0
1, 0
177981, 76416
147351, 66303
169297, 70640
2, 0
1, 0
153559, 66223
178759, 87823
1, 0
1, 0
1, 0
144214, 54910
168169, 67054
2, 0
172595, 75003
1, 0
153053, 65421
166541, 86373
2, 0
143528, 56715
1, 0
1, 0
1, 0
129834, 51935
143417, 75002
2, 0
166679, 63024
2, 0
1, 0
1, 0
1, 0
1, 0
2, 0
1, 0
3, 0
149871, 52654
150719, 68462
1, 0
1, 0
2, 0
1, 0
140112, 64599
145177, 65188
129613, 45251
1, 0
2, 0
2, 0
192249, 64548
1, 0
165094, 74384
1, 0
1, 0
3, 0
1, 0
2, 0
1, 0
1, 0
148425, 59090
1, 0
135080, 47278
1, 0
1, 0
148179, 64245
2, 0
1, 0
2, 0
165909, 83237
190426, 89922
2, 0
1, 0
141078, 50274
1, 0
2, 0
132750, 67395
1, 0
1, 0
151497, 59280
145725, 55539
2, 0
148914, 47829
173883, 86291
1, 0
1, 0
1, 0
174003, 80516
169356, 84147
3, 0
167563, 70237
1, 0
143850, 66020
2, 0
175841, 94730
1, 0
2, 0
153321, 62522
159804, 66827
203828, 66836
121365, 40839
2, 0
3, 0
2, 0
2, 0
1, 0
1, 0
1, 0
1, 0
183940, 90356
3, 0
1, 0
173160, 81851
1, 0
170105, 58816
174730, 90473
142058, 55757
1, 0
1, 0
1, 0
151960, 55101
1, 0
137504, 54665
1, 0
153327, 54604
142862, 65684
1, 0
1, 0
1, 0
2, 0
193015, 96218
177933, 80218
1, 0
2, 0
156047, 58820
2, 0
1, 0
146266, 74818
1, 0
154399, 75192
1, 0
1, 0
1, 0
172552, 90525
1, 0
2, 0
2, 0
2, 0
153512, 73488
129257, 47190
2, 0
142925, 54776
1, 0
195628, 68432
2, 0
1, 0
3, 0
1, 0
164539, 53329
148274, 55763
147085, 64774
2, 0
1, 0
155960, 50674
1, 0
1, 0
180865, 96209
141245, 60621
1, 0
1, 0
128076, 60020
1, 0
1, 0
152617, 70940
121783, 59139
1, 0
1, 0
1, 0
163568, 82105
2, 0
97370, 43187
1, 0
162043, 67104
1, 0
1, 0
142307, 56490
3, 0
180970, 83637
1, 0
2, 0
180549, 70096
171476, 81710
125255, 53852
156176, 72002
171345, 91527
1, 0
171197, 91747
1, 0
1, 0
180762, 57664
162205, 75340
195837, 81820
2, 0
1, 0
1, 0
164117, 82647
1, 0
165481, 67845
125984, 55095
2, 0
2, 0
2, 0
2, 0
176469, 94783
126450, 39125
170756, 72996
1, 0
1, 0
2, 0
171154, 60186
2, 0
1, 0
2, 0
2, 0
166147, 72645
164460, 82418
1, 0
167703, 87189
1, 0
2, 0
1, 0
161544, 74227
168756, 76436
1, 0
1, 0
193809, 108477
1, 0
1, 0
1, 0
166933, 87223
2, 0
156446, 71861
172173, 83787
164037, 71161
1, 0
1, 0
1, 0
1, 0
1, 0
2, 0
2, 0
1, 0
100941, 48305
160945, 55500
155101, 63140
2, 0
1, 0
2, 0
1, 0
157618, 51310
1, 0
1, 0
1, 0
1, 0
169341, 73830
144111, 60698
139116, 49583
1, 0
1, 0
165070, 62370
1, 0
141435, 47503
1, 0
1, 0
154755, 66965
2, 0
1, 0
2, 0
1, 0
175965, 75571
185881, 84182
159734, 74917
1, 0
158578, 68018
146558, 54414
1, 0
132241, 55108
2, 0
1, 0
174147, 57601
168510, 57233
169275, 72684
1, 0
197294, 95387
2, 0
178337, 92714
142155, 63619
168711, 74656
139704, 56478
1, 0
1, 0
159022, 67326
3, 0
1, 0
182755, 95130
1, 0
2, 0
177807, 85925
126666, 45769
164798, 82192
1, 0
178699, 90774
3, 0
170817, 84049
1, 0
1, 0
169280, 65238
157014, 76906
1, 0
2, 0
150565, 74758
1, 0
1, 0
168016, 64390
187592, 87221
1, 0
162065, 86956
1, 0
1, 0
1, 0
1, 0
1, 0
1, 0
2, 0
1, 0
2, 0
144683, 56477
170397, 67747
1, 0
125836, 59456
2, 0
160733, 72936
1, 0
1, 0
136824, 66506
177531, 57550
183738, 88301
164641, 69499
2, 0
1, 0
2, 0
2, 0
2, 0
1, 0
1, 0
1, 0
1, 0
2, 0
142188, 65253
1, 0
144286, 57311
1, 0
158956, 77613
191814, 63346
1, 0
2, 0
179471, 75882
144421, 68318
3, 0
2, 0
2, 0
2, 0
100391, 43219
187498, 62152
91959, 45537
2, 0
144879, 68774
159673, 72838
162244, 78594
1, 0
168678, 92964
1, 0
146301, 67784
1, 0
141690, 61181
2, 0
171293, 65837
164004, 81598
1, 0
1, 0
2, 0
2, 0
1, 0
190369, 89156
1, 0
189358, 103697
1, 0
2, 0
157493, 74103
1, 0
1, 0
2, 0
1, 0
1, 0
1, 0
1, 0
2, 0
1, 0
2, 0
123613, 50144
1, 0
143580, 60938
1, 0
1, 0
180422, 99009
1, 0
2, 0
1, 0
1, 0
2, 0
1, 0
1, 0
1, 0
142107, 57582
1, 0
1, 0
2, 0
167606, 87712
1, 0
1, 0
162670, 64754
2, 0
1, 0
1, 0
1, 0
2, 0
2, 0
2, 0
2, 0
1, 0
2, 0
134020, 41546
1, 0
2, 0
164177, 56178
144877, 64170
158273, 80835
157008, 67543
126525, 44002
1, 0
192747, 101710
1, 0
145369, 59926
2, 0
135232, 64868
164744, 87536
112934, 47594
156376, 55265
1, 0
159867, 80453
1, 0
1, 0
120632, 54500
167429, 89142
1, 0
1, 0
167904, 65634
159813, 65918
170067, 54756
2, 0
113580, 55108
2, 0
181105, 82663
1, 0
2, 0
2, 0
1, 0
1, 0
1, 0
97143, 34110
156117, 50658
1, 0
1, 0
1, 0
160856, 53389
165887, 77304
1, 0
3, 0
143114, 62338
1, 0
172456, 88416
150599, 72566
1, 0
1, 0
1, 0
1, 0
141121, 65464
96599, 45096
1, 0
171556, 74164
1, 0
167383, 69824
1, 0
2, 0
2, 0
155969, 61562
1, 0
1, 0
1, 0
1, 0
197515, 67162
1, 0
151118, 56670
178372, 96890
2, 0
178744, 71245
2, 0
1, 0
180136, 64145
2, 0
3, 0
149129, 79669
1, 0
2, 0
2, 0
2, 0
2, 0
168470, 79339
2, 0
179551, 80020
131909, 65397
1, 0
1, 0
1, 0
1, 0
1, 0
1, 0
178600, 94937
1, 0
172701, 70433
1, 0
2, 0
156016, 65953
1, 0
1, 0
3, 0
1, 0
1, 0
163534, 67851
2, 0
157329, 65731
1, 0
1, 0
1, 0
2, 0
1, 0
139310, 54588
2, 0
1, 0
186745, 77526
2, 0
174995, 84295
2, 0
1, 0
1, 0
142674, 60946
155826, 58827
143771, 51721
2, 0
2, 0
1, 0
1, 0
147257, 49133
1, 0
174349, 81427
1, 0
1, 0
138049, 58744
2, 0
2, 0
157678, 66404
1, 0
158581, 57150
1, 0
153974, 65399
2, 0
2, 0
145438, 68828
1, 0
1, 0
1, 0
1, 0
138917, 59318
161803, 61576
2, 0
1, 0
178071, 72433
2, 0
117216, 42639
2, 0
140615, 45950
1, 0
1, 0
172143, 71654
2, 0
1, 0
3, 0
2, 0
1, 0
1, 0
156188, 79816
151156, 61986
1, 0
183585, 92943
1, 0
145335, 72022
1, 0
137165, 63924
3, 0
1, 0
1, 0
2, 0
2, 0
1, 0
194932, 81408
2, 0
1, 0
2, 0
168912, 61888
122742, 43034
1, 0
1, 0
1, 0
171134, 76899
157809, 62049
2, 0
1, 0
159104, 82151
2, 0
2, 0
1, 0
1, 0
1, 0
1, 0
150535, 70260
1, 0
1, 0
1, 0
174772, 88869
160401, 72945
157928, 67048
1, 0
123055, 43474
154520, 52758
1, 0
1, 0
2, 0
1, 0
3, 0
165998, 68671
1, 0
1, 0
1, 0
1, 0
143792, 60411
161937, 76658
166678, 82303
1, 0
184236, 93055
169697, 88151
138162, 67487
2, 0
153627, 58123
1, 0
1, 0
2, 0
1, 0
142804, 57157
118878, 54995
1, 0
162953, 81161
1, 0
1, 0
178444, 58175
145252, 66128
1, 0
183723, 64964
1, 0
1, 0
1, 0
1, 0
144506, 57167
1, 0
1, 0
3, 0
146881, 64871
180464, 92767
2, 0
2, 0
1, 0
1, 0
155597, 62230
152091, 75997
1, 0
1, 0
1, 0
1, 0
2, 0
1, 0
167877, 84640
168155, 81691
1, 0
152260, 69875
162369, 68994
157171, 71139
116197, 49552
124057, 51498
1, 0
2, 0
1, 0
2, 0
124165, 59045
158446, 65783
150066, 63854
1, 0
2, 0
182014, 63455
1, 0
119724, 41767
1, 0
2, 0
170807, 85291
2, 0
2, 0
172530, 84672
140459, 65094
167276, 79910
170113, 71504
1, 0
2, 0
1, 0
117803, 43866
129705, 56951
159968, 79846
1, 0
160821, 53211
156933, 74105
1, 0
139888, 57411
2, 0
155562, 65904
140639, 69800
153441, 79749
2, 0
136847, 62043
1, 0
1, 0
1, 0
154856, 66089
179595, 57127
183102, 94367
2, 0
2, 0
166445, 68158
1, 0
1, 0
126178, 40555
144310, 60256
1, 0
2, 0
1, 0
2, 0
1, 0
2, 0
1, 0
1, 0
172095, 79816
1, 0
1, 0
140222, 55767
147084, 71999
1, 0
2, 0
156355, 64151
1, 0
1, 0
1, 0
2, 0
177026, 92989
1, 0
147993, 73107
147536, 50145
139921, 65438
142683, 50555
140525, 65960
182939, 95009
145536, 63010
121406, 53144
2, 0
1, 0
2, 0
1, 0
1, 0

AM
Network size: 317080
2, 0
2, 0
165054, 74372
179017, 87544
181378, 81294
2, 0
1, 0
143247, 57923
168009, 84971
1, 0
2, 0
2, 0
2, 0
164825, 77336
2, 0
2, 0
1, 0
1, 0
1, 0
1, 0
200783, 75024
2, 0
1, 0
173628, 80421
2, 0
149908, 74693
159511, 69440
170772, 72780
178742, 64499
128224, 51033
180956, 83832
154326, 75144
2, 0
2, 0
169377, 67253
2, 0
2, 0
161613, 59833
144445, 53832
135481, 45521
148017, 59093
130059, 51711
1, 0
148919, 62367
152920, 60250
1, 0
2, 0
147958, 62879
1, 0
1, 0
159394, 68282
2, 0
3, 0
1, 0
117179, 37842
1, 0
2, 0
151835, 55989
2, 0
1, 0
2, 0
2, 0
2, 0
152982, 62351
1, 0
123306, 49484
1, 0
140923, 55794
2, 0
111067, 47889
135651, 48428
1, 0
1, 0
183339, 63455
3, 0
172921, 93761
145101, 69041
2, 0
160634, 69726
2, 0
1, 0
161012, 76966
151301, 66590
2, 0
167580, 72118
1, 0
2, 0
1, 0
1, 0
155511, 71959
2, 0
2, 0
177029, 65369
1, 0
2, 0
1, 0
1, 0
154449, 69518
2, 0
1, 0
165686, 76252
179107, 95989
1, 0
2, 0
152258, 56493
147571, 68401
1, 0
155937, 68842
2, 0
2, 0
1, 0
1, 0
1, 0
148133, 52328
1, 0
1, 0
181335, 97994
158192, 60271
1, 0
1, 0
178624, 94639
141287, 47513
2, 0
2, 0
167381, 75920
1, 0
1, 0
1, 0
1, 0
2, 0
2, 0
1, 0
1, 0
2, 0
1, 0
1, 0
1, 0
1, 0
1, 0
140790, 52566
166081, 84790
2, 0
167429, 87644
184204, 90886
2, 0
177221, 72603
2, 0
1, 0
162823, 87365
188345, 103474
2, 0
153277, 62238
2, 0
192639, 67620
164967, 82884
138855, 54239
121914, 46265
1, 0
1, 0
2, 0
1, 0
1, 0
1, 0
145996, 53199
162282, 58152
145574, 72818
1, 0
1, 0
1, 0
168277, 78812
1, 0
1, 0
164460, 60933
1, 0
2, 0
168832, 83694
143273, 67857
1, 0
1, 0
2, 0
2, 0
2, 0
1, 0
1, 0
165257, 79314
144902, 64547
3, 0
187047, 94628
174166, 64974
188788, 81376
2, 0
1, 0
141777, 55687
1, 0
184575, 81859
147274, 54504
2, 0
178246, 58726
166533, 73443
1, 0
160111, 84949
119514, 41436
176289, 71717
148468, 60762
2, 0
2, 0
142358, 56620
1, 0
1, 0
2, 0
1, 0
188898, 99217
2, 0
1, 0
173313, 78914
168579, 78425
1, 0
1, 0
201749, 114615
1, 0
1, 0
159169, 49185
2, 0
1, 0
147878, 77567
159193, 85498
1, 0
151373, 64962
183065, 94644
1, 0
175553, 93664
150863, 70085
175731, 73134
137680, 52172
147660, 62950
3, 0
3, 0
2, 0
175124, 63840
2, 0
1, 0
2, 0
2, 0
1, 0
2, 0
159199, 62522
147367, 66967
1, 0
1, 0
2, 0
154187, 70655
1, 0
154807, 51234
1, 0
2, 0
130456, 49076
3, 0
1, 0
1, 0
1, 0
183481, 84316
1, 0
164243, 80858
1, 0
148307, 64137
1, 0
1, 0
1, 0
1, 0
1, 0
1, 0
1, 0
169885, 86074
2, 0
1, 0
1, 0
171357, 89061
123420, 54367
1, 0
152765, 70158
147776, 62437
1, 0
156991, 70216
156947, 68867
1, 0
156838, 71454
149818, 56965
1, 0
1, 0
1, 0
1, 0
1, 0
2, 0
1, 0
2, 0
1, 0
2, 0
1, 0
1, 0
1, 0
1, 0
156168, 73383
180235, 85903
1, 0
2, 0
160855, 60884
1, 0
2, 0
168818, 86249
172546, 93297
165084, 82228
169602, 80287
2, 0
1, 0
1, 0
159460, 78440
3, 0
137071, 54319
177858, 73665
155477, 74319
158323, 75812
1, 0
159079, 73043
1, 0
1, 0
1, 0
1, 0
2, 0
2, 0
1, 0
3, 0
1, 0
1, 0
181579, 64537
158817, 71441
1, 0
184970, 90242
1, 0
1, 0
1, 0
171175, 62392
146431, 63838
1, 0
1, 0
1, 0
1, 0
149854, 69232
159218, 66489
1, 0
1, 0
2, 0
1, 0
150187, 74561
2, 0
168013, 53763
2, 0
2, 0
1, 0
1, 0
157476, 59688
2, 0
1, 0
1, 0
1, 0
160062, 68733
1, 0
154135, 73929
1, 0
1, 0
1, 0
3, 0
2, 0
1, 0
133926, 54258
151603, 68664
2, 0
1, 0
184403, 59509
168661, 79307
146844, 72152
1, 0
144328, 72567
1, 0
153939, 68621
1, 0
1, 0
2, 0
2, 0
1, 0
1, 0
159043, 54613
2, 0
2, 0
2, 0
1, 0
153860, 62098
3, 0
141157, 48570
137002, 64526
187931, 103892
153950, 70017
2, 0
1, 0
121259, 43257
123553, 43319
152726, 66315
159236, 62485
172938, 61787
133233, 54784
155684, 66454
1, 0
3, 0
1, 0
1, 0
1, 0
1, 0
2, 0
2, 0
147043, 72134
1, 0
1, 0
2, 0
156144, 82743
169722, 55347
162578, 56075
181213, 96002
1, 0
183267, 65866
2, 0
1, 0
142635, 63535
1, 0
181711, 61485
2, 0
1, 0
162159, 68481
178321, 96891
181904, 88184
154288, 72727
1, 0
110341, 47742
151103, 76583
143790, 75009
2, 0
1, 0
152522, 59327
1, 0
1, 0
2, 0
157634, 64131
2, 0
2, 0
2, 0
180957, 93034
1, 0
134189, 68012
1, 0
158188, 53816
2, 0
2, 0
2, 0
1, 0
155500, 60119
1, 0
1, 0
3, 0
3, 0
2, 0
153559, 63415
2, 0
127844, 60264
1, 0
116568, 41314
1, 0
1, 0
179484, 91760
176168, 60368
1, 0
1, 0
1, 0
2, 0
2, 0
158622, 70810
2, 0
1, 0
1, 0
1, 0
189401, 103321
1, 0
120246, 56467
169497, 77265
2, 0
1, 0
156268, 68059
1, 0
1, 0
1, 0
1, 0
168292, 72142
2, 0
141351, 50512
1, 0
1, 0
1, 0
163351, 72583
156257, 62990
1, 0
2, 0
137970, 52003
1, 0
173205, 91916
161199, 57954
159081, 58586
1, 0
1, 0
167455, 85768
144229, 57862
162031, 69867
179482, 88016
2, 0
181549, 101930
2, 0
2, 0
144817, 47569
2, 0
161321, 73245
136195, 67149
142072, 56746
165012, 74825
150463, 66789
2, 0
136295, 69949
1, 0
2, 0
1, 0
1, 0
171051, 77199
1, 0
2, 0
2, 0
2, 0
2, 0
1, 0
2, 0
158026, 74261
150123, 56796
1, 0
1, 0
1, 0
2, 0
152691, 54076
2, 0
145514, 73070
1, 0
3, 0
184480, 97899
161434, 71629
170956, 80028
199603, 80158
177601, 81085
1, 0
178367, 59653
156691, 71928
1, 0
3, 0
1, 0
152323, 76323
1, 0
1, 0
2, 0
170380, 80218
2, 0
1, 0
124052, 45079
2, 0
1, 0
1, 0
3, 0
156819, 76448
2, 0
173427, 55424
158246, 58838
157444, 69729
118646, 48624
2, 0
151741, 71829
1, 0
1, 0
140375, 70375
1, 0
173098, 92374
145427, 67652
170155, 91699
1, 0
1, 0
2, 0
184994, 67506
155992, 57436
1, 0
169929, 78613
151626, 63114
2, 0
189130, 65139
2, 0
155701, 59809
187264, 91757
1, 0
1, 0
1, 0
152968, 60037
167418, 74901
2, 0
3, 0
1, 0
1, 0
2, 0
158701, 70774
1, 0
1, 0
111285, 50761
2, 0
1, 0
173217, 95236
1, 0
164804, 66572
155103, 75866
166833, 85994
1, 0
1, 0
3, 0
1, 0
1, 0
1, 0
170984, 85618
1, 0
1, 0
142328, 66527
137296, 48652
2, 0
1, 0
159991, 61497
2, 0
1, 0
1, 0
153330, 63017
175480, 63548
1, 0
1, 0
1, 0
159708, 83179
145662, 58608
1, 0
2, 0
1, 0
1, 0
2, 0
1, 0
178616, 66550
2, 0
141689, 61159
123668, 42360
1, 0
1, 0
1, 0
168134, 77374
145658, 52852
154268, 60442
1, 0
1, 0
123259, 52478
154255, 66072
164695, 53872
191458, 101668
2, 0
1, 0
187502, 94173
2, 0
160499, 78936
1, 0
2, 0
147570, 67876
1, 0
179807, 98419
171753, 81865
1, 0
139953, 56312
158062, 51881
1, 0
1, 0
1, 0
126290, 53903
160647, 87943
1, 0
1, 0
1, 0
159886, 63192
1, 0
1, 0
1, 0
2, 0
157010, 77524
141748, 48896
2, 0
134566, 55870
166500, 73489
3, 0
1, 0
2, 0
169895, 81409
2, 0
2, 0
146856, 70025
1, 0
130121, 60157
1, 0
169688, 67762
155646, 74053
128009, 50432
2, 0
2, 0
157119, 61132
187088, 89446
151951, 72043
183134, 98698
2, 0
170841, 71935
1, 0
142383, 61259
2, 0
146337, 62142
174681, 90039
1, 0
3, 0
1, 0
2, 0
1, 0
112550, 50287
2, 0
1, 0
2, 0
1, 0
1, 0
1, 0
1, 0
1, 0
140563, 63630
173086, 60421
2, 0
2, 0
157091, 53205
164082, 64173
1, 0
1, 0
170207, 78039
1, 0
135319, 63975
2, 0
1, 0
142529, 54331
2, 0
1, 0
1, 0
167438, 55756
156692, 58752
2, 0
2, 0
177236, 61658
162947, 86196
2, 0
171458, 95777
1, 0
1, 0
1, 0
126944, 44667
1, 0
150855, 55821
1, 0
143346, 75007
170903, 69142
189976, 104399
158250, 64079
1, 0
1, 0
118935, 53697
179253, 59409
1, 0
2, 0
1, 0
168193, 70061
1, 0
1, 0
157801, 69705
182969, 62913
168203, 69099
1, 0
156914, 67635
1, 0
1, 0
3, 0
162789, 68214
141645, 57068
186554, 95885
177568, 67973
1, 0
177375, 74280
170417, 88760
3, 0
2, 0
1, 0
152750, 64081
1, 0
153063, 74397
1, 0
148133, 59881
161310, 79323
168068, 54813
2, 0
1, 0
130664, 67883
1, 0
1, 0
2, 0
3, 0
187564, 104592
27, 11
1, 0
169585, 79511
2, 0
172286, 85386
141416, 61392
184436, 87597
158294, 68550
2, 0
2, 0
156322, 62237
200990, 97275
177200, 92175
200172, 66122
157687, 68152
146392, 50044
188309, 85533
2, 0
1, 0
1, 0
1, 0
151036, 78944
1, 0
155998, 64483
1, 0
1, 0
2, 0
1, 0
165557, 70497
168396, 89596
154894, 57378
2, 0
174337, 73954
2, 0
1, 0
169367, 70336
1, 0
180673, 58479
170955, 79644
155658, 73221
188379, 103278
1, 0
1, 0
127486, 58310
1, 0
171059, 84876
2, 0
204967, 73855
1, 0
1, 0
133241, 61436
1, 0
3, 0
1, 0
1, 0
2, 0
2, 0
181841, 59700
184371, 85455
1, 0
144815, 54228
2, 0
200489, 71858
2, 0
178867, 61363
1, 0
190006, 101626
139016, 53896
1, 0
1, 0
178883, 97216
154636, 65980
1, 0
2, 0
152954, 78967
1, 0
2, 0
3, 0
1, 0
135882, 52718
1, 0
1, 0
132317, 54366
1, 0
1, 0
144983, 60260
165995, 89601
170492, 78600
175924, 74807
2, 0
2, 0
1, 0
1, 0
1, 0
1, 0
129751, 51242
129796, 55624
1, 0
2, 0
2, 0
137382, 55425
1, 0
2, 0
1, 0
2, 0
1, 0
1, 0
2, 0
3, 0
1, 0
145036, 57783
170948, 86340
1, 0
1, 0
1, 0
1, 0
2, 0
1, 0
139237, 63444
1, 0
159551, 55613
1, 0
1, 0
3, 0
1, 0
168773, 75584
157805, 52884
1, 0
3, 0
1, 0
144601, 62209
1, 0
151457, 63607
2, 0
1, 0
2, 0
1, 0
144942, 62792
2, 0
175634, 93811
1, 0
158522, 74428
3, 0
2, 0
164456, 80423
156928, 67194
1, 0
1, 0
1, 0
132782, 57215
179774, 92944
157851, 67935
1, 0
2, 0
2, 0
178436, 96136
2, 0
1, 0
156415, 61477
2, 0
1, 0
181254, 97186
2, 0
153550, 79711
2, 0
122412, 50310
149207, 69205
3, 0
160390, 65818
2, 0
1, 0
172842, 84801
1, 0
1, 0
1, 0
156405, 67092

RM
Network size: 317080
119402, 50483
158605, 71715
169311, 76691
1, 0
177516, 75348
1, 0
2, 0
157189, 69125
143562, 65550
175456, 70316
1, 0
196386, 65749
1, 0
161730, 81364
125411, 57162
1, 0
144633, 70088
1, 0
191542, 62502
169383, 78389
1, 0
2, 0
2, 0
1, 0
1, 0
1, 0
2, 0
157120, 67312
1, 0
1, 0
1, 0
148264, 59040
1, 0
1, 0
135309, 48557
2, 0
2, 0
1, 0
1, 0
177204, 88716
185550, 84712
2, 0
162205, 63197
164521, 79061
1, 0
2, 0
1, 0
2, 0
2, 0
155064, 63196
1, 0
161203, 77152
1, 0
1, 0
136665, 63317
159563, 70531
1, 0
1, 0
1, 0
1, 0
2, 0
1, 0
156144, 61345
1, 0
1, 0
167148, 66557
1, 0
1, 0
174685, 79471
197757, 111356
3, 0
2, 0
136671, 61803
127940, 48375
137506, 46760
1, 0
2, 0
2, 0
2, 0
179228, 96716
168454, 60800
1, 0
167279, 87039
196456, 65543
172266, 55698
144141, 50907
1, 0
160486, 71077
141006, 58376
1, 0
143241, 49824
157602, 75801
183187, 81835
1, 0
139963, 48924
174537, 69735
153908, 66532
172578, 88527
153012, 50843
176916, 81449
1, 0
157870, 69993
1, 0
1, 0
126568, 49486
1, 0
1, 0
2, 0
1, 0
2, 0
154496, 68347
1, 0
171926, 80516
115439, 44103
101070, 42616
1, 0
194565, 104079
157031, 64548
167037, 89485
142519, 51293
1, 0
2, 0
1, 0
165117, 87373
141202, 55133
2, 0
1, 0
1, 0
2, 0
1, 0
1, 0
2, 0
1, 0
1, 0
139607, 58571
2, 0
165899, 69860
128917, 58320
1, 0
1, 0
2, 0
143912, 64143
3, 0
131310, 59570
1, 0
170495, 93215
2, 0
2, 0
1, 0
170046, 71055
1, 0
2, 0
150733, 57922
1, 0
1, 0
1, 0
1, 0
1, 0
161834, 62202
3, 0
1, 0
145020, 61131
1, 0
1, 0
2, 0
141964, 68728
183063, 89226
3, 0
1, 0
156532, 64365
142071, 47437
162326, 74626
154999, 70387
166038, 64707
134944, 43905
3, 0
139812, 63764
2, 0
162298, 62338
96646, 46874
1, 0
2, 0
1, 0
1, 0
1, 0
148485, 72140
150721, 50452
2, 0
1, 0
189801, 94000
1, 0
133582, 67784
192655, 92596
180768, 84814
188199, 80698
160752, 80458
168110, 66916
1, 0
131238, 55501
1, 0
171462, 82907
2, 0
159790, 68088
1, 0
195511, 62758
2, 0
126676, 52073
2, 0
185516, 74794
123645, 48772
1, 0
2, 0
149561, 60846
149857, 76675
1, 0
158796, 75026
131644, 61337
1, 0
146670, 60535
180728, 93059
2, 0
1, 0
2, 0
1, 0
159268, 71266
141100, 54025
152679, 71034
2, 0
159485, 69222
2, 0
160427, 62541
1, 0
2, 0
1, 0
133631, 52853
2, 0
1, 0
1, 0
2, 0
1, 0
172260, 84659
20, 12
157225, 76242
3, 0
1, 0
2, 0
1, 0
143961, 63925
3, 0
2, 0
140678, 49308
154311, 63253
173523, 79621
1, 0
2, 0
151860, 69591
2, 0
1, 0
1, 0
2, 0
1, 0
184708, 88803
1, 0
1, 0
158431, 75263
145431, 63481
1, 0
1, 0
148176, 62587
2, 0
1, 0
173195, 92606
1, 0
1, 0
1, 0
176318, 78137
1, 0
2, 0
1, 0
1, 0
1, 0
179828, 81511
161351, 75986
2, 0
197695, 85868
152385, 54775
1, 0
1, 0
1, 0
151656, 53044
1, 0
190108, 103551
2, 0
1, 0
179637, 92761
140975, 56854
1, 0
1, 0
143241, 50690
141016, 53325
1, 0
156442, 75034
2, 0
154135, 55341
1, 0
173138, 73258
2, 0
2, 0
2, 0
123651, 52749
158968, 85958
136877, 51247
1, 0
1, 0
2, 0
168775, 89667
2, 0
2, 0
1, 0
2, 0
2, 0
166284, 56136
2, 0
1, 0
171590, 73142
1, 0
158196, 66540
1, 0
1, 0
2, 0
1, 0
168962, 89369
186934, 90116
2, 0
1, 0
153226, 57649
1, 0
198733, 110584
1, 0
2, 0
1, 0
2, 0
1, 0
1, 0
1, 0
1, 0
169203, 55481
174923, 66758
1, 0
2, 0
2, 0
155558, 64719
139292, 57982
1, 0
1, 0
142416, 69538
140096, 51922
1, 0
1, 0
1, 0
1, 0
169905, 67016
145865, 51897
2, 0
2, 0
155833, 64033
1, 0
1, 0
154070, 68258
156195, 69707
223083, 85976
2, 0
1, 0
146646, 65093
145013, 61987
2, 0
175338, 83070
2, 0
122973, 50787
1, 0
2, 0
192664, 71097
2, 0
1, 0
164702, 54752
1, 0
1, 0
1, 0
1, 0
1, 0
137291, 45277
1, 0
159496, 76772
2, 0
1, 0
168526, 79888
197376, 111063
1, 0
133173, 54503
191517, 76738
2, 0
1, 0
126692, 39123
165937, 78783
1, 0
1, 0
1, 0
174640, 68949
1, 0
176648, 94654
2, 0
1, 0
1, 0
1, 0
1, 0
176598, 62964
184213, 102569
1, 0
1, 0
128528, 51717
171670, 86809
157296, 68338
141948, 62453
2, 0
2, 0
125726, 42063
1, 0
189964, 99050
2, 0
2, 0
1, 0
149916, 57062
2, 0
167213, 53805
160317, 76590
2, 0
1, 0
126259, 50829
1, 0
3, 0
1, 0
2, 0
1, 0
159691, 61657
196538, 79967
1, 0
1, 0
141890, 56423
145886, 60628
1, 0
162504, 70532
1, 0
2, 0
179947, 64715
1, 0
1, 0
1, 0
1, 0
1, 0
1, 0
1, 0
1, 0
1, 0
1, 0
138434, 57082
1, 0
1, 0
110716, 52465
1, 0
1, 0
179760, 92536
2, 0
1, 0
1, 0
201207, 69775
1, 0
1, 0
1, 0
171440, 72715
3, 0
1, 0
153663, 79320
127593, 52052
2, 0
1, 0
1, 0
1, 0
161350, 69314
157986, 78270
170584, 65220
2, 0
143741, 65572
1, 0
2, 0
166104, 73746
163909, 71591
2, 0
177002, 85546
1, 0
176065, 79369
2, 0
1, 0
1, 0
149001, 71496
172197, 93689
2, 0
1, 0
1, 0
220772, 99492
188179, 90214
1, 0
125028, 52094
2, 0
191477, 92223
1, 0
161400, 86183
155484, 65730
1, 0
1, 0
1, 0
205581, 118378
2, 0
1, 0
2, 0
1, 0
1, 0
166430, 76801
2, 0
200473, 67830
183704, 62023
159492, 65795
2, 0
156936, 82292
177903, 59889
2, 0
153127, 40640
1, 0
1, 0
2, 0
136608, 65119
3, 0
1, 0
1, 0
1, 0
2, 0
154594, 60356
185567, 61568
1, 0
2, 0
187511, 70252
159612, 65311
176846, 85446
2, 0
2, 0
172964, 80978
1, 0
1, 0
184924, 63481
1, 0
2, 0
130563, 62539
1, 0
2, 0
184325, 89333
186837, 65013
1, 0
1, 0
163026, 65631
151300, 57663
200139, 111198
1, 0
162770, 84253
1, 0
1, 0
128255, 61113
158726, 77650
160390, 71141
3, 0
118734, 47327
1, 0
1, 0
2, 0
125232, 38924
181025, 93085
148533, 70116
1, 0
163595, 57227
1, 0
1, 0
159894, 83198
156828, 76315
2, 0
1, 0
160293, 68803
1, 0
1, 0
1, 0
148110, 62757
142720, 51940
2, 0
169238, 83006
2, 0
158300, 55902
161734, 56240
2, 0
1, 0
189873, 99417
2, 0
118088, 48251
1, 0
192877, 86256
1, 0
1, 0
1, 0
180996, 86506
1, 0
1, 0
1, 0
2, 0
132978, 62652
164217, 75817
139230, 59085
178890, 92284
1, 0
1, 0
2, 0
2, 0
2, 0
2, 0
1, 0
1, 0
1, 0
2, 0
2, 0
174864, 93380
2, 0
1, 0
168238, 60424
1, 0
183762, 87485
2, 0
1, 0
1, 0
2, 0
182365, 89248
2, 0
1, 0
172681, 66550
175854, 56750
171606, 75644
2, 0
1, 0
141594, 65167
1, 0
170884, 76273
1, 0
1, 0
2, 0
159294, 68634
176248, 95160
1, 0
1, 0
172530, 84944
173556, 80497
105929, 41641
126185, 58527
1, 0
1, 0
166369, 39896
1, 0
164358, 83557
187507, 66236
1, 0
1, 0
2, 0
1, 0
1, 0
2, 0
1, 0
2, 0
157363, 71071
1, 0
3, 0
1, 0
1, 0
1, 0
1, 0
1, 0
1, 0
1, 0
2, 0
3, 0
1, 0
146152, 66437
2, 0
1, 0
198065, 112013
171426, 62710
165525, 84042
1, 0
1, 0
2, 0
1, 0
156998, 66595
1, 0
1, 0
152871, 59631
2, 0
1, 0
168322, 63880
94758, 43267
176765, 76668
3, 0
139777, 61728
169575, 63814
156216, 78112
2, 0
3, 0
2, 0
1, 0
2, 0
144233, 65754
148293, 47590
2, 0
137905, 50031
1, 0
170087, 75609
189909, 73283
1, 0
145359, 50474
1, 0
91102, 40143
3, 0
1, 0
1, 0
127206, 46124
151605, 68665
1, 0
1, 0
171691, 73526
2, 0
2, 0
138247, 60206
135127, 49441
2, 0
2, 0
1, 0
1, 0
172711, 84859
126795, 46355
163169, 75267
1, 0
1, 0
1, 0
157523, 83851
1, 0
127059, 62143
175119, 85813
2, 0
184898, 100785
1, 0
182999, 85486
2, 0
2, 0
117906, 51897
126362, 61975
2, 0
1, 0
171662, 63641
147604, 57502
117350, 42212
182858, 93882
1, 0
197288, 108835
2, 0
143173, 73167
190649, 95980
1, 0
148952, 60912
1, 0
162376, 78141
193795, 67808
148102, 75558
176206, 95941
141478, 51824
1, 0
1, 0
2, 0
1, 0
1, 0
2, 0
162126, 54988
126427, 48802
1, 0
195245, 109197
3, 0
201838, 110887
2, 0
1, 0
126152, 42431
2, 0
1, 0
179239, 90152
160392, 69802
1, 0
134396, 57224
161711, 73695
1, 0
3, 0
2, 0
145118, 58257
1, 0
156815, 65364
1, 0
1, 0
171444, 67241
1, 0
1, 0
1, 0
1, 0
1, 0
2, 0
181634, 64231
1, 0
3, 0
2, 0
1, 0
1, 0
164220, 78301
1, 0
1, 0
150257, 72588
180280, 60545
1, 0
2, 0
1, 0
183655, 73965
173194, 81181
169690, 87231
137827, 68269
1, 0
179052, 89499
165934, 68804
1, 0
2, 0
1, 0
1, 0
2, 0
2, 0
177279, 89314
148515, 61142
139222, 61589
1, 0
136264, 57409
1, 0
140943, 60843
2, 0
1, 0
1, 0
2, 0
120627, 40719
1, 0
144941, 67170
1, 0
2, 0
2, 0
1, 0
172092, 88441
163890, 71031
2, 0
166356, 89864
167139, 71668
187665, 93573
1, 0
190239, 77322
139657, 57846
95371, 37744
3, 0
148680, 71153
153441, 73298
171350, 82337
149868, 47051
2, 0
132869, 55299
1, 0
127411, 49800
1, 0
1, 0
142444, 62302
2, 0
173402, 77424
1, 0
158370, 70575
2, 0
2, 0
136012, 67168
2, 0
1, 0
1, 0
1, 0
174796, 73653
3, 0
142033, 66772
2, 0
1, 0
1, 0
204631, 111721
2, 0
1, 0
1, 0
1, 0
1, 0
160916, 83483
124659, 45060
2, 0
166297, 79671
130042, 46923
2, 0
194966, 106536
1, 0
1, 0
3, 0
128574, 48185
1, 0
1, 0
153859, 52473
1, 0
163892, 58840
1, 0
156579, 79719
2, 0
146093, 69463
1, 0
157893, 54678
3, 0
2, 0
1, 0
160863, 75509
176233, 94420
1, 0
135133, 55054
2, 0
2, 0
1, 0
2, 0
1, 0
153316, 68479
1, 0
3, 0
1, 0
96416, 48493
2, 0
1, 0
142983, 49616
1, 0
1, 0
142458, 55454
152342, 58440
183518, 57722
139722, 58741
2, 0
1, 0
1, 0
1, 0
159765, 81031
189488, 102101
136581, 55587
2, 0
1, 0
1, 0
131095, 60316
152098, 62407
1, 0
1, 0
1, 0
1, 0
147569, 47954
135077, 52028
158023, 74257
150709, 49575
168477, 73748
147807, 68920
186562, 103062
1, 0
2, 0
1, 0
145186, 54416
2, 0
166165, 68747
186819, 84294
2, 0
1, 0
2, 0
1, 0
141180, 55324
2, 0
1, 0
153365, 77702
149181, 64525
2, 0

RM
Network size: 317080
136941, 47115
166862, 52526
122820, 45933
2, 0
139116, 62281
140322, 50789
158015, 65269
2, 0
142409, 45551
2, 0
2, 0
1, 0
158736, 71240
131264, 55756
157531, 59407
198255, 65031
1, 0
1, 0
135855, 64509
1, 0
1, 0
1, 0
128531, 49964
2, 0
179078, 81137
141551, 68454
1, 0
1, 0
1, 0
176018, 72408
1, 0
124886, 49586
1, 0
1, 0
1, 0
1, 0
181168, 80136
1, 0
2, 0
171385, 83051
176684, 69069
159554, 64854
161277, 72064
158266, 72137
1, 0
154397, 64652
158848, 71596
194474, 102688
1, 0
1, 0
2, 0
1, 0
1, 0
1, 0
144277, 61028
1, 0
2, 0
1, 0
1, 0
1, 0
2, 0
144954, 63036
190290, 79013
2, 0
1, 0
174246, 74757
2, 0
175491, 61923
1, 0
2, 0
1, 0
161072, 66629
1, 0
122293, 51569
3, 0
1, 0
1, 0
3, 0
187863, 93862
126799, 52583
1, 0
2, 0
2, 0
2, 0
127161, 59717
159374, 63732
161012, 63831
3, 0
146077, 52437
179687, 89108
2, 0
1, 0
2, 0
1, 0
178464, 78396
2, 0
1, 0
141677, 64718
1, 0
1, 0
135210, 65065
152553, 72981
1, 0
2, 0
168108, 72101
1, 0
2, 0
100098, 46158
1, 0
1, 0
1, 0
1, 0
2, 0
1, 0
156992, 75474
2, 0
3, 0
1, 0
166193, 83829
1, 0
1, 0
169129, 92700
3, 0
1, 0
1, 0
1, 0
167545, 83869
184468, 97138
1, 0
2, 0
177501, 96646
182248, 75539
1, 0
159279, 78050
1, 0
1, 0
139046, 60757
163375, 55569
1, 0
2, 0
125842, 51874
180707, 58630
1, 0
163420, 81475
177784, 81668
1, 0
2, 0
140126, 52529
1, 0
1, 0
1, 0
188284, 81448
1, 0
155559, 78185
2, 0
1, 0
174944, 80202
169405, 70348
1, 0
2, 0
2, 0
153117, 64017
1, 0
1, 0
160356, 63498
1, 0
1, 0
131327, 64189
1, 0
167198, 85848
115952, 57662
131824, 51374
1, 0
2, 0
147652, 65303
1, 0
2, 0
2, 0
1, 0
2, 0
1, 0
141303, 70702
3, 0
1, 0
173136, 78371
1, 0
2, 0
171468, 55892
141153, 51146
176956, 92729
3, 0
1, 0
1, 0
1, 0
2, 0
1, 0
135014, 62249
1, 0
1, 0
2, 0
158563, 66921
146784, 63366
1, 0
1, 0
1, 0
172673, 84026
1, 0
2, 0
125220, 50970
155383, 49396
1, 0
1, 0
153032, 69011
195656, 102493
1, 0
2, 0
195474, 105826
2, 0
2, 0
1, 0
1, 0
174866, 81513
171640, 68438
189832, 102726
2, 0
1, 0
1, 0
1, 0
1, 0
149532, 52761
111912, 37569
2, 0
2, 0
2, 0
151325, 70203
3, 0
1, 0
152127, 58385
1, 0
136232, 57633
2, 0
2, 0
1, 0
1, 0
1, 0
3, 0
2, 0
167219, 78693
172584, 75512
2, 0
178774, 84114
1, 0
147585, 66255
1, 0
1, 0
150810, 56728
174695, 81601
171602, 61625
1, 0
1, 0
135904, 48807
1, 0
1, 0
122378, 52074
2, 0
1, 0
155672, 65628
1, 0
2, 0
1, 0
1, 0
1, 0
1, 0
113042, 54930
1, 0
1, 0
1, 0
1, 0
150603, 68450
1, 0
169972, 55384
198955, 70441
173473, 78231
1, 0
2, 0
174879, 87983
158943, 70268
1, 0
2, 0
1, 0
1, 0
1, 0
168123, 89377
2, 0
1, 0
1, 0
162036, 77444
1, 0
2, 0
176921, 53698
179918, 92703
2, 0
2, 0
137827, 56990
1, 0
2, 0
142049, 50873
111122, 51826
1, 0
2, 0
2, 0
1, 0
2, 0
138008, 60499
153081, 55730
3, 0
187023, 61889
159208, 58449
1, 0
2, 0
169154, 58419
216909, 83495
2, 0
1, 0
1, 0
181931, 93365
129229, 63434
130472, 68391
133155, 42711
172420, 71113
165087, 58431
2, 0
2, 0
3, 0
156500, 62670
1, 0
2, 0
1, 0
1, 0
2, 0
191805, 59588
1, 0
2, 0
1, 0
134385, 62929
169998, 79716
181431, 89080
1, 0
2, 0
1, 0
1, 0
182944, 64728
1, 0
2, 0
161182, 75086
1, 0
164075, 73758
2, 0
153746, 52719
1, 0
144841, 61342
2, 0
141659, 56233
162453, 77209
1, 0
1, 0
136854, 64007
139597, 55833
2, 0
1, 0
160472, 69312
1, 0
1, 0
2, 0
152063, 65375
1, 0
2, 0
169272, 70442
1, 0
159514, 61926
1, 0
2, 0
2, 0
1, 0
1, 0
1, 0
2, 0
183671, 95598
2, 0
156639, 75142
2, 0
1, 0
1, 0
1, 0
1, 0
177088, 80759
1, 0
2, 0
2, 0
130292, 52449
174479, 85106
1, 0
164206, 77470
1, 0
117725, 41936
1, 0
2, 0
136282, 51568
1, 0
2, 0
1, 0
1, 0
109191, 51072
150332, 78388
148600, 67198
1, 0
1, 0
1, 0
1, 0
1, 0
128410, 41948
86416, 33254
2, 0
1, 0
141662, 65753
173500, 58507
133970, 54625
139576, 59079
189046, 92449
2, 0
2, 0
2, 0
1, 0
2, 0
2, 0
162519, 55339
124987, 48670
1, 0
163069, 83769
128344, 48182
199612, 106545
189042, 94272
1, 0
189138, 80096
2, 0
135481, 57899
2, 0
157636, 63406
156277, 59581
1, 0
1, 0
1, 0
1, 0
2, 0
2, 0
2, 0
2, 0
179330, 85230
178647, 80093
1, 0
2, 0
140913, 48455
143210, 57438
1, 0
1, 0
134678, 43503
1, 0
2, 0
181380, 74018
1, 0
193015, 78534
2, 0
167326, 78249
176112, 71004
3, 0
155064, 61735
148776, 63116
158798, 43860
1, 0
1, 0
1, 0
1, 0
185878, 95864
2, 0
1, 0
189036, 84749
142609, 67245
2, 0
2, 0
1, 0
156325, 59512
1, 0
2, 0
1, 0
2, 0
120709, 44645
1, 0
1, 0
1, 0
139196, 59868
160028, 76010
1, 0
158747, 68716
2, 0
161289, 71679
158159, 75790
2, 0
1, 0
2, 0
2, 0
146779, 51808
200616, 63690
1, 0
1, 0
191206, 99465
1, 0
1, 0
1, 0
1, 0
131893, 45969
156230, 58389
170636, 57859
2, 0
1, 0
1, 0
171395, 69168
2, 0
1, 0
2, 0
131240, 49705
1, 0
138573, 51610
1, 0
163393, 74500
142560, 62726
168030, 54275
172791, 83987
151720, 68889
1, 0
2, 0
142495, 52056
1, 0
1, 0
140233, 65252
1, 0
1, 0
2, 0
158975, 87313
150548, 56960
149963, 56186
2, 0
1, 0
1, 0
162376, 64276
1, 0
156840, 74476
2, 0
1, 0
170605, 83077
3, 0
125935, 61638
1, 0
147289, 63427
2, 0
173572, 80358
172972, 59127
1, 0
152070, 72856
190777, 97395
131057, 56543
2, 0
173834, 68376
142549, 55223
1, 0
1, 0
2, 0
2, 0
155873, 70086
2, 0
1, 0
2, 0
1, 0
2, 0
142232, 56633
159490, 52851
190725, 93147
137089, 51773
181668, 90749
203560, 80875
1, 0
167831, 80986
1, 0
1, 0
2, 0
2, 0
177208, 62830
178911, 94739
2, 0
1, 0
1, 0
141200, 60416
167503, 87174
185943, 98877
177612, 89600
1, 0
176497, 79476
1, 0
1, 0
165739, 65792
2, 0
1, 0
145384, 62867
2, 0
1, 0
157625, 73808
1, 0
154259, 75062
187202, 70399
169685, 67275
1, 0
1, 0
143134, 63788
1, 0
2, 0
2, 0
179053, 86996
145205, 58646
2, 0
2, 0
1, 0
1, 0
140267, 55956
1, 0
1, 0
2, 0
174693, 73060
2, 0
160074, 64856
2, 0
156601, 80845
1, 0
150732, 58868
160668, 74459
125045, 50354
119900, 45005
3, 0
163452, 63436
145418, 60149
133144, 61241
1, 0
144855, 58289
158395, 65944
174543, 78095
163568, 73757
2, 0
2, 0
147081, 76307
141207, 49364
1, 0
1, 0
142787, 61866
1, 0
1, 0
2, 0
185800, 67557
1, 0
1, 0
171998, 76625
1, 0
158484, 61579
1, 0
157405, 69290
1, 0
2, 0
1, 0
1, 0
1, 0
2, 0
1, 0
1, 0
2, 0
156018, 79825
1, 0
2, 0
1, 0
1, 0
186283, 87386
2, 0
151324, 72023
154097, 71336
192008, 101881
2, 0
1, 0
2, 0
126955, 61026
164047, 73141
169689, 82139
1, 0
185509, 85636
1, 0
1, 0
171435, 72350
1, 0
1, 0
1, 0
2, 0
176813, 67748
2, 0
156857, 62443
2, 0
211939, 76418
172616, 80402
139637, 62412
176757, 80403
2, 0
1, 0
1, 0
152450, 80111
1, 0
1, 0
124136, 44272
196202, 106522
1, 0
2, 0
1, 0
154161, 52400
1, 0
165885, 53838
165292, 68009
141584, 61089
191136, 61057
132116, 61284
1, 0
2, 0
1, 0
1, 0
1, 0
127783, 45957
2, 0
2, 0
1, 0
119800, 62053
1, 0
1, 0
2, 0
164685, 72461
1, 0
152867, 63611
172001, 74711
187302, 104601
1, 0
161124, 70983
1, 0
184537, 72868
2, 0
145609, 54478
1, 0
1, 0
1, 0
119185, 46673
162397, 87616
2, 0
115304, 44299
1, 0
2, 0
140784, 67779
1, 0
162827, 69152
181766, 86272
178028, 79672
126912, 63263
171005, 58088
164447, 82745
1, 0
183489, 89373
1, 0
1, 0
1, 0
2, 0
1, 0
142425, 69026
1, 0
1, 0
159607, 77022
142432, 55410
1, 0
1, 0
1, 0
1, 0
3, 0
1, 0
190393, 89873
1, 0
1, 0
159354, 68223
1, 0
2, 0
2, 0
1, 0
2, 0
126358, 53051
1, 0
153762, 74521
128037, 41960
2, 0
1, 0
2, 0
1, 0
1, 0
156627, 54663
1, 0
1, 0
1, 0
2, 0
1, 0
168486, 81092
155124, 64300
152831, 73516
3, 0
160493, 71519
180056, 70999
170673, 86634
170405, 75092
2, 0
1, 0
2, 0
1, 0
1, 0
140083, 62143
1, 0
1, 0
198924, 96658
2, 0
139239, 64824
1, 0
98774, 35241
125182, 54725
2, 0
125463, 44047
163789, 65652
172999, 55998
150546, 62783
1, 0
2, 0
2, 0
172749, 85250
1, 0
161790, 74151
1, 0
3, 0
1, 0
146347, 61374
3, 0
2, 0
3, 0
1, 0
162005, 63349
1, 0
1, 0
147354, 62446
179603, 57953
90735, 41195
145007, 64940
1, 0
1, 0
1, 0
3, 0
2, 0
1, 0
1, 0
2, 0
2, 0
150718, 59744
1, 0
1, 0
145445, 46627
1, 0
125988, 57102
1, 0
1, 0
1, 0
144445, 55269
139500, 55849
1, 0
1, 0
172468, 69550
167994, 55905
104536, 38751
2, 0
1, 0
2, 0
1, 0
1, 0
2, 0
145186, 62750
2, 0
1, 0
1, 0
2, 0
175040, 87327
129505, 52818
2, 0
130674, 55112
2, 0
1, 0
178877, 81289
155532, 64284
1, 0
2, 0
1, 0
184633, 60660
132985, 60944
126875, 50508
1, 0
2, 0
137940, 51129
1, 0
2, 0
2, 0
2, 0
3, 0
1, 0
157847, 61521
3, 0
1, 0
1, 0
129634, 63226
2, 0
3, 0
130346, 58337
127673, 62414
171511, 82123
1, 0
182560, 99206
1, 0
154472, 56193
1, 0
1, 0
1, 0
2, 0
198762, 96338
1, 0
2, 0
1, 0
1, 0
123704, 55561
1, 0
134832, 55968
125186, 51115
121656, 58737
155291, 56063
1, 0
131577, 61613
162011, 71690
177623, 84383
3, 0
1, 0
129848, 45525
130903, 46952
155082, 80418
144129, 46489
172331, 70798
2, 0
155763, 54275
145218, 66906
155504, 59974
128687, 53869
150807, 74307
162548, 71335
1, 0
1, 0
175000, 74298
1, 0
142615, 56969
178840, 66622
186818, 87586
164657, 52678
145894, 57256
1, 0
1, 0
157361, 67683
1, 0
1, 0
141487, 69841
2, 0
3, 0
178829, 75207
1, 0
2, 0
173042, 60158
185162, 62449
2, 0
2, 0
1, 0
139500, 47170
2, 0
1, 0
3, 0
159227, 76454
2, 0
