# Supplementary material for: Consume, Modify, Share (CMS): The Interplay between Individual Decisions and Structural Network Properties in the Diffusion of Information
Source: PLoS One. 2016 Oct 31;11(10):e0164651. doi: 10.1371/journal.pone.0164651 (PMC5087943; doi:10.1371/journal.pone.0164651)
Supplement: S2 Dataset — (TXT) [file pone.0164651.s002.txt]

DBLP weak ties
Superspread threshold: 30 nodes
number of consumers, size of critical mass group

NM
Network size: 317080
1, 0
1, 0
45481, 17163
1, 0
1, 0
1, 0
46190, 20414
1, 0
1, 0
2, 0
2, 0
1, 0
1, 0
1, 0
1, 0
1, 0
2, 0
45218, 17304
46302, 17285
1, 0
1, 0
1, 0
1, 0
46566, 20677
2, 0
1, 0
1, 0
47630, 18870
2, 0
2, 0
1, 0
1, 0
1, 0
1, 0
1, 0
1, 0
1, 0
46728, 20444
1, 0
1, 0
2, 0
1, 0
1, 0
1, 0
1, 0
47770, 21672
1, 0
1, 0
1, 0
1, 0
1, 0
47189, 16577
1, 0
45911, 17503
1, 0
1, 0
1, 0
1, 0
1, 0
1, 0
1, 0
1, 0
1, 0
1, 0
1, 0
1, 0
1, 0
1, 0
1, 0
1, 0
46818, 19934
1, 0
1, 0
1, 0
1, 0
1, 0
1, 0
1, 0
1, 0
45343, 19180
1, 0
45559, 16888
1, 0
2, 0
1, 0
1, 0
1, 0
1, 0
1, 0
1, 0
45962, 17196
1, 0
44740, 15110
1, 0
45816, 14994
1, 0
1, 0
1, 0
2, 0
1, 0
1, 0
1, 0
1, 0
1, 0
1, 0
1, 0
1, 0
1, 0
2, 0
1, 0
1, 0
1, 0
1, 0
1, 0
1, 0
1, 0
44080, 17818
45985, 19517
45740, 15798
1, 0
1, 0
1, 0
1, 0
46223, 20460
1, 0
45560, 20614
1, 0
44893, 21234
1, 0
1, 0
46229, 20707
1, 0
1, 0
1, 0
1, 0
1, 0
2, 0
46631, 17167
1, 0
1, 0
1, 0
1, 0
1, 0
1, 0
2, 0
1, 0
1, 0
1, 0
1, 0
1, 0
2, 0
1, 0
1, 0
2, 0
2, 0
1, 0
45665, 17310
1, 0
1, 0
46262, 21149
1, 0
1, 0
1, 0
1, 0
1, 0
1, 0
2, 0
46729, 20407
1, 0
1, 0
1, 0
1, 0
1, 0
46646, 17538
1, 0
46289, 17056
1, 0
1, 0
2, 0
1, 0
45394, 15600
1, 0
7, 2
1, 0
46243, 17706
1, 0
1, 0
1, 0
1, 0
1, 0
1, 0
1, 0
1, 0
1, 0
1, 0
1, 0
1, 0
2, 0
2, 0
1, 0
1, 0
1, 0
46673, 22368
1, 0
1, 0
1, 0
1, 0
1, 0
45434, 20677
1, 0
2, 0
44756, 20346
1, 0
2, 0
2, 0
1, 0
45584, 20262
1, 0
1, 0
1, 0
1, 0
1, 0
45312, 22446
45339, 16002
45065, 19492
1, 0
2, 0
1, 0
1, 0
46864, 17364
1, 0
1, 0
46054, 16347
1, 0
1, 0
1, 0
1, 0
1, 0
1, 0
1, 0
1, 0
2, 0
2, 0
1, 0
1, 0
2, 0
46162, 15509
1, 0
1, 0
47978, 19964
1, 0
1, 0
45263, 21042
1, 0
1, 0
46410, 18102
1, 0
1, 0
2, 0
1, 0
1, 0
1, 0
1, 0
2, 0
1, 0
1, 0
1, 0
1, 0
1, 0
1, 0
1, 0
1, 0
1, 0
1, 0
45900, 18496
1, 0
1, 0
1, 0
1, 0
47971, 20212
45161, 17115
1, 0
1, 0
1, 0
1, 0
1, 0
1, 0
1, 0
1, 0
1, 0
44986, 16395
1, 0
1, 0
1, 0
1, 0
45691, 20447
1, 0
46975, 20624
2, 0
1, 0
1, 0
45338, 19475
46446, 16694
1, 0
1, 0
1, 0
1, 0
1, 0
1, 0
2, 0
1, 0
1, 0
1, 0
46343, 18511
1, 0
1, 0
1, 0
46161, 19619
2, 0
1, 0
1, 0
47012, 21788
1, 0
1, 0
2, 0
2, 0
2, 0
45078, 16926
1, 0
1, 0
2, 0
1, 0
1, 0
1, 0
44886, 18655
1, 0
47194, 16819
45887, 18356
1, 0
1, 0
46633, 21119
1, 0
1, 0
1, 0
1, 0
1, 0
1, 0
1, 0
1, 0
1, 0
45950, 19449
1, 0
1, 0
1, 0
1, 0
1, 0
46710, 19129
1, 0
2, 0
1, 0
1, 0
45267, 20733
1, 0
1, 0
2, 0
1, 0
1, 0
1, 0
1, 0
1, 0
1, 0
1, 0
2, 0
1, 0
46272, 18252
1, 0
2, 0
1, 0
1, 0
1, 0
1, 0
1, 0
44965, 19135
1, 0
1, 0
1, 0
45390, 18120
1, 0
4, 1
1, 0
2, 0
45231, 21223
1, 0
1, 0
1, 0
1, 0
47660, 20847
45752, 19420
1, 0
1, 0
45150, 19125
1, 0
1, 0
1, 0
1, 0
1, 0
1, 0
1, 0
1, 0
2, 0
1, 0
1, 0
1, 0
1, 0
2, 0
1, 0
1, 0
1, 0
46206, 16244
1, 0
1, 0
1, 0
1, 0
1, 0
46384, 18132
1, 0
1, 0
2, 0
1, 0
2, 0
1, 0
1, 0
46278, 19767
1, 0
1, 0
1, 0
45122, 17751
1, 0
1, 0
1, 0
1, 0
1, 0
1, 0
3, 0
1, 0
1, 0
1, 0
1, 0
1, 0
2, 0
1, 0
2, 0
1, 0
1, 0
1, 0
1, 0
1, 0
2, 0
1, 0
45133, 17501
2, 0
2, 0
1, 0
1, 0
1, 0
1, 0
45951, 19687
45622, 19912
1, 0
45583, 21792
45419, 18212
1, 0
1, 0
1, 0
46698, 18850
1, 0
1, 0
1, 0
1, 0
1, 0
45077, 19920
1, 0
46221, 18433
1, 0
1, 0
1, 0
2, 0
1, 0
1, 0
1, 0
1, 0
2, 0
1, 0
1, 0
1, 0
1, 0
46034, 17788
1, 0
1, 0
1, 0
1, 0
1, 0
2, 0
1, 0
46465, 19130
1, 0
45008, 20068
1, 0
1, 0
46210, 17194
1, 0
1, 0
1, 0
46561, 18672
1, 0
1, 0
1, 0
1, 0
1, 0
1, 0
46013, 15353
1, 0
1, 0
47030, 19473
1, 0
1, 0
1, 0
1, 0
1, 0
1, 0
1, 0
1, 0
1, 0
1, 0
1, 0
2, 0
1, 0
2, 0
1, 0
14, 8
1, 0
1, 0
1, 0
2, 0
1, 0
2, 0
45989, 20934
1, 0
1, 0
44156, 15556
2, 0
1, 0
1, 0
1, 0
46404, 14855
1, 0
1, 0
1, 0
2, 0
1, 0
1, 0
2, 0
1, 0
1, 0
6, 1
1, 0
1, 0
1, 0
3, 0
1, 0
1, 0
46467, 20220
1, 0
1, 0
46942, 19515
1, 0
1, 0
2, 0
1, 0
46528, 20765
2, 0
2, 0
1, 0
46420, 19658
2, 0
1, 0
1, 0
1, 0
1, 0
1, 0
2, 0
1, 0
2, 0
2, 0
1, 0
1, 0
2, 0
1, 0
45458, 17458
1, 0
1, 0
2, 0
1, 0
20, 11
1, 0
1, 0
1, 0
2, 0
1, 0
1, 0
1, 0
1, 0
46825, 19485
1, 0
45861, 21630
1, 0
1, 0
1, 0
45775, 20280
1, 0
2, 0
1, 0
1, 0
1, 0
2, 0
1, 0
46721, 15989
1, 0
1, 0
1, 0
1, 0
1, 0
1, 0
1, 0
44192, 19889
46077, 18278
1, 0
1, 0
1, 0
1, 0
1, 0
45095, 16242
1, 0
1, 0
1, 0
2, 0
47022, 18371
1, 0
1, 0
1, 0
1, 0
1, 0
1, 0
1, 0
1, 0
1, 0
46546, 18865
1, 0
1, 0
1, 0
1, 0
2, 0
45344, 16709
1, 0
1, 0
1, 0
1, 0
1, 0
45531, 16062
1, 0
1, 0
1, 0
2, 0
45592, 16794
1, 0
1, 0
1, 0
1, 0
1, 0
1, 0
1, 0
45877, 16642
2, 0
45527, 20177
1, 0
1, 0
1, 0
1, 0
1, 0
1, 0
1, 0
1, 0
1, 0
46818, 20088
1, 0
1, 0
46060, 19019
1, 0
1, 0
2, 0
1, 0
1, 0
46636, 16419
1, 0
1, 0
1, 0
1, 0
1, 0
1, 0
1, 0
1, 0
1, 0
1, 0
1, 0
1, 0
1, 0
2, 0
47556, 19254
1, 0
1, 0
1, 0
1, 0
46203, 20829
1, 0
1, 0
1, 0
1, 0
1, 0
1, 0
1, 0
1, 0
1, 0
1, 0
1, 0
1, 0
1, 0
1, 0
1, 0
1, 0
2, 0
1, 0
2, 0
1, 0
1, 0
1, 0
1, 0
1, 0
44877, 20792
1, 0
1, 0
1, 0
1, 0
1, 0
1, 0
47750, 19059
1, 0
1, 0
46091, 17066
1, 0
46212, 16532
45483, 18038
2, 0
1, 0
1, 0
1, 0
1, 0
1, 0
1, 0
1, 0
1, 0
1, 0
46164, 19322
1, 0
45622, 17937
8, 2
5, 1
2, 0
1, 0
1, 0
1, 0
1, 0
1, 0
46639, 14756
1, 0
1, 0
1, 0
1, 0
2, 0
1, 0
46012, 20713
1, 0
1, 0
1, 0
14, 8
44153, 18379
1, 0
1, 0
1, 0
1, 0
1, 0
1, 0
1, 0
2, 0
45100, 19277
1, 0
1, 0
45965, 18852
1, 0
1, 0
1, 0
1, 0
3, 0
1, 0
1, 0
1, 0
46099, 20202
1, 0
1, 0
1, 0
1, 0
1, 0
1, 0
45815, 20587
1, 0
1, 0
1, 0
2, 0
1, 0
1, 0
1, 0
45113, 17421
1, 0
1, 0
1, 0
45602, 19631
45187, 16687
1, 0
2, 0
1, 0
46495, 16883
1, 0
1, 0
2, 0
1, 0
1, 0
47736, 17267
2, 0
1, 0
1, 0
1, 0
1, 0
1, 0
1, 0
1, 0
1, 0
1, 0
45688, 18460
2, 0
1, 0
1, 0
1, 0
45718, 20234
1, 0
1, 0
1, 0
2, 0
1, 0
1, 0
2, 0
2, 0
46262, 19997
1, 0
46900, 16914
1, 0
1, 0
45072, 15928
1, 0
1, 0
1, 0
1, 0
1, 0
45137, 18100
1, 0
1, 0
1, 0
1, 0
1, 0
1, 0
1, 0
1, 0
1, 0
1, 0
1, 0
1, 0
1, 0
1, 0
1, 0
46063, 17083
1, 0
1, 0
1, 0
1, 0
1, 0
1, 0
1, 0
1, 0
1, 0
1, 0
1, 0
1, 0
1, 0
46080, 18291
2, 0
1, 0
1, 0
1, 0
1, 0
1, 0
1, 0
1, 0
45356, 16328
46978, 16811
1, 0
1, 0
1, 0
46021, 20703
1, 0
46421, 18663
1, 0
2, 0
2, 0
1, 0
1, 0
1, 0
1, 0
44763, 21539
1, 0
1, 0
1, 0
1, 0
46964, 19641
3, 0
1, 0
1, 0
1, 0
1, 0
2, 0
1, 0
1, 0
1, 0
1, 0
2, 0
46384, 15058
1, 0
46795, 16458
2, 0
1, 0
1, 0
9, 2
2, 0
1, 0
1, 0
46654, 19977
46075, 17234
1, 0
1, 0
45849, 16536
1, 0
45259, 18346
1, 0
1, 0
1, 0
1, 0
2, 0
45203, 19066
1, 0
2, 0
46226, 18685
1, 0
2, 0
1, 0
1, 0
2, 0
1, 0
1, 0
1, 0
1, 0
1, 0
47224, 21419
1, 0
46272, 17543
45773, 18100
1, 0
48022, 22273
1, 0
1, 0
1, 0
1, 0
1, 0
1, 0
1, 0
1, 0
1, 0
1, 0
1, 0
1, 0
1, 0
1, 0
1, 0
2, 0
1, 0
1, 0
45686, 18082
1, 0
1, 0
1, 0
48222, 19829
1, 0
2, 0
2, 0
1, 0
1, 0
1, 0
1, 0
1, 0
1, 0
46341, 16653
1, 0
1, 0
1, 0
2, 0
1, 0
1, 0
1, 0
1, 0
2, 0
45552, 20193
1, 0
1, 0
45573, 16541
1, 0
1, 0
1, 0
1, 0
1, 0
1, 0
1, 0
1, 0
1, 0
1, 0
46537, 16898
46629, 19518
1, 0
1, 0
45786, 18727
1, 0
1, 0
2, 0
1, 0
46199, 18154
2, 0
1, 0
1, 0
1, 0
1, 0
1, 0
1, 0
1, 0
1, 0
1, 0
1, 0
1, 0
1, 0
1, 0
46119, 21001
1, 0
1, 0
1, 0
1, 0
1, 0
1, 0
1, 0
1, 0
1, 0
46127, 17835
1, 0
1, 0
3, 0
1, 0
45616, 19201
1, 0
46977, 18737
1, 0
1, 0
1, 0
1, 0
45399, 13905
1, 0
1, 0
2, 0
46424, 21110
1, 0
1, 0
1, 0
45422, 18990
2, 0
21, 2
1, 0
2, 0
1, 0
1, 0
1, 0
1, 0
1, 0
1, 0
1, 0
1, 0
1, 0
1, 0
45744, 19412
1, 0
46648, 20648
1, 0
1, 0
1, 0
1, 0
1, 0
1, 0
1, 0
1, 0
1, 0
1, 0
1, 0
46224, 18714
1, 0
1, 0
45557, 15233
1, 0
1, 0
1, 0
2, 0
1, 0
45247, 19843
1, 0
1, 0
46479, 17340
1, 0
1, 0
46892, 19438
1, 0
1, 0
1, 0
45989, 18064
1, 0
1, 0
1, 0
1, 0
1, 0
2, 0
1, 0
1, 0
1, 0
2, 0
46232, 21692
1, 0
1, 0
45569, 23104
45890, 18799
45978, 15850
1, 0
1, 0
2, 0
1, 0
1, 0
1, 0
1, 0
1, 0
47074, 15967
47154, 21649
45841, 18114
46086, 14012
1, 0
46468, 19708
1, 0
1, 0
1, 0
44194, 19880
1, 0
46241, 19312
2, 0
1, 0
1, 0
1, 0
1, 0
1, 0
1, 0
1, 0
1, 0
1, 0
1, 0
1, 0
1, 0
2, 0
1, 0
46409, 19838
1, 0
1, 0
1, 0
1, 0
1, 0
1, 0
45711, 18767
1, 0
46411, 19214
1, 0
1, 0
46657, 16519
1, 0
1, 0
1, 0
1, 0
1, 0
1, 0
45498, 20508
1, 0
1, 0
1, 0
2, 0
1, 0
44504, 15791
1, 0
2, 0
1, 0
1, 0
1, 0
1, 0
1, 0
1, 0
1, 0
1, 0
46920, 19034
1, 0
1, 0
2, 0
1, 0
1, 0
1, 0
1, 0
1, 0
1, 0
46186, 20802
1, 0
1, 0
45526, 18608
1, 0
1, 0
1, 0
1, 0
1, 0
1, 0
45122, 17915
1, 0
1, 0
1, 0
44609, 20645
2, 0
46310, 22592
1, 0
1, 0
2, 0
1, 0
2, 0
1, 0
1, 0
1, 0
1, 0
1, 0
45464, 16785
1, 0
1, 0
46534, 15540
1, 0
1, 0
1, 0
45040, 18051
1, 0
1, 0
1, 0
1, 0
1, 0
1, 0
44886, 15637
1, 0
1, 0
46662, 19691
1, 0
1, 0
1, 0
45990, 21883
2, 0
1, 0
1, 0
1, 0
1, 0
46607, 20617
1, 0
1, 0
1, 0
1, 0
45830, 22577
45061, 17049
1, 0
2, 0
1, 0
46604, 20817
1, 0
2, 0
1, 0
1, 0
1, 0
1, 0
2, 0
1, 0
1, 0
2, 0
1, 0
1, 0
1, 0
1, 0
1, 0
1, 0
1, 0
45441, 15159
1, 0
46713, 21482
1, 0
47213, 18937
45747, 15459
1, 0
1, 0
1, 0
1, 0
45465, 17861
1, 0
47745, 19361
1, 0
1, 0
46062, 19870
1, 0
1, 0
1, 0
1, 0
1, 0
1, 0
1, 0
2, 0
1, 0
1, 0
1, 0
2, 0
1, 0
1, 0
1, 0
2, 0
1, 0
1, 0
46584, 16213
2, 0
1, 0
1, 0
2, 0
1, 0
46194, 20278
1, 0
2, 0
1, 0
1, 0
1, 0
1, 0
1, 0
46274, 19331
1, 0
1, 0
1, 0
46757, 20484
1, 0
1, 0
1, 0
1, 0
2, 0
1, 0
1, 0
1, 0
1, 0
1, 0
1, 0
1, 0
1, 0
46814, 22602
1, 0
1, 0
45707, 15940
1, 0
1, 0
1, 0
1, 0
1, 0
1, 0
47026, 16784
1, 0
1, 0
1, 0
46309, 16929
47038, 19301
46953, 19315
1, 0
1, 0
1, 0
1, 0
47064, 18851
2, 0
1, 0
1, 0
1, 0
1, 0
1, 0
2, 0
1, 0
1, 0
1, 0
1, 0
45997, 21466
46445, 16724
1, 0
1, 0
2, 0
1, 0
1, 0
2, 0
1, 0
1, 0
1, 0
1, 0
1, 0
2, 0
1, 0
1, 0
1, 0
2, 0
44776, 20542
1, 0
1, 0
1, 0
2, 0
1, 0
1, 0
1, 0
1, 0
1, 0
1, 0
1, 0
1, 0
1, 0
1, 0
1, 0
1, 0
1, 0
2, 0
1, 0
1, 0
1, 0
1, 0
1, 0
2, 0
1, 0
1, 0
1, 0
1, 0
1, 0
2, 0
1, 0
1, 0
1, 0
1, 0
1, 0
1, 0
1, 0
1, 0
1, 0
1, 0
1, 0
1, 0
1, 0
1, 0
46018, 19010
1, 0
1, 0
1, 0
1, 0
1, 0
1, 0
1, 0
1, 0
46772, 19309
1, 0
2, 0
46374, 19310
1, 0
1, 0
1, 0
1, 0
1, 0
1, 0
1, 0
1, 0
1, 0
1, 0
1, 0
1, 0
1, 0
1, 0
2, 0
1, 0
1, 0
1, 0
1, 0
1, 0
1, 0
1, 0
45973, 18362
1, 0
3, 0
1, 0
46492, 15614
1, 0
47153, 18215
1, 0
1, 0
46479, 18927
44629, 18469
1, 0
46510, 17207
1, 0
1, 0
1, 0
1, 0
46159, 19426
1, 0
1, 0
1, 0
45700, 22187
1, 0
1, 0
1, 0
45506, 18370
2, 0
2, 0
1, 0
1, 0
1, 0
45041, 20310
2, 0
46302, 16557
1, 0
1, 0
1, 0
1, 0
46378, 21133
1, 0
1, 0
1, 0
1, 0
2, 0
1, 0
1, 0
2, 0
45281, 17652
45720, 19548
1, 0
1, 0
1, 0
1, 0
44925, 18101
2, 0
1, 0
1, 0
1, 0
1, 0
1, 0
1, 0
2, 0
45691, 14987
1, 0
1, 0
1, 0
1, 0
47605, 22283
1, 0
1, 0
46227, 14143
1, 0
1, 0
1, 0
1, 0
1, 0
46168, 20576
1, 0
1, 0
1, 0
1, 0
2, 0
46018, 19318
2, 0
2, 0
1, 0
1, 0
46651, 21939
1, 0
46599, 18855
1, 0
1, 0
1, 0
46041, 22694
1, 0
1, 0
1, 0
1, 0
1, 0
1, 0
2, 0
1, 0
1, 0
1, 0
45770, 18800
46421, 21194
1, 0
1, 0
1, 0
1, 0
45910, 16314
1, 0
47094, 20952
1, 0
2, 0
1, 0
45280, 18248
1, 0
1, 0
1, 0
1, 0
1, 0
1, 0
46334, 15509
1, 0
1, 0
47052, 14712
1, 0
1, 0
1, 0
1, 0
1, 0
46469, 21980
1, 0
1, 0
45121, 22036
1, 0
1, 0
2, 0
1, 0
1, 0
1, 0
1, 0
1, 0
2, 0
1, 0
1, 0
1, 0
1, 0
1, 0
2, 0
1, 0
1, 0
1, 0
1, 0
1, 0
1, 0
1, 0
1, 0
1, 0
46024, 18784
45833, 14310
1, 0
1, 0
2, 0
1, 0
2, 0
46736, 17834
2, 0
45594, 21432
1, 0
1, 0
44639, 16191
1, 0
2, 0
1, 0
1, 0
1, 0
1, 0
1, 0
1, 0
1, 0
1, 0
45738, 15759
1, 0
1, 0
1, 0
1, 0
46591, 16704
1, 0
1, 0
1, 0
1, 0
1, 0
48034, 19137
1, 0
1, 0
15, 2
46640, 20043
1, 0
45770, 17033
1, 0
1, 0
1, 0
1, 0
45285, 16407
1, 0
2, 0
1, 0
1, 0
2, 0
1, 0
1, 0
45552, 20262
46920, 16425
45543, 16838
1, 0
2, 0
1, 0
1, 0
1, 0
1, 0
1, 0
1, 0
1, 0
1, 0
45748, 20632
1, 0
45384, 21053
1, 0
1, 0
2, 0
1, 0
2, 0
1, 0
45847, 18983
1, 0
1, 0
1, 0
1, 0
1, 0
45468, 17588
1, 0
1, 0
45117, 20503
1, 0
1, 0
45473, 21259
2, 0
1, 0
1, 0
46179, 19948
46023, 17443
1, 0
1, 0
1, 0
1, 0
1, 0
1, 0
1, 0
2, 0
1, 0
1, 0
1, 0
1, 0
1, 0
1, 0
1, 0
1, 0
1, 0
1, 0
46772, 16916
1, 0
46911, 20419
1, 0
1, 0
1, 0
1, 0
45858, 20398
1, 0
1, 0
1, 0
1, 0
1, 0
1, 0
2, 0
2, 0
1, 0
46319, 17582
1, 0
1, 0
1, 0
1, 0
1, 0
45787, 21582
1, 0
1, 0
1, 0
1, 0
1, 0
47418, 21241
45059, 18838
1, 0
45296, 18546
1, 0
1, 0
2, 0
2, 0
1, 0
46340, 16117
1, 0
1, 0
1, 0
45361, 19086
1, 0
45820, 20510
2, 0
1, 0
1, 0
1, 0
45756, 20660
1, 0
1, 0
1, 0
1, 0
2, 0
1, 0
44293, 13900
1, 0
1, 0
1, 0
1, 0
2, 0
45270, 16437
2, 0
46682, 20477
1, 0
2, 0
1, 0
1, 0
1, 0
1, 0
46426, 17769
1, 0
1, 0
1, 0
1, 0
45865, 20600
47569, 16048
1, 0
1, 0
1, 0
1, 0
1, 0
1, 0
2, 0
1, 0
1, 0
1, 0
1, 0
46108, 17480
1, 0
1, 0
1, 0
1, 0
1, 0
2, 0
1, 0
1, 0
45791, 16377
1, 0
1, 0
1, 0
1, 0
1, 0
44976, 22193
1, 0
1, 0
1, 0
1, 0
1, 0
1, 0
1, 0
45432, 19692
1, 0
1, 0
1, 0
45696, 17516
47737, 18550
45311, 17528
1, 0
45315, 16381
1, 0
2, 0
1, 0
1, 0
1, 0
1, 0
1, 0
1, 0
45773, 19546
2, 0
1, 0
1, 0
1, 0
2, 0
1, 0
1, 0
1, 0
1, 0
46957, 19426
1, 0
1, 0
1, 0
1, 0
1, 0
46895, 15419
1, 0
1, 0
1, 0
1, 0
1, 0
2, 0
45786, 17070
1, 0
2, 0
2, 0
1, 0
1, 0
45699, 22437
1, 0
1, 0
1, 0
1, 0
1, 0
1, 0
2, 0
2, 0
1, 0
1, 0
1, 0
1, 0
1, 0
1, 0
2, 0
1, 0
1, 0
1, 0
1, 0
1, 0
1, 0
1, 0
45981, 18402
5, 1
1, 0
1, 0
1, 0
1, 0
1, 0
2, 0
46373, 18380
1, 0
1, 0
44576, 19453
45803, 22771
45546, 21882
46400, 18951
47108, 20357
2, 0
1, 0
1, 0

NM
Network size: 317080
1, 0
1, 0
1, 0
1, 0
2, 0
2, 0
1, 0
1, 0
46452, 20582
1, 0
46216, 19759
45528, 16863
1, 0
46633, 16648
1, 0
1, 0
1, 0
1, 0
45783, 15806
1, 0
2, 0
45173, 15033
1, 0
45498, 21019
46360, 14872
46558, 21193
1, 0
1, 0
1, 0
1, 0
45769, 18588
1, 0
45998, 20028
1, 0
1, 0
1, 0
1, 0
1, 0
1, 0
1, 0
1, 0
1, 0
1, 0
1, 0
1, 0
1, 0
1, 0
45369, 19536
45376, 18428
1, 0
1, 0
1, 0
1, 0
1, 0
1, 0
1, 0
1, 0
2, 0
1, 0
1, 0
1, 0
46945, 16794
46088, 19748
1, 0
1, 0
1, 0
1, 0
1, 0
46262, 16067
1, 0
1, 0
1, 0
1, 0
47085, 18550
45166, 18402
1, 0
1, 0
1, 0
1, 0
1, 0
1, 0
45460, 15576
19, 11
1, 0
1, 0
45604, 20908
47325, 19686
1, 0
2, 0
47111, 20279
1, 0
2, 0
1, 0
1, 0
1, 0
46501, 20169
2, 0
45887, 21761
1, 0
1, 0
1, 0
46753, 17261
1, 0
44540, 17534
2, 0
1, 0
1, 0
1, 0
1, 0
2, 0
1, 0
1, 0
45123, 19003
1, 0
1, 0
1, 0
45345, 16797
1, 0
1, 0
45707, 19893
1, 0
1, 0
1, 0
2, 0
1, 0
1, 0
45863, 20552
1, 0
1, 0
1, 0
1, 0
45682, 19108
1, 0
1, 0
1, 0
1, 0
46468, 17402
1, 0
1, 0
3, 0
1, 0
46324, 14355
1, 0
2, 0
1, 0
1, 0
1, 0
1, 0
1, 0
44235, 17404
46933, 15337
1, 0
1, 0
1, 0
1, 0
1, 0
46013, 19703
46773, 21261
45699, 14812
1, 0
1, 0
1, 0
1, 0
46993, 18424
1, 0
1, 0
1, 0
1, 0
1, 0
45291, 14872
1, 0
1, 0
1, 0
1, 0
2, 0
1, 0
1, 0
1, 0
2, 0
1, 0
1, 0
1, 0
1, 0
46442, 21063
45892, 16598
1, 0
1, 0
3, 0
1, 0
1, 0
1, 0
1, 0
1, 0
1, 0
44964, 20064
1, 0
1, 0
2, 0
2, 0
1, 0
1, 0
14, 6
1, 0
1, 0
1, 0
1, 0
1, 0
1, 0
1, 0
45933, 20355
1, 0
1, 0
1, 0
1, 0
1, 0
1, 0
1, 0
1, 0
2, 0
1, 0
1, 0
45577, 21279
1, 0
1, 0
1, 0
1, 0
46083, 20864
1, 0
1, 0
1, 0
1, 0
47523, 20786
45723, 16642
1, 0
1, 0
1, 0
1, 0
1, 0
1, 0
1, 0
1, 0
1, 0
1, 0
1, 0
45348, 20955
1, 0
1, 0
46650, 20349
46184, 19524
46179, 16430
1, 0
1, 0
1, 0
1, 0
1, 0
1, 0
47317, 18894
1, 0
47225, 17965
1, 0
1, 0
1, 0
44996, 16374
1, 0
2, 0
46981, 15864
1, 0
1, 0
1, 0
1, 0
1, 0
1, 0
1, 0
1, 0
1, 0
1, 0
1, 0
1, 0
1, 0
15, 7
1, 0
1, 0
1, 0
46359, 20230
1, 0
46089, 16529
2, 0
1, 0
1, 0
1, 0
1, 0
1, 0
1, 0
1, 0
2, 0
1, 0
45950, 18563
1, 0
1, 0
1, 0
44825, 19532
1, 0
1, 0
45433, 18882
1, 0
45603, 18427
1, 0
1, 0
1, 0
1, 0
8, 2
1, 0
1, 0
46658, 19769
2, 0
46095, 22938
1, 0
1, 0
1, 0
1, 0
1, 0
1, 0
1, 0
1, 0
1, 0
1, 0
46845, 21819
46049, 14837
1, 0
1, 0
1, 0
2, 0
9, 2
1, 0
1, 0
1, 0
1, 0
1, 0
46397, 18823
1, 0
1, 0
1, 0
5, 1
45842, 19850
46830, 20536
1, 0
1, 0
1, 0
2, 0
2, 0
46437, 18532
1, 0
1, 0
1, 0
1, 0
1, 0
1, 0
1, 0
1, 0
2, 0
1, 0
1, 0
46904, 20827
1, 0
1, 0
2, 0
1, 0
1, 0
1, 0
1, 0
1, 0
1, 0
1, 0
1, 0
1, 0
1, 0
1, 0
1, 0
1, 0
46553, 18642
1, 0
2, 0
1, 0
1, 0
1, 0
1, 0
1, 0
1, 0
1, 0
1, 0
1, 0
1, 0
1, 0
1, 0
1, 0
1, 0
1, 0
1, 0
1, 0
1, 0
1, 0
1, 0
1, 0
1, 0
2, 0
1, 0
1, 0
1, 0
1, 0
1, 0
46057, 16980
1, 0
1, 0
1, 0
1, 0
45267, 22379
1, 0
1, 0
47235, 18685
1, 0
1, 0
1, 0
1, 0
1, 0
1, 0
2, 0
1, 0
1, 0
1, 0
1, 0
45349, 17983
46229, 20703
1, 0
47511, 20265
46038, 18469
46408, 19894
1, 0
45574, 19238
1, 0
7, 2
1, 0
1, 0
1, 0
1, 0
1, 0
1, 0
1, 0
1, 0
2, 0
2, 0
1, 0
1, 0
1, 0
47117, 23034
1, 0
1, 0
1, 0
1, 0
1, 0
2, 0
1, 0
1, 0
1, 0
46650, 18824
45699, 18919
1, 0
1, 0
1, 0
1, 0
1, 0
1, 0
46202, 21092
2, 0
45666, 19210
1, 0
1, 0
1, 0
1, 0
1, 0
1, 0
1, 0
46651, 18234
1, 0
1, 0
45992, 17908
1, 0
1, 0
1, 0
1, 0
1, 0
1, 0
1, 0
1, 0
1, 0
2, 0
1, 0
1, 0
1, 0
1, 0
1, 0
1, 0
1, 0
46178, 20116
1, 0
1, 0
1, 0
1, 0
1, 0
1, 0
1, 0
1, 0
1, 0
2, 0
1, 0
1, 0
1, 0
1, 0
1, 0
1, 0
1, 0
1, 0
1, 0
46178, 17886
1, 0
1, 0
45503, 21447
1, 0
46959, 20984
1, 0
47646, 19548
1, 0
1, 0
47299, 19517
1, 0
1, 0
1, 0
1, 0
46137, 17090
1, 0
1, 0
45652, 20864
1, 0
1, 0
46346, 20092
1, 0
1, 0
1, 0
46069, 19285
44481, 19742
1, 0
1, 0
1, 0
1, 0
1, 0
2, 0
1, 0
47444, 18384
45925, 16080
46003, 17976
1, 0
1, 0
1, 0
2, 0
1, 0
1, 0
1, 0
1, 0
1, 0
1, 0
1, 0
1, 0
1, 0
1, 0
1, 0
1, 0
46077, 19635
1, 0
46170, 18523
1, 0
1, 0
2, 0
1, 0
1, 0
1, 0
1, 0
46277, 17716
1, 0
1, 0
1, 0
1, 0
1, 0
45532, 17682
2, 0
1, 0
44546, 16104
1, 0
1, 0
1, 0
1, 0
1, 0
1, 0
1, 0
1, 0
1, 0
46591, 18888
45714, 16804
45783, 15913
1, 0
1, 0
1, 0
44578, 17073
2, 0
1, 0
1, 0
1, 0
1, 0
1, 0
1, 0
2, 0
1, 0
1, 0
2, 0
1, 0
1, 0
47038, 18474
45078, 21538
1, 0
46628, 16974
1, 0
47090, 18908
2, 0
1, 0
1, 0
1, 0
46980, 18471
1, 0
46233, 20116
1, 0
1, 0
46311, 20552
2, 0
45247, 18380
1, 0
1, 0
2, 0
2, 0
1, 0
1, 0
1, 0
1, 0
46481, 18793
1, 0
1, 0
44208, 15285
1, 0
1, 0
1, 0
46599, 16202
46440, 16553
2, 0
1, 0
46353, 20924
1, 0
46917, 15683
1, 0
1, 0
1, 0
45073, 19360
1, 0
2, 0
1, 0
2, 0
1, 0
47026, 19610
2, 0
1, 0
1, 0
45638, 21285
1, 0
1, 0
1, 0
1, 0
1, 0
1, 0
1, 0
1, 0
5, 2
46216, 19565
46692, 20654
1, 0
2, 0
1, 0
1, 0
1, 0
1, 0
1, 0
2, 0
1, 0
1, 0
1, 0
1, 0
1, 0
1, 0
1, 0
1, 0
2, 0
1, 0
2, 0
46580, 19355
1, 0
1, 0
45535, 16925
1, 0
1, 0
1, 0
3, 0
1, 0
1, 0
46639, 17136
44528, 18824
1, 0
44938, 17053
1, 0
46322, 19147
1, 0
1, 0
2, 0
1, 0
1, 0
2, 0
1, 0
1, 0
1, 0
46033, 17895
1, 0
1, 0
1, 0
1, 0
1, 0
1, 0
46716, 18295
1, 0
1, 0
1, 0
1, 0
1, 0
1, 0
1, 0
1, 0
2, 0
1, 0
1, 0
1, 0
2, 0
1, 0
1, 0
7, 2
1, 0
1, 0
1, 0
5, 1
1, 0
2, 0
1, 0
1, 0
1, 0
1, 0
1, 0
46260, 15181
1, 0
1, 0
1, 0
45311, 18624
46068, 21624
1, 0
1, 0
1, 0
1, 0
46771, 19820
1, 0
1, 0
1, 0
2, 0
1, 0
1, 0
2, 0
46933, 17813
1, 0
1, 0
1, 0
1, 0
1, 0
1, 0
1, 0
1, 0
1, 0
1, 0
2, 0
38, 12
46817, 16678
1, 0
1, 0
1, 0
46901, 20266
1, 0
46357, 19734
45237, 17939
2, 0
1, 0
46092, 20865
1, 0
1, 0
2, 0
45954, 20351
1, 0
45945, 16288
44748, 14795
45756, 17505
1, 0
45801, 16155
1, 0
1, 0
1, 0
1, 0
45920, 17415
6, 2
2, 0
1, 0
47269, 21957
46896, 19046
46505, 16647
10, 2
1, 0
2, 0
1, 0
46344, 18264
1, 0
1, 0
1, 0
1, 0
1, 0
1, 0
1, 0
1, 0
45531, 15587
1, 0
2, 0
1, 0
1, 0
45221, 16236
46074, 17227
45964, 20340
46719, 17746
1, 0
1, 0
1, 0
1, 0
1, 0
1, 0
45731, 19069
1, 0
1, 0
1, 0
1, 0
1, 0
1, 0
1, 0
1, 0
2, 0
9, 5
46897, 20599
1, 0
1, 0
1, 0
46514, 19403
47143, 18843
45430, 14694
1, 0
46567, 17052
1, 0
45850, 16472
1, 0
1, 0
1, 0
1, 0
46319, 18072
1, 0
1, 0
1, 0
1, 0
1, 0
46675, 20635
1, 0
46426, 20154
1, 0
2, 0
1, 0
46115, 20659
1, 0
1, 0
1, 0
1, 0
1, 0
1, 0
1, 0
2, 0
1, 0
46122, 17243
1, 0
1, 0
1, 0
2, 0
2, 0
1, 0
1, 0
1, 0
1, 0
46104, 19147
1, 0
1, 0
1, 0
1, 0
45822, 18072
45816, 16930
1, 0
1, 0
2, 0
2, 0
1, 0
1, 0
1, 0
45593, 21205
1, 0
1, 0
1, 0
2, 0
1, 0
1, 0
1, 0
2, 0
1, 0
12, 9
2, 0
45675, 18958
1, 0
1, 0
1, 0
1, 0
1, 0
1, 0
1, 0
2, 0
1, 0
48004, 21172
1, 0
1, 0
44743, 17433
1, 0
1, 0
1, 0
1, 0
1, 0
46135, 19381
2, 0
1, 0
1, 0
1, 0
1, 0
1, 0
1, 0
1, 0
1, 0
1, 0
1, 0
1, 0
1, 0
1, 0
1, 0
1, 0
1, 0
1, 0
1, 0
1, 0
1, 0
1, 0
2, 0
1, 0
1, 0
2, 0
1, 0
1, 0
46490, 16261
1, 0
1, 0
46100, 20230
45749, 20442
1, 0
2, 0
46777, 17403
2, 0
1, 0
1, 0
1, 0
1, 0
1, 0
1, 0
1, 0
1, 0
1, 0
1, 0
1, 0
1, 0
46063, 15848
1, 0
1, 0
47027, 18856
46464, 17181
1, 0
2, 0
2, 0
1, 0
1, 0
1, 0
1, 0
1, 0
3, 0
2, 0
1, 0
1, 0
2, 0
1, 0
1, 0
1, 0
1, 0
1, 0
1, 0
1, 0
1, 0
2, 0
1, 0
1, 0
1, 0
2, 0
1, 0
1, 0
2, 0
1, 0
1, 0
1, 0
1, 0
1, 0
46137, 17481
2, 0
1, 0
1, 0
46000, 21304
1, 0
1, 0
1, 0
1, 0
1, 0
1, 0
1, 0
1, 0
1, 0
1, 0
2, 0
1, 0
1, 0
1, 0
45545, 19441
1, 0
1, 0
1, 0
1, 0
45613, 20630
1, 0
1, 0
45735, 16574
1, 0
1, 0
1, 0
1, 0
1, 0
1, 0
1, 0
46982, 22348
45745, 18052
2, 0
2, 0
2, 0
2, 0
44157, 18535
2, 0
47420, 20746
1, 0
2, 0
46913, 18441
1, 0
46224, 18898
45991, 21137
1, 0
1, 0
46346, 19364
1, 0
1, 0
1, 0
2, 0
2, 0
1, 0
1, 0
1, 0
1, 0
2, 0
1, 0
2, 0
4, 1
1, 0
1, 0
1, 0
1, 0
1, 0
1, 0
1, 0
2, 0
45668, 16697
1, 0
45520, 17234
2, 0
46176, 18168
1, 0
1, 0
1, 0
1, 0
1, 0
1, 0
1, 0
1, 0
45777, 18615
1, 0
1, 0
1, 0
1, 0
45761, 17254
45591, 19146
1, 0
1, 0
1, 0
1, 0
1, 0
1, 0
1, 0
1, 0
2, 0
1, 0
1, 0
1, 0
2, 0
2, 0
1, 0
45134, 19546
1, 0
1, 0
1, 0
1, 0
1, 0
2, 0
1, 0
1, 0
1, 0
2, 0
3, 0
46879, 20393
1, 0
45257, 16875
46563, 17654
46958, 17555
2, 0
1, 0
1, 0
1, 0
1, 0
46760, 15878
1, 0
45584, 19932
1, 0
46402, 19341
46647, 16157
1, 0
45359, 17248
2, 0
1, 0
1, 0
1, 0
2, 0
1, 0
1, 0
44367, 16048
1, 0
2, 0
1, 0
1, 0
1, 0
1, 0
1, 0
1, 0
1, 0
1, 0
1, 0
46326, 17362
1, 0
1, 0
2, 0
1, 0
1, 0
1, 0
1, 0
44683, 15703
1, 0
1, 0
1, 0
3, 1
1, 0
1, 0
1, 0
1, 0
46250, 19665
1, 0
1, 0
1, 0
1, 0
1, 0
45252, 17764
1, 0
1, 0
1, 0
1, 0
1, 0
2, 0
1, 0
1, 0
1, 0
1, 0
45818, 20581
1, 0
1, 0
2, 0
46455, 19931
1, 0
46474, 15547
46568, 18891
46326, 18177
1, 0
47858, 19331
6, 2
1, 0
1, 0
1, 0
1, 0
1, 0
1, 0
1, 0
1, 0
1, 0
1, 0
44874, 14160
1, 0
46854, 16948
1, 0
1, 0
1, 0
1, 0
1, 0
1, 0
1, 0
1, 0
1, 0
1, 0
1, 0
2, 0
1, 0
1, 0
45114, 17645
1, 0
1, 0
46620, 20521
1, 0
1, 0
1, 0
44705, 15704
1, 0
1, 0
1, 0
1, 0
1, 0
2, 0
1, 0
1, 0
1, 0
47346, 18762
1, 0
1, 0
1, 0
3, 0
45133, 19442
1, 0
1, 0
1, 0
2, 0
1, 0
2, 0
1, 0
1, 0
1, 0
47765, 18980
45742, 18777
1, 0
2, 0
1, 0
2, 0
2, 0
1, 0
46785, 19386
1, 0
46217, 17627
1, 0
1, 0
1, 0
1, 0
46036, 19704
2, 0
1, 0
1, 0
1, 0
1, 0
1, 0
1, 0
1, 0
1, 0
1, 0
1, 0
1, 0
1, 0
45667, 18951
1, 0
1, 0
1, 0
1, 0
2, 0
1, 0
1, 0
1, 0
1, 0
1, 0
1, 0
2, 0
2, 0
1, 0
1, 0
1, 0
1, 0
1, 0
1, 0
1, 0
2, 0
1, 0
1, 0
1, 0
1, 0
45206, 20037
1, 0
1, 0
1, 0
2, 0
1, 0
1, 0
1, 0
1, 0
1, 0
1, 0
1, 0
45786, 20482
1, 0
15, 9
1, 0
46148, 17344
1, 0
1, 0
1, 0
1, 0
1, 0
1, 0
2, 0
1, 0
46385, 18983
2, 0
1, 0
45791, 16727
1, 0
1, 0
1, 0
44707, 14877
1, 0
1, 0
1, 0
1, 0
1, 0
1, 0
1, 0
1, 0
1, 0
1, 0
1, 0
1, 0
1, 0
1, 0
1, 0
45710, 18883
1, 0
1, 0
1, 0
1, 0
1, 0
46958, 18973
45095, 17865
1, 0
46539, 20421
1, 0
1, 0
1, 0
2, 0
2, 0
1, 0
1, 0
1, 0
46143, 23007
1, 0
1, 0
46707, 18870
1, 0
1, 0
1, 0
1, 0
1, 0
1, 0
1, 0
1, 0
1, 0
1, 0
1, 0
46139, 15954
1, 0
1, 0
1, 0
45810, 20623
1, 0
1, 0
2, 0
1, 0
1, 0
1, 0
1, 0
1, 0
2, 0
2, 0
1, 0
1, 0
2, 0
46349, 21053
1, 0
1, 0
1, 0
45418, 18908
47459, 20925
1, 0
1, 0
2, 0
1, 0
1, 0
1, 0
1, 0
1, 0
1, 0
2, 0
1, 0
1, 0
46345, 17843
1, 0
1, 0
1, 0
47275, 17858
1, 0
1, 0
1, 0
1, 0
1, 0
1, 0
2, 0
45621, 15951
1, 0
1, 0
46424, 20888
46891, 18889
2, 0
1, 0
45524, 16940
22, 9
45192, 17236
1, 0
1, 0
1, 0
47197, 18671
2, 0
1, 0
45144, 17580
1, 0
1, 0
46840, 20681
1, 0
46200, 18217
1, 0
1, 0
1, 0
46376, 18418
1, 0
1, 0
1, 0
45207, 20390
1, 0
1, 0
1, 0
1, 0
1, 0
1, 0
1, 0
1, 0
45305, 20231
1, 0
1, 0
1, 0
1, 0
1, 0
1, 0
1, 0
2, 0
1, 0
1, 0
1, 0
1, 0
45961, 16304
1, 0
2, 0
1, 0
1, 0
1, 0
44809, 18267
1, 0
45998, 16232
1, 0
1, 0
1, 0
1, 0
1, 0
45637, 18043
46240, 17658
1, 0
2, 0
1, 0
1, 0
46813, 20065
1, 0
1, 0
46654, 19037
2, 0
1, 0
1, 0
1, 0
46756, 17431
1, 0
1, 0
1, 0
1, 0
47566, 19316
1, 0
1, 0
1, 0
45746, 18996
1, 0
1, 0
1, 0
1, 0
1, 0
1, 0
1, 0
1, 0
1, 0
1, 0
2, 0
45678, 19444
46751, 21282
46173, 19611
1, 0
1, 0
45856, 19252
1, 0
1, 0
1, 0
1, 0
1, 0
1, 0
46649, 16760
47501, 21091
2, 0
1, 0
1, 0
2, 0
1, 0
1, 0
1, 0
46373, 18322
1, 0
1, 0
46461, 21960
1, 0
1, 0
1, 0
46062, 17155
1, 0
8, 2
44998, 18319
1, 0
1, 0
1, 0
2, 0
46810, 17830
2, 0
1, 0
1, 0
1, 0
1, 0
1, 0
1, 0
2, 0
2, 0
1, 0
2, 0
1, 0
2, 0
1, 0
1, 0
1, 0
2, 0
1, 0
1, 0
2, 0
1, 0
1, 0
1, 0
45768, 15063
1, 0
1, 0
1, 0
1, 0
45098, 16411
1, 0
1, 0
45759, 18206
1, 0
1, 0
1, 0
1, 0
1, 0
2, 0
46803, 18299
1, 0
1, 0
1, 0
1, 0
1, 0
46050, 20087
46276, 18784
2, 0
1, 0
2, 0
2, 0
1, 0
46427, 18111
1, 0
1, 0
1, 0
1, 0
46611, 18079
1, 0
1, 0
1, 0
1, 0
1, 0
1, 0
1, 0
2, 0
1, 0
1, 0
1, 0
1, 0
2, 0
1, 0
2, 0
45782, 15601
2, 0
46474, 20536
46229, 18034
1, 0
1, 0
46738, 20320
46269, 19809
45893, 16382
1, 0
46526, 19184
1, 0
46323, 16651
1, 0
1, 0
45283, 16627
1, 0
1, 0
1, 0
1, 0
2, 0
1, 0
46256, 20306
1, 0
1, 0
45799, 19032
1, 0
2, 0
1, 0
46053, 19992
2, 0
1, 0
1, 0
1, 0
1, 0
2, 0
2, 0
2, 0
47404, 21171
1, 0
18, 8
1, 0
1, 0
1, 0
1, 0
1, 0
1, 0
2, 0
1, 0
45866, 21724
1, 0
7, 2
1, 0
1, 0
1, 0
1, 0
2, 0
1, 0
1, 0
45288, 14305
1, 0
46760, 22046
47077, 18705
46461, 18977
45582, 19985
1, 0
1, 0
1, 0
2, 0
1, 0
1, 0
1, 0
1, 0
1, 0
46697, 20509
1, 0
1, 0
1, 0
1, 0
1, 0
1, 0
1, 0
2, 0
47079, 16867
1, 0
1, 0
1, 0
1, 0
1, 0
1, 0
46284, 19827
1, 0
1, 0
1, 0
1, 0
1, 0
1, 0
1, 0
1, 0
1, 0
1, 0
1, 0
1, 0
1, 0
1, 0
1, 0
46671, 20870
1, 0
1, 0
1, 0
1, 0
1, 0
44864, 19892
1, 0
1, 0
1, 0
1, 0
45947, 21656
1, 0
1, 0
1, 0
2, 0
1, 0
1, 0
45344, 21090
1, 0
1, 0
1, 0
1, 0
1, 0
1, 0
8, 1
1, 0
2, 0
1, 0
2, 0
46415, 18202
1, 0
1, 0
1, 0
1, 0
1, 0
1, 0
46229, 16025
1, 0
1, 0
1, 0
1, 0
1, 0
1, 0
2, 0
1, 0
1, 0
1, 0
1, 0
1, 0
1, 0
1, 0
46234, 19729
46068, 19694
1, 0
1, 0
46561, 17265
1, 0
1, 0
1, 0
1, 0
1, 0
1, 0
46134, 19996
1, 0
1, 0
1, 0
1, 0
1, 0
1, 0
2, 0
1, 0
1, 0
1, 0
2, 0
46807, 19962
1, 0
46407, 16740
1, 0
1, 0
1, 0
1, 0
1, 0
1, 0
1, 0
1, 0
1, 0
46534, 17658
1, 0
1, 0
1, 0
2, 0
2, 0
1, 0
1, 0
1, 0
1, 0
46453, 17866
1, 0
2, 0
1, 0
1, 0
1, 0
46029, 17821
46712, 17379
45955, 17466
1, 0
1, 0
1, 0
2, 0
1, 0
1, 0
1, 0
45937, 17928
1, 0
47326, 18048
2, 0
1, 0
1, 0
1, 0
47258, 18152
1, 0
2, 0
1, 0
46052, 21590
1, 0
46278, 17723
1, 0
1, 0
1, 0
1, 0
1, 0
1, 0
1, 0
2, 0
1, 0
1, 0
1, 0
1, 0
1, 0
45296, 15048
8, 3
1, 0
1, 0
1, 0
1, 0
1, 0
1, 0
1, 0
1, 0
46608, 21287
47071, 18474
1, 0
46725, 19703
1, 0
1, 0
1, 0
1, 0
14, 7
2, 0
1, 0
1, 0
1, 0
1, 0
45788, 17532
1, 0
1, 0
2, 0
1, 0
1, 0
1, 0
1, 0
1, 0
1, 0
2, 0
1, 0
1, 0
1, 0
1, 0
2, 0
1, 0
1, 0
1, 0
1, 0
1, 0
45584, 17479
45770, 15053

AM
Network size: 317080
1, 0
68749, 23377
1, 0
1, 0
1, 0
1, 0
2, 0
1, 0
1, 0
2, 0
2, 0
83910, 30983
1, 0
1, 0
2, 0
84436, 30707
89061, 35157
1, 0
1, 0
1, 0
1, 0
2, 0
1, 0
1, 0
1, 0
60334, 22039
1, 0
13, 7
96056, 19861
2, 0
1, 0
2, 0
1, 0
2, 0
1, 0
2, 0
85354, 27748
2, 0
1, 0
2, 0
1, 0
1, 0
1, 0
112243, 18674
2, 0
1, 0
1, 0
1, 0
1, 0
1, 0
1, 0
1, 0
1, 0
1, 0
1, 0
86038, 16574
1, 0
1, 0
1, 0
1, 0
1, 0
1, 0
1, 0
1, 0
19, 10
1, 0
1, 0
83091, 27820
2, 0
1, 0
1, 0
1, 0
1, 0
92052, 29570
1, 0
2, 0
1, 0
2, 0
1, 0
2, 0
1, 0
1, 0
1, 0
77545, 30289
1, 0
1, 0
1, 0
1, 0
2, 0
1, 0
68562, 23630
1, 0
2, 0
72952, 25028
1, 0
1, 0
1, 0
1, 0
1, 0
1, 0
1, 0
62614, 20261
1, 0
1, 0
92134, 29336
1, 0
1, 0
1, 0
1, 0
1, 0
1, 0
1, 0
1, 0
2, 0
1, 0
1, 0
1, 0
1, 0
1, 0
1, 0
1, 0
1, 0
1, 0
66759, 24603
1, 0
1, 0
84988, 37640
97421, 25032
1, 0
1, 0
1, 0
1, 0
107865, 40138
1, 0
1, 0
101536, 24206
1, 0
2, 0
1, 0
99615, 24598
63205, 22330
1, 0
1, 0
1, 0
1, 0
1, 0
1, 0
2, 0
1, 0
1, 0
1, 0
1, 0
1, 0
1, 0
1, 0
1, 0
1, 0
1, 0
1, 0
2, 0
1, 0
1, 0
1, 0
1, 0
1, 0
1, 0
1, 0
76306, 31359
105468, 24269
1, 0
1, 0
64270, 18970
1, 0
1, 0
100044, 42646
1, 0
1, 0
1, 0
86215, 30309
2, 0
2, 0
1, 0
100140, 26640
1, 0
81098, 35237
1, 0
1, 0
1, 0
1, 0
2, 0
1, 0
1, 0
1, 0
1, 0
1, 0
1, 0
1, 0
1, 0
1, 0
98961, 19251
1, 0
1, 0
1, 0
1, 0
93703, 37847
1, 0
1, 0
69088, 22372
1, 0
1, 0
1, 0
1, 0
2, 0
1, 0
1, 0
89910, 38447
1, 0
2, 0
1, 0
1, 0
1, 0
1, 0
2, 0
1, 0
1, 0
1, 0
83220, 29412
1, 0
2, 0
1, 0
95366, 18457
1, 0
1, 0
93488, 16767
1, 0
1, 0
1, 0
83056, 33135
92988, 29616
2, 0
1, 0
1, 0
1, 0
1, 0
1, 0
77288, 26098
1, 0
1, 0
1, 0
1, 0
1, 0
1, 0
1, 0
2, 0
1, 0
1, 0
1, 0
70156, 28026
1, 0
1, 0
1, 0
1, 0
2, 0
1, 0
1, 0
1, 0
72390, 27809
1, 0
1, 0
1, 0
1, 0
1, 0
1, 0
93250, 41679
76052, 24980
1, 0
1, 0
2, 0
1, 0
1, 0
2, 0
1, 0
1, 0
1, 0
1, 0
1, 0
1, 0
2, 0
1, 0
72040, 14600
74568, 25954
1, 0
1, 0
107878, 19625
1, 0
1, 0
1, 0
90485, 39423
1, 0
1, 0
1, 0
1, 0
1, 0
1, 0
1, 0
1, 0
1, 0
1, 0
2, 0
1, 0
68611, 27117
75712, 32421
1, 0
1, 0
99331, 20361
1, 0
1, 0
1, 0
2, 0
1, 0
1, 0
1, 0
1, 0
89776, 37670
1, 0
1, 0
1, 0
1, 0
1, 0
1, 0
1, 0
1, 0
82307, 22693
83213, 17680
1, 0
1, 0
1, 0
2, 0
1, 0
84128, 32623
1, 0
78142, 26833
2, 0
1, 0
1, 0
1, 0
1, 0
1, 0
17, 10
1, 0
1, 0
1, 0
1, 0
1, 0
91488, 39832
1, 0
84141, 27160
2, 0
1, 0
1, 0
1, 0
1, 0
1, 0
13, 9
1, 0
1, 0
2, 0
1, 0
1, 0
1, 0
1, 0
1, 0
1, 0
1, 0
2, 0
82340, 32023
1, 0
87151, 37106
1, 0
98676, 15709
1, 0
1, 0
1, 0
90519, 37772
1, 0
93852, 19006
1, 0
1, 0
2, 0
1, 0
1, 0
1, 0
1, 0
1, 0
1, 0
1, 0
61797, 20922
1, 0
1, 0
1, 0
1, 0
1, 0
1, 0
1, 0
1, 0
1, 0
98696, 24898
2, 0
82768, 26867
62647, 18263
1, 0
1, 0
1, 0
70960, 28736
91946, 16766
1, 0
1, 0
1, 0
1, 0
80806, 34582
2, 0
1, 0
1, 0
71133, 29097
2, 0
77934, 26356
2, 0
86522, 40264
1, 0
2, 0
1, 0
1, 0
94132, 21436
1, 0
2, 0
81759, 37602
1, 0
1, 0
1, 0
1, 0
77356, 28061
1, 0
1, 0
1, 0
2, 0
2, 0
2, 0
1, 0
1, 0
1, 0
1, 0
7, 2
1, 0
1, 0
1, 0
1, 0
1, 0
2, 0
84603, 36403
1, 0
61733, 21616
1, 0
1, 0
1, 0
1, 0
1, 0
1, 0
64111, 27599
1, 0
1, 0
1, 0
1, 0
1, 0
1, 0
77711, 30412
1, 0
1, 0
1, 0
1, 0
1, 0
1, 0
1, 0
1, 0
1, 0
82953, 27504
2, 0
102988, 37438
1, 0
1, 0
82615, 19337
1, 0
1, 0
1, 0
1, 0
1, 0
1, 0
2, 0
1, 0
1, 0
2, 0
1, 0
94176, 22399
1, 0
1, 0
1, 0
1, 0
1, 0
1, 0
1, 0
1, 0
1, 0
97026, 20902
1, 0
1, 0
1, 0
1, 0
1, 0
1, 0
72532, 20844
1, 0
1, 0
77741, 28256
2, 0
1, 0
2, 0
1, 0
2, 0
72064, 30736
1, 0
1, 0
64812, 23617
1, 0
2, 0
75720, 27300
1, 0
1, 0
2, 0
1, 0
1, 0
1, 0
85969, 34057
1, 0
1, 0
1, 0
10, 1
1, 0
1, 0
1, 0
1, 0
1, 0
1, 0
1, 0
1, 0
1, 0
1, 0
1, 0
91716, 26047
1, 0
1, 0
1, 0
1, 0
1, 0
1, 0
1, 0
1, 0
2, 0
2, 0
89488, 33863
2, 0
1, 0
1, 0
1, 0
1, 0
1, 0
1, 0
1, 0
1, 0
1, 0
1, 0
1, 0
1, 0
1, 0
2, 0
1, 0
1, 0
1, 0
1, 0
2, 0
1, 0
1, 0
2, 0
1, 0
83015, 31073
86968, 60053
72636, 26617
2, 0
1, 0
1, 0
2, 0
1, 0
1, 0
1, 0
1, 0
2, 0
1, 0
1, 0
1, 0
1, 0
1, 0
1, 0
1, 0
1, 0
1, 0
1, 0
1, 0
1, 0
1, 0
2, 0
1, 0
2, 0
1, 0
1, 0
1, 0
1, 0
69430, 29025
1, 0
2, 0
1, 0
100072, 18882
1, 0
1, 0
1, 0
1, 0
1, 0
1, 0
74455, 25982
13, 5
1, 0
1, 0
1, 0
2, 0
1, 0
2, 0
1, 0
1, 0
1, 0
1, 0
1, 0
78181, 26860
48656, 19611
1, 0
1, 0
68917, 26900
1, 0
1, 0
2, 0
1, 0
1, 0
1, 0
1, 0
1, 0
1, 0
1, 0
1, 0
1, 0
84702, 24967
1, 0
84139, 33105
1, 0
79365, 25901
1, 0
1, 0
1, 0
64818, 28057
1, 0
1, 0
1, 0
2, 0
8, 2
1, 0
1, 0
1, 0
1, 0
1, 0
1, 0
1, 0
1, 0
2, 0
1, 0
1, 0
2, 0
1, 0
1, 0
97339, 23887
47, 12
1, 0
1, 0
1, 0
1, 0
1, 0
1, 0
105223, 38957
1, 0
97350, 19620
1, 0
1, 0
1, 0
1, 0
1, 0
1, 0
1, 0
1, 0
1, 0
2, 0
1, 0
1, 0
1, 0
76565, 33639
1, 0
98819, 41555
1, 0
1, 0
75996, 30015
1, 0
1, 0
1, 0
90247, 33723
2, 0
1, 0
1, 0
1, 0
1, 0
2, 0
1, 0
1, 0
1, 0
1, 0
1, 0
102458, 16201
1, 0
1, 0
1, 0
1, 0
1, 0
1, 0
77098, 35483
83024, 31413
1, 0
1, 0
1, 0
97048, 19326
1, 0
3, 0
1, 0
64221, 27805
75296, 33452
1, 0
1, 0
1, 0
1, 0
1, 0
84358, 29034
1, 0
1, 0
74684, 27802
1, 0
2, 0
1, 0
1, 0
1, 0
1, 0
1, 0
1, 0
1, 0
83516, 37041
1, 0
1, 0
2, 0
2, 0
1, 0
1, 0
1, 0
1, 0
1, 0
2, 0
1, 0
1, 0
1, 0
1, 0
90748, 30111
2, 0
1, 0
2, 0
1, 0
74956, 26859
1, 0
1, 0
1, 0
1, 0
1, 0
1, 0
1, 0
2, 0
1, 0
1, 0
1, 0
1, 0
1, 0
1, 0
66176, 22420
1, 0
1, 0
1, 0
1, 0
78690, 33637
1, 0
1, 0
1, 0
1, 0
1, 0
1, 0
1, 0
103660, 17947
1, 0
1, 0
2, 0
1, 0
2, 0
1, 0
1, 0
1, 0
1, 0
1, 0
1, 0
2, 0
1, 0
1, 0
1, 0
1, 0
67357, 24828
1, 0
1, 0
2, 0
1, 0
70181, 24376
1, 0
2, 0
1, 0
66619, 24792
1, 0
1, 0
1, 0
2, 0
1, 0
1, 0
1, 0
1, 0
1, 0
64695, 26724
97248, 30018
1, 0
1, 0
1, 0
1, 0
1, 0
1, 0
1, 0
1, 0
1, 0
91006, 30052
1, 0
1, 0
1, 0
1, 0
1, 0
93360, 24400
1, 0
1, 0
1, 0
1, 0
1, 0
1, 0
1, 0
1, 0
1, 0
1, 0
1, 0
110355, 16535
2, 0
1, 0
1, 0
1, 0
1, 0
1, 0
1, 0
1, 0
83557, 30097
2, 0
79718, 28832
1, 0
1, 0
72824, 27699
100607, 39685
1, 0
1, 0
85003, 35446
1, 0
1, 0
1, 0
82106, 26647
116639, 55109
77565, 35228
1, 0
1, 0
107926, 25348
1, 0
1, 0
1, 0
1, 0
1, 0
1, 0
68276, 26540
1, 0
2, 0
2, 1
1, 0
1, 0
1, 0
1, 0
1, 0
1, 0
1, 0
1, 0
1, 0
1, 0
2, 0
1, 0
1, 0
1, 0
77006, 34157
1, 0
1, 0
72436, 32289
2, 0
1, 0
75329, 29246
1, 0
76251, 24680
110520, 26054
1, 0
82615, 37661
2, 0
1, 0
1, 0
1, 0
93042, 24256
1, 0
1, 0
1, 0
1, 0
1, 0
1, 0
1, 0
1, 0
1, 0
1, 0
1, 0
1, 0
109321, 20251
72238, 25677
83564, 26357
1, 0
1, 0
3, 1
1, 0
1, 0
1, 0
71111, 25182
1, 0
74658, 34409
1, 0
1, 0
1, 0
1, 0
1, 0
89918, 28490
1, 0
1, 0
75730, 29291
1, 0
77667, 31261
1, 0
2, 0
1, 0
1, 0
86877, 32588
85109, 35020
2, 0
2, 0
1, 0
1, 0
102662, 29903
88168, 21490
1, 0
1, 0
1, 0
1, 0
1, 0
2, 0
1, 0
1, 0
1, 0
1, 0
70365, 22262
1, 0
60905, 21816
1, 0
93537, 20042
1, 0
1, 0
1, 0
1, 0
2, 0
1, 0
1, 0
1, 0
1, 0
1, 0
1, 0
1, 0
1, 0
1, 0
1, 0
1, 0
1, 0
1, 0
1, 0
82752, 29993
1, 0
1, 0
81551, 35362
1, 0
1, 0
1, 0
1, 0
93138, 36357
84766, 33067
1, 0
1, 0
1, 0
1, 0
1, 0
1, 0
104009, 38750
1, 0
2, 0
1, 0
57532, 21138
1, 0
2, 0
86894, 28205
1, 0
1, 0
1, 0
1, 0
1, 0
1, 0
71377, 23418
73284, 25698
67197, 19080
1, 0
1, 0
76235, 28891
1, 0
1, 0
1, 0
1, 0
1, 0
1, 0
1, 0
87808, 27664
1, 0
1, 0
1, 0
1, 0
1, 0
1, 0
81342, 29374
1, 0
77005, 26496
78969, 30826
1, 0
1, 0
1, 0
1, 0
1, 0
1, 0
2, 0
2, 0
1, 0
1, 0
59274, 20886
2, 0
1, 0
2, 0
1, 0
1, 0
1, 0
1, 0
1, 0
66635, 29848
97197, 20179
72777, 36574
1, 0
2, 0
94825, 39670
1, 0
1, 0
1, 0
1, 0
1, 0
1, 0
1, 0
73793, 24235
1, 0
1, 0
1, 0
1, 0
1, 0
1, 0
1, 0
1, 0
1, 0
76873, 30330
2, 0
1, 0
1, 0
85080, 26187
99733, 44104
1, 0
1, 0
81999, 27899
1, 0
2, 0
1, 0
2, 0
1, 0
91516, 35299
1, 0
1, 0
1, 0
1, 0
82087, 29652
1, 0
1, 0
1, 0
1, 0
1, 0
1, 0
1, 0
1, 0
1, 0
1, 0
1, 0
62621, 21580
1, 0
73971, 29923
1, 0
1, 0
1, 0
1, 0
1, 0
1, 0
1, 0
1, 0
1, 0
2, 0
1, 0
102187, 20092
1, 0
1, 0
1, 0
1, 0
1, 0
1, 0
1, 0
1, 0
1, 0
1, 0
80851, 25782
1, 0
1, 0
2, 0
1, 0
1, 0
83320, 15464
1, 0
1, 0
1, 0
1, 0
1, 0
1, 0
72631, 31056
1, 0
1, 0
81895, 34059
1, 0
1, 0
1, 0
92621, 21488
2, 0
96487, 30063
1, 0
106842, 27089
1, 0
1, 0
2, 0
67040, 28360
101667, 17671
86158, 36110
1, 0
93672, 26854
1, 0
1, 0
1, 0
89700, 33264
79829, 30570
106565, 18981
88452, 15812
1, 0
1, 0
1, 0
1, 0
1, 0
2, 0
1, 0
2, 0
1, 0
1, 0
2, 0
1, 0
1, 0
1, 0
1, 0
1, 0
1, 0
1, 0
1, 0
2, 0
88844, 64528
2, 0
1, 0
1, 0
1, 0
2, 0
70659, 21839
1, 0
1, 0
1, 0
1, 0
1, 0
1, 0
1, 0
1, 0
1, 0
1, 0
76013, 24383
1, 0
1, 0
1, 0
1, 0
1, 0
106154, 37196
1, 0
1, 0
1, 0
1, 0
1, 0
1, 0
3, 0
1, 0
1, 0
1, 0
1, 0
77237, 29055
2, 0
1, 0
94145, 40710
1, 0
1, 0
2, 0
1, 0
1, 0
1, 0
1, 0
1, 0
2, 0
1, 0
1, 0
1, 0
1, 0
1, 0
1, 0
77426, 35232
1, 0
1, 0
1, 0
1, 0
1, 0
1, 0
1, 0
1, 0
1, 0
1, 0
1, 0
1, 0
1, 0
1, 0
1, 0
1, 0
1, 0
1, 0
108468, 23275
1, 0
1, 0
1, 0
1, 0
97940, 25150
1, 0
2, 0
2, 0
1, 0
78189, 26812
1, 0
1, 0
1, 0
1, 0
1, 0
1, 0
76814, 28023
1, 0
75798, 29558
81540, 32344
2, 0
1, 0
62548, 28272
1, 0
1, 0
1, 0
1, 0
1, 0
2, 0
1, 0
76573, 34820
2, 0
1, 0
1, 0
78404, 24194
94445, 17792
72407, 26293
2, 0
2, 0
1, 0
1, 0
1, 0
1, 0
93077, 14607
1, 0
98003, 35607
1, 0
1, 0
1, 0
2, 0
1, 0
1, 0
1, 0
1, 0
1, 0
2, 0
1, 0
1, 0
1, 0
1, 0
1, 0
1, 0
2, 0
1, 0
1, 0
1, 0
1, 0
2, 0
1, 0
1, 0
1, 0
82494, 29547
1, 0
1, 0
1, 0
92496, 37087
1, 0
75772, 32587
1, 0
1, 0
1, 0
1, 0
1, 0
2, 0
1, 0
1, 0
1, 0
1, 0
1, 0
1, 0
87002, 27934
1, 0
1, 0
1, 0
1, 0
1, 0
1, 0
65575, 20703
1, 0
1, 0
101529, 47446
101480, 41198
1, 0
86992, 36976
85366, 36466
1, 0
2, 0
1, 0
73105, 30765
1, 0
2, 0
1, 0
1, 0
2, 0
1, 0
1, 0
83149, 36239
1, 0
2, 0
2, 0
1, 0
1, 0
1, 0
1, 0
2, 0
69534, 25087
8, 1
1, 0
1, 0
1, 0
92360, 39045
1, 0
1, 0
1, 0
1, 0
1, 0
1, 0
2, 0
1, 0
1, 0
1, 0
1, 0
1, 0
1, 0
1, 0
2, 0
1, 0
1, 0
1, 0
1, 0
1, 0
1, 0
1, 0
18, 9
1, 0
91433, 36470
1, 0
1, 0
1, 0
1, 0
1, 0
1, 0
1, 0
2, 0
1, 0
9, 2
85908, 33820
2, 0
1, 0
76467, 31345
1, 0
9, 2
1, 0
1, 0
1, 0
1, 0
62357, 21257
1, 0
1, 0
96182, 18378
1, 0
1, 0
1, 0
1, 0
1, 0
1, 0
1, 0
1, 0
1, 0
1, 0
2, 0
1, 0
1, 0
74883, 28126
1, 0
1, 0
1, 0
1, 0
1, 0
72232, 27838
59665, 24470
82795, 29397
1, 0
1, 0
66085, 21612
53838, 16892
2, 0
1, 0
2, 0
90848, 21974
1, 0
1, 0
1, 0
3, 0
1, 0
1, 0
2, 0
1, 0
2, 0
1, 0
1, 0
1, 0
1, 0
1, 0
1, 0
89241, 22709
1, 0
1, 0
1, 0
1, 0
2, 0
1, 0
1, 0
82627, 30252
94457, 38883
2, 0
1, 0
1, 0
1, 0
2, 0
64645, 23346
1, 0
1, 0
2, 0
1, 0
1, 0
1, 0
1, 0
2, 0
1, 0
1, 0
1, 0
1, 0
1, 0
1, 0
2, 0
2, 0
1, 0
1, 0
1, 0
2, 0
1, 0
1, 0
1, 0
89851, 28812
1, 0
78220, 27956
1, 0
79986, 18607
1, 0
87067, 30187
1, 0
1, 0
1, 0
1, 0
1, 0
1, 0
1, 0
79931, 25885
88675, 35003
1, 0
1, 0
2, 0
87125, 36111
2, 0
63860, 26460
1, 0
85146, 35597
2, 0
1, 0
1, 0
1, 0
2, 0
1, 0
1, 0
1, 0
109042, 26178
1, 0
2, 0
1, 0
1, 0
2, 0
71017, 27806
1, 0
2, 0
2, 0
1, 0
1, 0
1, 0
1, 0
1, 0
1, 0
1, 0
1, 0
1, 0
1, 0
1, 0
1, 0
1, 0
1, 0
1, 0
70447, 28687
1, 0
25, 12
1, 0
1, 0
2, 0
84540, 39350
90086, 18176
1, 0
1, 0
1, 0
67564, 23683
1, 0
90289, 33732
1, 0
2, 0
3, 0
1, 0
1, 0
79604, 24924
1, 0
1, 0
1, 0
1, 0
1, 0
1, 0
1, 0
1, 0
1, 0
1, 0
1, 0
1, 0
1, 0
1, 0
1, 0
86753, 35580
1, 0
2, 0
72961, 24413
1, 0
1, 0
1, 0
2, 0
2, 0
1, 0
1, 0
1, 0
1, 0
1, 0
1, 0
1, 0
1, 0
1, 0
1, 0
1, 0
1, 0
1, 0
1, 0
2, 0
95070, 40495
1, 0
1, 0
64796, 23823
1, 0
1, 0
1, 0
63615, 19601
1, 0
66487, 24710
85647, 30720
1, 0
1, 0
1, 0
1, 0
1, 0
1, 0
1, 0
2, 0
1, 0
1, 0
1, 0
1, 0
1, 0
1, 0
1, 0
1, 0
1, 0
1, 0
2, 0
1, 0
1, 0
91393, 21328
99386, 19649
1, 0
1, 0
75055, 28528
1, 0
1, 0
1, 0
1, 0
2, 0
1, 0
1, 0
2, 0
1, 0
1, 0
77152, 29080
2, 0
101701, 29998
1, 0
1, 0
2, 0
1, 0
1, 0
1, 0
1, 0
1, 0
1, 0
1, 0
1, 0
1, 0
1, 0
1, 0
1, 0
1, 0
1, 0
1, 0
1, 0
1, 0
1, 0
1, 0
1, 0
1, 0
1, 0
1, 0
1, 0
1, 0
84899, 28844
85218, 31787
1, 0
1, 0
1, 0
1, 0
1, 0
1, 0
1, 0
93141, 23072
1, 0
1, 0
1, 0
1, 0
89771, 17066
1, 0
2, 0
1, 0
1, 0
1, 0
1, 0
1, 0
76303, 31260
90482, 32410
1, 0
1, 0
1, 0
2, 0
99723, 16519
1, 0
1, 0
82551, 33186
1, 0
68934, 19467
1, 0
1, 0
1, 0
1, 0
1, 0
1, 0
2, 0
1, 0
60566, 26592
1, 0
1, 0
1, 0
63708, 20285
1, 0
69068, 27450
11, 6
2, 0
1, 0
1, 0
53418, 21673
1, 0
1, 0
1, 0
1, 0
1, 0
1, 0
1, 0
93041, 39669
1, 0
1, 0
1, 0
87235, 27139
1, 0
1, 0
99183, 32329
1, 0
1, 0
1, 0
1, 0
2, 0
1, 0
1, 0
1, 0
1, 0
1, 0
1, 0
1, 0
1, 0
1, 0
1, 0
1, 0
1, 0
61545, 26834
105496, 16838
1, 0
1, 0
1, 0
111710, 48182
1, 0
73621, 27679
2, 0
1, 0
1, 0
1, 0
108824, 30931
1, 0
1, 0
1, 0
95736, 22050
100872, 31420
67588, 25375
2, 0
1, 0
1, 0
1, 0
1, 0
2, 0
1, 0
1, 0
1, 0
91625, 23580
68283, 28664
82823, 35292
1, 0
1, 0
1, 0
2, 0
1, 0
1, 0
2, 0
1, 0
106020, 20477
75629, 27786
1, 0
1, 0
2, 0
1, 0
82326, 28441
1, 0
1, 0
1, 0
1, 0
1, 0
1, 0
1, 0
1, 0
1, 0
3, 0
72632, 28879
1, 0
2, 0
56710, 21079
1, 0
1, 0
89568, 39608
2, 0
1, 0
1, 0
2, 0
2, 0
1, 0
15, 10
1, 0
1, 0
1, 0
1, 0
1, 0
1, 0
82637, 37306
1, 0
1, 0
1, 0
2, 0
65736, 25496
1, 0
1, 0
2, 0
1, 0
84361, 33576
1, 0
1, 0
1, 0
1, 0
2, 0
1, 0
71762, 26427
2, 0
1, 0
1, 0
1, 0
1, 0
1, 0
1, 0
1, 0
1, 0
2, 0
1, 0
1, 0
1, 0
1, 0
1, 0
80239, 29110
1, 0
1, 0
1, 0
29, 19
1, 0
1, 0
113450, 37403
1, 0
1, 0
1, 0
1, 0
3, 0
1, 0
1, 0
1, 0
91635, 32130
1, 0
1, 0
71501, 24251
1, 0
1, 0
1, 0
1, 0

AM
Network size: 317080
1, 0
1, 0
1, 0
1, 0
1, 0
1, 0
79702, 35821
81451, 31776
1, 0
2, 0
1, 0
1, 0
1, 0
1, 0
1, 0
2, 0
1, 0
1, 0
69709, 27207
1, 0
1, 0
2, 0
1, 0
1, 0
1, 0
1, 0
1, 0
1, 0
2, 0
1, 0
1, 0
1, 0
1, 0
1, 0
1, 0
1, 0
1, 0
1, 0
1, 0
1, 0
1, 0
1, 0
1, 0
1, 0
1, 0
1, 0
1, 0
1, 0
1, 0
1, 0
1, 0
1, 0
2, 0
2, 0
1, 0
1, 0
1, 0
1, 0
93265, 38161
2, 0
1, 0
1, 0
1, 0
1, 0
1, 0
1, 0
84753, 31501
1, 0
1, 0
1, 0
1, 0
2, 0
1, 0
1, 0
1, 0
1, 0
1, 0
1, 0
1, 0
1, 0
1, 0
1, 0
1, 0
1, 0
1, 0
2, 0
1, 0
72698, 28759
1, 0
2, 0
1, 0
1, 0
1, 0
1, 0
1, 0
1, 0
73445, 26774
1, 0
78335, 28364
1, 0
70396, 24869
1, 0
95510, 16047
1, 0
1, 0
1, 0
1, 0
78941, 26499
1, 0
1, 0
2, 0
1, 0
1, 0
1, 0
1, 0
1, 0
1, 0
89178, 19355
1, 0
2, 0
1, 0
1, 0
1, 0
1, 0
1, 0
67675, 26440
1, 0
1, 0
1, 0
1, 0
2, 0
1, 0
63792, 30508
2, 0
2, 0
106831, 17626
1, 0
1, 0
100199, 23456
1, 0
95277, 41425
1, 0
1, 0
86300, 29483
1, 0
1, 0
80679, 31703
1, 0
1, 0
78262, 30108
2, 0
1, 0
93947, 35099
1, 0
56656, 21818
1, 0
1, 0
1, 0
1, 0
66290, 21086
1, 0
1, 0
1, 0
1, 0
1, 0
1, 0
1, 0
2, 0
1, 0
86649, 34993
1, 0
1, 0
2, 0
1, 0
1, 0
1, 0
72470, 28184
108412, 26519
1, 0
1, 0
1, 0
1, 0
1, 0
98770, 22361
1, 0
68498, 23098
91133, 34402
1, 0
85322, 22719
1, 0
1, 0
1, 0
1, 0
1, 0
1, 0
1, 0
1, 0
16, 9
83470, 37712
2, 0
1, 0
1, 0
1, 0
1, 0
76585, 32675
1, 0
1, 0
1, 0
1, 0
99662, 31434
1, 0
1, 0
1, 0
2, 0
1, 0
8, 2
1, 0
1, 0
1, 0
78259, 32273
1, 0
1, 0
73827, 32225
1, 0
99201, 19492
1, 0
1, 0
62064, 22883
1, 0
1, 0
60943, 19183
1, 0
1, 0
1, 0
1, 0
1, 0
1, 0
1, 0
1, 0
93980, 19253
10, 8
2, 0
1, 0
1, 0
2, 0
1, 0
1, 0
2, 0
84270, 33172
1, 0
1, 0
1, 0
1, 0
1, 0
1, 0
1, 0
1, 0
1, 0
1, 0
64736, 26597
1, 0
1, 0
1, 0
1, 0
1, 0
1, 0
1, 0
1, 0
84403, 31837
2, 0
1, 0
1, 0
1, 0
1, 0
1, 0
1, 0
1, 0
1, 0
1, 0
1, 0
1, 0
1, 0
1, 0
97775, 27834
1, 0
1, 0
1, 0
69584, 25684
49670, 13263
2, 0
1, 0
1, 0
4, 1
1, 0
68295, 31786
64260, 25922
1, 0
2, 0
1, 0
1, 0
1, 0
1, 0
1, 0
1, 0
1, 0
1, 0
1, 0
1, 0
1, 0
1, 0
1, 0
1, 0
93908, 19236
1, 0
2, 0
1, 0
1, 0
1, 0
1, 0
1, 0
1, 0
2, 0
1, 0
2, 0
1, 0
1, 0
1, 0
1, 0
1, 0
1, 0
1, 0
1, 0
2, 0
2, 0
1, 0
59460, 25066
67861, 25579
100554, 43235
1, 0
1, 0
71777, 25902
1, 0
1, 0
1, 0
81563, 35026
1, 0
1, 0
1, 0
1, 0
1, 0
1, 0
18, 7
1, 0
1, 0
1, 0
1, 0
1, 0
1, 0
1, 0
1, 0
1, 0
1, 0
65072, 25483
1, 0
1, 0
93254, 22080
2, 0
1, 0
1, 0
70898, 23942
73071, 20588
1, 0
1, 0
10, 2
1, 0
99987, 43316
75610, 30870
1, 0
1, 0
1, 0
1, 0
1, 0
74624, 12130
1, 0
1, 0
1, 0
1, 0
1, 0
1, 0
1, 0
1, 0
1, 0
1, 0
1, 0
1, 0
71721, 27070
1, 0
1, 0
1, 0
1, 0
1, 0
1, 0
1, 0
3, 1
1, 0
1, 0
1, 0
60691, 18190
1, 0
78689, 16675
1, 0
2, 0
1, 0
1, 0
1, 0
1, 0
1, 0
1, 0
7, 1
1, 0
1, 0
2, 0
2, 0
1, 0
1, 0
74709, 29120
1, 0
1, 0
1, 0
1, 0
1, 0
2, 0
1, 0
1, 0
1, 0
83147, 28827
1, 0
1, 0
1, 0
1, 0
2, 0
1, 0
1, 0
1, 0
85465, 35392
1, 0
52192, 22265
1, 0
77035, 31094
1, 0
1, 0
1, 0
91487, 29992
1, 0
1, 0
83801, 27379
1, 0
65283, 26375
1, 0
1, 0
6, 2
1, 0
1, 0
1, 0
1, 0
1, 0
1, 0
1, 0
1, 0
1, 0
1, 0
1, 0
1, 0
1, 0
1, 0
1, 0
1, 0
1, 0
1, 0
1, 0
1, 0
1, 0
10, 2
1, 0
1, 0
1, 0
1, 0
1, 0
95291, 17856
2, 0
64952, 17450
2, 0
1, 0
1, 0
1, 0
1, 0
18, 12
2, 0
1, 0
2, 0
1, 0
97667, 24464
1, 0
1, 0
1, 0
1, 0
1, 0
1, 0
1, 0
1, 0
1, 0
2, 0
1, 0
2, 0
1, 0
1, 0
58943, 18155
1, 0
1, 0
1, 0
2, 0
1, 0
1, 0
1, 0
2, 0
1, 0
2, 0
1, 0
1, 0
1, 0
1, 0
1, 0
1, 0
2, 0
1, 0
1, 0
1, 0
45723, 16069
1, 0
1, 0
71494, 26963
1, 0
1, 0
1, 0
1, 0
1, 0
2, 0
1, 0
113684, 24589
1, 0
103200, 19689
1, 0
1, 0
35, 19
1, 0
1, 0
1, 0
79885, 28880
2, 0
1, 0
1, 0
1, 0
60711, 24584
109466, 30615
1, 0
1, 0
1, 0
87382, 31600
1, 0
1, 0
52, 44
1, 0
2, 0
1, 0
2, 0
1, 0
1, 0
1, 0
1, 0
1, 0
1, 0
1, 0
61632, 27344
84850, 27947
1, 0
1, 0
1, 0
1, 0
1, 0
98462, 23928
1, 0
1, 0
1, 0
1, 0
1, 0
91496, 21796
1, 0
1, 0
1, 0
1, 0
1, 0
1, 0
2, 0
2, 0
1, 0
1, 0
1, 0
1, 0
1, 0
68785, 44061
76429, 24462
2, 0
1, 0
1, 0
1, 0
1, 0
1, 0
1, 0
1, 0
1, 0
1, 0
1, 0
1, 0
1, 0
1, 0
1, 0
1, 0
1, 0
104706, 27470
1, 0
1, 0
1, 0
65105, 23177
2, 0
1, 0
72167, 28493
1, 0
1, 0
2, 0
1, 0
2, 0
1, 0
1, 0
92017, 28235
1, 0
2, 0
2, 0
86762, 21203
2, 0
1, 0
1, 0
1, 0
1, 0
1, 0
1, 0
1, 0
95440, 22571
1, 0
70228, 30569
1, 0
1, 0
1, 0
1, 0
12, 3
1, 0
1, 0
82126, 26121
1, 0
1, 0
1, 0
2, 0
1, 0
1, 0
1, 0
1, 0
1, 0
1, 0
1, 0
1, 0
2, 0
74565, 24661
1, 0
1, 0
79931, 30981
1, 0
84199, 11123
1, 0
1, 0
2, 0
2, 0
1, 0
10, 2
1, 0
1, 0
1, 0
1, 0
1, 0
1, 0
1, 0
1, 0
1, 0
2, 0
1, 0
1, 0
1, 0
1, 0
1, 0
1, 0
81770, 34835
1, 0
1, 0
1, 0
2, 0
1, 0
1, 0
1, 0
1, 0
1, 0
1, 0
1, 0
1, 0
1, 0
1, 0
1, 0
1, 0
1, 0
1, 0
87112, 31185
2, 0
1, 0
1, 0
64216, 22902
1, 0
1, 0
1, 0
1, 0
2, 0
102010, 23481
1, 0
1, 0
84811, 31820
1, 0
1, 0
1, 0
2, 0
1, 0
1, 0
1, 0
1, 0
1, 0
65365, 24805
1, 0
1, 0
1, 0
78528, 31453
90102, 32374
1, 0
1, 0
71391, 26351
1, 0
1, 0
6, 2
1, 0
1, 0
2, 0
1, 0
1, 0
77710, 18353
1, 0
1, 0
1, 0
1, 0
1, 0
1, 0
1, 0
1, 0
1, 0
1, 0
1, 0
1, 0
1, 0
1, 0
1, 0
1, 0
1, 0
1, 0
26, 15
1, 0
1, 0
88039, 37103
1, 0
1, 0
81244, 29507
73300, 29038
1, 0
1, 0
10, 8
1, 0
1, 0
1, 0
1, 0
2, 0
1, 0
1, 0
1, 0
1, 0
1, 0
103977, 25950
1, 0
1, 0
1, 0
66229, 28414
88766, 34328
1, 0
1, 0
2, 0
76441, 50303
1, 0
1, 0
1, 0
1, 0
1, 0
2, 0
1, 0
1, 0
95346, 30931
1, 0
1, 0
1, 0
1, 0
1, 0
1, 0
1, 0
70354, 22387
101043, 23677
1, 0
1, 0
1, 0
103601, 21826
1, 0
1, 0
2, 0
1, 0
80433, 22901
93135, 20554
1, 0
1, 0
1, 0
1, 0
71317, 31106
1, 0
1, 0
1, 0
1, 0
1, 0
1, 0
2, 0
84257, 29531
1, 0
1, 0
1, 0
2, 0
1, 0
1, 0
82289, 14200
58398, 19817
1, 0
1, 0
78763, 33876
1, 0
1, 0
1, 0
1, 0
1, 0
6, 2
2, 0
92207, 17896
1, 0
1, 0
1, 0
1, 0
10, 8
1, 0
1, 0
71477, 28020
1, 0
1, 0
1, 0
2, 0
1, 0
2, 0
1, 0
2, 0
1, 0
1, 0
96700, 16738
1, 0
1, 0
1, 0
1, 0
94143, 35390
1, 0
1, 0
1, 0
1, 0
1, 0
1, 0
1, 0
2, 0
1, 0
1, 0
1, 0
1, 0
1, 0
1, 0
1, 0
69358, 28623
2, 0
1, 0
1, 0
1, 0
1, 0
1, 0
1, 0
98046, 36529
1, 0
1, 0
1, 0
1, 0
1, 0
1, 0
1, 0
1, 0
1, 0
1, 0
1, 0
1, 0
1, 0
1, 0
2, 0
2, 0
1, 0
2, 0
1, 0
1, 0
55061, 16009
1, 0
1, 0
2, 0
1, 0
1, 0
1, 0
1, 0
104164, 38638
9, 2
1, 0
75961, 34253
1, 0
1, 0
2, 0
82538, 31604
88532, 38659
64861, 26236
1, 0
1, 0
1, 0
1, 0
1, 0
1, 0
1, 0
92902, 16235
1, 0
1, 0
1, 0
1, 0
1, 0
1, 0
1, 0
1, 0
2, 0
1, 0
2, 0
2, 0
1, 0
1, 0
1, 0
1, 0
1, 0
1, 0
1, 0
1, 0
72094, 26559
1, 0
2, 0
1, 0
1, 0
1, 0
23, 11
1, 0
2, 0
1, 0
2, 0
1, 0
1, 0
1, 0
95837, 32384
1, 0
1, 0
1, 0
12, 9
1, 0
89049, 40448
90870, 34228
1, 0
79840, 26654
68497, 29585
75678, 26505
1, 0
100503, 20869
1, 0
1, 0
1, 0
91379, 38083
1, 0
1, 0
2, 0
1, 0
1, 0
1, 0
64794, 19427
101397, 21018
61706, 21093
74260, 24731
1, 0
106483, 19823
1, 0
1, 0
1, 0
1, 0
2, 0
1, 0
1, 0
1, 0
1, 0
1, 0
91120, 18210
1, 0
1, 0
86086, 34148
1, 0
1, 0
1, 0
1, 0
1, 0
1, 0
107634, 30682
1, 0
1, 0
1, 0
1, 0
1, 0
1, 0
1, 0
1, 0
1, 0
2, 0
1, 0
1, 0
1, 0
2, 0
80777, 36922
1, 0
1, 0
1, 0
1, 0
2, 0
2, 0
1, 0
86067, 20704
1, 0
73465, 32884
2, 0
2, 0
1, 0
1, 0
1, 0
97586, 21570
90589, 35015
1, 0
1, 0
1, 0
2, 0
1, 0
1, 0
84922, 16397
1, 0
1, 0
1, 0
2, 0
1, 0
1, 0
1, 0
1, 0
1, 0
1, 0
2, 0
1, 0
1, 0
2, 0
1, 0
1, 0
1, 0
1, 0
1, 0
1, 0
77374, 16105
87577, 31463
106961, 24653
66810, 23648
1, 0
1, 0
2, 0
2, 0
1, 0
1, 0
1, 0
1, 0
2, 0
2, 0
1, 0
1, 0
1, 0
1, 0
1, 0
97666, 23822
1, 0
1, 0
8, 2
79628, 28957
72851, 25760
1, 0
22, 9
64727, 24099
73194, 25458
1, 0
1, 0
1, 0
62221, 29958
2, 0
1, 0
1, 0
1, 0
79107, 27772
1, 0
1, 0
1, 0
1, 0
2, 0
1, 0
1, 0
1, 0
1, 0
1, 0
106637, 21409
1, 0
1, 0
1, 0
1, 0
2, 0
1, 0
1, 0
1, 0
2, 0
1, 0
2, 0
2, 0
1, 0
91575, 33502
1, 0
1, 0
1, 0
1, 0
1, 0
1, 0
2, 0
89270, 13395
79307, 11920
2, 0
1, 0
1, 0
1, 0
75028, 30386
1, 0
1, 0
2, 0
1, 0
1, 0
1, 0
1, 0
91765, 35584
2, 0
1, 0
1, 0
88656, 16195
2, 0
1, 0
1, 0
1, 0
92958, 12425
2, 0
1, 0
1, 0
2, 0
1, 0
1, 0
72125, 22932
2, 0
1, 0
1, 0
1, 0
1, 0
2, 0
1, 0
1, 0
1, 0
1, 0
2, 0
2, 0
1, 0
74295, 27785
1, 0
1, 0
73566, 27585
1, 0
89617, 35659
1, 0
1, 0
1, 0
1, 0
1, 0
1, 0
1, 0
83827, 34550
1, 0
77393, 22850
86376, 37612
1, 0
2, 0
53218, 19027
1, 0
1, 0
1, 0
1, 0
1, 0
1, 0
2, 0
3, 0
76182, 23850
1, 0
1, 0
1, 0
1, 0
8, 2
1, 0
1, 0
1, 0
1, 0
1, 0
1, 0
86891, 31867
2, 0
1, 0
1, 0
77550, 29283
1, 0
1, 0
2, 0
1, 0
91400, 25899
1, 0
1, 0
1, 0
84102, 29774
1, 0
2, 0
1, 0
1, 0
1, 0
1, 0
1, 0
1, 0
1, 0
1, 0
2, 0
1, 0
1, 0
1, 0
83618, 30649
1, 0
88467, 36981
1, 0
1, 0
1, 0
1, 0
1, 0
73674, 26248
1, 0
1, 0
1, 0
70734, 31490
1, 0
2, 0
1, 0
1, 0
1, 0
2, 0
93387, 21636
1, 0
1, 0
93744, 41364
1, 0
1, 0
1, 0
1, 0
1, 0
1, 0
2, 0
1, 0
1, 0
90464, 24762
2, 0
1, 0
1, 0
100797, 23342
1, 0
1, 0
1, 0
1, 0
74507, 21134
1, 0
1, 0
1, 0
1, 0
1, 0
1, 0
114919, 52353
1, 0
2, 0
1, 0
2, 0
87017, 34487
98912, 23330
1, 0
1, 0
1, 0
1, 0
1, 0
85153, 24203
1, 0
1, 0
1, 0
77710, 29828
100673, 39020
1, 0
100829, 23981
96213, 26225
1, 0
2, 0
1, 0
1, 0
1, 0
1, 0
1, 0
69847, 24765
85942, 11313
1, 0
1, 0
93907, 20972
81017, 34465
1, 0
1, 0
1, 0
1, 0
2, 0
1, 0
2, 0
2, 0
1, 0
86672, 29036
81755, 20837
1, 0
79378, 25261
1, 0
1, 0
1, 0
1, 0
2, 0
1, 0
1, 0
2, 0
1, 0
1, 0
91630, 12945
1, 0
1, 0
1, 0
2, 0
1, 0
105404, 39336
1, 0
1, 0
86539, 17238
7, 2
1, 0
65903, 18403
1, 0
1, 0
2, 0
102808, 16361
96568, 42206
1, 0
72763, 24554
1, 0
1, 0
1, 0
77522, 30457
2, 0
1, 0
1, 0
1, 0
1, 0
73253, 25332
2, 0
1, 0
1, 0
88408, 21139
1, 0
1, 0
1, 0
1, 0
2, 0
1, 0
1, 0
1, 0
1, 0
1, 0
1, 0
1, 0
78770, 32633
1, 0
90822, 34875
1, 0
1, 0
81563, 27195
63221, 24554
1, 0
1, 0
1, 0
1, 0
2, 0
89713, 35509
2, 0
1, 0
1, 0
75540, 24470
2, 0
1, 0
1, 0
1, 0
1, 0
1, 0
2, 0
1, 0
1, 0
2, 0
1, 0
2, 0
62499, 28134
1, 0
1, 0
2, 0
100654, 33737
1, 0
1, 0
1, 0
1, 0
1, 0
1, 0
1, 0
1, 0
1, 0
114175, 45024
2, 0
1, 0
58800, 23508
2, 0
88881, 15221
1, 0
1, 0
1, 0
1, 0
1, 0
1, 0
1, 0
1, 0
2, 0
2, 0
1, 0
1, 0
1, 0
1, 0
1, 0
73248, 27804
1, 0
1, 0
1, 0
1, 0
1, 0
1, 0
1, 0
1, 0
1, 0
1, 0
1, 0
1, 0
2, 0
1, 0
1, 0
1, 0
48849, 19308
2, 0
1, 0
105448, 28802
1, 0
1, 0
3, 0
1, 0
64965, 19155
1, 0
93544, 17420
2, 0
1, 0
1, 0
1, 0
1, 0
1, 0
1, 0
2, 0
88812, 15644
2, 0
94418, 18577
1, 0
1, 0
1, 0
1, 0
2, 0
1, 0
1, 0
1, 0
1, 0
1, 0
1, 0
1, 0
1, 0
1, 0
1, 0
1, 0
2, 0
1, 0
1, 0
1, 0
1, 0
1, 0
76676, 29157
2, 0
1, 0
1, 0
1, 0
85697, 36995
1, 0
1, 0
1, 0
1, 0
1, 0
1, 0
2, 0
1, 0
1, 0
2, 0
2, 0
3, 0
1, 0
1, 0
1, 0
1, 0
1, 0
2, 0
1, 0
1, 0
1, 0
1, 0
1, 0
1, 0
1, 0
1, 0
1, 0
1, 0
1, 0
1, 0
89775, 41725
1, 0
1, 0
85443, 25624
1, 0
2, 0
1, 0
1, 0
1, 0
1, 0
1, 0
1, 0
1, 0
1, 0
1, 0
1, 0
1, 0
1, 0
2, 0
1, 0
99164, 27660
68875, 22705
1, 0
2, 0
1, 0
1, 0
2, 0
100461, 35131
1, 0
1, 0
1, 0
84122, 19057
80995, 28807
1, 0
1, 0
1, 0
1, 0
1, 0
1, 0
1, 0
24, 10
1, 0
1, 0
1, 0
1, 0
92561, 35608
88732, 33515
2, 0
1, 0
1, 0
1, 0
1, 0
1, 0
5, 1
2, 0
1, 0
1, 0
1, 0
99566, 15003
84335, 23184
1, 0
1, 0
64418, 22226
78685, 33796
2, 0
1, 0
1, 0
1, 0
1, 0
2, 0
1, 0
1, 0
64328, 18793
1, 0
1, 0
1, 0
1, 0
1, 0
1, 0
1, 0
1, 0
1, 0
1, 0
2, 0
1, 0
1, 0
1, 0
93331, 30172
1, 0
2, 0
1, 0
1, 0
88230, 18659
1, 0
108003, 18866
1, 0
91352, 34054
1, 0
1, 0
1, 0
1, 0
1, 0
97713, 23921
65346, 28618
2, 0
1, 0
1, 0
1, 0
1, 0
91982, 12571
91827, 35714
1, 0
1, 0
1, 0
1, 0
1, 0
1, 0
79847, 31997
1, 0
1, 0
1, 0
78507, 33005
72137, 26968
75206, 34007
1, 0
2, 0
90995, 28727
1, 0
78909, 32218
1, 0
1, 0
1, 0
1, 0
1, 0
1, 0
1, 0
2, 0
1, 0
1, 0
2, 0
102045, 45622
1, 0
1, 0
78993, 31789
1, 0
1, 0
1, 0
1, 0
1, 0
2, 0
1, 0
1, 0
1, 0
84739, 27475
1, 0
85826, 23279
1, 0
1, 0
1, 0
92234, 34215
1, 0
1, 0
1, 0
1, 0
8, 2
79786, 33503
1, 0
2, 0
1, 0
1, 0
1, 0
1, 0
1, 0
1, 0
1, 0
1, 0
1, 0
1, 0
70940, 24161
1, 0
2, 0
1, 0
1, 0
72076, 26446
1, 0
1, 0
1, 0
2, 0
4, 1
1, 0
1, 0
1, 0
1, 0
1, 0
1, 0
2, 0
1, 0
1, 0
1, 0
1, 0
2, 0
1, 0
1, 0
1, 0
1, 0
64399, 21667
74945, 26630
1, 0
9, 2
1, 0
72172, 24264
1, 0
81791, 31960
1, 0
84600, 21001
1, 0
1, 0
86967, 36468
1, 0
78891, 33519
70838, 24682
103, 83
1, 0
1, 0
1, 0
2, 0
64922, 21979
1, 0
1, 0
1, 0
1, 0
1, 0
1, 0
1, 0
1, 0
2, 0
1, 0
1, 0
1, 0
90749, 33696
1, 0
1, 0
1, 0
1, 0
79163, 26075
89382, 31712
1, 0
1, 0
1, 0
1, 0
1, 0
1, 0
1, 0
1, 0
2, 0
1, 0
1, 0
1, 0
77193, 25673
1, 0
1, 0
78334, 29705
1, 0
1, 0
2, 0
1, 0
2, 0
1, 0
1, 0
1, 0
2, 0
81661, 28735
2, 0
1, 0
76091, 23555
1, 0
1, 0
2, 0
1, 0
1, 0
1, 0
2, 0
1, 0
1, 0
1, 0
1, 0
103726, 17977
1, 0
1, 0
2, 0
1, 0
1, 0
1, 0
100973, 26148
77738, 35513
1, 0
1, 0
1, 0
1, 0
1, 0
1, 0
1, 0
1, 0
1, 0
2, 0
82635, 34381
1, 0
2, 0
2, 0
1, 0
1, 0
10, 2
1, 0
1, 0
88738, 30747
68293, 21071
1, 0
1, 0
70222, 21548
1, 0
1, 0
1, 0
1, 0
97793, 21127
3, 0
2, 0
53724, 23144
1, 0
13, 9
1, 0
69618, 24288
1, 0
86372, 35525
1, 0
1, 0
1, 0
1, 0
1, 0
65424, 24676
1, 0
1, 0
64348, 23241
60961, 18874
92840, 32671
1, 0
1, 0
1, 0
1, 0
2, 0
1, 0
1, 0
1, 0
1, 0
80410, 19706
1, 0
1, 0
1, 0
86579, 33166
1, 0
86551, 33077
1, 0
1, 0
1, 0
80120, 31799
1, 0
1, 0
1, 0
2, 0
95882, 41221
1, 0
1, 0
2, 0
1, 0
1, 0
1, 0
1, 0
1, 0
1, 0
2, 0
83754, 30611
1, 0
70192, 23251
1, 0
90975, 37211
1, 0
1, 0
1, 0
1, 0
1, 0
1, 0
99672, 17977

RM
Network size: 317080
1, 0
1, 0
2, 0
1, 0
1, 0
1, 0
1, 0
1, 0
107652, 80322
1, 0
111648, 37283
1, 0
1, 0
1, 0
1, 0
1, 0
1, 0
1, 0
1, 0
10, 8
1, 0
1, 0
2, 0
1, 0
1, 0
1, 0
8, 2
1, 0
1, 0
140054, 23885
1, 0
1, 0
1, 0
1, 0
73266, 21996
1, 0
1, 0
1, 0
136718, 14691
1, 0
1, 0
2, 0
1, 0
13, 7
2, 0
1, 0
1, 0
1, 0
132150, 26171
101180, 39402
1, 0
1, 0
1, 0
138754, 64933
132637, 24840
1, 0
1, 0
98947, 40263
1, 0
1, 0
1, 0
1, 0
1, 0
1, 0
1, 0
2, 0
1, 0
2, 0
2, 0
1, 0
1, 0
146005, 124903
1, 0
1, 0
1, 0
130240, 22299
1, 0
127803, 22621
1, 0
1, 0
1, 0
1, 0
1, 0
1, 0
1, 0
110072, 49200
1, 0
2, 0
2, 0
1, 0
1, 0
2, 0
1, 0
1, 0
1, 0
1, 0
1, 0
1, 0
1, 0
1, 0
1, 0
1, 0
1, 0
1, 0
1, 0
134703, 35575
1, 0
1, 0
2, 0
1, 0
1, 0
1, 0
1, 0
1, 0
1, 0
1, 0
2, 0
1, 0
2, 0
1, 0
1, 0
1, 0
1, 0
2, 0
1, 0
129756, 26279
1, 0
1, 0
1, 0
1, 0
2, 0
1, 0
1, 0
1, 0
1, 0
1, 0
1, 0
1, 0
1, 0
149685, 29668
1, 0
1, 0
143873, 17927
1, 0
1, 0
1, 0
2, 0
2, 0
1, 0
96839, 40834
1, 0
1, 0
1, 0
1, 0
1, 0
1, 0
2, 0
134239, 27871
1, 0
1, 0
2, 0
139390, 33098
2, 0
1, 0
110967, 45005
1, 0
1, 0
2, 0
2, 0
1, 0
1, 0
1, 0
1, 0
79181, 23787
1, 0
1, 0
1, 0
2, 0
2, 0
1, 0
131772, 19846
26, 10
1, 0
1, 0
131619, 34303
82051, 29406
1, 0
1, 0
2, 0
1, 0
138325, 14692
2, 0
1, 0
1, 0
1, 0
1, 0
93959, 36199
2, 0
1, 0
1, 0
121073, 20600
1, 0
1, 0
1, 0
1, 0
1, 0
1, 0
1, 0
1, 0
2, 0
1, 0
1, 0
1, 0
1, 0
1, 0
1, 0
1, 0
1, 0
1, 0
1, 0
98429, 32346
1, 0
2, 0
1, 0
1, 0
2, 0
1, 0
1, 0
1, 0
1, 0
134303, 29111
1, 0
138590, 25706
1, 0
128541, 13414
1, 0
136777, 30076
95142, 35520
1, 0
1, 0
1, 0
148327, 39306
1, 0
1, 0
1, 0
1, 0
88779, 31897
1, 0
2, 0
1, 0
1, 0
1, 0
1, 0
1, 0
121595, 20780
1, 0
1, 0
1, 0
1, 0
127417, 27305
1, 0
1, 0
1, 0
136301, 23832
2, 0
1, 0
1, 0
1, 0
1, 0
1, 0
1, 0
1, 0
1, 0
1, 0
1, 0
1, 0
1, 0
1, 0
2, 0
1, 0
1, 0
1, 0
1, 0
1, 0
1, 0
1, 0
1, 0
1, 0
1, 0
1, 0
1, 0
1, 0
1, 0
1, 0
1, 0
1, 0
1, 0
1, 0
1, 0
1, 0
1, 0
1, 0
1, 0
134799, 26035
1, 0
1, 0
1, 0
127427, 19376
1, 0
141037, 38110
145688, 46393
1, 0
103398, 30629
1, 0
1, 0
1, 0
1, 0
1, 0
1, 0
1, 0
1, 0
2, 0
103212, 47089
147464, 22658
1, 0
1, 0
140697, 36500
116873, 15321
1, 0
1, 0
2, 0
1, 0
1, 0
1, 0
1, 0
129081, 15386
1, 0
1, 0
1, 0
1, 0
2, 0
1, 0
138516, 29316
1, 0
89693, 32773
1, 0
1, 0
1, 0
1, 0
1, 0
1, 0
1, 0
1, 0
1, 0
1, 0
1, 0
140846, 40910
1, 0
89243, 24969
1, 0
1, 0
1, 0
1, 0
1, 0
1, 0
1, 0
117991, 30177
1, 0
86116, 28251
1, 0
1, 0
1, 0
1, 0
151390, 23310
1, 0
1, 0
1, 0
131492, 41408
3, 0
143317, 17558
1, 0
1, 0
147160, 21396
1, 0
2, 0
2, 0
1, 0
1, 0
1, 0
1, 0
1, 0
132172, 18845
134696, 36057
1, 0
1, 0
1, 0
1, 0
114935, 38003
1, 0
1, 0
2, 0
1, 0
1, 0
1, 0
1, 0
1, 0
1, 0
1, 0
1, 0
1, 0
1, 0
1, 0
1, 0
1, 0
1, 0
1, 0
1, 0
1, 0
1, 0
106527, 43955
1, 0
1, 0
83820, 22993
1, 0
1, 0
1, 0
1, 0
1, 0
1, 0
1, 0
1, 0
1, 0
84608, 33797
134975, 14772
1, 0
1, 0
1, 0
1, 0
127042, 51290
92775, 35202
1, 0
1, 0
1, 0
1, 0
1, 0
1, 0
1, 0
143716, 25260
1, 0
1, 0
1, 0
1, 0
1, 0
1, 0
1, 0
1, 0
1, 0
1, 0
97256, 38686
14, 4
139356, 27551
1, 0
1, 0
1, 0
83390, 28241
1, 0
95197, 38685
1, 0
1, 0
1, 0
1, 0
1, 0
1, 0
1, 0
1, 0
129361, 29328
1, 0
1, 0
1, 0
1, 0
2, 0
1, 0
1, 0
1, 0
142411, 29681
1, 0
2, 0
2, 0
82837, 30111
1, 0
1, 0
2, 0
136107, 25038
1, 0
1, 0
1, 0
1, 0
1, 0
1, 0
1, 0
122993, 48019
1, 0
148261, 20962
118945, 44289
2, 0
1, 0
2, 0
1, 0
1, 0
1, 0
141002, 20496
1, 0
2, 0
1, 0
1, 0
1, 0
1, 0
131573, 24589
1, 0
1, 0
1, 0
146952, 33717
1, 0
1, 0
1, 0
1, 0
71963, 24948
2, 0
1, 0
3, 0
1, 0
146019, 73053
137328, 18853
134796, 21901
1, 0
1, 0
1, 0
1, 0
2, 0
1, 0
1, 0
1, 0
64472, 21199
1, 0
146938, 12610
1, 0
1, 0
1, 0
1, 0
1, 0
1, 0
1, 0
1, 0
1, 0
144302, 30940
1, 0
102127, 41957
112568, 22568
1, 0
1, 0
2, 0
1, 0
1, 0
1, 0
115262, 24577
1, 0
81832, 37350
1, 0
1, 0
1, 0
1, 0
1, 0
1, 0
1, 0
120421, 14105
1, 0
1, 0
1, 0
1, 0
1, 0
2, 0
1, 0
1, 0
2, 0
1, 0
95774, 39626
1, 0
1, 0
1, 0
2, 0
1, 0
1, 0
1, 0
94866, 32720
1, 0
1, 0
117558, 80899
1, 0
1, 0
127047, 22003
1, 0
123454, 24036
1, 0
1, 0
1, 0
2, 0
1, 0
1, 0
1, 0
1, 0
1, 0
133612, 32105
131451, 30679
1, 0
1, 0
1, 0
1, 0
1, 0
1, 0
1, 0
1, 0
1, 0
1, 0
105016, 42098
1, 0
1, 0
1, 0
1, 0
3, 0
1, 0
1, 0
1, 0
1, 0
1, 0
84928, 33778
1, 0
1, 0
1, 0
1, 0
1, 0
1, 0
2, 0
1, 0
3, 0
2, 0
1, 0
1, 0
1, 0
1, 0
1, 0
1, 0
1, 0
1, 0
1, 0
1, 0
1, 0
1, 0
2, 0
1, 0
1, 0
146694, 39898
1, 0
119347, 14758
1, 0
1, 0
1, 0
6, 2
1, 0
1, 0
2, 0
1, 0
1, 0
1, 0
1, 0
1, 0
2, 0
1, 0
128145, 31635
1, 0
1, 0
139503, 15579
1, 0
89114, 28588
133743, 34980
1, 0
2, 0
138283, 33826
1, 0
1, 0
1, 0
1, 0
1, 0
1, 0
1, 0
1, 0
1, 0
1, 0
1, 0
1, 0
1, 0
1, 0
2, 0
1, 0
1, 0
1, 0
1, 0
1, 0
155910, 26781
1, 0
1, 0
1, 0
2, 0
1, 0
1, 0
1, 0
1, 0
1, 0
1, 0
1, 0
1, 0
1, 0
117336, 22064
1, 0
137524, 32597
1, 0
1, 0
1, 0
1, 0
1, 0
1, 0
1, 0
137922, 27576
1, 0
138191, 20927
1, 0
1, 0
1, 0
127917, 30395
1, 0
142608, 36766
1, 0
1, 0
1, 0
1, 0
1, 0
1, 0
1, 0
86650, 32236
123421, 23833
1, 0
1, 0
1, 0
1, 0
1, 0
1, 0
1, 0
1, 0
1, 0
1, 0
1, 0
1, 0
145836, 28869
1, 0
115557, 15574
134967, 21085
1, 0
1, 0
1, 0
1, 0
1, 0
1, 0
2, 0
1, 0
2, 0
1, 0
1, 0
136303, 28380
1, 0
1, 0
2, 0
1, 0
130748, 21377
1, 0
2, 0
1, 0
1, 0
98249, 36945
1, 0
1, 0
1, 0
1, 0
1, 0
2, 0
1, 0
1, 0
1, 0
1, 0
1, 0
1, 0
2, 0
1, 0
1, 0
1, 0
2, 0
130935, 29383
1, 0
1, 0
1, 0
1, 0
1, 0
1, 0
1, 0
1, 0
1, 0
1, 0
1, 0
147505, 38322
138323, 24453
1, 0
1, 0
1, 0
1, 0
1, 0
1, 0
1, 0
1, 0
1, 0
1, 0
1, 0
1, 0
2, 0
1, 0
1, 0
1, 0
1, 0
133395, 97492
1, 0
145807, 33117
1, 0
1, 0
1, 0
1, 0
1, 0
1, 0
2, 0
1, 0
1, 0
1, 0
1, 0
1, 0
1, 0
124547, 14384
1, 0
1, 0
2, 0
1, 0
2, 0
1, 0
125620, 28817
10, 2
1, 0
2, 0
1, 0
147700, 17665
1, 0
1, 0
1, 0
139752, 25194
1, 0
1, 0
62140, 26799
2, 0
2, 0
91798, 30273
1, 0
1, 0
1, 0
1, 0
144591, 28334
1, 0
1, 0
1, 0
1, 0
1, 0
1, 0
1, 0
1, 0
1, 0
1, 0
2, 0
2, 0
1, 0
2, 0
1, 0
1, 0
1, 0
132964, 27467
1, 0
2, 0
1, 0
1, 0
1, 0
1, 0
135619, 31757
2, 0
1, 0
1, 0
110175, 48926
120353, 32858
1, 0
1, 0
1, 0
128500, 58752
2, 0
119505, 26039
1, 0
1, 0
2, 0
1, 0
1, 0
1, 0
1, 0
1, 0
69450, 25976
1, 0
1, 0
2, 0
1, 0
1, 0
1, 0
1, 0
1, 0
1, 0
1, 0
1, 0
2, 0
137195, 43979
1, 0
1, 0
1, 0
1, 0
87697, 32887
1, 0
1, 0
135904, 13971
2, 0
2, 0
1, 0
88859, 31961
147427, 74442
1, 0
1, 0
1, 0
1, 0
1, 0
1, 0
2, 0
1, 0
1, 0
1, 0
124608, 55782
1, 0
136736, 17979
1, 0
1, 0
1, 0
1, 0
1, 0
133626, 28740
1, 0
2, 0
137378, 29812
1, 0
125920, 28546
1, 0
2, 0
1, 0
1, 0
1, 0
1, 0
1, 0
1, 0
1, 0
141632, 20103
1, 0
1, 0
2, 0
1, 0
1, 0
1, 0
1, 0
1, 0
1, 0
1, 0
3, 0
1, 0
1, 0
131565, 21567
10, 7
2, 0

RM
Network size: 317080
1, 0
1, 0
1, 0
1, 0
137035, 42211
1, 0
1, 0
1, 0
1, 0
144121, 30434
1, 0
139907, 23790
1, 0
1, 0
1, 0
1, 0
138176, 10846
2, 0
1, 0
1, 0
139211, 23809
2, 0
1, 0
1, 0
1, 0
1, 0
2, 0
1, 0
1, 0
1, 0
2, 0
1, 0
1, 0
1, 0
1, 0
1, 0
2, 0
1, 0
1, 0
135229, 32806
1, 0
1, 0
1, 0
1, 0
1, 0
1, 0
119842, 24990
1, 0
1, 0
1, 0
1, 0
1, 0
1, 0
1, 0
1, 0
1, 0
1, 0
120153, 34646
1, 0
1, 0
133384, 36078
1, 0
1, 0
1, 0
129644, 36000
1, 0
1, 0
1, 0
1, 0
1, 0
1, 0
1, 0
1, 0
1, 0
1, 0
2, 0
125304, 20207
150982, 26118
1, 0
88180, 37436
142664, 62954
124815, 27795
124089, 24706
128339, 32356
1, 0
2, 0
1, 0
1, 0
1, 0
1, 0
1, 0
1, 0
1, 0
1, 0
1, 0
1, 0
1, 0
1, 0
1, 0
1, 0
2, 0
2, 0
1, 0
1, 0
2, 0
128110, 32304
146677, 23506
2, 0
1, 0
1, 0
1, 0
2, 0
1, 0
2, 0
1, 0
1, 0
2, 0
2, 0
1, 0
134037, 21314
1, 0
1, 0
1, 0
141151, 18671
1, 0
1, 0
1, 0
137858, 31779
101435, 43462
1, 0
1, 0
1, 0
1, 0
1, 0
1, 0
1, 0
132446, 27396
1, 0
27, 18
1, 0
1, 0
1, 0
1, 0
125971, 18996
1, 0
1, 0
1, 0
1, 0
1, 0
2, 0
146314, 24363
1, 0
145835, 27040
1, 0
1, 0
1, 0
1, 0
1, 0
141332, 15837
130654, 20902
1, 0
1, 0
1, 0
1, 0
2, 0
2, 0
2, 0
1, 0
2, 0
2, 0
1, 0
124416, 23283
1, 0
1, 0
1, 0
1, 0
1, 0
1, 0
1, 0
1, 0
1, 0
1, 0
1, 0
1, 0
138065, 39586
1, 0
1, 0
1, 0
133386, 34492
1, 0
1, 0
1, 0
1, 0
1, 0
1, 0
1, 0
2, 0
1, 0
1, 0
1, 0
2, 0
1, 0
1, 0
1, 0
143149, 19925
1, 0
2, 0
1, 0
1, 0
88899, 28643
1, 0
1, 0
133488, 24690
1, 0
1, 0
1, 0
1, 0
2, 0
1, 0
2, 0
1, 0
1, 0
139952, 70679
2, 0
1, 0
1, 0
2, 0
1, 0
1, 0
1, 0
141264, 36625
1, 0
1, 0
1, 0
1, 0
1, 0
1, 0
1, 0
9, 1
1, 0
128838, 29447
1, 0
95574, 36266
1, 0
1, 0
1, 0
1, 0
1, 0
1, 0
84352, 26233
123716, 20087
1, 0
1, 0
1, 0
122707, 26104
1, 0
2, 0
1, 0
1, 0
1, 0
1, 0
1, 0
1, 0
1, 0
1, 0
144338, 28141
2, 0
84711, 36410
15, 9
1, 0
1, 0
1, 0
1, 0
2, 0
12, 9
1, 0
1, 0
1, 0
1, 0
1, 0
1, 0
1, 0
1, 0
1, 0
1, 0
1, 0
1, 0
1, 0
1, 0
1, 0
1, 0
1, 0
2, 0
111672, 39109
1, 0
2, 0
1, 0
92784, 40104
130037, 18297
1, 0
121209, 26049
1, 0
1, 0
1, 0
1, 0
1, 0
117376, 26560
2, 0
153044, 40028
99207, 37886
2, 0
1, 0
1, 0
132612, 24330
114295, 35573
1, 0
1, 0
1, 0
1, 0
1, 0
78270, 29477
1, 0
134099, 32453
1, 0
1, 0
2, 0
141637, 35535
1, 0
1, 0
2, 0
1, 0
1, 0
1, 0
1, 0
1, 0
1, 0
1, 0
124060, 23399
2, 0
140461, 31655
90653, 48034
1, 0
1, 0
1, 0
1, 0
1, 0
6, 1
1, 0
117547, 22931
149985, 29675
1, 0
1, 0
1, 0
1, 0
1, 0
2, 0
1, 0
1, 0
1, 0
132038, 30759
66722, 23418
2, 0
92805, 40666
1, 0
1, 0
118271, 18344
129922, 15470
1, 0
1, 0
1, 0
1, 0
1, 0
1, 0
2, 0
1, 0
1, 0
1, 0
1, 0
1, 0
1, 0
1, 0
88857, 36797
1, 0
1, 0
1, 0
1, 0
1, 0
1, 0
1, 0
1, 0
116860, 24172
1, 0
1, 0
114469, 25245
133012, 35236
135500, 19954
1, 0
1, 0
1, 0
1, 0
1, 0
1, 0
1, 0
1, 0
1, 0
1, 0
1, 0
1, 0
121658, 21845
1, 0
1, 0
1, 0
126424, 27559
143833, 16905
1, 0
1, 0
1, 0
127073, 16260
1, 0
1, 0
118265, 20395
1, 0
1, 0
125006, 52355
1, 0
1, 0
1, 0
1, 0
2, 0
1, 0
1, 0
1, 0
1, 0
1, 0
1, 0
138867, 24762
1, 0
1, 0
1, 0
1, 0
125907, 24486
2, 0
1, 0
1, 0
1, 0
1, 0
130667, 19620
1, 0
1, 0
1, 0
136085, 15734
1, 0
1, 0
1, 0
1, 0
1, 0
1, 0
1, 0
1, 0
1, 0
1, 0
145163, 22799
1, 0
1, 0
1, 0
2, 0
1, 0
131652, 17357
1, 0
1, 0
1, 0
2, 0
1, 0
1, 0
151326, 31870
1, 0
1, 0
1, 0
9, 2
1, 0
1, 0
2, 0
1, 0
1, 0
1, 0
1, 0
2, 0
1, 0
1, 0
107322, 49624
2, 0
1, 0
1, 0
1, 0
139734, 23028
1, 0
1, 0
144144, 13949
1, 0
1, 0
1, 0
137765, 20575
2, 0
1, 0
1, 0
85109, 28472
1, 0
132849, 16388
1, 0
1, 0
1, 0
1, 0
124488, 23516
133754, 14896
2, 0
1, 0
1, 0
1, 0
1, 0
1, 0
1, 0
1, 0
1, 0
128225, 27298
26, 18
1, 0
1, 0
2, 0
1, 0
142203, 32924
1, 0
1, 0
1, 0
1, 0
1, 0
134023, 22832
1, 0
2, 0
1, 0
2, 0
1, 0
1, 0
2, 0
1, 0
83624, 32587
117771, 48874
97564, 40270
1, 0
1, 0
1, 0
1, 0
1, 0
1, 0
1, 0
2, 0
1, 0
1, 0
1, 0
1, 0
1, 0
1, 0
2, 0
1, 0
1, 0
1, 0
2, 0
117129, 23676
1, 0
1, 0
1, 0
2, 0
1, 0
1, 0
1, 0
1, 0
2, 0
1, 0
127060, 37343
126993, 21351
1, 0
1, 0
1, 0
112652, 19803
1, 0
1, 0
1, 0
1, 0
1, 0
1, 0
126898, 23758
2, 0
139930, 25109
2, 0
1, 0
1, 0
132530, 31806
1, 0
1, 0
1, 0
1, 0
1, 0
77224, 27295
1, 0
1, 0
1, 0
131165, 24504
1, 0
1, 0
1, 0
1, 0
1, 0
136042, 35048
1, 0
1, 0
1, 0
2, 0
1, 0
2, 0
1, 0
1, 0
2, 0
132545, 21522
146031, 20079
2, 0
1, 0
1, 0
135172, 19191
1, 0
118009, 28428
1, 0
1, 0
70996, 22922
1, 0
2, 0
2, 0
1, 0
1, 0
1, 0
1, 0
132094, 25135
1, 0
1, 0
1, 0
151302, 28556
1, 0
1, 0
1, 0
1, 0
1, 0
125076, 24368
1, 0
1, 0
1, 0
136340, 25857
1, 0
79806, 25363
1, 0
1, 0
1, 0
2, 0
137814, 25173
1, 0
2, 0
1, 0
140902, 34748
1, 0
1, 0
1, 0
1, 0
154023, 36414
110744, 40619
1, 0
1, 0
1, 0
1, 0
1, 0
1, 0
2, 0
2, 0
2, 0
2, 0
1, 0
1, 0
1, 0
1, 0
1, 0
138766, 25409
2, 0
1, 0
1, 0
2, 0
1, 0
1, 0
1, 0
1, 0
1, 0
2, 0
2, 0
1, 0
22, 12
1, 0
1, 0
1, 0
1, 0
1, 0
2, 0
1, 0
1, 0
2, 0
1, 0
1, 0
1, 0
141279, 20466
1, 0
145924, 31082
1, 0
1, 0
2, 0
1, 0
1, 0
1, 0
140441, 18690
1, 0
1, 0
120271, 21394
124478, 28810
1, 0
1, 0
120821, 28586
1, 0
1, 0
150557, 33935
2, 0
1, 0
1, 0
132035, 39973
2, 0
1, 0
1, 0
80924, 24766
1, 0
1, 0
2, 0
115022, 19222
1, 0
2, 0
1, 0
1, 0
1, 0
1, 0
1, 0
14, 10
1, 0
1, 0
1, 0
1, 0
1, 0
1, 0
2, 0
1, 0
144059, 30629
1, 0
1, 0
1, 0
1, 0
1, 0
100917, 41627
1, 0
13, 6
134292, 34800
1, 0
1, 0
1, 0
1, 0
1, 0
1, 0
1, 0
116465, 82009
1, 0
1, 0
88241, 29547
2, 0
127352, 33768
1, 0
1, 0
1, 0
1, 0
149339, 30982
1, 0
101883, 35622
1, 0
103760, 17557
2, 0
102483, 30906
1, 0
1, 0
1, 0
2, 0
1, 0
2, 0
132189, 28436
1, 0
1, 0
141986, 23962
1, 0
2, 0
1, 0
1, 0
1, 0
1, 0
1, 0
2, 0
1, 0
1, 0
1, 0
1, 0
1, 0
1, 0
1, 0
1, 0
1, 0
1, 0
1, 0
1, 0
1, 0
1, 0
1, 0
1, 0
2, 0
1, 0
1, 0
1, 0
1, 0
1, 0
121035, 52949
10, 2
2, 0
1, 0
1, 0
1, 0
45, 27
1, 0
1, 0
147336, 26357
1, 0
134552, 17817
141907, 36005
1, 0
1, 0
1, 0
1, 0
148145, 30903
2, 0
2, 0
1, 0
1, 0
1, 0
2, 0
1, 0
1, 0
1, 0
1, 0
2, 0
1, 0
18, 7
1, 0
1, 0
1, 0
1, 0
1, 0
1, 0
1, 0
1, 0
1, 0
118783, 49271
2, 0
1, 0
1, 0
1, 0
1, 0
1, 0
1, 0
1, 0
1, 0
1, 0
1, 0
1, 0
1, 0
2, 0
1, 0
144960, 42565
1, 0
1, 0
1, 0
3, 0
1, 0
138119, 25253
1, 0
2, 0
1, 0
1, 0
1, 0
1, 0
1, 0
127197, 24600
1, 0
128861, 20572
1, 0
1, 0
1, 0
1, 0
1, 0
1, 0
1, 0
1, 0
2, 0
1, 0
1, 0
1, 0
1, 0
1, 0
1, 0
1, 0
153636, 74765
1, 0
1, 0
1, 0
145920, 39303
1, 0
114875, 49191
1, 0
3, 0
1, 0
1, 0
1, 0
1, 0
1, 0
1, 0
1, 0
1, 0
1, 0
1, 0
1, 0
137843, 29872
1, 0
137419, 34957
1, 0
1, 0
1, 0
2, 0
1, 0
1, 0
1, 0
1, 0
1, 0
2, 0
21, 11
1, 0
1, 0
127896, 38000
1, 0
2, 0
138557, 14914
1, 0
6, 2
1, 0
1, 0
2, 0
1, 0
1, 0
129119, 25634
1, 0
1, 0
2, 0
1, 0
140406, 12482
1, 0
152523, 31379
2, 0
1, 0
1, 0
1, 0
139522, 19986
1, 0
1, 0
1, 0
1, 0
1, 0
1, 0
1, 0
1, 0
1, 0
2, 0
136299, 32691
2, 0
1, 0
1, 0
1, 0
1, 0
1, 0
