# Supplementary material for: Consume, Modify, Share (CMS): The Interplay between Individual Decisions and Structural Network Properties in the Diffusion of Information
Source: PLoS One. 2016 Oct 31;11(10):e0164651. doi: 10.1371/journal.pone.0164651 (PMC5087943; doi:10.1371/journal.pone.0164651)
Supplement: S3 Dataset — (TXT) [file pone.0164651.s003.txt]

Patents strong ties
Superspread threshold: 30 nodes
number of consumers, size of critical mass group

NM
Network size: 26925
636, 363
863, 505
1127, 591
1487, 1049
704, 304
3285, 1373
3866, 1522
3498, 1256
3674, 1272
715, 366
3863, 1370
3168, 1244
2730, 1087
1473, 768
1299, 597
2801, 1070
732, 443
641, 287
2741, 1299
2983, 1258
852, 500
1343, 666
6459, 3363
598, 211
422, 188
2600, 1154
2896, 1231
3948, 2514
3404, 1393
1171, 694
590, 374
2663, 997
1339, 546
721, 272
3922, 1658
1573, 721
3120, 1204
701, 287
3235, 1388
644, 244
1710, 918
445, 220
1000, 324
551, 236
523, 207
4824, 3030
1117, 741
1023, 589
4368, 2639
3093, 1065
311, 146
3998, 1378
350, 245
233, 114
1560, 1081
424, 178
875, 292
569, 183
781, 284
921, 538
3224, 1275
5210, 2221
3213, 1210
2081, 1039
1070, 560
1222, 388
1169, 624
3558, 1356
3423, 2051
819, 498
3271, 1308
3842, 1317
3607, 1792
3020, 1366
3750, 1623
1579, 713
741, 307
4284, 2252
311, 212
1345, 621
1938, 1036
4183, 2312
3662, 2275
2050, 1304
2464, 1097
5092, 2453
1264, 724
829, 471
1200, 747
2345, 1167
1502, 713
3285, 1219
776, 253
4397, 2668
1535, 686
3630, 1903
4726, 2574
1383, 838
634, 297
2813, 1095
3862, 2219
3342, 1378
741, 273
2414, 1130
903, 561
993, 481
426, 188
515, 250
3312, 1820
2290, 1011
2801, 1361
3812, 2172
2874, 1134
690, 351
3282, 1904
668, 405
3571, 2404
984, 615
1056, 376
4649, 2506
3770, 2313
1392, 893
2069, 1178
2853, 1579
1062, 581
649, 420
868, 522
2221, 1157
3424, 2158
1077, 698
700, 382
452, 196
499, 250
3294, 2094
2060, 1080
4081, 2941
685, 275
2624, 1187
2901, 1193
3119, 1338
1376, 703
720, 488
2719, 1212
2812, 1139
1541, 805
991, 560
3399, 1894
1371, 817
978, 483
3392, 1381
2747, 1147
327, 136
2616, 1132
3218, 1342
579, 227
4231, 2615
2498, 1132
664, 366
4215, 1469
2397, 1017
479, 200
1315, 673
3212, 1683
568, 232
3485, 2076
3244, 1996
582, 240
2501, 1140
417, 190
769, 308
2803, 1167
4392, 2419
1068, 622
1104, 610
437, 185
2712, 1264
346, 154
1093, 374
2777, 1331
2847, 1761
1129, 562
4001, 1414
4431, 2392
922, 361
2847, 1361
4252, 2352
1190, 589
488, 206
4177, 2519
872, 399
3441, 1414
2520, 936
455, 190
1837, 848
525, 318
2283, 1106
4708, 2865
1340, 451
3297, 1502
3734, 2079
1253, 725
2903, 1188
938, 308
3041, 1929
1174, 642
582, 343
2389, 1576
3114, 1462
4600, 2592
1040, 592
2690, 1271
4339, 1408
2760, 1352
732, 323
4052, 2225
3683, 2212
278, 105
662, 253
2981, 1126
1667, 825
526, 215
1445, 532
4235, 2218
563, 189
741, 212
3984, 2353
587, 316
862, 305
1188, 490
3385, 1542
722, 293
4849, 2921
691, 348
1014, 438
2858, 1141
618, 283
2149, 1022
2808, 1869
3254, 1350
2044, 971
671, 224
472, 284
1878, 884
1536, 763
685, 255
2711, 1064
4819, 2746
2676, 1202
785, 435
351, 200
649, 402
1043, 627
3379, 1325
3732, 1515
3515, 1176
702, 293
700, 424
2201, 876
450, 226
392, 211
1179, 650
806, 327
1779, 740
3737, 2375
3132, 1338
4639, 2523
2316, 970
1386, 662
2749, 1081
609, 214
3333, 2210
578, 218
1125, 574
1291, 751
2225, 1153
2678, 1340
2030, 1034
1240, 540
236, 135
2333, 946
1194, 560
4595, 2844
2486, 1239
2741, 1268
1038, 267
916, 626
1189, 385
552, 180
734, 282
611, 314
3739, 2272
814, 281
850, 267
513, 211
3811, 1996
798, 375
1241, 591
1003, 218
203, 113
1180, 256
974, 315
756, 326
5496, 2872
909, 307
678, 294
682, 420
449, 192
4423, 2716
1942, 1010
2482, 1464
3853, 2002
1203, 619
1661, 1026
2859, 1153
3197, 1153
655, 312
589, 239
1005, 344
150, 91
3221, 1811
1517, 856
3747, 1993
3492, 1403
523, 281
2786, 1136
696, 449
1644, 720
2517, 1053
2575, 1092
2507, 1108
1260, 651
592, 341
3223, 1289
841, 491
1136, 612
2389, 1021
4253, 1496
2930, 1404
2897, 1624
1073, 539
1309, 526
1838, 943
976, 676
2885, 1212
818, 279
1967, 975
3440, 1158
780, 464
1100, 674
3884, 1240
636, 299
1063, 717
931, 509
3028, 1330
2871, 1020
3482, 2079
2513, 1036
2947, 1269
3115, 1296
746, 292
650, 223
2859, 1554
3425, 1406
1321, 589
3746, 2304
3282, 1982
2326, 1198
2565, 972
2971, 1627
548, 275
2005, 834
409, 270
2568, 1026
579, 235
3017, 1216
1157, 514
4109, 2423
2997, 1167
3139, 1195
3432, 1497
427, 218
2748, 1294
2514, 1173
1376, 695
3315, 1458
1424, 499
745, 258
4058, 2243
3762, 1397
657, 310
487, 278
4483, 2675
2554, 1079
3458, 2121
651, 248
427, 172
3322, 1986
653, 357
3433, 2093
862, 320
3320, 1287
3545, 2079
645, 423
750, 478
4877, 2767
3295, 1278
2507, 1458
3112, 1898
1737, 1032
748, 274
975, 539
2701, 1160
3736, 1986
3049, 1798
3023, 1222
3418, 2168
1533, 533
1143, 546
858, 454
3217, 1943
520, 184
4494, 2852
2841, 1224
2668, 1731
2739, 1125
1789, 888
3710, 2221
1382, 807
997, 649
838, 455
1354, 619
403, 205
1427, 347
885, 515
2729, 1178
944, 552
2984, 1416
708, 294
3782, 1323
667, 233
833, 267
2237, 1213
3367, 1387
300, 157
1401, 618
2795, 1410
609, 392
524, 184
3996, 1459
3378, 1615
883, 555
655, 454
3393, 1292
890, 341
3041, 1408
3580, 2154
3194, 2052
2535, 1021
1140, 589
434, 205
430, 239
2848, 1485
588, 212
1102, 634
1765, 991
597, 220
916, 475
597, 287
1402, 624
3833, 1505
2720, 1098
754, 453
3026, 1374
2716, 1656
1092, 533
3539, 2103
3898, 2132
2369, 994
811, 478
568, 209
2925, 1032
351, 159
1341, 730
1538, 802
628, 305
2330, 1131
2730, 1022
3300, 1426
4278, 1419
4181, 2305
908, 540
2587, 1118
655, 252
752, 296
3190, 1849
871, 461
996, 525
1650, 586
881, 509
1310, 692
1895, 890
780, 505
4305, 1692
1565, 877
1151, 361
1108, 678
4259, 2625
1869, 942
431, 195
2956, 1236
1194, 612
795, 420
1279, 624
4004, 1539
329, 254
623, 291
3367, 1210
679, 226
521, 365
2164, 911
790, 518
691, 342
2096, 1042
3056, 1355
4785, 2619
665, 240
547, 245
1558, 1100
2573, 1145
3199, 1795
1069, 291
1058, 505
779, 479
2964, 1360
2443, 1068
3786, 2254
375, 215
2608, 1196
3004, 1739
1646, 472
3371, 2064
645, 247
2914, 1838
839, 269
1104, 662
2596, 1278
2183, 1139
1942, 1370
3212, 1206
3167, 1181
2041, 1091
278, 144
796, 399
469, 209
674, 377
2882, 1855
665, 322
2429, 1070
861, 300
1668, 741
372, 240
332, 169
3273, 1225
2182, 1302
594, 373
2956, 1187
1541, 867
1888, 885
783, 401
687, 288
1651, 898
3238, 1259
1751, 986
2686, 975
340, 196
1593, 708
309, 153
539, 276
2882, 1288
1394, 844
2250, 1433
908, 490
2348, 987
3339, 1333
413, 151
2813, 1151
2543, 1162
1492, 562
1925, 722
1213, 656
1335, 687
4414, 2770
4141, 2408
1777, 1012
903, 531
4381, 2422
2610, 1186
887, 291
2747, 1647
1058, 447
1407, 622
688, 274
436, 219
563, 206
720, 239
2228, 1360
532, 314
583, 240
718, 367
859, 447
1820, 909
417, 187
3884, 2311
536, 208
490, 316
3280, 1231
2086, 1067
401, 236
518, 275
3797, 1429
516, 229
3421, 1995
4538, 2761
1642, 690
630, 243
3786, 1404
5229, 1700
3181, 1253
2493, 1073
538, 312
4043, 2330
4531, 2401
1181, 445
2603, 1070
512, 187
592, 220
3219, 1370
2509, 1134
3058, 1909
3512, 1804
3875, 1541
564, 350
2159, 843
592, 246
3200, 1343
1335, 511
880, 370
429, 286
3647, 1333
1906, 1012
2367, 1125
2547, 976
1671, 884
714, 480
3388, 1863
986, 573
4959, 2653
3125, 1312
1164, 616
3631, 2146
902, 486
420, 179
547, 201
1756, 1078
3661, 2250
1311, 685
546, 210
787, 445
4098, 2189
1884, 894
947, 319
1227, 793
1471, 554
758, 302
3667, 1310
1020, 374
2319, 1347
3726, 2370
1370, 773
2233, 1060
808, 503
3795, 1504
4148, 2605
2583, 1070
867, 286
1112, 542
2839, 1250
637, 232
1999, 1023
635, 375
3701, 1333
1198, 345
3051, 1106
4335, 2288
397, 202
3585, 1439
1640, 1054
1514, 605
1004, 481
399, 211
1713, 1064
1055, 447
2782, 1382
816, 409
1245, 380
2967, 1874
2445, 1025
298, 146
4281, 2500
956, 277
3904, 1285
1144, 734
1186, 721
4630, 2338
1197, 752
2293, 898
1163, 812
1365, 717
932, 339
322, 169
2451, 1159
977, 502
3306, 1417
727, 389
3925, 2603
1374, 649
1721, 843
767, 416
658, 248
1121, 619
842, 289
941, 576
2607, 1038
2871, 1234
1197, 722
2024, 906
851, 348
921, 311
2095, 1113
649, 238
3428, 2074
2089, 1113
571, 247
309, 165
1871, 883
827, 337
1861, 786
1275, 284
378, 235
883, 460
2976, 1139
2762, 1107
1245, 557
4084, 2385
1583, 810
3251, 1173
3511, 1172
3403, 1210
2373, 1259
3742, 1265
1219, 669
1662, 803
420, 259
2972, 1328
3157, 1190
1500, 1042
3234, 1351
725, 277
3901, 1761
1587, 690
3665, 2199
886, 591
1049, 606
276, 163
796, 523
3837, 2208
1088, 544
615, 259
805, 292
4072, 2550
941, 485
3237, 1329
2325, 892
940, 295
856, 303
4189, 2296
3118, 1106
2664, 1251
1104, 601
1311, 710
1242, 747
2534, 1076
1317, 640
2975, 1882
2491, 1288
859, 305
2512, 1174
2296, 1112
1360, 672
3334, 1420
1800, 696
393, 214
1978, 1045
3775, 1405
3151, 1844
3893, 1417
1413, 773
701, 271
719, 293
2758, 1389
2994, 1191
1027, 606
2613, 1235
3824, 2026
3189, 1081
1167, 571
766, 259
2114, 1133
2342, 1074
646, 327
1341, 714
3196, 1165
634, 329
3311, 1414
797, 300
3737, 1949
884, 352
4059, 1766
3523, 1935
3725, 2231
574, 226
499, 204
1883, 418
572, 354
601, 297
382, 214
4209, 2630
670, 282
942, 523
517, 318
3067, 1172
3808, 2164
1697, 789
5992, 2663
720, 465
196, 120
474, 231
211, 102
2301, 1024
1116, 644
3747, 1451
1114, 374
3288, 2149
779, 303
2336, 1260
4737, 2466
837, 475
1115, 573
2119, 986
1003, 614
1102, 319
810, 441
1223, 706
670, 239
723, 296
1135, 588
509, 352
3427, 1320
1160, 390
1257, 542
3679, 2227
1008, 630
1321, 535
2026, 793
892, 489
648, 337
4452, 1514
1156, 602
2551, 1012
3101, 1454
1300, 664
506, 210
508, 321
3852, 1358
548, 232
4708, 1631
3135, 2019
3047, 1616
1549, 750
779, 374
478, 339
3227, 1300
660, 447
652, 412
3656, 2241
1725, 1102
1428, 724
1343, 606
908, 333
395, 272
558, 269
3196, 1270
383, 189
763, 285
2079, 996
4192, 1338
990, 610
1891, 933
3507, 1285
597, 284
656, 440
405, 147
3646, 2203
973, 559
2179, 1084
2994, 1186
4354, 2622
753, 261
3014, 2028
3204, 1294
1317, 704
4290, 2677
5498, 2809
489, 307
2905, 1634
4079, 1429
1332, 884
3876, 1662
398, 203
3150, 2131
3519, 1433
2255, 1180
728, 283
776, 400
477, 202
2444, 1288
4403, 2503
636, 272
2211, 889
2927, 1726
2039, 1161
1469, 609
819, 525
996, 525
1165, 735
3020, 1161
1891, 942
397, 176
2866, 1303
4040, 2338
638, 403
770, 441
2755, 1169
2533, 1227
1181, 520
449, 255
525, 195
911, 525
3472, 1993
3431, 1391
1931, 785
2258, 1478
2354, 961
590, 270
3943, 2579
547, 259
448, 242
2790, 1231
1201, 625
806, 303
3294, 1086
3143, 1345
1450, 789
1042, 529
2177, 857
545, 196
3965, 2303
2827, 1283
2736, 1154
3045, 1690
3107, 1987
3338, 2018
2435, 820
1250, 622
1107, 674
675, 447
1194, 730
2855, 1041
427, 232
2229, 845
544, 277
2148, 1034
2287, 942
1479, 593
3366, 1959
2751, 1839
255, 127
2443, 1060
1213, 392
2330, 1239
3105, 1467
329, 170
529, 241
1734, 782
2120, 881
1622, 812
2045, 1052
1683, 1112
306, 158
1630, 775
1556, 787
693, 304
920, 326
2567, 1081
955, 337
571, 227
2696, 1193
3919, 2218
548, 243
826, 392
690, 242
1560, 933
1409, 430
1279, 813
3215, 1980
820, 276
703, 426
3605, 2290
2427, 1025
919, 458
819, 294
983, 718
3983, 1515
3704, 1945
2599, 1152
1114, 382
1143, 774
2690, 1207
2873, 1183
2245, 1134
482, 239
3790, 2251
658, 384
423, 215
3411, 2236
895, 353
1186, 660
501, 224
693, 268
3414, 1248
1496, 895
2839, 1335
148, 98
1060, 266
3357, 1367
1488, 733
2586, 1099
588, 223
2506, 1162
755, 268
625, 228
2338, 976
601, 300
3198, 1708
3362, 1335
3351, 1862
3275, 1282
3902, 2153
589, 238
2415, 1142
4789, 2513
2180, 1054
3090, 1256
669, 192
1797, 1059
3635, 1429
1057, 489
321, 198
549, 294
3740, 1289
543, 336
2098, 1005
2044, 1153
3566, 1318
999, 533
2048, 885
2065, 872
3909, 2245
620, 233
544, 201
1498, 658
2462, 1035
3042, 1117
4728, 2679
505, 278
2213, 1258
3489, 1314
3109, 1865
1014, 319
402, 264
2302, 1001
3587, 1964
3212, 1191
592, 216
2783, 1764
1390, 576
598, 233
719, 342
2514, 1072
2832, 1812
632, 383
1016, 517
633, 229
978, 314
2053, 944
1760, 623
3378, 1527
301, 200
671, 422
967, 462
665, 310
3855, 1386
975, 341
3192, 1148
1105, 501
650, 386
5045, 2722
857, 300
3618, 1417
659, 338
2546, 1042
971, 582
3720, 2189
2880, 1328
2535, 1162
1360, 804
2162, 1038
373, 144
295, 162
1114, 355
572, 282
1160, 336
2406, 1035
3579, 1272
822, 337
865, 337
538, 204
572, 245
845, 223
4583, 1455
744, 289
720, 239
2571, 1211
4796, 2876
2002, 1200
1833, 884
2665, 1241
245, 67
489, 284
3125, 1389
3507, 2154
3673, 2169
1687, 637
3528, 1957
2030, 997
156, 78
3537, 1438
4185, 2118
273, 188
2417, 1060
3665, 2250
995, 280
3952, 1435
3200, 1234
4440, 1603
3912, 1638
1284, 851
711, 435
1432, 698
4183, 2396
3498, 1507
3484, 1076
1023, 494
1074, 526
772, 314
1432, 592
546, 238
511, 187
3321, 2220
872, 370
2724, 1289
3221, 1240
1177, 604
943, 541
496, 221
2808, 1066
2720, 1139
1091, 672
765, 470
492, 237
1008, 614
1131, 577
3265, 1989
727, 263
1049, 493
3171, 1145
977, 320
503, 240
3407, 1431
1119, 596
827, 493
4301, 1639
550, 240
769, 414
2142, 1012
1003, 521
629, 243
426, 178
729, 401
5098, 2625
881, 271
2124, 882
308, 169
1040, 470
531, 279
593, 258
852, 237
1952, 862
682, 275
747, 430
2225, 1059
4216, 2270
1878, 787
4160, 1495
389, 192
682, 446
2438, 966
763, 347
404, 193
1145, 757
1026, 341
2812, 1430
1782, 895
1239, 665
4467, 2486
567, 215
2861, 1189
3235, 1283
654, 298
1699, 755
3993, 1610
1305, 513
383, 183
734, 360
664, 261
840, 332
910, 290
4580, 2552
666, 474
951, 515
3138, 1239
850, 509
4252, 1409
1562, 582
4764, 1693
3198, 1936
502, 332
3159, 1123
602, 222
402, 229
934, 621
1104, 538
3591, 2120
1686, 883
2463, 1153
625, 215
801, 481
3613, 1349
2469, 1106
3461, 1321
361, 145
1416, 660
907, 420
685, 256
3818, 2055
399, 223
1344, 560
3537, 1188
2688, 1002
586, 238
1398, 608
3037, 1423
768, 455
797, 432
2987, 1301
2805, 1267
840, 505
612, 205
2283, 1104
977, 473
933, 313
481, 224
2634, 1209
449, 177
643, 402
2877, 1750
1220, 510
920, 589
1821, 1045
3483, 1571
2952, 1326
3955, 1562
2103, 1024
386, 199
597, 213
637, 311
2749, 1090
2853, 1642
2067, 987
376, 146
2626, 1313
2539, 955
2917, 1285
2870, 1125
926, 319
618, 278
575, 228
487, 228
649, 248
3973, 2437
952, 366
549, 319
4044, 2400
403, 200
508, 219
3863, 2356
1237, 358
2375, 1046
2384, 1373
638, 412
3835, 2301
930, 514
805, 267
3857, 1225
3877, 2310
324, 172
4067, 1498
413, 245
576, 237
2551, 1559
457, 225
4553, 2545
906, 451
2767, 1530
2411, 902
3795, 2261
1654, 577
2029, 995
2799, 1074
3303, 1358
1077, 348
1239, 517
3520, 2092
718, 444
445, 212
1216, 694
4042, 1577
2886, 1275
2703, 1299
4439, 1596
2165, 876
249, 117
392, 277
702, 255
591, 417
909, 542
2045, 1034
678, 357
1017, 352
833, 456
731, 498
3564, 2175
899, 488
800, 479
2921, 1282
3983, 2322
1915, 719
3410, 2082
928, 481
3252, 1198
1254, 491
2723, 1170
2979, 1393
355, 198
3303, 1311
466, 204
3457, 1277
2908, 1253
4079, 2223
549, 233
479, 195
669, 347
3239, 1291
2307, 934
3363, 1918
1646, 482
1279, 632
1789, 895
3694, 2315
3576, 1211
924, 444
1161, 611
3430, 1277
2759, 1160
2961, 1340
913, 455
1162, 483
1442, 801
555, 214
2718, 1210
1052, 539
472, 186
3865, 2323
881, 282
1589, 609
827, 288
3302, 1166
2505, 1075
3929, 2369
584, 231
1253, 553
223, 151
2920, 1105
660, 234
3627, 2156
2799, 1863
2764, 1263
2736, 1285
2209, 984
1059, 524
3745, 1510
3323, 1689
4174, 2201
1718, 913
684, 298
327, 147
3533, 1202
2879, 1170
1207, 593
1303, 777
594, 198
695, 277
4086, 2267
548, 261
2833, 1344
3531, 1358
1018, 582
761, 267
1289, 710
2367, 1008
3622, 2189
1478, 834
373, 153
4150, 1469
3062, 1936
326, 245
3001, 1202
4141, 1437
2976, 1132
613, 241
2819, 997
2933, 1680
1564, 922
4109, 1827
1346, 653
923, 685
2633, 964
643, 436
1876, 1045
875, 293
1351, 646
1171, 687
1378, 855
869, 552
4030, 1496
3152, 1292
3232, 2075
539, 246
1347, 539
1454, 725
407, 222
361, 164
2148, 1443
911, 530
3772, 2015
5020, 2480
646, 394
440, 239
1448, 779
3436, 1172
917, 582
4134, 1451
1788, 965
2758, 1604
1267, 647
2550, 1164
3205, 1089
619, 426
3317, 1226
3138, 1053
2887, 1080
847, 336
279, 162
421, 222
3251, 1410
1888, 1030
2902, 1301
621, 370
406, 181
1956, 925
3009, 1248
1454, 796
464, 232
199, 121
2232, 919
745, 413
2856, 1294
806, 467
1210, 531
581, 150
1000, 568
830, 494
4029, 2393
3136, 1181
1035, 612
824, 508
946, 512
1017, 559
2401, 1220
378, 176
3326, 1253
1504, 731
1545, 892
1407, 976
373, 186
2295, 830
3303, 1989
278, 169
1510, 862
749, 308
1409, 721
2497, 836
391, 160
519, 176
582, 248
863, 483
3684, 2239
283, 145
1194, 530
1339, 624
1814, 982
656, 267
1073, 546
2076, 1103
1367, 547
3891, 2113
340, 158
3546, 1469
4054, 2437
603, 307
3003, 1720
885, 346
3601, 1435
2784, 1096
3152, 1284
1140, 483
3398, 1427
3826, 1404
4137, 2389
860, 474
476, 270
1277, 665
2527, 1016
2070, 1060
3655, 1299
559, 239
751, 425
1142, 761
1000, 303
2358, 955
2760, 1843
3337, 1410
2431, 1544
3614, 1534
823, 293
1983, 595
697, 442
1751, 799
569, 279
3188, 1358
738, 231
3568, 1159
1327, 790
3918, 2298
3505, 1465
4051, 2326
4010, 1463
4094, 2534
1255, 615
934, 255
3172, 1799
3081, 1240
2807, 1786
409, 166
574, 275
4350, 2495
836, 498
356, 174
2726, 1092
3875, 2222
2619, 1593
4022, 1536
1322, 753
3039, 1350
685, 402
1049, 378
2917, 1090
3365, 1155
3821, 2212
3781, 1461
1884, 1189
4508, 2484
661, 309
525, 269
1063, 359
3971, 1492
770, 427
1209, 722
3122, 1361
3549, 2080
802, 187
4364, 2325
2861, 1277
836, 431
2791, 1819
1176, 689
3145, 1229
298, 157
1193, 602
3983, 2080
649, 284
1070, 604
3081, 2037
1887, 1112
3012, 1080
534, 182
1703, 889
2417, 1050
332, 173
3273, 1329
1020, 604
3706, 1458
3144, 1332
437, 242
1191, 598
2715, 1107
2572, 1177
3389, 1314
411, 199
3613, 2236
2611, 1082
739, 269
724, 509
1463, 698
3626, 1541
2588, 1148
735, 503
636, 332
413, 173
3511, 1281
618, 342
584, 392
2838, 1232
1117, 615
584, 225
692, 278
1842, 998
3020, 1159
357, 204
1045, 503
957, 349
3506, 1415
3812, 2120
2999, 2005
593, 274
886, 303
3167, 1800
2506, 1321
1373, 740
960, 569
630, 280
1137, 604
1943, 999
2377, 1116
2025, 978
2190, 1217
2973, 1316
3968, 1422
792, 323
2293, 1255
727, 260
3482, 1841
804, 293
3928, 2338
990, 607
4342, 1593
404, 206
733, 395
3518, 2343
246, 156
2552, 1025
852, 442
1505, 692
4078, 1501
3145, 1243
2467, 1281
3539, 1398
705, 423
2375, 1064
1301, 613
1103, 565
654, 220
902, 481
592, 233
3411, 1253
980, 343
1086, 564
363, 189
3350, 1755
630, 235
1273, 829
456, 207
751, 316
2078, 1042
4110, 1443
2311, 952
405, 204
2762, 1718
2294, 1084
2925, 1039
4305, 1421
638, 352
1045, 595
3379, 2153
910, 426
577, 301
2007, 962
1376, 779
2908, 1166
583, 227
2821, 1187
586, 239
3801, 1414
3137, 1546
455, 243
1335, 839
393, 176
1968, 1102
641, 357
2716, 1078
4314, 2234
1200, 684
799, 301
2528, 1528
2086, 1010
2709, 1111
698, 285
3909, 1402
765, 491
757, 391
2747, 1105
2332, 1037
4651, 2396
3491, 1430
769, 211
460, 165
786, 290
2269, 1040
2413, 924
949, 539
673, 220
3188, 1415
3832, 1331
4050, 1221
3920, 1572
511, 207
1151, 790
1142, 622
495, 212
611, 419
3127, 1407
3193, 1942
605, 245
3057, 1237
4160, 2407
2579, 1376
2558, 1085
357, 186
3252, 1121
1252, 607
700, 328
2779, 1382
3777, 1472
2609, 1645
3829, 2258
450, 232
3138, 1932
2941, 1267
1177, 409
3762, 2264
2690, 1089
685, 378
1598, 604
2040, 984
2929, 1068
394, 168
662, 433
4114, 2103
575, 244
813, 315
934, 478
1416, 606
5001, 2934
3487, 2330
1726, 863
4050, 2410
483, 222
3711, 1340
830, 513
2147, 887
3512, 2463
526, 321
2669, 955
338, 156
2559, 1103
3714, 1471
2183, 1137
479, 196
3304, 1755
2754, 1834
4140, 2269
3351, 2131
620, 228
747, 273
657, 262
758, 453
3152, 1219
3627, 1708
569, 201
1099, 612
607, 241
2196, 870
967, 486
1331, 424
1431, 664
1580, 750
2709, 1088
4068, 2211
1259, 627
929, 506
3290, 1841
3110, 1232
2103, 979
1435, 803
644, 297
197, 131
1003, 418
3698, 1215
952, 476
453, 228
2894, 1207
851, 257
1084, 666
1744, 874
3084, 1278
2603, 1192
1058, 519
3173, 1472
1964, 1031
774, 501
3429, 1171
873, 411
2460, 1011
713, 455
631, 218
3519, 1544
871, 260
897, 400
751, 476
3418, 1382
1000, 636
4874, 2958
991, 534
2366, 1008
437, 189
2976, 1256
222, 134
1794, 566
738, 271
913, 424
4714, 2726
761, 261
1471, 710
1106, 622
2820, 1773
3757, 2297
1330, 834
3507, 1290
4275, 2479
2984, 1085
4370, 2268
417, 189
3466, 1366
407, 214
1015, 428
3363, 2143
2619, 1009
554, 238
1243, 576
2353, 1261
3097, 1839
3487, 2050
1077, 637
262, 135
3617, 1536
834, 393
3192, 1268
629, 322
503, 208
2669, 1521
1309, 612
369, 172
2436, 1043
5163, 2909
2937, 1846
2743, 1236
847, 426
2201, 1128
4355, 1478
439, 196
2345, 1253
3884, 1491
955, 534
513, 218
3939, 1393
764, 290
2631, 1048
795, 433
2760, 1318
775, 492
1208, 737
1463, 577
862, 496
2094, 1073
456, 185
2792, 1146
3088, 1235
3289, 1269
3169, 1199
2329, 1094
2080, 988
634, 288
2447, 1151
1078, 570
443, 190
363, 175
1020, 325
407, 181
1126, 645
2444, 1132
917, 340
796, 485
4720, 2848
2876, 1260
1350, 589
4389, 2612
214, 122
975, 613
1192, 394
3827, 1328
2469, 1169
594, 234
3031, 1213
4499, 1586
520, 357
1245, 606
1147, 484
1661, 887
2937, 1365
3719, 2061
3036, 1266
1188, 898
2823, 1150
1470, 668
3543, 2369
3457, 2223
637, 311
1365, 871
3013, 1835
2684, 1162
817, 273
748, 308
2367, 1352
860, 554
3581, 1423
3123, 1786
1717, 877
4924, 2368
1571, 679
1843, 974
1146, 597
475, 251
738, 279
423, 177
640, 215
1941, 852
3188, 1342
2143, 1244
957, 567
2055, 1379
1183, 565
879, 517
1192, 512
1055, 629
3745, 1261
381, 187
3409, 1231
762, 274
5408, 2785
2125, 1087
523, 248
3007, 1124
2014, 1054
3062, 1998
2884, 1313
577, 238
2928, 1137
3142, 1243
633, 385
452, 206
756, 463
3264, 2042
921, 586
419, 172
2707, 1392
1024, 577
3840, 1650
2868, 1271
1925, 929
395, 181
377, 208
656, 262
4279, 2346
668, 369
965, 485
3919, 1551
533, 221
1924, 1028
2716, 1037
3080, 1197
4610, 2647
4148, 1454
2786, 1099
540, 320
3292, 1389
401, 187
1698, 1056
3290, 1353
3320, 1410
2074, 966
3003, 1350
883, 311
1550, 929
2404, 1085
1485, 803
597, 218
1505, 719
2095, 1134
416, 196
3409, 1378
2125, 895
583, 242
785, 502
779, 390
1400, 590
1394, 733
915, 485
690, 264
957, 549
1255, 475
3396, 1295
651, 271
1912, 852
2976, 1661
1807, 773
4543, 2764
501, 227
3595, 1382
1181, 343
855, 587
2277, 1224
533, 221
3526, 2292
1139, 571
394, 177
611, 360
1384, 747
2733, 945
2217, 1104
4014, 1944
1349, 374
3047, 1114
582, 276
1261, 536
1166, 348
2051, 948
1774, 922
3306, 1346
4025, 1307
2147, 1048
738, 464
623, 258
433, 274
1736, 803
559, 280
598, 383
1194, 669
2556, 1137
2593, 1210
3300, 1301
279, 153
988, 540
3431, 1399
2436, 1163
639, 250
1054, 543
2454, 1160
720, 439
2994, 1321
2668, 1139
777, 331
1728, 736
3161, 1821
1861, 973
820, 266
2057, 743
2078, 1044
780, 561
1800, 740
435, 189
2944, 1446
845, 274
1326, 612
729, 273
986, 314
382, 193
3823, 1483
2820, 1043
2345, 1134
1084, 625
684, 454
1361, 605
2362, 1201
419, 162
1297, 508
3327, 1217
3218, 1231
1107, 339
615, 344
631, 315
3158, 1645
639, 245
860, 495
4077, 1554
1314, 730
3866, 1521
2080, 1180
3323, 1353
3388, 1385
3461, 1426
915, 320
322, 156
3167, 1217
3036, 1774
2861, 1231
2534, 1351
898, 555
2801, 1188
844, 274
3041, 1869
1051, 339
1047, 627
481, 261
4645, 1672
2943, 1112
1075, 524
2579, 1139
1378, 720
3834, 2131
3880, 1290
355, 193
853, 331
3431, 2083
888, 409
1164, 596
3178, 1933
558, 351
3744, 1391
844, 278
4032, 1461
1465, 994
3494, 1323
1715, 1053
623, 407
1344, 591
3609, 1349
1526, 749
666, 332
714, 459
3952, 2272
653, 224
1564, 763
2224, 1050
400, 183
3339, 1197
2298, 1238
1086, 594
736, 270
1187, 510
2995, 1427
2942, 1814
616, 377
2533, 1095
3849, 2011
2630, 1175
769, 307
2061, 957
4594, 1535
4087, 2353
3598, 1970
3293, 1988
458, 182
1945, 1072
299, 158
707, 274
365, 136
680, 470
941, 604
642, 242
739, 454
2318, 1307
4453, 2795
666, 430
2213, 1142
2999, 1581
3210, 1773
1517, 353
331, 191
3185, 1950
645, 361
1064, 356
301, 180
3027, 1201
4601, 1800
1291, 762
1441, 819
604, 245
1225, 644
407, 148
1054, 559
4301, 2554
5180, 2904
1148, 697
2309, 998
2844, 1175
1067, 608
3692, 1450
1592, 865
306, 155
1239, 742
2655, 1148
3006, 1041
4176, 2345
971, 643
3348, 1360
221, 137
2944, 1751
542, 197
1320, 615
597, 239
3538, 2163
4854, 2744
1469, 629
716, 253
4284, 2388
1309, 784
1162, 530
3032, 1251
3199, 1325
1806, 946
771, 436
682, 244
1959, 914
503, 222
1076, 568
3959, 1598
3157, 1863
3627, 2143
4272, 2679
3610, 1448
4424, 2300
3650, 1853
987, 304
1227, 354
3321, 1439
3358, 1748
2609, 1095
912, 346
4142, 1627
894, 330
1229, 589
1432, 961
815, 359
2556, 1437
4224, 2070
3804, 2070
3418, 1355
4938, 1705
598, 269
3018, 1151
3628, 1418
2550, 1237
4175, 1492
3726, 2011
3552, 1235
3614, 1305
2408, 1182
637, 313
627, 269
3829, 2173
270, 144
640, 272
1723, 766
4049, 1446
591, 265
1506, 901
519, 223
2116, 906
1015, 592
243, 99
1544, 796
982, 421
2443, 960
3123, 1902
372, 156
709, 278
2153, 1015
2358, 1029
1281, 673
484, 315
1291, 426
591, 281
278, 65
5431, 2963
1686, 960
925, 546
3002, 1075
303, 143
782, 285
1195, 657
1381, 871
522, 208
432, 150
481, 311
614, 224
749, 265
2395, 1106
1089, 638
723, 233
3622, 1234
849, 369
2915, 1802
1435, 643
611, 275
3964, 2451
1415, 607
1423, 776
629, 262
4361, 2562
2474, 1087
3111, 1460
2508, 1175
2207, 1057
2403, 1242
553, 383
3375, 1186
655, 448
969, 589
3323, 2159
303, 176
436, 206
3675, 1505
539, 220
1045, 573
1109, 261
3810, 1386
3081, 1890
1819, 880
4402, 1712
3788, 1430
2775, 1218
709, 272
800, 492
807, 427
1267, 596
3225, 1322
1709, 667
4890, 2800
1865, 677
3718, 2360
3107, 1384
472, 263
3626, 1506
4352, 1394
3337, 1952
3511, 1499
584, 295
2702, 1178
700, 267
1004, 656
853, 397
3314, 1285
2042, 1050
537, 219
2019, 1037
3002, 1124
1539, 657
566, 243
2528, 1231
1020, 595
2633, 975
502, 228
784, 287
1535, 606
792, 260
3728, 2178
564, 265
914, 319
1804, 738
2531, 1049
836, 299
2857, 1487
2412, 955
743, 291
4027, 2150
2008, 864
1177, 618
3326, 2015
2399, 1042
4204, 1590
2911, 1988
1843, 753
4270, 1522
685, 422
771, 307
1368, 884
1874, 1007
3267, 2160
2493, 972
364, 215
2591, 1187
2340, 989
3113, 1081
1289, 701
785, 296
755, 290
358, 186
2273, 1097
3275, 1390
1418, 719
3573, 2116
862, 442
1217, 810
810, 491
1446, 914
983, 370
626, 245
3076, 1320
1767, 883
392, 202
3024, 1332
914, 485
787, 498
4329, 2665
1868, 1022
1023, 334
413, 177
399, 113
711, 468
3276, 1333
747, 303
714, 298
656, 217
289, 135
707, 402
669, 292
4592, 2326
649, 232
1006, 575
2840, 1157
485, 208
593, 203
714, 298
3127, 1211
1036, 670
538, 184
365, 178
3963, 2405
1161, 615
528, 226
625, 172
470, 284
329, 199
1317, 502
985, 360
3446, 1490
2365, 1056
2004, 1114
3444, 1420
4368, 2292
1349, 641
592, 236
3903, 2303
435, 340
482, 183
1425, 922
894, 316
2542, 1226
469, 207
989, 483
989, 522
694, 350
3178, 1456
391, 189
3921, 2129
3696, 1377
4293, 2491
3203, 1259
2606, 1253
828, 463
3642, 1037
689, 251
5080, 2878
907, 443
2954, 1179
993, 660
3965, 1967
436, 146
3211, 1281
3629, 1309
393, 201
4260, 2659
803, 447
3268, 2196
832, 370
1802, 901
1244, 713
1052, 461
3159, 1638
610, 317
1235, 516
536, 221
1422, 675
649, 237
884, 243
2417, 1094
1098, 632
4226, 2039
3316, 1967
3498, 1540
2876, 1316
1178, 593
2544, 1162
365, 172
499, 283
1273, 337
638, 253
3406, 1530
2111, 986
2980, 1892
1188, 608
2404, 1101
2638, 1583
2983, 1157
573, 315
3206, 1896
2105, 1075
4147, 1444
4086, 2407
1273, 676
3713, 1415
951, 346
5521, 2926
546, 251
2680, 1247
921, 639
2948, 1283
781, 299
2772, 1583
759, 301
973, 361
3966, 1360
3311, 2034
839, 323
3572, 2309
4182, 2358
654, 271
2940, 1249
3022, 1128
2086, 1061
1144, 414
575, 352
853, 542
1426, 664
905, 463
2000, 988
424, 161
1181, 759
960, 464
4364, 2690
1286, 681
1951, 792
341, 158
690, 435
1311, 679
552, 245
259, 137
1170, 526
1094, 707
2673, 1217
4479, 2153
552, 279
3848, 2356
1699, 1207
2346, 1171
1847, 896
1182, 649
678, 424
3510, 2055
585, 273
2833, 1776
2576, 1404
924, 508
1104, 614
541, 200
1964, 1015
425, 177
1293, 789
3915, 2504
861, 320
1010, 320
4067, 2313
3405, 2161
396, 132
4579, 3246
3879, 1399
3608, 2253
465, 197
2817, 1284
833, 314
1672, 815
566, 225
3290, 1868
3371, 1395
3335, 1243
1209, 610
2783, 1113
320, 234
405, 216
3459, 1356
887, 274
3098, 1425
2649, 1136
1813, 704
762, 258
2691, 1002
920, 349
4839, 2669
803, 304
1484, 513
515, 190
3973, 1273
597, 350
236, 153
4207, 2509
2753, 1016
5252, 2690
2746, 1000
4695, 2209
1634, 888
3463, 1398
2301, 973
437, 222
472, 197
321, 156
764, 278
248, 175
3224, 1339
226, 99
1410, 770
928, 615
134, 1
2977, 1195
2404, 1109
4562, 2492
1800, 960
2520, 1186
3070, 1630
797, 402
512, 343
500, 177
749, 296
3023, 1179
2977, 1220
631, 393
979, 540
572, 228
809, 507
2556, 974
3880, 2361
232, 112
772, 309
3605, 1592
1451, 478
4378, 2346
3451, 1283
1785, 1130
1269, 684
646, 373
289, 165
1608, 478
2168, 944
1207, 535
476, 222
535, 198
653, 287
3472, 1407
1030, 585
755, 255
3323, 1983
2607, 1682
1159, 718
742, 456
2445, 1257
3635, 2048
2952, 998
4771, 2657
582, 198
1116, 633
572, 370
1370, 659
437, 272
881, 335
696, 387
1963, 1048
828, 287
754, 294
449, 220
626, 235
303, 181
279, 172
2830, 1121
1274, 709
833, 459
3160, 1191
530, 221
1861, 954
668, 273
2715, 1648
1714, 1102
4624, 2547
3761, 2161
662, 415
855, 507
1512, 723
2681, 1163
1752, 891
2063, 1134
980, 580
1208, 368
565, 273
253, 137
1238, 420
348, 195
555, 268
1132, 661
4325, 2551
895, 435
2787, 1080
687, 298
3476, 1873
1006, 623
759, 286
376, 197
1466, 698
552, 225
3636, 1311
3003, 1262
4492, 2561
913, 331
1232, 551
455, 214
919, 474
1431, 645
571, 333
4039, 2257
3333, 1787
581, 351
558, 186
696, 459
4652, 2549
571, 290
2699, 1067
3239, 1216
566, 322
3187, 1937
1180, 639
2215, 1011
2081, 1127
3356, 1509
704, 322
2888, 1407
3730, 1385
5318, 2812
1429, 775
3582, 1751
2927, 1593
1181, 502
534, 316
2621, 1189
628, 348
2355, 1121
3561, 2179
3799, 2230
1368, 839
1771, 830
4454, 1621
3753, 1872
3722, 1416
753, 258
1191, 645
447, 196
1078, 350
2740, 1192
2767, 1248
2922, 1207
3526, 2332
662, 385
1310, 828
396, 146
1082, 549
2661, 1119
3258, 2003
4302, 1588
1328, 748
3104, 1606
3991, 2219
439, 201
4757, 2533
1010, 324
2075, 864
2547, 976
1120, 578
1335, 774
924, 387
1660, 884
2397, 1137
2743, 956
2197, 1180
2354, 1196
260, 151
582, 264
656, 202
2808, 1341
656, 227
2419, 1016
790, 468
3329, 1981
638, 313
3466, 2156
2812, 1203
420, 205
305, 159
4187, 2480
3258, 1551
3345, 1258
4401, 1634
778, 292
911, 544
1658, 1126
3581, 2023
2588, 969
3036, 1095
469, 224
3414, 1400
3005, 1206
3170, 1210
1056, 664
1394, 632
502, 212
417, 182
5266, 2823
3122, 1320
1052, 374
3600, 2147
630, 380
858, 607
549, 289
400, 197
2590, 1053
2104, 1014
1742, 1146
1307, 622
464, 166
515, 222
2929, 1279
2725, 1265
1076, 655
1451, 792
808, 279
2887, 1838
2464, 1036
1374, 444
3013, 1085
871, 521
1854, 831
474, 225
4314, 2544
706, 276
3543, 1903
3514, 1966
415, 183
757, 258
1446, 788
659, 281
834, 267
456, 199
5075, 1658
1347, 548
3742, 2066
453, 203
2287, 915
1730, 868
647, 376
3461, 1484
1222, 607
518, 182
3082, 1797
597, 243
467, 212
530, 340
779, 470
4402, 2222
528, 234
3419, 1837
813, 460
875, 463
512, 188
189, 83
997, 485
578, 368
588, 269
1273, 801
2937, 1191
1777, 888
2460, 1130
353, 168
1006, 282
336, 190
2348, 1094
4557, 1466
356, 185
4051, 2424
2485, 1118
655, 224
2728, 1167
681, 400
914, 278
742, 449
2233, 1116
2042, 791
260, 148
507, 228
763, 306
555, 295
561, 242
1811, 1133
1679, 1092
517, 216
1074, 666
1510, 797
4320, 1614
808, 299
2823, 1299
864, 540
1880, 841
4131, 2567
3007, 1141
933, 638
649, 336
355, 192
1372, 745
1047, 513
1092, 592
1855, 795
762, 332
4389, 2627
1098, 557
3450, 1329
725, 251
922, 548
1159, 766
3984, 2311
1148, 620
479, 234
3685, 2121
2826, 1792
946, 669
484, 212
457, 238
5528, 2643
722, 366
1309, 616
2524, 1032
2808, 1157
3290, 1280
2105, 935
1034, 371
4322, 1528
582, 221
1447, 947
2833, 1607
710, 321
3360, 1075
909, 311
3768, 1920
2247, 1068
341, 211
744, 285
3382, 1240
600, 271
387, 197
2148, 1439
445, 199
522, 284
3501, 1269
2721, 950
4002, 1359
3964, 2334
1054, 569
2700, 1086
2075, 1330
626, 272
243, 120
500, 184
2690, 1047
2687, 1052
2078, 884
1918, 930
499, 189
1537, 913
703, 292
304, 161
3587, 1389
581, 211
1719, 791
1519, 804
552, 239
1689, 946
3957, 2121
2717, 1213
1227, 629
1124, 387
3336, 1763
4643, 1649
1400, 550
2354, 1409
3186, 1258
387, 264
3065, 1144
697, 248
1589, 631
2073, 956
2872, 1199
2117, 912
3429, 1288
854, 594
3828, 2190
1095, 632
2634, 1705
2557, 1104
390, 280
600, 233
692, 506
3286, 2096
679, 404
2440, 1039
578, 317
1486, 601
3103, 1123
320, 137
260, 146
1110, 380
1525, 414
2449, 1168
822, 555
3488, 1336
2491, 1096
376, 240
1308, 658
3395, 1401
773, 275
1983, 878
2207, 937
1235, 642
1462, 618
3318, 1220
4060, 1733
825, 556
3797, 2384
382, 262
462, 184
3668, 2007
1514, 742
595, 232
602, 215
820, 309
1564, 716
4012, 1942
1044, 578
3104, 1850
646, 324
1057, 526
3131, 1471
809, 539
3048, 1368
2144, 1010
1392, 627
4269, 2577
947, 530
326, 159
3071, 1132
776, 328
1826, 900
1861, 1038
908, 565
3160, 1385
812, 609
2038, 1305
2292, 1092
536, 225
4671, 2437
682, 313
2288, 946
762, 331
861, 509
546, 359
1857, 1036
3345, 1899
844, 355
1145, 389
3919, 1645
658, 387
717, 248
2556, 1482
990, 465
509, 241
1100, 557
734, 403
2877, 1138
578, 299
1003, 597
3488, 1259
1459, 782
818, 213
4003, 1564
657, 237
2394, 1009
292, 159
4078, 2164
1180, 687
2101, 1073
1418, 700
748, 270
1294, 607
742, 382
3595, 2358
408, 228
798, 515
1127, 583
788, 414
1000, 548
1145, 457
1364, 497
3425, 1238
4240, 1593
598, 225
1750, 717
359, 221
1111, 645
1911, 1040
2406, 1137
3055, 1194
445, 174
2476, 1023
689, 284
3777, 2196
733, 425
1856, 1036
3614, 2199
1689, 795
605, 251
3094, 1173
551, 332
2695, 1172
633, 259
189, 93
964, 610
2422, 1043
2644, 1182
953, 446
548, 255
1284, 850
2615, 1018
1267, 852
2113, 1075
3116, 1199
3234, 1283
2829, 1812
3842, 1509
3409, 2110
2800, 1138
3162, 1914
2909, 1673
899, 533
608, 349
617, 222
3830, 1338
1330, 617
808, 295
3201, 1390
730, 301
982, 482
1879, 1067
565, 378
273, 145
521, 287
5072, 1708
2086, 1146
957, 230
3300, 1362
4177, 1578
1109, 619
702, 412
3092, 1287
3007, 1661
1559, 495
2585, 1030
3073, 1211
4214, 2328
2654, 1086
882, 471
489, 206
3735, 1378
1103, 632
3119, 1374
4512, 2668
799, 439
1234, 623
1533, 786
947, 307
3290, 1301
847, 311
277, 187
3971, 1447
2020, 1004
1488, 654
1125, 620
395, 158
1227, 682
501, 213
628, 243
602, 226
2045, 1044
1337, 687
439, 191
1303, 777
2901, 1386
1158, 323
1043, 577
3304, 1165
1277, 590
3243, 1166
3237, 1870
526, 235
427, 190
613, 402
596, 212
3161, 1041
470, 230
473, 201
342, 180
1908, 1164
3416, 2004
2379, 1020
3349, 1906
4061, 2332
616, 210
527, 212
1085, 325
4042, 2366
1307, 522
2070, 1093
680, 261
758, 273
3895, 1454
2986, 1158
3035, 1417
2291, 1360
3453, 1352
1090, 391
2776, 991
403, 190
691, 321
592, 260
510, 203
889, 547
2578, 1469
4794, 1612
3093, 1271
2568, 1641
1502, 685
559, 244
1060, 430
577, 239
767, 217
742, 422
710, 279
445, 204
3330, 1381
2372, 1385
650, 291
1333, 604
1509, 544
664, 387
1222, 396
2707, 1834
710, 249
1547, 707
2588, 1507
1848, 869
3262, 2100
761, 482
2256, 1178
985, 542
2583, 1064
3075, 1425
547, 203
1296, 652
1010, 314
3043, 1232
2638, 1101
2368, 1132
674, 398
3534, 1290
2802, 1187
603, 228
2533, 1154
2150, 1131
599, 396
2437, 1346
948, 345
3432, 2292
1180, 647
441, 218
1015, 444
3223, 1114
3086, 1350
1513, 860
466, 221
3021, 1794
553, 239
690, 270
1370, 730
2679, 1361
2502, 1193
2883, 1132
503, 204
812, 458
255, 165
5095, 2708
5001, 1828
511, 217
4295, 2385
517, 366
2600, 1034
469, 190
4581, 2643
2591, 1780
2770, 1611
926, 445
3281, 1254
3953, 2353
806, 472
589, 355
398, 130
512, 334
2404, 1159
1119, 540
589, 253
394, 181
4542, 2641
3414, 2003
3753, 1354
3209, 1845
1262, 645
1738, 691
3692, 2412
3706, 1449
1543, 903
3126, 2027
912, 447
637, 296
4447, 1507
3293, 1892
2202, 977
3452, 1468
1417, 700
515, 214
2489, 1016
2673, 1143
755, 250
3283, 1284
801, 554
3266, 1261
3719, 2103
1722, 1027
3639, 2370
3166, 1809
3747, 1297
644, 245
961, 476
3732, 1498
1193, 738
3364, 1250
1195, 427
3546, 2226
2808, 1738
836, 449
469, 214
2794, 1111
1230, 732
794, 428
876, 320
3247, 1794
3741, 2454
759, 384
944, 567
954, 328
321, 166
4174, 2644
612, 327
2366, 889
2284, 976
3082, 1333
4153, 2119
4487, 2221
1056, 591
3243, 1229
2700, 1418
2860, 1041
3096, 1861
3468, 1385
371, 205
1997, 1051
476, 292
3819, 2295
750, 491
566, 350
3797, 1414
1280, 770
611, 261
1050, 572
1902, 884
3002, 1187
3152, 1203
913, 608
704, 314
3753, 2224
3947, 1459
3443, 1885
3124, 1178
305, 145
2885, 1112
3774, 1224
2624, 961
3703, 1196
3457, 2178
1224, 762
2082, 1017
2845, 1727
1556, 999
2110, 1155
1172, 650
2976, 1299
899, 428
2968, 1030
2013, 850
712, 462
1336, 854
913, 531
3219, 1924
3495, 1232
2727, 1320
3507, 2052
3340, 1246
4160, 2322
4006, 1529
1413, 656
1817, 528
2595, 1104
2326, 1220
3019, 1089
3624, 2222
3012, 1202
2562, 1700
4702, 2525
2530, 1227
3356, 1311
2302, 974
1257, 798
1423, 667
1488, 698
3279, 1301
2599, 1187
3149, 1730
786, 443
3240, 1208
898, 507
3114, 1741
347, 148
3081, 1891
2888, 1668
730, 286
3436, 1293
3716, 1561
3060, 1304
215, 108
923, 325
3463, 1693
736, 238
1112, 423
320, 149
2908, 1204
1286, 489
844, 448
3282, 1973
699, 355
1549, 777
3916, 2277
1039, 531
2505, 1122
217, 107
1078, 531
650, 422
2441, 1494
2563, 956
979, 309
3595, 2099
2035, 1017
1110, 578
3560, 2144
4384, 1739
3772, 2071
982, 583
495, 243
1122, 527
587, 262
1637, 725
3194, 1109
628, 282
933, 323
1189, 806
3103, 2040
1418, 553
2812, 1703
992, 558
3724, 2237
1107, 379
1283, 616
3956, 2456
3505, 2057
2466, 1049
3476, 1911
423, 223
1127, 603
825, 361
3597, 2173
3719, 2011
230, 68
1673, 764
2772, 1402
3168, 1120
1506, 872
2954, 1286
1053, 399
1138, 318
642, 297
991, 540
964, 392
883, 311
1689, 675
854, 503
2213, 1094
1144, 444
842, 294
3680, 1280
989, 564
559, 269
735, 286
3626, 1359
653, 246
4156, 1944
944, 396
636, 342
1476, 761
762, 378
4001, 1381
504, 230
2583, 1699
1501, 617
2920, 1783
542, 227
1178, 525
1065, 549
3007, 1139
2921, 1130
636, 228
2504, 1068
4945, 2471
3875, 2184
403, 174
3570, 1278
3041, 1370
1297, 694
561, 354
1791, 867
1554, 547
668, 280
732, 444
509, 215
562, 227
869, 450
1326, 627
3730, 2360
460, 249
1488, 732
819, 277
2571, 1196
367, 207
2831, 1224
439, 199
3180, 1432
453, 338
1199, 399
2822, 1009
1600, 844
1186, 560
273, 176
4193, 2542
3006, 1445
2671, 953
432, 178
759, 394
2301, 894
2455, 951
2656, 1249
437, 231
3341, 2054
2017, 965
1226, 408
1989, 1044
443, 173
2465, 1404
3492, 1372
1147, 544
2827, 1210
3579, 1468
2214, 962
2504, 1236
808, 415
3275, 1280
223, 119
889, 300
2536, 1095
2895, 1135
4224, 2368
3504, 1202
711, 286
2933, 1245
1985, 869
3205, 1637
4092, 1434
366, 150
3689, 1466
2906, 1315
3472, 1361
1007, 633
3667, 1868
3168, 1241
1826, 877
518, 340
1919, 881
1041, 524
2758, 1073
1002, 349
1378, 829
3168, 1553
332, 170
1285, 497
2933, 1314
1121, 461
712, 450
414, 206
779, 322
2985, 1286
688, 347
1829, 580
557, 341
993, 301
3665, 2366
3576, 1305
550, 237
828, 458
469, 226
844, 468
2368, 822
3948, 2096
1247, 644
3324, 1389
2984, 1815
2109, 994
1325, 430
963, 454
1051, 605
2638, 1085
1552, 641
2273, 950
1058, 641
543, 242
500, 243
1577, 908
3954, 1457
1868, 876
2886, 1122
1046, 615
685, 267
1023, 506
560, 219
1013, 594
2751, 1113
839, 273
3284, 1378
703, 351
3221, 1825
1083, 405
2580, 1088
1610, 921
1823, 770
4053, 1367
2323, 1222
677, 286
1008, 363
672, 281
2921, 1180
705, 261
3341, 1410
672, 243
985, 532
672, 305
1071, 626
1319, 529
810, 297
655, 253
783, 497
766, 451
1409, 694
2320, 1314
579, 203
522, 192
2475, 1108
4465, 1647
811, 297
1116, 652
586, 220
1539, 780
1355, 708
1243, 779
2673, 1398
3000, 1297
2178, 1209
1643, 828
3010, 1066
1100, 373
3143, 1493
765, 440
705, 282
1515, 621
2828, 1830
3513, 1453
584, 168
3295, 1951
1864, 981
1478, 903
420, 258
3392, 1965
3699, 2349
3632, 1247
1103, 736
245, 125
1312, 714
3431, 2148
318, 193
2322, 1334
2354, 986
3101, 1781
1285, 774
608, 273
1146, 396
562, 236
3614, 1523
425, 175
2255, 898
728, 272
490, 268
473, 222
2868, 1087
1446, 720
884, 261
285, 145
3218, 1704
5010, 2453
3012, 1308
1225, 622
717, 326
1211, 653
802, 327
358, 145
992, 587
3626, 1515
479, 189
3390, 1297
1464, 803
2383, 1430
1065, 431
648, 269
1167, 474
3846, 1489
3471, 1782
4212, 1445
3787, 2285
801, 568
627, 266
839, 285
582, 197
1846, 954
2092, 1098
861, 483
5308, 3128
1500, 739
4865, 1707
706, 292
3367, 1835
1703, 855
2518, 1158
3207, 1299
1071, 687
598, 220
721, 427
294, 150
3076, 1253
2057, 1242
1064, 580
468, 235
2032, 786
310, 130
4563, 1702
3712, 2096
841, 281
1492, 817
2632, 1077
2440, 1317
2456, 1268
4026, 1506
1004, 649
1174, 551
1856, 1124
1286, 584
977, 530
905, 411
962, 374
3113, 2027
3898, 1576
4847, 2683
738, 285
2157, 1151
1660, 822
762, 343
1843, 995
489, 201
2181, 1114
4009, 2185
1653, 834
2924, 1715
333, 162
368, 169
1214, 497
3601, 1268
510, 360
842, 330
2854, 1772
2815, 1707
2902, 1190
1457, 655
1091, 401
3462, 1285
871, 433
1697, 776
1250, 584
859, 466
1569, 861
1315, 814
4216, 1503
1023, 456
263, 177
1242, 578
308, 125
345, 164
2733, 1608
3106, 1336
766, 392
1000, 542
570, 307
1218, 668
1437, 719
656, 280
604, 381
3181, 1286
189, 115
3242, 1400
3032, 1126
1359, 619
1246, 666
3765, 2361
3062, 1538
595, 324
1114, 548
4190, 1671
731, 297
2839, 1315
2578, 1545
1941, 711
2900, 1161
4102, 2474
2406, 1612
2618, 1024
885, 499
448, 195
741, 252
569, 282
397, 176
235, 120
1919, 1015
832, 325
2195, 1110
1309, 869
2437, 1168
3029, 1188
1861, 837
634, 238
2862, 984
2729, 1116
2456, 975
2815, 1135
513, 218
3980, 1690
2540, 1638
794, 301
3312, 1268
1877, 1003
3321, 2002
823, 484
2318, 1159
2396, 1461
1024, 594
725, 388
625, 273
705, 458
809, 510
4869, 2676
1405, 884
834, 281
2857, 1230
1221, 573
689, 435
667, 364
1653, 693
2142, 1034
3525, 2047
1067, 464
3492, 1375
1452, 714
704, 301
3714, 2207
492, 181
4488, 1691
1107, 562
3962, 2002
3675, 1276
1336, 743
1371, 520
2240, 1253
988, 532
3278, 1229
613, 247
4177, 2214
2892, 1207
1327, 750
930, 376
1292, 705
884, 328
535, 254
1630, 624
439, 208
2443, 1152
2887, 1274
933, 359
1092, 347
3058, 1149
882, 281
1835, 1054
1391, 818
400, 176
1371, 562
1378, 743
364, 188
2923, 1359
721, 214
2368, 1199
4605, 1740
2702, 1025
520, 215
901, 332
411, 210
1978, 906
3966, 2056
3136, 1893
1102, 620
357, 180
653, 275
429, 160
3550, 1941
1323, 1016
4013, 1429
1560, 940
404, 153
1810, 732
695, 291
635, 401
1194, 569
3069, 1168
3880, 2097
2877, 1169
1813, 637
766, 257
546, 265
251, 118
2905, 1215
716, 243
2709, 1052
1879, 920
542, 352
1102, 429
1015, 593
169, 61
1374, 673
1838, 1021
999, 601
289, 89
3997, 2276
2308, 1326
3933, 2250
1134, 771
2451, 1384
289, 154
3206, 1702
915, 519
2462, 1062
206, 158
4228, 1615
777, 479
333, 148
3401, 1973
478, 301
3746, 1414
541, 210
3301, 1744
1096, 340
644, 221
1715, 929
1020, 461
921, 540
3214, 1433
1534, 932
3027, 1130
3495, 1307
840, 450
3412, 1353
3961, 2442
868, 262
3733, 2033
2390, 1550
712, 403
419, 183
3008, 1825
790, 512
4375, 2812
5342, 2641
2314, 1514
2772, 1175
3023, 1291
1954, 910
815, 270
3271, 1836
2367, 1167
3466, 2084
2568, 1256
581, 368
2880, 1182
2052, 994
3539, 2221
406, 172
3375, 1481
3774, 1433
989, 361
594, 259
2348, 1604
2647, 1600
764, 400
2145, 995
729, 281
2799, 1190
3945, 1590
1092, 343
551, 326
4002, 2138
885, 440
535, 207
3990, 2307
3581, 2197
1134, 549
1813, 766
3214, 1068
3757, 1509
1541, 673
2087, 1020
4246, 2327
326, 206
4173, 2338
755, 416
469, 202
2791, 1405
451, 255
306, 135
635, 243
2885, 1091
4443, 1739
653, 394
718, 373
431, 265
3433, 2229
3183, 1272
1586, 704
3043, 1191
2149, 1244
4742, 2827
774, 274
1087, 421
4335, 2187
1131, 541
2687, 1222
1101, 536
2548, 1727
3384, 1652
784, 271
2119, 1039
1382, 779
616, 214
2002, 1131
4078, 2517
2723, 1340
2891, 1203
3206, 1266
2220, 980
886, 347
2844, 999
539, 239
3910, 2394
4238, 2475
3636, 2094
470, 166
2533, 1156
3705, 2090
3926, 2194
3311, 1700
478, 198
2429, 1147
574, 316
1249, 639
1511, 751
1328, 718
927, 525
674, 263
1062, 620
931, 303
2504, 1244
735, 289
1107, 659
359, 165
375, 199
2831, 1051
1375, 890
2934, 1394
3320, 1787
3495, 1448
2539, 999
753, 272
5227, 3024
411, 213
3140, 1473
3581, 1380
1388, 790
1290, 651
1745, 855
2589, 976
306, 173
2053, 968
2940, 1730
2801, 1190
875, 441
559, 282
767, 485
3119, 1309
2661, 1035
2927, 1152
1871, 977
672, 486
636, 257
3092, 1466
1362, 696
637, 367
2010, 1113
3067, 1260
2753, 1126
845, 314
801, 491
592, 275
1104, 484
692, 312
4272, 1605
2842, 1247
4951, 2316
491, 205
2511, 858
3696, 1453
3317, 1822
3319, 2278
2525, 1204
3432, 1251
706, 272
2388, 1047
3274, 1895
635, 236
3286, 1181
871, 322
993, 338
2486, 902
3292, 1330
1287, 669
2562, 956
798, 503
3416, 1293
2598, 1356
716, 268
3567, 2182
1545, 891
938, 629
316, 156
2785, 1293
454, 217
2695, 1047
4042, 1543
743, 245
962, 298
1437, 761
782, 492
516, 276
407, 189
2645, 1266
3230, 1986
1295, 642
3629, 1535
3335, 1435
2162, 881
1059, 614
393, 228
3939, 2216
634, 244
865, 305
3791, 2267
1761, 1046
2403, 1130
2529, 1124
3012, 1789
520, 334
4531, 2333
3067, 1036
547, 240
570, 211
3451, 2101
2902, 1193
3381, 1294
992, 303
733, 262
901, 452
440, 213
3571, 2045
2749, 1470
361, 175
2888, 1539
386, 177
1170, 651
1687, 726
3212, 1463
4112, 2190
1325, 593
3077, 1857
3461, 1932
676, 251
489, 195
4486, 2585
3334, 1334
4165, 1599
918, 487
1015, 506
3614, 1376
4200, 2615
731, 451
559, 212
2525, 964
1012, 594
535, 240
4086, 1358
870, 299
740, 291
544, 291
386, 201
762, 444
2040, 917
1675, 706
2542, 978
3091, 1050
3426, 2180
2203, 1182
1095, 329
1188, 757
3781, 2234
2275, 951
703, 448
3726, 1243
2720, 1249
1367, 537
1261, 543
676, 397
3439, 1342
153, 71
4121, 2352
4221, 1588
3425, 1206
509, 208
566, 210
3753, 2289
3413, 1411
1273, 649
1346, 733
2065, 876
2890, 1281
984, 524
4757, 2757
4001, 1994
2873, 1143
665, 207
2011, 996
2606, 1151
206, 140
656, 347
2860, 1258
3796, 2447
3743, 2316
1946, 1295
2043, 976
508, 265
2438, 1090
2386, 1058
2763, 1753
1095, 554
1487, 642
4460, 2480
663, 273
3484, 1323
551, 231
4181, 2432
1656, 1027
1306, 558
2897, 1250
885, 256
3899, 1683
1237, 350
2771, 1101
4203, 2239
524, 222
748, 299
3379, 1176
2661, 1417
762, 486
1197, 652
704, 501
745, 486
1083, 558
2940, 1230
1212, 614
615, 222
1644, 655
4777, 2695
2381, 1164
811, 402
3226, 1176
3112, 1198
4193, 2478
1128, 581
473, 227
805, 485
1214, 803
2298, 1004
1932, 988
3619, 1399
2130, 858
1050, 537
1057, 612
1569, 658
720, 243
4341, 2125
419, 268
1101, 561
5477, 3098
4031, 1625
4437, 2376
1294, 959
898, 522
1128, 641
809, 518
940, 301
1073, 323
2742, 1569
2827, 1007
3830, 1292
2875, 1212
3023, 1276
828, 513
2373, 1095
2137, 1161
621, 230
722, 302
1645, 1046
4419, 2692
2507, 1029
744, 327
2169, 1139
3970, 1635
1035, 643
1267, 705
1556, 708
5324, 2631
934, 317
674, 234
3130, 1278
763, 297
2152, 1191
867, 543
982, 351
752, 439
2864, 1111
2739, 1789
477, 281
793, 364
3963, 2332
1117, 534
2608, 1547
3247, 1217
891, 358
1006, 309
2625, 969
733, 260
772, 518
759, 411
556, 160
678, 357
1043, 589
890, 446
1349, 435
1040, 335
882, 537
1221, 546
435, 236
2121, 802
3156, 1294
4118, 1907
1934, 796
642, 291
498, 231
2390, 999
2647, 1333
985, 475
2980, 1265
3306, 1991
583, 291
702, 352
452, 201
3287, 1777
3588, 1359
890, 535
434, 200
947, 370
3267, 1288
1944, 1081
2064, 1077
795, 433
2906, 1726
1936, 1084
775, 499
429, 290
4153, 2295
858, 230
2858, 1861
679, 313
399, 246
2745, 1241
2051, 1024
512, 210
4688, 2415
804, 289
591, 302
3840, 1472
3152, 1252
3405, 2037
3748, 2105
1878, 1044
691, 506
418, 182
3852, 2206
3190, 1425
3082, 1255
3716, 1607
1136, 653
3988, 1229
3492, 1334
3064, 1264
451, 225
862, 326
972, 307
545, 227
4085, 2042
683, 353
672, 230
4193, 2476
3481, 1871
1957, 913
3999, 1527
630, 415
1059, 476
2243, 1018
852, 338
3402, 1397
3758, 1390
910, 562
472, 203
832, 512
653, 282
2576, 1363
2311, 1195
877, 447
859, 515
545, 220
817, 276
1326, 365
3360, 1515
426, 221
661, 371
1289, 758
613, 230
4029, 2526
1237, 645
4189, 1629
775, 234
407, 194
1555, 628
2302, 966
512, 211
616, 392
926, 520
3054, 1203
890, 538
537, 328
455, 218
809, 247
2984, 1208
1430, 576
1120, 696
2832, 1256
2934, 1429
1085, 338
1842, 735
3082, 1195
697, 251
1812, 959
1362, 816
342, 183
1171, 621
2300, 1076
2820, 1086
1270, 693
1716, 820
3479, 1895
1979, 924
1098, 572
598, 275
203, 77
1495, 777
1689, 912
2263, 1076
4009, 2404
3855, 2376
2521, 1344
797, 402
2710, 1149
2051, 1033
1650, 853
1064, 567
3364, 2188
4450, 2490
725, 386
1247, 724
891, 686
3060, 1737
3481, 1488
1348, 637
1508, 892
1382, 631
1497, 710
1261, 893
2249, 1026
891, 317
1144, 361
476, 228
4771, 2641
894, 471
2799, 1206
3188, 1378
2674, 1674
3637, 1540
1601, 813
3139, 1935
693, 370
3092, 1738
1638, 951
874, 535
1011, 526
639, 255
758, 328
1391, 613
865, 556
819, 510
597, 241
3105, 1207
4283, 2247
936, 349
1009, 343
3197, 1189
4454, 2353
1950, 802
1220, 588
675, 282
3002, 1156
2426, 899
2893, 1053
1762, 830
2646, 1207
354, 169
1902, 887
1182, 556
2686, 1631
823, 508
1180, 694
2601, 1081
3257, 1780
829, 329
3745, 2290
733, 519
653, 257
759, 278
2768, 1259
2983, 1273
1176, 424
492, 316
4237, 2003
3415, 1927
612, 285
3909, 2144
932, 324
812, 516
961, 551
1762, 861
800, 297
2767, 1215
1150, 309
2679, 1694
4102, 2299
4509, 1609
2988, 1260
800, 408
1143, 570
2175, 1488
2660, 1562
588, 243
2674, 1388
397, 194
1460, 900
836, 304
4064, 2203
1758, 1134
913, 334
3000, 1828
761, 556
1028, 555
425, 217
4087, 2564
2689, 1306
2337, 1136
3410, 2244
1041, 531
2898, 1275
1098, 670
1110, 322
2777, 1158
1548, 977
2964, 1303
1188, 658
746, 409
4357, 1696
2751, 1064
3326, 1782
1327, 605
3201, 1326
2600, 1205
4094, 1283
2396, 937
1083, 632
2862, 1286
2743, 1112
2591, 1037
1309, 597
1522, 647
2599, 1074
238, 96
414, 190
2506, 1145
2504, 1114
703, 363
680, 433
3183, 1203
3382, 2132
3214, 1962
2430, 1192
670, 259
1033, 334
329, 181
3553, 2114
607, 420
1118, 669
2763, 1798
914, 596
1755, 852
2822, 1401
726, 296
545, 348
246, 139
3480, 1444
1173, 567
831, 502
3104, 1897
2978, 1840
1325, 647
1665, 667
2266, 1061
2874, 1171
3601, 2241
3040, 1907
697, 230
2884, 1292
2599, 1212
3014, 1562
429, 218
3280, 1178
575, 205
4582, 2680
1179, 657
943, 475
2278, 930
2319, 1173
1598, 767
2929, 1314
339, 138
2213, 1154
2244, 959
2326, 811
2701, 1185
4957, 3082
415, 163
2770, 1074
325, 165
1009, 502
1055, 332
459, 209
1966, 943
3801, 2207
1331, 737
161, 108
1353, 898
494, 245
4000, 1449
2947, 1090
379, 156
414, 223
1255, 527
3109, 1244
1179, 686
784, 273
4013, 2449
2906, 1362
1105, 576
2490, 1128
1499, 956
3858, 2270
3778, 2295
3221, 1262
612, 358
2761, 1292
417, 278
3725, 1466
2150, 1063
1249, 392
3288, 1800
867, 518
4237, 2539
782, 329
791, 254
2858, 1224
3341, 1398
3087, 1374
3852, 1496
3392, 1297
2487, 1174
1726, 1027
2442, 1156
1923, 696
1169, 619
4490, 2137
835, 404
393, 173
1169, 571
1886, 792
529, 209
4152, 2440
4339, 1441
914, 595
2892, 1239
362, 144
3104, 1732
3170, 1402
2865, 1209
126, 1
981, 627
405, 290
3108, 1343
1146, 571
1415, 745
3185, 1319
3305, 1239
3540, 2251
1365, 604
3723, 2095
766, 277
3478, 1371
4281, 2503
3147, 1427
1157, 502
2958, 1064
2178, 1011
545, 341
944, 334
594, 396
3295, 1921
2555, 963
3407, 1774
1956, 1086
4271, 2293
622, 261
1217, 576
2595, 1007
251, 98
634, 268
286, 162
2768, 1091
519, 321
2934, 1070
681, 266
320, 180
710, 256
3193, 1943
1414, 655
611, 274
953, 464
4740, 1563
2482, 1574
1875, 1039
640, 321
3339, 2115
432, 229
3298, 1224
3330, 1498
1920, 664
722, 261
3704, 1833
2589, 1065
2230, 951
1982, 1156
3013, 1191
2317, 1517
1475, 779
788, 486
2560, 1375
2669, 1265
564, 248
642, 272
3662, 2378
648, 360
2347, 1080
617, 314
832, 279
1117, 690
4290, 1585
4149, 2289
1800, 844
557, 204
383, 159
2561, 1098
4761, 2337
4563, 2133
3593, 2225
763, 534
3340, 1337
2684, 1122
1797, 448
632, 274
4450, 1538
3471, 1326
2704, 1196
2748, 1243
2663, 1693
2226, 1085
2910, 1377
2706, 1312
2702, 983
4563, 1525
1235, 330
3902, 2441
3047, 1553
909, 554
2848, 1053
1485, 571
2650, 1552
743, 400
2373, 1149
1372, 645
2796, 1654
3371, 1182
3106, 1276
2810, 1045
930, 661
3055, 1913
2169, 863
2973, 1082
3740, 1255
1337, 534
1105, 615
963, 461
3624, 2189
1684, 815
2510, 1145
1572, 605
594, 261
1048, 526
1035, 464
1007, 337
2365, 884
3205, 1222
3963, 2362
972, 536
647, 326
3297, 1389
2551, 1022
3097, 1256
3704, 1520
764, 276
3854, 2243
1108, 661
2285, 1167
2705, 1906
2097, 988
560, 291
794, 448
464, 187
2633, 1219
1037, 615
1486, 868
2077, 1175
4308, 2486
524, 253
1454, 837
3668, 1926
2279, 1014
3569, 1266
783, 283
466, 157
3305, 1417
2401, 1096
644, 259
617, 248
1545, 367
708, 275
290, 151
4974, 1612
946, 499
4041, 1636
1541, 690
527, 378
2510, 1140
537, 225
966, 591
401, 190
1117, 647
637, 207
557, 246
2693, 1021
1848, 872
696, 259
928, 408
688, 244
1172, 470
1661, 782
2387, 1180
467, 233
3695, 1509
5077, 3039
4548, 2554
3149, 1147
779, 452
3795, 1296
574, 273
194, 118
3683, 1393
1185, 556
1285, 355
787, 330
880, 493
660, 227
3600, 1392
2366, 1028
2757, 1187
3163, 1249
3765, 1255
1534, 656
4356, 1657
2168, 949
3076, 1244
2814, 1264
866, 302
1290, 679
4262, 1517
2742, 1297
3796, 1354
1122, 579
686, 290
3522, 1527
3245, 1140
356, 201
776, 447
928, 309
541, 240
889, 341
1453, 515
2899, 1060
3431, 1207
1031, 494
701, 278
2767, 1219
3758, 1966
639, 316
944, 621
1493, 863
1076, 436
3966, 2046
2140, 964
3349, 2142
312, 157
4464, 2291
3555, 1354
371, 195
671, 312
2686, 1350
3060, 1310
2652, 1059
2631, 1098
1061, 369
3526, 2129
826, 298
2082, 913
3320, 2018
842, 307
3217, 994
1655, 820
583, 384
486, 277
1910, 981
3498, 2111
2909, 1050
388, 137
3758, 1495
1883, 516
1188, 726
2822, 1684
444, 171
545, 250
643, 237
3112, 1196
3659, 2232
738, 381
3828, 2386
3700, 2124
3730, 2087
336, 172
3311, 1328
3404, 1335
3937, 2242
3221, 1786
461, 161
4168, 2594
2580, 1670
362, 225
414, 190
548, 227
449, 203
813, 346
488, 277
186, 69
3560, 1358
4085, 2593
5326, 2921
995, 573
1708, 836
3641, 1303
2542, 1018
650, 244
3002, 1358
2590, 1466
1851, 788
452, 183
3832, 1314
3987, 1974
777, 441
2491, 1211
3255, 2074
1291, 538
2514, 1681
592, 331
2110, 1021
439, 271
3253, 1245
364, 157
4792, 2467
366, 161
3116, 1286
1046, 580
1807, 787
926, 555
525, 344
501, 241
610, 250
1314, 815
4283, 2183
5381, 2885
3143, 1283
1112, 362
759, 284
580, 304
781, 323
3847, 2070
459, 276
1976, 794
579, 388
956, 327
2727, 1068
722, 305
1114, 401
322, 187
3690, 1336
207, 118
339, 210
2473, 1080
3204, 1347
3942, 2451
4007, 2042
2896, 1250
2130, 932
3385, 1774
322, 151
2898, 1124
1707, 647
2903, 1709
3516, 1505
737, 311
1620, 1010
1339, 774
2301, 1078
3004, 1028
1258, 575
3124, 1220
434, 181
900, 427
930, 454
750, 313
744, 262
825, 441
3984, 1858
2431, 1240
811, 412
649, 242
3245, 1268
2702, 1097
3288, 1259
3286, 1917
484, 216
867, 465
2251, 1223
749, 259
1653, 678
2334, 936
372, 188
2860, 1082
882, 408
3059, 1389
528, 205
3424, 1975
258, 138
3417, 1941
1188, 716
2355, 1034
3010, 1134
2085, 982
2098, 934
484, 184
1199, 575
1505, 781
2302, 1014
4146, 1490
3703, 1336
823, 490
2328, 952
865, 419
601, 236
3956, 2268
3332, 1189
1019, 570
3786, 1633
1243, 721
3641, 1317
2652, 1212
349, 187
727, 390
734, 449
630, 259
1041, 552
853, 608
2327, 1262
2923, 1638
2037, 818
3487, 1384
1396, 315
733, 298
564, 254
526, 245
3734, 2172
2098, 1118
3389, 1209
2581, 1130
1417, 790
5048, 2555
4043, 2351
355, 171
744, 475
1597, 958
331, 170
3595, 1485
1759, 1076
3516, 1498
3845, 1324
3402, 1360
2674, 1270
2985, 1720
3489, 2170
4801, 2480
3382, 1298
841, 448
447, 209
2854, 1723
2386, 1131
3379, 1593
3402, 2010
3734, 2228
3195, 1379
741, 428
589, 249
1194, 328
1214, 588
1166, 562
2350, 1275
909, 472
838, 427
3025, 1159
873, 241
2786, 1738
1556, 830
289, 174
1499, 738
773, 290
3993, 2358
962, 572
3384, 1287
738, 333
873, 473
2246, 1400
2845, 1188
2451, 1086
3745, 1531
3253, 2188
3476, 1201
4057, 1520
363, 223
1170, 685
3697, 2027
646, 218
2053, 833
4532, 1802
2865, 1478
1158, 649
428, 238
3545, 1389
4191, 2233
2079, 950
3517, 1369
341, 132
911, 579
2181, 938
1153, 564
2430, 1021
2183, 1056
3262, 1201
986, 488
246, 170
784, 268
659, 266
1102, 488
3845, 1366
3085, 1943
1004, 585
555, 228
4073, 2498
2174, 1193
589, 258
4883, 2727
1711, 766
2977, 1218
1747, 805
2553, 1394
332, 142
2834, 1157
2332, 1182
728, 459
1371, 619
3891, 1347
2926, 1092
193, 68
3197, 1279
3187, 1995
383, 169
929, 503
614, 292
1079, 439
2948, 1331
531, 194
458, 280
2094, 1156
857, 234
654, 280
3034, 1411
841, 503
1237, 643
2277, 1144
4171, 2445
3177, 1996
491, 344
4276, 2720
1288, 444
666, 281
3311, 2059
3508, 2192
2762, 1082
3114, 1278
884, 473
2710, 1228
630, 382
523, 209
3158, 1083
2819, 1088
184, 126
2420, 973
4935, 2744
307, 211
3562, 2164
887, 294
1362, 635
631, 250
2063, 1016
3850, 2454
4452, 2635
3238, 1286
3229, 1894
3741, 1488
2865, 1022
4029, 2118
1345, 679
636, 246
775, 260
2169, 939
300, 200
1023, 430
430, 207
929, 512
764, 440
983, 530
3396, 1997
2768, 1162
774, 314
2362, 1176
4201, 1587
3945, 2310
1477, 610
2712, 1182
1963, 1041
2803, 1024
988, 486
2656, 1047
1104, 621
967, 345
643, 396
847, 500
371, 163
673, 255
3240, 1167
2794, 1269
2686, 1419
598, 237
624, 366
1188, 621
867, 330
4070, 2543
589, 280
1564, 737
3437, 2090
487, 333
447, 269
2495, 960
1046, 604
2209, 1126
351, 164
1132, 362
3868, 1433
3546, 1322
3219, 1851
3500, 2233
3915, 1972
379, 206
727, 245
735, 291
695, 274
3290, 1358
436, 204
4156, 2384
451, 178
1579, 992
3594, 2051
1183, 653
2336, 876
726, 423
679, 432
463, 211
643, 238
619, 363
3397, 1248
748, 292
713, 229
371, 216
1223, 560
3550, 1228
591, 241
3433, 1282
2881, 1127
2779, 1172
674, 276
3616, 1508
1482, 731
799, 288
4442, 2233
1357, 744
695, 263
705, 314
3378, 1259
791, 395
548, 175
469, 243
2985, 1335
624, 345
3463, 1938
2159, 979
484, 190
3621, 1531
4481, 2625
4720, 2584
2600, 1331
1252, 668
3408, 2226
4013, 2177
1987, 858
3296, 1680
3539, 1361
2482, 1056
613, 270
772, 299
3343, 1984
1491, 658
608, 314
2302, 1234
3713, 1977
3959, 2219
1060, 689
736, 206
1767, 810
533, 356
2920, 1265
1672, 1047
661, 458
3113, 1987
753, 491
3939, 1296
2724, 1478
3936, 1522
863, 511
632, 222
2694, 1175
3394, 1798
1311, 332
3292, 1348
1834, 893
2396, 1118
605, 315
1103, 561
1247, 565
869, 554
2428, 932
1368, 641
288, 158
495, 361
950, 527
3434, 1733
705, 269
1077, 533
806, 249
760, 271
3486, 1595
3099, 1297
1052, 578
3163, 1274
3865, 2214
888, 584
2991, 1762
4225, 2469
729, 476
3048, 1369
823, 300
4014, 2337
871, 338
811, 286
2726, 1180
513, 224
2359, 1254
545, 327
1234, 589
1397, 1030
1870, 1034
1036, 645
1810, 750
607, 416
1426, 659
1200, 433
818, 545
2405, 1055
2842, 1211
761, 473
3573, 1506
3757, 1477
3017, 1269
914, 471
637, 246
983, 592
1085, 340
1880, 1011
3519, 1311
2315, 1085
375, 238
1469, 605
1527, 690
4048, 2558
247, 133
1644, 898
1050, 339
5438, 3036
603, 294
3484, 1270
3956, 2325
3639, 2128
630, 270
1953, 987
1410, 689
476, 264
492, 240
739, 471
3909, 1412
2422, 1101
509, 339
2965, 1275
1582, 865
3181, 1889
1807, 731
3336, 1406
3162, 1907
363, 250
2073, 1102
3156, 1784
2110, 1045
3002, 1099
3833, 1305
907, 585
927, 605
1902, 954
862, 458
4269, 2545
2658, 978
2656, 1601
4542, 2740
539, 246
1299, 744
895, 309
4718, 2556
432, 174
550, 221
2911, 1129
746, 263
1084, 561
572, 378
1162, 321
3626, 1414
3159, 1247
2590, 1182
948, 409
695, 406
860, 337
2763, 1034
1426, 686
1378, 443
1492, 708
3247, 1951
309, 128
1923, 989
3029, 1922
989, 508
2054, 839
810, 200
895, 460
1119, 257
1026, 419
2268, 1050
3938, 2339
2603, 1099
1265, 498
2465, 1090
2288, 1510
644, 316
1303, 598
1936, 959
885, 315
937, 358
570, 232
286, 185
507, 228
4071, 2413
1253, 617
871, 379
835, 538
3707, 2182
1480, 642
1268, 639
740, 358
4729, 2538
3297, 1359
3145, 1242
1436, 619
614, 253
3642, 1423
1546, 1121
2013, 1028
1026, 356
2380, 1144
2907, 1136
772, 248
3776, 2035
2949, 1881
964, 508
2646, 1051
3042, 1812
1021, 586
4506, 2611
614, 241
2852, 1241
773, 262
274, 178
2601, 1177
874, 521
4145, 1549
4271, 1444
1477, 608
338, 162
632, 270
3671, 1373
2822, 1329
509, 230
410, 206
3253, 1953
762, 419
3419, 2140
2562, 983
3041, 1023
3450, 1359
2146, 1244
2778, 1093
931, 499
544, 193
468, 213
2409, 1601
2147, 889
1115, 591
1327, 742
2705, 1186
1681, 1021
385, 174
907, 594
4984, 2703
671, 378
1069, 562
2458, 1156
3305, 2050
1145, 377
656, 458
414, 206
3229, 1272
4573, 2615
956, 613
1369, 613
841, 345
573, 445
3054, 1207
3293, 1209
353, 175
2942, 1077
788, 264
879, 297
331, 157
2090, 997
2915, 1838
549, 283
679, 250
485, 225
3881, 1411
991, 629
2482, 1124
2406, 1139
3537, 1317
744, 282
2154, 1013
1499, 815
2710, 1619
536, 229
602, 290
3384, 1266
3775, 2238
4399, 1500
3056, 1272
2864, 1177
3630, 1546
1467, 706
3998, 2293
1062, 592
449, 224
2685, 1032
839, 436
1647, 693
639, 290
683, 252
3523, 2094
628, 230
1217, 513
2316, 832
3173, 1944
757, 286
3634, 1346
400, 210
902, 574
711, 291
3630, 2135
1043, 697
3555, 2104
1146, 492
1257, 639
570, 377
1558, 816
1084, 657
3641, 1333
2710, 1281
5416, 2669
1633, 693
734, 502
4895, 1665
2461, 1211
573, 288
2912, 1622
4375, 2576
648, 418
1073, 713
4100, 2285
1426, 603
1176, 764
1149, 685
626, 225
744, 234
3229, 1892
2447, 1030
436, 248
686, 445
572, 274
533, 189
1493, 745
839, 524
3327, 2144
3296, 1680
2280, 1012
3457, 1562
806, 276
2930, 1374
467, 183
3207, 1389
3166, 1254
727, 471
965, 550
3404, 2145
1952, 918
694, 283
1334, 622
3708, 2358
1803, 943
3178, 1190
513, 245
896, 517
2354, 976
1444, 715
407, 175
1872, 693
4798, 2546
4013, 2204
1875, 1206
1567, 861
1308, 620
1280, 423
1237, 477
2546, 1166
2470, 1217
1191, 678
3811, 1324
589, 344
3061, 1224
145, 96
423, 170
3133, 1238
2585, 1273
3511, 1519
597, 254
442, 176
1300, 636
2488, 1569
2080, 1021
3310, 1353
836, 529
463, 190
4541, 2255
2162, 1103
1177, 662
1004, 485
550, 213
4282, 2613
582, 210
844, 604
424, 203
1352, 778
676, 338
1543, 937
3866, 1330
1455, 680
2715, 1595
1020, 397
524, 214
1238, 809
2977, 1244
1766, 659
762, 430
653, 474
645, 263
3492, 1420
2805, 1074
646, 238
3735, 2263
3308, 1195
1103, 555
624, 462
3082, 1197
444, 233
1236, 747
2484, 1104
887, 309
338, 176
3955, 2431
3247, 1337
691, 370
1295, 845
2556, 1096
3633, 1340
4831, 2732
597, 251
593, 183
2933, 1173
1288, 655
3054, 1256
821, 281
687, 255
3252, 1078
1295, 529
863, 510
3049, 1312
529, 230
2181, 1176
881, 547
3723, 2248
2516, 1127
2256, 881
323, 168
3438, 1319
967, 526
958, 508
1038, 603
472, 194
4447, 1423
2038, 1258
3005, 1786
1046, 550
4434, 2564
3416, 1398
444, 216
559, 319
3777, 1342
2390, 914
1769, 878
3426, 2174
2156, 843
2709, 1090
775, 294
2127, 1114
2382, 1030
847, 301
337, 182
2596, 1154
346, 137
1904, 1114
896, 565
4687, 2698
2259, 1035
280, 135
1428, 479
3405, 1725
2121, 1055
1733, 816
491, 231
4389, 2829
703, 405
851, 532
2343, 1518
788, 273
844, 476
1099, 591
646, 289
601, 266
2444, 1159
3458, 1299
904, 303
675, 308
1650, 731
850, 298
705, 483
1602, 775
789, 265
2868, 1073
2239, 1107
1021, 344
2332, 1261
800, 484
313, 148
2505, 1065
812, 436
2275, 943
1567, 645
691, 244
653, 296
792, 274
227, 145
3105, 2012
4711, 2568
3971, 1735
486, 167
779, 466
2778, 1279
518, 247
1483, 748
1002, 496
1768, 917
1982, 889
544, 355
944, 580
924, 536
1874, 1033
3726, 1356
3348, 1361
2120, 1002
1522, 939
549, 216
3884, 2433
541, 264
2741, 1218
560, 199
1165, 655
3893, 2286
2877, 1793
4658, 2413
2986, 1967
3227, 1130
2485, 1224
1365, 685
3978, 2418
3231, 1363
525, 219
2856, 1238
3525, 2140
476, 215
3968, 2287
479, 220
822, 349
1048, 643
2245, 1320
1303, 635
1326, 449
3901, 1457
705, 299
4465, 2194
865, 514
743, 296
739, 337
2899, 1186
1382, 750
3087, 1665
971, 431
1344, 721
2437, 967
3058, 1292
2617, 1259
474, 220
3856, 1407
861, 713
3267, 1258
457, 187
843, 595
1016, 502
3530, 1414
1070, 307
2728, 1889
4125, 2332
416, 210
655, 403
443, 297
2336, 1170
2708, 938
333, 176
3870, 1577
589, 235
1948, 927
210, 92
799, 329
3456, 1341
4105, 1573
3117, 1445
3700, 1397
1406, 635
3401, 2148
534, 197
897, 478
846, 474
2962, 1268
1246, 676
824, 527
687, 291
3387, 1819
606, 181
1084, 507
1512, 801
966, 431
1223, 636
3137, 1290
489, 247
1510, 999
3820, 2069
1632, 669
814, 277
3347, 1372
3540, 1423
2467, 1070
2372, 984
1246, 371
368, 200
1427, 593
3322, 1271
450, 178
862, 412
2364, 611
2862, 1149
2073, 1026
2098, 1029
2617, 1148
2599, 1206
4017, 1383
2501, 1164
784, 424
1419, 678
3059, 1858
2216, 1027
501, 213
1096, 499
3165, 1946
2479, 1115
1632, 1004
2952, 1015
3342, 1838
479, 260
3401, 1370
307, 155
677, 296
711, 331
1406, 676
2986, 1143
443, 219
1368, 825
749, 256
438, 275
1827, 951
2693, 1360
612, 228
3817, 2249
1272, 647
2551, 989
2538, 1021
1544, 938
1248, 623
750, 419
1890, 851
3732, 2192
461, 220
2191, 893
3329, 1285
1320, 443
3840, 1351
3460, 2105
3428, 1451
3308, 1269
2863, 1845
908, 552
3684, 2007
2022, 1018
3265, 2057
1419, 738
2970, 1914
1551, 869
2945, 1259
3295, 1344
3233, 1852
2570, 1011
3829, 2257
3478, 1923
2963, 1636
3403, 1318
2912, 1286
483, 246
2153, 1044
2223, 1243
3450, 2034
3535, 2205
1920, 839
1073, 559
2933, 1379
3122, 1139
1013, 658
2733, 1233
2546, 1170
892, 568
1447, 791
1977, 976
2445, 1159
531, 308
1022, 317
763, 480
2771, 1552
3153, 1459
537, 312
830, 495
2316, 915
5211, 3017
3167, 1249
401, 196
2844, 1744
3421, 1190
1445, 833
2170, 1019
604, 248
371, 195
1907, 867
1128, 541
969, 291
492, 188
1557, 782
3301, 2015
3519, 1824
1649, 1051
562, 339
343, 176
944, 352
678, 423
422, 206
467, 183
2452, 1590
746, 268
787, 237
918, 504
3170, 1372
2748, 1129
3412, 1462
2862, 1574
438, 227
2197, 1261
701, 326
4098, 2525
2845, 1033
2345, 1387
829, 346
1504, 519
3811, 2275
536, 349
1089, 584
624, 226
928, 502
810, 308
3603, 1383
1339, 646
3313, 2047
3223, 1327
3642, 1296
645, 327
872, 327
3456, 1230
355, 117
513, 261
4276, 2438
1790, 866
4181, 2243
3394, 1286
797, 266
3633, 2071
1105, 536
631, 231
368, 251
902, 507
2852, 1685
3572, 1388
2095, 1075
3553, 2031
2657, 1070
2835, 1589
680, 302
427, 213
4137, 2388
2353, 985
3093, 1355
454, 258
1728, 965
1346, 689
4557, 2627
3364, 1650
4664, 2313
3339, 2061
488, 199
3204, 1279
640, 244
1127, 497
1358, 676
760, 433
1050, 451
919, 739
734, 454
3948, 1977
572, 255
3942, 1522
1737, 595
2391, 1080
1203, 632
721, 429
3831, 1424
3328, 1874
615, 228
2452, 1468
2268, 1438
1332, 748
968, 652
717, 277
2064, 722
3794, 1283
2878, 1180
2471, 982
720, 383
1041, 572
827, 451
664, 316
2767, 1175
2221, 1038
1125, 453
488, 202
2272, 1075
658, 326
1465, 666
1171, 636
368, 215
742, 263
1276, 650
2969, 1535
1836, 762
532, 231
1406, 359
943, 515
969, 502
654, 439
1123, 791
1035, 439
1135, 585
3230, 1862
538, 255
4520, 2617
653, 287
447, 268
2767, 1766
3178, 1825
3379, 1917
778, 456
538, 211
717, 330
758, 291
4111, 1523
2839, 1214
286, 184
335, 158
1815, 768
659, 249
2746, 1108
3629, 1421
2102, 878
498, 148
637, 204
2883, 1056
2096, 1022
168, 68
3385, 1332
887, 504
2522, 1151
1464, 1122
4190, 2344
212, 121
3353, 1236
3603, 1550
2785, 1257
4286, 1467
422, 201
1999, 1106
1908, 844
940, 531
2938, 1498
3199, 1940
3636, 1339
1644, 837
914, 590
3437, 1233
643, 392
956, 342
4139, 2418
1861, 816
2249, 1010
586, 216
1340, 789
2889, 1058
4093, 2424
581, 354
2502, 1016
2432, 1633
1104, 640
1198, 578
1182, 563
2633, 1092
4240, 2396
916, 456
3365, 1313
993, 573
499, 238
1275, 387
802, 252
477, 204
1532, 967
435, 203
741, 321
3873, 2042
1692, 619
1527, 879
1381, 643
863, 298
2710, 1125
819, 305
4184, 2515
321, 189
3142, 1892
757, 392
2910, 1839
2473, 1570
898, 307
3288, 2073
552, 220
1746, 878
4536, 2482
746, 303
4314, 1734
3016, 1561
1383, 695
2641, 1118
3119, 1260
2947, 1342
2136, 991
2188, 1085
223, 147
2333, 1088
3710, 1411
3891, 1626
2872, 1261
550, 213
693, 412
1207, 402
438, 236
2136, 1009
2417, 1099
3457, 1407
2323, 1345
2860, 1110
968, 491
3201, 1542
901, 342
943, 544
2868, 1465
2064, 1199
725, 461
480, 212
4183, 2149
807, 517
504, 264
3794, 2285
835, 300
3207, 1723
1362, 613
586, 248
378, 229
1334, 702
579, 218
609, 238
2803, 1001
2265, 1354
3791, 2425
1122, 284
1222, 594
781, 283
4029, 2442
1177, 339
722, 175
1213, 572
2327, 1036
472, 172
3460, 1243
4361, 2455
835, 500
2807, 1409
582, 217
3220, 1314
1431, 681
1117, 548
857, 478
859, 505
915, 279
3036, 1737
2282, 1142
4361, 2837
3017, 1194
1028, 619
2735, 1275
3597, 2135
1266, 844
3572, 1434
1569, 888
1744, 922
3454, 1540
2999, 1469
807, 331
760, 375
4637, 2394
1180, 575
765, 264
1108, 651
1607, 674
605, 255
257, 165
1227, 689
1067, 577
1317, 842
1118, 574
3422, 1412
873, 531
427, 174
1271, 662
1577, 892
612, 407
3651, 1445
710, 273
1327, 537
765, 415
425, 213
2750, 1182
4426, 2402
2551, 1024
2124, 1203
919, 363
834, 324
2483, 1226
2483, 1112
4833, 2584
684, 256
699, 435
837, 472
758, 454
3781, 1431
2790, 1179
2608, 1113
659, 372
535, 386
4084, 2487
639, 290
1267, 554
2519, 1086
1304, 689
1503, 644
710, 288
2205, 1034
2821, 1057
2278, 1073
945, 522
633, 439
1872, 946
1213, 720
2913, 1268
615, 289
638, 279
278, 122
1595, 718
4794, 2641
3445, 1915
375, 153
2109, 1060
1751, 894
1234, 763
498, 262
444, 182
891, 305
3229, 1283
545, 208
385, 188
2669, 1044
3176, 1169
703, 295
1645, 644
2559, 933
3433, 1869
877, 342
546, 330
2953, 1803
367, 166
3769, 2317
1270, 603
3515, 1299
1449, 941
4546, 2841
570, 277
1404, 798
943, 318
2920, 1161
1024, 472
858, 496
2138, 1052
1067, 566
3070, 1277
273, 136
3477, 1320
3737, 2441
3829, 2256
4765, 1600
2613, 1092
3280, 1322
4496, 1599
3361, 1523
566, 240
2606, 1370
381, 223
2184, 1152
1104, 671
3039, 1804
3758, 1441
1457, 844
2130, 920
388, 190
473, 203
266, 145
871, 332
4812, 2689
4245, 2512
461, 202
743, 271
4139, 1449
956, 493
2785, 1806
372, 198
750, 415
3588, 1154
555, 329
471, 202
3407, 2124
2752, 1267
1861, 796
3398, 1898
614, 246
677, 256
1546, 630
713, 248
2357, 1120
360, 235
1233, 574
1781, 895
1002, 508
729, 432
557, 369
1480, 816
2040, 796
2952, 1770
1138, 547
598, 351
491, 207
1699, 991
314, 168
2246, 1108
3280, 1229
3387, 2082
1652, 881
301, 197
3525, 1997
2880, 1258
2554, 1062
447, 236
2417, 1236
2128, 1087
1445, 852
3294, 1314
1336, 629
3612, 1454
1405, 653
1224, 431
3527, 2025
1254, 707
2006, 1040
677, 385
843, 462
2295, 983
985, 498
3004, 1721
3666, 1393
654, 260
1104, 665
2463, 1050
1162, 722
1143, 678
3153, 1277
1851, 890
3614, 2190
1012, 577
1407, 854
3757, 1985
3138, 1269
2379, 1009
897, 315
3852, 2239
466, 258
3426, 2229
586, 287
3331, 1241
787, 299
627, 315
2967, 1262
832, 503
830, 522
3341, 1292
2799, 1446
513, 271
3228, 1208
746, 271
2493, 1135
1097, 581
1287, 630
332, 177
1120, 596
3583, 1517
3576, 1317
2627, 1340
1274, 631
3254, 1437
1286, 728
3755, 2355
2355, 1000
3431, 1945
496, 233
680, 463
3376, 1252
410, 160
556, 232
4153, 1498
525, 356
2437, 986
3403, 2055
4483, 1834
1307, 581
971, 599
3211, 1330
1367, 588
3353, 1232
760, 316
1269, 639
358, 169
1226, 370
1196, 659
219, 99
3194, 2003
572, 210
3228, 1518
4549, 2642
2254, 1030
3716, 2428
1116, 412
2125, 1099
416, 204
867, 250
3932, 2189
933, 590
3443, 1299
3635, 1923
880, 303
1193, 578
2262, 1025
2896, 1429
1058, 690
602, 226
600, 298
1719, 923
1656, 695
679, 259
603, 288
3259, 2061
260, 115
3200, 1308
770, 321
471, 367
295, 193
4105, 2645
1461, 638
2873, 1215
3284, 1282
3688, 1999
723, 282
2627, 1583
3041, 1344
162, 104
347, 201
677, 260
679, 358
2114, 1187
426, 274
1487, 788
1225, 728
3673, 2133
810, 500
1229, 726
3520, 1851
4080, 1529
2937, 1299
464, 319
992, 571
3485, 1833
1677, 860
1111, 571
4637, 2775
1412, 634
1215, 901
1860, 762
3823, 1269
128, 77
1650, 755
648, 202
4896, 2941
647, 275
356, 188
2977, 1089
1101, 514
1624, 830
3626, 1412
3948, 2355
3351, 1770
2799, 1178
1647, 731
2967, 1112
2044, 1389
942, 541
800, 452
454, 195
1069, 660
743, 344
2452, 1144
1192, 601
1402, 700
707, 457
853, 298
3719, 1548
1542, 824
3748, 2293
404, 205
2159, 833
2101, 1117
1335, 666
3592, 2226
1046, 700
3602, 1145
672, 340
552, 262
1314, 739
3194, 2147
3564, 2026
4322, 2521
1066, 524
692, 372
477, 235
1671, 807
1555, 389
503, 299
901, 511
4032, 1529
1163, 709
2989, 1921
575, 224
1055, 510
428, 272
3393, 1220
1611, 542
2920, 1844
3251, 1348
3686, 1436
743, 274
819, 308
3822, 1610
541, 207
1103, 587
722, 243
556, 230
906, 458
706, 281
2891, 1332
1465, 647
2598, 1126
2833, 1879
1209, 874
639, 285
3480, 1404
1144, 590
2186, 968
4688, 2533
602, 254
1294, 589
3803, 1375
1386, 616
1918, 1031
1032, 540
741, 302
3270, 1388
365, 170
443, 236
578, 342
553, 240
995, 609
1068, 591
572, 254
2990, 1307
1635, 390
658, 406
989, 517
601, 270
2901, 1022
1172, 435
2122, 992
574, 242
456, 221
609, 241
572, 234
599, 295
879, 465
2746, 1168
977, 464
935, 323
2896, 1122
4749, 2702
2293, 1183
3251, 1342
3652, 1841
927, 424
767, 335
478, 223
2426, 1163
802, 339
2803, 1131
1998, 886
1497, 818
560, 214
2601, 1092
1749, 603
412, 198
757, 474
4190, 1705
819, 287
4375, 1656
575, 239
3425, 1753
803, 329
3127, 1220
3463, 1847
559, 251
1121, 497
519, 262
1143, 602
879, 346
1664, 819
391, 216
663, 265
1519, 796
280, 164
484, 235
1072, 685
3335, 1260
567, 277
4306, 2275
2693, 1668
1829, 910
961, 469
556, 281
2002, 839
3088, 1367
914, 525
3161, 1020
1341, 591
466, 202
1018, 656
366, 207
3955, 2087
680, 474
2957, 1130
3129, 1160
5457, 2890
3605, 2269
803, 377
2028, 614
2427, 1682
753, 276
917, 456
2462, 1157
314, 179
971, 297
3855, 1423
483, 289
405, 273
2008, 946
2554, 1032
981, 471
2557, 1151
3110, 1840
332, 162
510, 313
1210, 741
686, 240
2956, 1137
931, 579
342, 171
2873, 1157
3736, 2188
2688, 1158
4050, 2299
1498, 478
699, 383
386, 214
2253, 994
712, 274
3785, 1260
1271, 544
3835, 1489
2499, 1284
1010, 467
2698, 1142
3391, 1163
969, 596
1562, 788
936, 591
3881, 2443
399, 171
2646, 1241
883, 511
694, 288
3677, 1650
3116, 1775
2466, 1139
496, 299
2837, 1279
2878, 1193
759, 381
793, 329
2792, 1022
561, 252
823, 302
1545, 841
2063, 1127
989, 368
3765, 1964
995, 513
608, 397
593, 223
2964, 1455
261, 166
1994, 824
1279, 655
750, 248
1152, 312
2988, 1539
911, 533
4127, 1326
3232, 1372
747, 351
2302, 1098
4279, 1478
2440, 1541
626, 211
3292, 1358
4906, 2875
925, 318
1509, 856
383, 150
2196, 891
2918, 1210
666, 254
3376, 1208
683, 415
549, 189
1025, 361
3112, 1157
424, 184
632, 242
977, 358
865, 320
3237, 1745
1443, 631
558, 247
2133, 884
3639, 2196
2164, 1218
1384, 705
531, 352
2979, 1732
2856, 1137
2986, 1381
1330, 565
401, 192
2831, 1197
3730, 1187
3576, 2085
1350, 586
928, 589
3903, 2054
2819, 1080
3723, 2202
3557, 2115
718, 303
1090, 522
1319, 547
509, 348
2908, 1063
430, 194
938, 302
547, 243
2450, 1130
736, 230
2371, 912
511, 201
2972, 1475
882, 448
595, 242
403, 269
2860, 1301
1428, 554
461, 191
474, 180
1052, 672
1016, 545
3631, 1531
2709, 1252
3181, 1145
447, 203
2595, 1669
1189, 679
3033, 2045
3046, 1353
4168, 2429
819, 374
2731, 1235
2077, 972
2615, 1036
3126, 1107
740, 264
1091, 267
1041, 663
5472, 3089
853, 293
1294, 568
1513, 902
410, 171
2703, 1443
1145, 734
1124, 348
1643, 920
1470, 556
1001, 362
2407, 1162
766, 419
3164, 1287
345, 178
969, 330
4037, 2226
485, 271
410, 174
4342, 1613
2388, 1113
795, 510
310, 183
881, 421
458, 226
2814, 1202
4601, 1618
406, 194
4709, 2754
1386, 609
2157, 907
2198, 981
1664, 815
1841, 784
1198, 633
787, 565
3435, 1507
2405, 1154
1074, 599
3265, 1261
4228, 1553
5924, 3179
440, 223
1063, 323
2818, 1070
4759, 2844
821, 304
1764, 546
1388, 313
1811, 627
672, 266
2419, 1057
5212, 2340
911, 500
2297, 972
420, 193
311, 134
3771, 1583
1222, 644
2971, 1274
1254, 577
507, 225
964, 557
3148, 1258
1004, 545
566, 364
2283, 1217
1989, 786
3570, 1337
3667, 1543
287, 182
2752, 1120
2741, 1026
893, 565
1396, 581
1278, 688
2525, 1336
2102, 1054
603, 224
1951, 954
576, 244
713, 258
673, 277
4065, 2469
668, 306
626, 328
1279, 674
4052, 2344
1266, 787
3773, 1486
319, 147
1214, 508
2846, 1687
2873, 1188
3137, 1127
3294, 1991
3370, 1922
2758, 1013
3091, 1381
2929, 1205
552, 336
793, 560
3229, 2062
498, 288
1210, 757
1932, 1155
3186, 1289
606, 317
1167, 508
1766, 815
2455, 1089
376, 183
4216, 2471
768, 336
1031, 549
1562, 681
2678, 1784
2940, 1573
2135, 1422
3813, 2365
4220, 2266
762, 251
3235, 1096
667, 248
523, 353
2021, 951
629, 387
1601, 866
4007, 2350
915, 343
1673, 859
575, 349
1388, 664
3810, 1565
3626, 2212
702, 278
4104, 2425
3472, 1269
592, 227
1080, 343
1158, 697
241, 154
3108, 1667
1009, 453
3203, 1224
874, 497
422, 256
404, 203
3125, 1115
1417, 509
1243, 599
3703, 2441
947, 397
3574, 1436
931, 519
4014, 2212
1270, 706
2453, 845
2320, 898
1284, 564
3462, 1792
670, 317
834, 335
4779, 2353
667, 247
2881, 1736
1454, 893
376, 220
3735, 2341
318, 148
1539, 672
660, 273
3046, 1285
2387, 1019
461, 206
1348, 551
2313, 1065
833, 321
3903, 2712
176, 106
1349, 668
3687, 2104
2774, 1225
390, 185
3213, 1155
2723, 1230
3702, 2090
1701, 1028
677, 301
1298, 548
1120, 406
1619, 1008
1223, 828
648, 252
1005, 582
997, 611
778, 457
762, 382
1223, 303
688, 290
772, 408
1358, 344
2834, 995
4204, 2208
777, 347
597, 225
2781, 1248
3034, 1894
4015, 1384
387, 212
843, 478
1921, 767
692, 209
872, 562
539, 243
3654, 1451
1322, 739
2205, 1127
2541, 1117
558, 365
3914, 2023
3122, 1059
1767, 929
3552, 2091
3158, 1993
1788, 845
3693, 2341
1725, 895
1041, 441
2676, 1164
3245, 1228
3261, 1200
1413, 614
1591, 993
588, 243
977, 333
910, 596
1021, 566
812, 278
2898, 1338
3266, 1579
805, 255
2407, 1058
1951, 883
1419, 787
1483, 730
1831, 840
2965, 1959
3764, 1462
1396, 695
1037, 319
628, 316
2860, 1121
3163, 1101
3764, 1526
837, 522
1643, 828
3035, 1957
1517, 1031
1004, 602
486, 194
3750, 2119
964, 522
3728, 2216
3117, 1353
2375, 1076
3128, 1722
2673, 1134
1328, 630
232, 139
3775, 2154
1168, 589
996, 564
4460, 2559
590, 272
729, 389
767, 415
830, 307
2730, 1568
637, 246
1650, 976
3672, 1449
1782, 628
2331, 1104
3144, 1805
4018, 2424
1509, 678
874, 315
1609, 834
1336, 770
437, 225
3496, 1347
800, 273
573, 260
2733, 1100
241, 158
2915, 1002
3485, 1797
734, 309
521, 242
932, 516
922, 320
513, 250
423, 192
1196, 629
2863, 1140
1400, 681
1599, 732
565, 232
4240, 2205
2753, 1038
1150, 309
319, 221
461, 235
713, 450
733, 302
2006, 1056
1542, 716
2177, 1168
3281, 1913
751, 378
1297, 668
532, 204
1285, 763
845, 420
1915, 564
3213, 1847
3837, 1378
701, 276
1895, 845
3179, 1804
3353, 1441
2167, 985
1047, 622
3129, 1737
3249, 1827
3195, 2149
2190, 1147
496, 203
951, 322
2383, 978
3514, 2365
922, 317
401, 160
1007, 486
4270, 1535
703, 248
759, 407
2717, 1298
1071, 427
1013, 353
3168, 1987
2609, 1145
4008, 2145
1276, 798
535, 178
252, 178
631, 434
1984, 1067
3795, 2248
956, 353
3162, 1322
4288, 2640
662, 256
2233, 966
3314, 1913
684, 423
3268, 1428
3146, 1359
730, 422
4378, 2558
371, 162
3124, 1203
1975, 1029
1048, 516
572, 233
3391, 2154
1519, 745
1734, 759
3131, 1190
1631, 719
1230, 701
3675, 2117
2529, 1141
701, 333
2403, 979
4107, 2042
2907, 1158
887, 325
2282, 877
655, 464
1089, 553
3149, 1754
2980, 1282
2794, 967
788, 434
745, 453
3275, 1371
405, 173
2752, 1710
1600, 794
3012, 1329
3459, 2113
3998, 2396
2577, 1083
472, 234
2359, 994
2894, 1127
887, 311
656, 290
900, 547
424, 200
2319, 1095
1384, 626
649, 264
355, 195
953, 482
2298, 1003
345, 169
1747, 790
2841, 1781
444, 244
1862, 885
1884, 920
425, 176
2929, 1739
4110, 1485
3831, 1965
3167, 1215
2605, 1229
779, 418
3165, 1980
2484, 1005
3496, 1318
2681, 1169
3176, 1912
1757, 742
1104, 605
1626, 785
3644, 2064
3757, 1351
1812, 891
588, 396
2393, 1004
3204, 1111
666, 243
2587, 1152
605, 258
4259, 1524
2978, 1280
2352, 1136
502, 324
2962, 1309
2658, 1756
582, 253
927, 348
3816, 1418
503, 265
799, 247
889, 382
3895, 1982
351, 191
290, 176
3292, 1802
1082, 482
1129, 327
4083, 1503
2864, 1083
1430, 831
609, 360
3468, 2102
3395, 1324
475, 244
768, 266
1403, 702
1162, 674
910, 517
1955, 872
2377, 1093
928, 514
1105, 747
4092, 1268
3767, 2106
702, 249
960, 563
4043, 2259
2873, 1116
3057, 1355
557, 232
870, 514
605, 227
1347, 744
1423, 690
2913, 1172
2943, 1291
528, 202
2995, 1373
3411, 1429
3123, 1455
3311, 1192
3515, 1661
4118, 1346
643, 424
3661, 2132
759, 296
3660, 1432
1024, 659
3753, 1275
2920, 1089
2514, 1128
2755, 1122
351, 174
691, 244
2265, 1059
2991, 1641
1447, 537
3075, 1472
1207, 588
2801, 1188
763, 372
1714, 1096
554, 181
640, 191
2106, 1083
585, 310
3584, 2083
2690, 1118
966, 644
990, 378
3093, 1215
1389, 800
804, 431
457, 206
722, 266
1978, 986
788, 448
1097, 514
853, 533
1412, 767
568, 223
797, 358
2270, 948
573, 244
713, 249
1952, 1150
2327, 1584
1210, 622
3742, 2164
507, 151
3629, 1272
574, 236
3922, 2356
2980, 1307
1004, 506
700, 396
1780, 901
920, 271
1210, 507
427, 219
360, 140
1431, 941
1487, 834
526, 247
2420, 1181
890, 548
2855, 1298
2455, 1201
5097, 2568
310, 202
3200, 1261
930, 485
1021, 428
1946, 914
542, 256
2711, 1146
1073, 586
1793, 780
1973, 885
3690, 2004
768, 401
1066, 371
1025, 331
434, 230
2136, 993
527, 389
1064, 744
1007, 529
4791, 2389
2796, 1200
1318, 625
423, 259
1084, 635
3566, 1489
2666, 1027
763, 379
2819, 1401
1110, 384
439, 284
1072, 538
1360, 866
3442, 1515
417, 243
3769, 2143
713, 266
672, 229
4025, 1547
967, 505
1067, 515
871, 552
1398, 866
1557, 749
3093, 1013
756, 285
1303, 676
3717, 1417
410, 208
1027, 599
3036, 1216
933, 557
848, 247
1872, 1087
3480, 1403
2776, 1209
1110, 392
932, 591
4330, 2619
991, 439
2430, 1282
2770, 1544
1249, 836
2349, 960
1066, 568
2632, 1326
3835, 1337
398, 186
713, 274
855, 290
4507, 1594
3295, 2004
2803, 1062
500, 323
1531, 970
999, 629
2822, 1230
816, 278
2903, 1222
1026, 388
4082, 2239
3046, 1309
2994, 1269
535, 227
2807, 1370
846, 517
2576, 1289
1286, 838
3093, 1216
2261, 1037
3703, 1419
1082, 623
666, 265
735, 402
3508, 1343
955, 310
2647, 1134
1805, 972
724, 253
2531, 1563
378, 153
3012, 1705
836, 314
4397, 1647
2216, 963
571, 237
491, 217
725, 487
2508, 1101
1545, 803
1763, 754
3550, 1254
726, 326
968, 601
1060, 282
584, 281
1950, 972
672, 264
1512, 688
966, 517
1741, 767
744, 314
3155, 1257
3163, 1777
1184, 734
1038, 504
723, 242
4126, 2587
2290, 1030
420, 210
2368, 1145
3439, 2052
2651, 1132
676, 413
634, 245
3382, 1931
3238, 1145
3112, 2038
2729, 1813
771, 481
2496, 1025
4635, 2626
1468, 938
1382, 809
359, 160
451, 179
2709, 931
508, 207
4356, 1446
604, 313
3730, 2192
3739, 1332
960, 587
820, 359
270, 132
2809, 1087
1195, 507
2573, 1230
2808, 1162
440, 298
3853, 2272
1129, 589
1551, 700
1054, 533
352, 98
1363, 556
922, 340
3001, 1590
823, 398
2878, 1478
557, 202
342, 184
3752, 1459
2985, 1126
432, 221
4165, 2411
2883, 1214
2622, 1158
2429, 1514
2599, 1150
458, 198
879, 338
2186, 789
1357, 514
5768, 2865
3130, 1292
3495, 1396
762, 384
1057, 501
736, 364
1163, 632
483, 263
1903, 931
669, 356
3307, 1959
968, 591
2774, 1400
696, 505
1609, 706
3733, 1307
3938, 1509
2782, 1383
1267, 517
2804, 1167
3253, 1774
809, 298
4522, 1746
1147, 465
853, 326
627, 295
2640, 1572
223, 117
1923, 949
2263, 1108
3200, 1936
357, 161
463, 184
1006, 492
1054, 482
1276, 588
550, 236
1910, 1048
1035, 655
2787, 1106
566, 211
395, 303
2662, 1089
3539, 1289
3167, 1162
822, 417
2741, 1152
1163, 662
935, 403
952, 530
4033, 2521
602, 212
1647, 591
459, 308
1075, 498
3536, 2285
3592, 2027
1069, 588
3897, 1979
618, 395
663, 416
513, 216
2417, 1077
2102, 982
2458, 1145
1587, 1063
2548, 1007
3305, 1636
1898, 899
845, 285
1558, 631
1129, 607
271, 151
2557, 1614
3075, 1986
4264, 2367
2351, 1199
2607, 1191
2577, 1150
441, 222
4141, 2427
877, 342
673, 291
2322, 949
2034, 826
2428, 998
3852, 1384
4165, 1495
2746, 1255
2770, 1069
1404, 733
655, 282
2479, 1187
1802, 685
1240, 593
4411, 2293
2473, 951
1383, 552
415, 229
326, 176
578, 278
425, 181
2399, 1038
2157, 819
2743, 1091
478, 264
2083, 1074
1198, 662
559, 230
590, 226
1220, 635
3153, 1427
4006, 2200
847, 455
1644, 898
1538, 885
3226, 2191
2596, 1762
799, 476
2822, 1604
952, 665
2728, 1034
1198, 748
2578, 1221
2990, 1761
2011, 997
4291, 2248
2282, 1205
801, 283
2450, 1122
3426, 1304
1180, 630
2939, 1183
720, 393
712, 268
815, 264
1182, 578
728, 268
684, 279
925, 561
2593, 1244
899, 561
1451, 744
991, 479
3146, 1771
633, 230
2930, 1424
4273, 1599
392, 175
1048, 342
1091, 496
3775, 1596
377, 201
1529, 864
3046, 1231
2682, 1252
2995, 1553
1047, 635
2094, 994
2882, 1229
3033, 1464
2489, 1097
1618, 874
3223, 1644
2317, 1505
3510, 1232
1362, 644
1014, 358
903, 587
2643, 1218
3178, 1446
2387, 1071
2258, 977
428, 278
1054, 363
761, 222
653, 341
379, 180
3924, 2314
4866, 2579
2765, 1684
3706, 1329
3972, 1409
2247, 1257
338, 158
460, 292
1935, 1043
1405, 340
3079, 1691
3062, 1303
2348, 1025
3048, 1219
944, 575
3066, 1185
554, 228
2141, 1045
2445, 1082
3191, 1335
3193, 1690
1447, 738
446, 168
2945, 1245
307, 149
776, 290
518, 207
3000, 1013
2776, 1162
1312, 583
1906, 996
2270, 991
703, 367
2356, 912
978, 322
840, 306
3686, 1389
1207, 631
3465, 1253
454, 254
3404, 1654
2662, 1093
1424, 917
2963, 1239
438, 182
1381, 731
2328, 1078
3094, 1881
1254, 635
4356, 2524
3885, 1464
1128, 305
1285, 605
539, 210
443, 221
806, 534
875, 511
1650, 764
1418, 671
649, 241
3254, 1082
3702, 2255
3213, 1244
392, 203
501, 339
2413, 1024
883, 291
3981, 1365
687, 269
670, 383
3258, 1169
593, 210
1488, 616
1040, 543
338, 196
993, 313
1778, 948
3742, 1422
838, 488
431, 320
854, 456
2087, 1204
1515, 717
2808, 1714
698, 272
3701, 2039
859, 337
705, 404
3296, 1243
2235, 1043
856, 410
479, 205
2592, 1225
480, 277
2144, 1048
975, 459
2654, 1213
870, 526
4280, 2387
2658, 1304
391, 139
372, 191
3223, 1247
567, 370
862, 542
4070, 1362
1985, 862
2268, 1032
4125, 2414
1682, 661
1566, 673
520, 213
889, 653
871, 482
363, 175
718, 305
2042, 1066
527, 223
3000, 1891
3180, 1363
3221, 1380
1745, 989
4117, 2322
786, 509
2568, 1525
3195, 1458
607, 226
922, 607
1662, 946
4451, 2570
565, 266
609, 452
422, 178
406, 204
1859, 1360
2770, 1049
711, 341
587, 198
2922, 1246
3679, 1262
3204, 1931
3568, 2006
2685, 1646
776, 328
608, 262
4227, 1503
3427, 1990
3215, 1400
1136, 670
2797, 1850
2850, 1197
3617, 1389
4689, 2372
2268, 1290
2416, 1056
1145, 567
2986, 1434
386, 217
4337, 2306
1162, 571
749, 264
2185, 953
3838, 1423
560, 220
666, 429
764, 312
3670, 2306
2752, 1095
433, 170
870, 560
2421, 1390
575, 404
4029, 2542
1254, 339
4169, 2011
961, 655
68, 1
1241, 787
1335, 567
1684, 775
1366, 626
3040, 1261
1544, 564
3759, 2198
832, 429
1828, 630
1453, 583
711, 469
667, 232
442, 216
2612, 1510
517, 230
4593, 1796
1072, 396
939, 521
974, 442
853, 360
3353, 1893
681, 372
1023, 492
1482, 615
846, 410
663, 268
990, 314
535, 232
879, 375
2242, 1188
3010, 1861
608, 404
802, 282
3416, 1290
1182, 521
358, 170
347, 181
1277, 562
3197, 1159
513, 232
767, 428
925, 296
4002, 2200
609, 272
2966, 1281
2325, 1011
3202, 1256
3620, 1297
909, 321
2974, 1477
946, 605
3195, 1311
1843, 810
3794, 2190
3036, 1208
777, 271
2766, 1848
709, 424
2887, 1070
792, 390
3102, 1265
943, 497
424, 157
797, 515
2265, 1150
466, 270
932, 524
444, 214
3444, 1292
482, 223
1588, 710
3008, 1541
3047, 1888
396, 211
2027, 909
1000, 650
3062, 1252
1100, 575
2904, 1110
499, 233
758, 273
676, 261
2707, 1130
1034, 636
1685, 769
2968, 1245
2753, 1203
2387, 1182
3007, 1289
3666, 1263
2383, 936
539, 236
1017, 579
618, 254
3671, 2181
702, 312
3692, 1991
2560, 993
3839, 2322
3781, 1285
447, 199
604, 328
922, 526
327, 174
1449, 1024
1005, 647
535, 232
359, 157
633, 273
4350, 2438
2135, 864
674, 265
568, 230
1275, 639
763, 318
1256, 651
1673, 689
3115, 2086
856, 457
3181, 1327
1616, 827
2750, 1101
2682, 1143
809, 291
2128, 966
2542, 1007
970, 529
609, 196
2583, 1725
2547, 1115
854, 497
1210, 715
965, 312
568, 228
462, 199
2716, 998
1067, 589
385, 182
2622, 1102
1105, 550
773, 391
678, 491
2290, 1154
995, 539
812, 499
868, 531
2780, 1156
828, 424
3955, 2385
2886, 1140
1673, 1070
2208, 1018
927, 516
1005, 369
774, 295
2579, 1288
1079, 354
2498, 1111
2774, 1194
1288, 841
1170, 552
780, 293
751, 371
626, 406
2395, 1521
768, 446
1199, 587
4393, 1645
2799, 1281
737, 475
528, 232
3312, 1249
3541, 1961
1331, 700
1152, 352
545, 229
903, 476
3141, 1903
2354, 1256
194, 79
2618, 1094
1418, 744
297, 169
726, 259
1611, 631
1413, 612
207, 111
3814, 2071
2315, 1144
708, 401
1136, 522
2638, 1194
613, 243
2358, 1027
2032, 1042
1310, 706
2820, 1179
714, 266
702, 432
4689, 2302
3956, 1348
460, 174
728, 266
4544, 2541
1812, 859
411, 187
1959, 960
2120, 1140
2394, 1021
2112, 981
99, 1
4031, 1340
650, 387
2489, 1514
3961, 2204
221, 68
998, 684
1055, 633
3268, 1303
3959, 1560
3898, 2094
961, 482
2771, 1648
651, 292
1092, 603
1279, 383
1763, 1018
477, 193
3438, 1279
635, 278
3794, 1284
1561, 668
472, 249
781, 288
961, 651
1472, 783
1000, 684
2063, 1192
796, 396
826, 345
3879, 1406
2720, 1195
2123, 985
3391, 1988
603, 316
1456, 889
398, 192
393, 252
4182, 2191
1580, 894
685, 412
1328, 651
1414, 783
859, 600
883, 499
5193, 2814
241, 124
1359, 659
1150, 452
520, 213
458, 203
2277, 1047
3244, 1396
493, 309
471, 232
1009, 511
3501, 1737
1051, 569
4969, 2900
717, 259
3157, 2100
702, 456
1779, 639
727, 257
674, 394
661, 277
3223, 1957
912, 538
2834, 1110
643, 276
384, 259
637, 303
2904, 1261
3064, 1878
577, 270
982, 574
801, 286
467, 281
776, 230
3551, 2155
660, 339
1352, 646
3768, 2038
1005, 378
4143, 2145
3151, 1344
3412, 1309
1864, 870
3168, 1199
3123, 1127
4100, 2384
3450, 1284
3367, 1495
778, 298
450, 218
580, 267
517, 196
980, 334
3703, 2072
3111, 1892
256, 160
2297, 1016
3371, 1267
4565, 2678
307, 175
500, 182
955, 480
245, 118
673, 351
413, 171
621, 232
699, 317
516, 180
2647, 1230
1108, 310
1832, 778
1305, 787
631, 277
1013, 329
3180, 1212
716, 374
460, 217
721, 260
2977, 1089
852, 434
3192, 1274
2215, 1106
857, 536
2482, 1278
788, 512
4037, 2279
3859, 2095
3220, 1109
291, 181
3771, 1272
576, 332
3605, 2208
3258, 1290
1107, 619
2474, 1326
4249, 2529
4381, 2455
2998, 1377
2765, 1490
1250, 708
997, 463
833, 272
819, 405
636, 293
938, 375
1388, 739
3720, 2363
2651, 1075
2922, 1901
2359, 1072
1262, 755
2797, 1722
3192, 1212
2690, 1082
534, 210
2171, 1455
2340, 1041
2572, 1040
3071, 1628
3354, 2251
816, 471
1171, 517
2180, 955
2715, 1665
600, 214
778, 311
1171, 742
4219, 2490
3544, 1427
2960, 1228
2830, 1307
278, 164
3132, 1394
942, 278
1215, 709
3960, 2105
1162, 616
364, 239
2505, 970
379, 178
838, 307
1930, 788
534, 321
3116, 1936
3079, 1112
392, 190
2740, 1623
416, 223
746, 372
3881, 2326
2521, 1189
605, 264
1298, 609
2018, 1131
4006, 2223
439, 299
1008, 312
3357, 1253
2632, 1684
697, 468
1060, 661
2424, 1348
3470, 2198
2713, 1251
2132, 1174
1298, 845
1002, 352
2681, 1088
2732, 1236
493, 187
3309, 1157
601, 237
2884, 1544
1757, 846
3449, 2211
428, 197
2614, 1047
4110, 2332
1673, 531
3452, 1490
2149, 1103
606, 219
2358, 1129
3169, 1098
356, 184
1251, 659
1263, 499
3837, 1389
2538, 1149
2423, 1522
644, 238
1223, 682
2996, 1559
1531, 665
715, 231
1195, 822
759, 252
683, 207
3156, 1189
600, 264
509, 281
1047, 359
280, 178
467, 276
4031, 1504
2081, 908
3156, 1259
490, 267
767, 318
921, 263
789, 441
1065, 331
790, 437
3280, 1331
3698, 2261
835, 260
1305, 675
1107, 516
2566, 1216
1378, 670
1113, 355
4194, 2502
2738, 1235
654, 389
1985, 979
742, 435
635, 354
2530, 1084
3005, 1155
3416, 2321
925, 394
3701, 2091
2029, 995
3123, 1409
577, 349
1350, 422
3008, 1276
645, 288
3203, 1292
2724, 1835
3713, 2057
833, 420
1292, 821
2886, 1303
1128, 585
648, 294
1030, 654
2532, 1109
3797, 2149
2663, 1116
1175, 503
4564, 2342
1799, 939
2101, 1250
2686, 1390
3065, 1108
1305, 614
1089, 618
732, 273
930, 490
1197, 650
4953, 3018
1081, 564
1881, 846
467, 310
740, 307
3183, 1136
1683, 1043
1218, 378
3471, 1956
2552, 1135
530, 238
878, 309
1562, 1256
3034, 1319
712, 267
1104, 565
516, 221
2886, 1455
1226, 755
341, 179
3167, 2006
1518, 767
1137, 651
472, 187
2853, 1264
2384, 1107
2100, 798
2158, 1018
2301, 931
667, 340
741, 389
468, 336
2853, 1251
955, 314
3495, 1395
719, 342
2946, 1240
3489, 2140
478, 228
456, 219
1251, 628
3494, 1372
295, 94
1576, 752
2851, 1105
2753, 1032
2991, 1124
4743, 1763
3136, 1193
2395, 1323
4485, 2607
792, 466
914, 439
367, 162
1317, 663
2785, 1255
1332, 648
983, 589
3005, 1125
1298, 758
1266, 767
2517, 992
765, 278
3036, 1364
1516, 853
1017, 549
781, 322
485, 253
2107, 1033
3318, 1582
279, 159
396, 154
695, 470
1571, 623
703, 245
2943, 1342
4976, 2844
3133, 2034
517, 280
730, 299
948, 486
1037, 609
532, 243
5093, 2970
1130, 524
829, 257
919, 302
729, 312
2651, 994
568, 271
3236, 1294
1248, 388
2613, 1135
1510, 559
1975, 1126
2668, 1228
442, 156
3056, 1930
3925, 2398
1084, 525
726, 251
1018, 561
1022, 342
1046, 733
3913, 1482
665, 417
2484, 1523
2327, 1151
1309, 769
1345, 334
2740, 1138
2785, 1154
546, 209
350, 179
3764, 1378
3663, 1348
3061, 1138
815, 501
274, 131
648, 411
1833, 867
818, 442
3425, 1279
2847, 1110
1260, 504
3490, 1369
684, 351
710, 274
1538, 692
435, 190
4702, 2577
785, 288
3988, 1612
771, 447
2125, 832
2338, 1022
906, 400
789, 312
501, 307
530, 263
1623, 878
2549, 1238
1129, 276
3620, 1983
1000, 475
674, 378
3957, 2065
323, 155
2373, 973
2128, 943
1833, 823
679, 296
2495, 1258
515, 184
257, 135
3888, 1507
3673, 1229
2708, 1139
396, 243
310, 230
880, 599
1179, 600
3178, 1236
4250, 2443
1053, 565
1555, 752
3351, 1532
781, 438
3205, 1321
486, 160
4248, 1551
3353, 1382
2985, 1267
1151, 520
3405, 2184
865, 295
2583, 1186
4903, 2674
472, 218
771, 313
1224, 674
609, 369
530, 232
3938, 2306
674, 377
499, 309
528, 228
2324, 1337
3474, 1402
1714, 1195
3778, 2518
700, 469
1430, 555
1824, 702
551, 197
400, 187
807, 517
3301, 1228
2284, 1064
1167, 423
3988, 2315
481, 318
3878, 1578
1217, 583
2644, 1419
948, 537
1521, 511
1782, 702
520, 212
1660, 813
3534, 1401
2797, 1034
3232, 1248
1099, 540
370, 217
3183, 1400
2178, 1098
393, 220
615, 249
5163, 3056
3005, 1575
2511, 1183
1551, 740
2035, 1031
3413, 1257
419, 280
2708, 1106
3947, 1495
548, 202
2521, 1230
682, 278
1170, 576
4565, 2581
4634, 1599
423, 204
709, 227
991, 530
2134, 1056
315, 156
574, 208
3806, 2296
596, 237
900, 291
1070, 525
4567, 2486
427, 186
623, 220
921, 272
3103, 1295
573, 244
4334, 2346
256, 136
899, 323
278, 152
932, 541
2511, 1044
713, 263
1826, 1003
2569, 1083
1863, 1066
3042, 1276
3274, 1295
2678, 1599
991, 569
1312, 636
2658, 1071
3667, 1239
791, 428
1003, 525
2540, 904
343, 172
618, 389
693, 259
3071, 1132
640, 305
2732, 1163
1440, 608
1462, 688
1958, 1037
878, 610
719, 283
3771, 1288
1588, 956
380, 155
3197, 1398
3264, 1473
561, 252
3452, 1321
3103, 1883
3100, 1118
4142, 2355
2565, 1560
880, 294
3564, 1767
875, 339
642, 268
3931, 2421
4024, 2480
608, 264
2034, 1066
1453, 513
458, 195
2675, 1088
1787, 839
732, 287
1232, 575
1260, 276
714, 312
1324, 598
3130, 1876
1143, 613
789, 246
877, 614
661, 254
2710, 1053
1837, 998
1679, 789
2637, 993
2036, 1142
1156, 579
513, 189
3343, 1257
349, 144
723, 305
4061, 1350
523, 252
526, 326
494, 175
2976, 1869
1558, 855
362, 187
1284, 588
3287, 1373
1099, 613
3682, 1416
478, 380
587, 337
2825, 1380
1665, 575
569, 273
652, 220
348, 143
2788, 1298
668, 375
2382, 1453
1039, 522
611, 234
2603, 1010
3521, 1368
2684, 1149
3782, 2403
3175, 1859
1129, 544
285, 171
1269, 764
1075, 554
3133, 2090
2557, 1121
890, 517
2995, 1167
2106, 1000
1292, 593
830, 420
1865, 713
3730, 1473
1751, 907
3214, 1342
765, 251
3243, 1879
684, 266
2413, 1089
765, 463
290, 155
1401, 892
1166, 797
640, 250
974, 471
4452, 1660
661, 348
968, 536
2942, 1143
1203, 474
2898, 1967
538, 244
3201, 1412
468, 221
729, 232
3487, 1282
617, 269
1769, 813
585, 233
384, 155
725, 469
683, 279
1003, 282
1340, 755
2323, 877
3289, 1203
2925, 1642
430, 243
973, 618
3827, 2232
3546, 1322
304, 185
2926, 1026
534, 194
4149, 2087
1905, 1107
751, 426
3324, 2197
1239, 644
3351, 1253
3229, 1268
1355, 699
1030, 531
537, 268
2390, 1119
426, 235
688, 355
2460, 1146
975, 495
802, 292
748, 422
591, 351
2308, 1185
557, 331
1625, 751
1220, 787
447, 200
1328, 599
719, 306
3204, 1721
499, 217
391, 187
2244, 1198
411, 225
505, 200
512, 217
960, 565
1188, 731
672, 218
779, 524
706, 351
1164, 907
1001, 393
3584, 1307
3196, 1864
3013, 1173
1345, 672
498, 232
437, 227
592, 236
564, 239
3217, 1264
981, 570
3216, 1113
2861, 1075
1154, 534
3058, 1887
3092, 1280
3265, 1994
3477, 1998
1295, 710
3018, 1255
3027, 1208
902, 383
2831, 1301
895, 253
1202, 615
1202, 639
548, 222
748, 418
792, 300
2013, 857
2861, 1624
3295, 1373
1520, 881
2123, 926
4509, 2424
2263, 1139
2484, 1282
1501, 626
586, 226
686, 292
877, 469
3009, 1138
483, 324
521, 247
2549, 975
1127, 631
1397, 611
1238, 614
714, 394
3771, 2166
3527, 1508
597, 298
4080, 1387
2732, 1099
364, 126
1036, 603
758, 287
2890, 1194
649, 262
2417, 1015
472, 202
697, 254
1898, 1084
1528, 795
3719, 2132
3111, 1160
3042, 1662
2732, 1042
1152, 516
1564, 931
4132, 2619
2895, 1045
3112, 1347
2536, 1104
1754, 981
1662, 722
493, 249
1927, 1142
402, 155
3907, 1440
3127, 1072
4531, 1508
3779, 2115
1101, 625
1794, 888
3000, 1287
3238, 1270
455, 206
1415, 743
864, 384
854, 539
531, 193
1941, 1019
688, 395
896, 547
831, 526
991, 581
4370, 1528
325, 170
578, 345
1215, 515
542, 227
5267, 2963
2221, 1201
629, 257
3067, 1244
1616, 847
2700, 1032
617, 420
1780, 993
2740, 1033
725, 324
242, 144
2834, 1158
758, 240
1835, 978
1379, 687
523, 205
2964, 1248
1858, 1082
3246, 1339
893, 295
634, 369
3208, 1143
315, 158
3460, 1392
1120, 669
3463, 1411
4178, 2260
3290, 1737
4175, 2324
3325, 1535
3250, 1208
392, 187
2760, 1102
4900, 2695
1744, 822
462, 174
1111, 599
632, 345
787, 346
583, 274
817, 531
3283, 1224
3199, 1307
1159, 582
5067, 2545
732, 292
364, 171
743, 439
2538, 1009
3619, 1485
923, 368
3469, 2076
2800, 1132
597, 200
2050, 889
2284, 1461
1411, 520
1044, 584
2717, 1400
472, 223
303, 119
3491, 1241
967, 574
3299, 1881
998, 415
2790, 989
1118, 571
3219, 1179
648, 247
674, 326
2788, 1088
482, 193
1126, 482
3084, 1476
2633, 1185
3198, 1598
2345, 986
577, 236
1545, 1078
2037, 958
3213, 1455
2899, 1213
3606, 1944
596, 350
2589, 1214
820, 470
1035, 547
1186, 456
801, 253
1689, 1100
3705, 1213
786, 499
741, 451
377, 193
4021, 2317
4024, 2418
550, 234
2772, 1345
509, 241
4212, 1589
2155, 1007
455, 233
2542, 1025
3692, 2062
871, 271
3800, 1420
2900, 1879
506, 354
843, 544
1430, 587
2625, 1186
698, 279
2873, 1159
667, 366
1700, 741
2666, 1313
3635, 1406
579, 215
425, 217
873, 475
2831, 1182
932, 267
390, 267
2502, 1121
3071, 1105
1668, 944
482, 290
1499, 854
976, 500
3662, 1977
209, 114
2698, 1173
124, 52
1204, 748
305, 162
2773, 1276
3845, 1436
3575, 1491
1315, 606
235, 138
3549, 1949
323, 163
2848, 1733
1403, 526
1086, 656
2747, 1323
2970, 1222
653, 258
429, 306
2822, 1066
2732, 1097
3123, 1654
3580, 1289
3986, 2231
3815, 2116
656, 388
3576, 1310
1499, 763
562, 232
372, 160
426, 174
3289, 1202
1265, 506
2118, 951
2274, 1115
2235, 999
622, 362
1359, 821
3586, 1178
1534, 766
541, 306
3651, 1395
3679, 2230
2859, 1279
563, 374
1121, 494
880, 283
835, 310
1716, 715
605, 366
953, 340
4268, 2613
2393, 1349
727, 358
2567, 1139
3224, 1186
311, 171
1889, 1127
1963, 1099
1565, 1174
1930, 771
725, 321
4073, 2210
3131, 1873
2009, 918
1561, 684
472, 210
2970, 1237
2656, 1116
2557, 1691
4336, 1328
1166, 631
1257, 777
784, 384
3326, 1215
548, 335
1453, 1089
1063, 539
3980, 2039
4185, 2459
547, 260
530, 343
1545, 619
3926, 2096
3711, 2046
1726, 764
4447, 1371
874, 265
936, 443
4110, 2572
2690, 1720
2948, 1075
1107, 675
3869, 1479
2632, 1292
807, 286
3601, 1834
1177, 668
3026, 1222
2781, 1141
1402, 493
2690, 1108
507, 357
4435, 2404
684, 398
1316, 859
2179, 1409
1487, 859
4015, 1455
541, 298
519, 176
2194, 1375
3653, 2099
2099, 867
2110, 848
2810, 1225
3599, 1215
3733, 1270
1357, 803
3720, 1442
382, 160
802, 267
658, 239
493, 284
1864, 834
1102, 482
405, 187
2405, 968
2713, 964
1065, 585
450, 220
3252, 1186
891, 312
584, 194
1377, 617
829, 292
2714, 1479
3338, 2015
667, 291
1556, 715
4286, 2512
3129, 1317
2476, 1565
690, 376
348, 216
1606, 722
3719, 2007
1423, 760
2443, 1214
3565, 1296
2335, 1062
709, 270
623, 357
669, 291
1231, 674
601, 327
1241, 500
821, 416
715, 451
768, 328
2783, 1725
2409, 1049
599, 232
1920, 1220
1535, 367
3336, 1834
2958, 1223
3623, 1328
3408, 1148
600, 203
2002, 851
276, 121
194, 120
384, 176
1162, 618
3790, 2285
612, 231
4011, 2406
5064, 2677
1446, 496
3587, 1384
608, 278
2611, 1146
298, 180
497, 175
3642, 2274
1674, 747
1343, 378
2592, 1074
2621, 1214
810, 287
1086, 410
4190, 2350
1223, 655
5137, 2873
2327, 1215
465, 207
3141, 1886
3130, 986
3552, 1964
3231, 1845
633, 249
317, 134
782, 420
480, 229
892, 461
1395, 734
658, 361
543, 231
2745, 1746
3103, 1213
3479, 1212
1398, 585
1367, 565
4322, 2266
4960, 2607
1651, 578
1123, 609
406, 190
1507, 805
3739, 2360
1168, 737
1148, 522
2395, 995
2701, 1633
3187, 1315
1267, 587
1853, 639
2927, 1772
3465, 1921
725, 442
742, 403
290, 161
841, 475
4274, 2569
476, 172
773, 283
1026, 608
1337, 364
954, 588
724, 438
659, 230
1376, 559
3532, 1340
945, 502
260, 152
1708, 1077
4241, 1484
3288, 1361
1263, 848
1562, 931
2045, 955
514, 248
1674, 797
3394, 1370
2336, 1116
2492, 1118
4590, 2709
348, 149
1352, 669
766, 333
1606, 769
3316, 2068
2812, 1226
963, 581
348, 168
2744, 1064
3973, 2300
2889, 1307
717, 226
578, 264
678, 285
3256, 1135
4352, 2357
1029, 649
1167, 564
2173, 1210
520, 292
409, 194
2128, 1110
4171, 2396
1575, 857
195, 121
885, 487
2818, 1739
1613, 900
1961, 925
2943, 1714
2432, 1173
417, 189
1648, 797
1019, 474
2980, 1925
4006, 2532
589, 342
531, 204
2318, 1049
3186, 1105
3817, 1484
1260, 847
229, 142
1565, 674
882, 319
3014, 1515
2758, 1374
2340, 1269
3752, 2419
434, 201
1101, 629
853, 538
1607, 644
2546, 1195
504, 327
694, 247
1263, 557
390, 182
2330, 1290
489, 203
2331, 1097
4056, 2428
677, 417
1179, 401
1238, 617
1014, 408
3632, 1618
1204, 662
2257, 979
3078, 1292
3717, 2155
1958, 990
1019, 562
1327, 626
396, 178
4027, 1507
2028, 955
3548, 1413
584, 369
3269, 1289
855, 516
396, 197
3271, 2236
2057, 1030
2684, 1351
864, 265
572, 232
659, 269
2853, 1290
1258, 826
3461, 1301
2018, 1079
636, 232
426, 290
1019, 426
371, 182
867, 528
3427, 1358
2435, 1150
394, 165
751, 295
2832, 1165
2590, 1051
314, 172
338, 192
3336, 2045
1250, 666
1902, 701
778, 239
892, 329
847, 424
3189, 1282
972, 329
431, 180
370, 175
3853, 2397
3162, 1951
4349, 2621
873, 517
2320, 1122
1174, 538
1290, 447
711, 474
3451, 1239
451, 181
196, 96
754, 490
3569, 1548
3505, 1439
1549, 657
285, 121
550, 279
801, 505
4643, 2392
832, 298
1803, 1011
2874, 1206
898, 314
533, 222
1708, 766
402, 243
4365, 1575
1360, 666
347, 192
864, 299
915, 331
648, 254
3015, 1394
911, 505
2099, 1106
834, 434
4562, 2470
2198, 984
1489, 670
3501, 1830
3975, 2299
4458, 2498
1051, 720
570, 225
3253, 1225
1338, 701
4312, 2565
2504, 1143
3462, 2046
1184, 693
3537, 1925
1351, 651
3164, 1153
2286, 1241
1231, 582
2264, 921
1034, 563
976, 303
2986, 1256
957, 573
944, 622
1709, 904
574, 356
770, 343
749, 285
3773, 2321
648, 442
2414, 921
2630, 1742
637, 265
1175, 606
935, 299
1241, 601
382, 191
2047, 1000
2644, 1342
1925, 795
730, 382
1162, 876
1086, 472
779, 313
611, 234
526, 266
4331, 2573
3705, 2263
644, 274
1382, 600
2594, 1080
4677, 2693
1188, 283
903, 342
538, 245
2455, 1076
1813, 869
1444, 815
3603, 1636
715, 451
1086, 340
3465, 1461
3857, 2442
3574, 2227
1124, 519
4010, 2501
2209, 940
2917, 1214
811, 556
3006, 1387
677, 467
3602, 2136
625, 291
1215, 438
929, 373
622, 220
583, 252
1916, 927
3616, 1636
3945, 1584
1125, 708
362, 226
4367, 1443
640, 251
1646, 822
1999, 983
2377, 1154
673, 449
678, 246
709, 244
3104, 1145
456, 185
979, 321
1236, 594
2466, 1017
4597, 2349
914, 632
3041, 1225
1009, 612
821, 494
4158, 2195
1195, 564
3983, 2281
3847, 1456
808, 407
3489, 1910
326, 148
1280, 725
1232, 610
652, 230
3236, 1217
609, 273
263, 167
809, 315
672, 401
3492, 2236
731, 277
1127, 668
542, 312
845, 388
3697, 2015
1079, 542
875, 479
2034, 800
1014, 524
5848, 2883
802, 498
3702, 2153
3873, 2347
2831, 1215
340, 161
4442, 2367
2598, 1098
948, 625
3068, 1163
1308, 633
760, 388
1659, 677
1173, 561
4960, 2815
3076, 1284
2182, 956
4202, 1466
3258, 1242
2877, 1079
791, 276
1286, 628
153, 66
2772, 1210
321, 193
2355, 1141
3452, 2020
3358, 1284
712, 399
528, 330
1020, 545
574, 242
2809, 1909
2465, 1106
3193, 1757
3496, 1166
468, 254
1221, 306
1209, 719
960, 634
4954, 2743
3833, 2446
433, 310
458, 258
4881, 2302
3380, 1234
1379, 623
1838, 832
1203, 659
4871, 3002
3451, 1388
1017, 545
4564, 2835
2859, 1215
862, 540
1024, 567
3239, 1853
362, 157
1107, 709
4037, 1239
2569, 1396
573, 203
379, 187
2797, 1095
3549, 1522
1032, 659
2011, 1112
502, 246
1536, 803
818, 492
436, 173
1437, 833
4140, 2299
831, 566
104, 77
1446, 892
686, 358
1224, 404
516, 312
346, 171
425, 280
3043, 1285
716, 322
3453, 1483
1117, 374
1621, 671
1601, 787
375, 176
443, 236
827, 298
2161, 1254
2407, 1192
478, 186
2668, 1108
754, 261
977, 597
865, 486
3893, 1380
3470, 1536
2421, 1560
1271, 592
1292, 470
1201, 688
951, 509
652, 278
3265, 1999
1003, 561
2636, 1211
3185, 1456
710, 220
304, 177
1162, 663
962, 611
4018, 2363
888, 386
3435, 1539
474, 190
856, 453
955, 268
503, 200
3150, 1333
3223, 1189
1085, 257
3596, 2072
615, 344
1074, 483
2465, 1070
577, 227
187, 113
615, 245
2190, 1008
974, 504
1182, 528
2687, 1126
2684, 1206
411, 167
655, 437
925, 517
619, 423
671, 279
2709, 981
1290, 260
3061, 1170
659, 422
1468, 676
3382, 2084
4254, 1633
2225, 1161
747, 268
857, 318
2526, 997
720, 462
1698, 934
790, 266
2315, 809
1179, 558
742, 494
560, 254
3742, 1344
2367, 1116
2456, 1527
511, 206
214, 133
5066, 2909
159, 126
873, 247
275, 143
1557, 721
449, 188
1516, 842
300, 231
4311, 2693
1698, 765
1525, 473
2951, 1162
396, 172
1135, 582
2689, 965
5045, 2719
829, 548
2898, 1679
3057, 1171
2394, 1057
329, 173
716, 352
1895, 950
727, 447
672, 441
1224, 340
475, 197
3096, 1129
3726, 1527
2284, 1074
353, 206
330, 232
1296, 675
409, 280
550, 246
536, 297
846, 250
5917, 2950
3100, 1259
1059, 310
455, 222
647, 237
485, 306
2065, 955
1141, 615
545, 238
4620, 2482
1173, 595
827, 262
1068, 661
1132, 681
3323, 2110
1322, 793
2166, 916
3533, 2113
1661, 709
698, 245
3277, 1992
606, 206
520, 264
733, 251
2953, 1318
1514, 784
987, 322
3892, 2255
2797, 1194
392, 202
3925, 1390
3691, 2209
2553, 1055
2505, 1297
3583, 2303
872, 458
3271, 1955
2597, 1284
2556, 1145
2191, 1027
1654, 782
724, 319
3462, 1362
337, 181
2794, 978
1415, 688
3147, 1901
2130, 1033
609, 193
832, 467
1082, 568
1986, 1022
2272, 1046
841, 302
492, 283
1054, 648
2402, 1149
1819, 804
72, 1
860, 254
627, 422
778, 294
2387, 1142
495, 224
1419, 612
4174, 2116
515, 193
659, 251
751, 352
1544, 744
2269, 1136
560, 221
3262, 2111
1336, 742
4251, 1555
457, 306
4492, 2575
645, 265
764, 290
2523, 1016
2439, 1488
3272, 2238
984, 477
1403, 745
1213, 522
2987, 1209
3386, 1820
2142, 1005
593, 353
3916, 1400
4006, 2022
2688, 1137
3596, 1605
1586, 780
1512, 814
2192, 1157
926, 480
349, 196
3008, 1208
1164, 764
2936, 1896
884, 296
4057, 2079
2851, 1191
1520, 959
799, 286
2737, 1101
687, 281
601, 271
2698, 986
1058, 562
592, 270
1442, 956
737, 278
1544, 709
3987, 1675
769, 328
3525, 2067
580, 270
2995, 1274
1201, 608
1468, 784
497, 307
737, 451
939, 629
1095, 315
1717, 989
457, 251
2262, 1099
460, 181
3336, 1369
2668, 976
2390, 995
1543, 784
1072, 535
2020, 798
1612, 800
3444, 1320
2941, 1263
2516, 1604
3436, 1346
579, 347
850, 285
296, 128
4209, 2592
2963, 1134
728, 283
629, 158
5264, 2620
3162, 1985
2321, 1085
230, 137
805, 494
2078, 1111
1578, 858
1200, 594
787, 304
471, 219
446, 200
4125, 2535
618, 361
794, 314
622, 331
400, 216
1077, 557
956, 267
979, 565
823, 430
749, 507
4824, 2300
1265, 326
2919, 1386
674, 241
3718, 2005
3087, 1294
2717, 1049
3320, 1414
3802, 2359
3593, 1404
2582, 1206
3689, 2304
986, 605
1039, 580
2783, 1097
856, 520
364, 147
3849, 2424
638, 257
550, 227
261, 157
2631, 1147
400, 196
456, 346
3200, 1429
442, 300
2217, 1188
3146, 1670
3796, 1861
4037, 2326
630, 364
423, 219
2888, 1355
1165, 507
1064, 521
4182, 1622
848, 538
1038, 431
2391, 1472
2219, 1146
1107, 666
3213, 1527
4968, 2763
1089, 405
627, 393
1008, 541
3362, 1245
1228, 740
3555, 1980
3299, 1947
947, 473
3366, 1887
1183, 714
1803, 1115
2076, 1014
3778, 1341
3298, 1140
2980, 1001
1272, 548
3743, 1376
4835, 2438
1787, 885
1705, 1025
3470, 1430
3062, 1141
3828, 1444
597, 303
3126, 1315
233, 159
1452, 695
590, 218
478, 225
449, 176
444, 243
677, 292
1123, 608
2385, 988
1788, 909
536, 216
3662, 1283
1165, 666
2096, 1011
2700, 1200
663, 287
609, 256
3484, 1307
3058, 1452
2612, 1673
215, 144
883, 253
783, 311
1030, 517
867, 537
2389, 1591
3518, 1404
1295, 707
1469, 762
2915, 1306
468, 260
1372, 852
1350, 698
2793, 1590
410, 191
1040, 336
2114, 1111
1703, 748
862, 327
570, 223
2479, 1212
512, 373
4087, 1527
557, 240
3542, 2050
1029, 580
1594, 718
3410, 1995
319, 160
193, 64
2839, 1268
1289, 553
3810, 2443
2812, 1108
744, 286
2676, 1099
885, 469
625, 249
508, 215
2826, 1212
411, 226
689, 238
3154, 2094
2418, 1211
548, 198
1024, 499
1081, 523
495, 277
1381, 532
470, 231
537, 347
4728, 2634
1729, 827
2430, 1474
2570, 1068
806, 399
2918, 1756
429, 131
3006, 1304
2604, 1348
1455, 694
1042, 516
1012, 522
2986, 1908
2841, 1297
523, 220
337, 187
553, 222
1822, 886
644, 308
1357, 572
2481, 1078
2100, 1072
3154, 1617
703, 295
2857, 1347
3786, 1501
402, 182
3587, 1272
896, 506
4158, 2421
578, 220
3908, 1496
951, 551
4161, 2139
576, 230
3524, 2183
560, 233
1700, 1058
5704, 2781
637, 392
661, 244
924, 435
1245, 346
1618, 890
1798, 930
759, 251
2873, 1762
3345, 1238
803, 342
374, 217
2811, 1256
1033, 703
509, 306
623, 247
3763, 1509
1303, 414
2758, 1206
2748, 1199
2734, 990
599, 241
1150, 663
678, 243
3432, 1329
1207, 416
755, 271
1304, 731
455, 260
3435, 1307
3493, 2210
635, 288
4206, 1430
2340, 1080
4003, 1488
1700, 800
4581, 2674
749, 361
5141, 2696
3866, 1397
1492, 911
686, 441
1704, 956
1675, 581
2834, 1886
926, 623
904, 416
490, 279
283, 133
785, 306
732, 295
512, 345
3205, 1213
1883, 975
2848, 1224
217, 146
2433, 1055
3076, 1269
1008, 608
2165, 1270
447, 276
1313, 746
853, 340
726, 351
3294, 1193
1527, 875
368, 173
4017, 1502
977, 300
2567, 1651
843, 357
402, 250
452, 252
1902, 1057
1799, 677
1086, 650
2540, 1234
1840, 1014
930, 584
386, 189
1283, 350
408, 230
4121, 2269
3397, 1391
3512, 1391
2984, 1284
1518, 841
2763, 1149
2579, 1072
895, 348
381, 159
2804, 1368
386, 200
3597, 1380
653, 281
804, 502
1675, 732
2895, 1352
592, 242
3926, 1586
773, 533
345, 173
382, 266
4230, 2480
4571, 1664
756, 277
604, 298
745, 300
2515, 1010
966, 612
1700, 815
745, 255
3831, 1458
4157, 2187
2744, 1223
471, 216
2162, 886
2525, 1059
3017, 1915
2353, 1158
1320, 853
2889, 1252
348, 151
3564, 1493
874, 465
3049, 1970
741, 417
3525, 1283
3148, 1926
577, 302
1418, 1020
580, 353
2797, 1072
2182, 1056
641, 198
733, 385
2563, 983
2715, 1815
3097, 1124
2145, 914
1153, 386
1334, 650
3130, 1642
2974, 1982
3527, 1430
2607, 1264
2689, 1073
3236, 2066
2030, 912
2389, 1116
767, 443
393, 195
595, 254
872, 523
1533, 701
690, 406
3219, 2152
590, 239
1556, 808
2818, 1366
432, 185
1300, 710
822, 279
2601, 1289
587, 345
907, 590
3471, 2263
1832, 1184
411, 163
3068, 1765
1344, 630
2644, 1372
2635, 1249
2287, 1340
1302, 527
1665, 601
228, 151
4124, 1538
1418, 595
1852, 1056
1128, 650
2178, 992
1695, 914
3032, 1351
669, 357
2912, 1251
680, 269
278, 137
956, 302
1633, 764
2270, 1070
431, 196
3680, 1582
3262, 1297
1215, 534
4430, 1720
1096, 351
721, 379
319, 157
756, 250
929, 467
3363, 1225
2657, 1049
2922, 1352
2728, 1119
1582, 871
429, 178
1316, 819
748, 373
1775, 838
562, 187
2872, 1192
2183, 1297
3203, 2003
3887, 2278
1469, 534
802, 319
2790, 1735
3669, 1403
961, 329
1515, 700
3133, 1116
828, 224
1995, 840
2581, 1041
949, 337
1983, 1134
418, 220
1896, 901
2926, 1729
3666, 2271
551, 357
2289, 1009
1960, 1089
1452, 866
937, 343
858, 496
2659, 1064
1266, 531
2846, 1206
1437, 737
3321, 2151
599, 416
997, 584
3456, 2129
1198, 607
2652, 1210
2917, 1056
2960, 1814
1815, 916
3825, 1338
1033, 610
1503, 349
529, 203
1045, 706
884, 525
965, 574
557, 249
2717, 1107
1450, 718
4496, 2371
1140, 370
1008, 473
602, 275
659, 228
2810, 1800
1277, 721
742, 365
600, 281
3319, 1257
1161, 775
3840, 2088
893, 224
2368, 1102
504, 193
994, 583
524, 249
447, 187
610, 242
383, 199
1066, 354
2926, 1374
1650, 775
1472, 488
1472, 847
508, 210
2874, 1255
2713, 1130
3395, 1431
969, 280
261, 148
1474, 805
396, 232
757, 364
2180, 973
2688, 1357
2906, 1185
745, 460
3098, 1243
977, 633
3035, 1345
1329, 762
1032, 577
619, 411
3998, 2235
280, 162
2758, 1169
586, 276
3069, 1257
2608, 1140
697, 274
1148, 722
714, 422
1364, 583
2190, 1097
2405, 1253
647, 400
583, 316
3954, 1519
414, 178
2201, 983
770, 415
1215, 689
934, 616
539, 257
3306, 2221
1164, 549
580, 279
928, 572
797, 307
2167, 1123
1829, 762
654, 235
1291, 707
492, 221
3248, 1277
557, 198
537, 328
4143, 2261
1146, 592
796, 301
981, 602
1917, 935
4028, 1477
3240, 2155
2384, 1009
777, 250
778, 414
668, 271
512, 261
1251, 575
1173, 615
3155, 1541
3356, 1544
1101, 624
1193, 675
2738, 1151
446, 174
3089, 1826
2695, 1040
1931, 1011
778, 281
1849, 891
757, 283
743, 268
668, 251
1789, 796
2422, 979
1530, 553
451, 215
2976, 1826
2893, 1880
2726, 1124
470, 207
1095, 573
2252, 1196
5086, 3009
364, 174
474, 234
1284, 608
2853, 1395
1474, 690
3201, 1129
1822, 959
1084, 303
1677, 927
653, 316
552, 231
594, 267
539, 247
3451, 1256
563, 216
2122, 833
553, 229
1413, 354
508, 198
2978, 1457
353, 157
1046, 272
3938, 1388
3044, 1298
477, 146
2518, 1210
2995, 1406
1183, 621
315, 163
357, 175
451, 222
1209, 706
3411, 1287
2378, 1332
2731, 1347
1265, 591
2445, 1149
2200, 1022
3165, 1266
2881, 1125
2616, 1065
2913, 1707
514, 206
3027, 1200
3044, 1225
1773, 1027
437, 265
863, 356
3444, 1599
2551, 1136
673, 343
3797, 1424
3131, 2037
3095, 1290
1285, 701
659, 380
1997, 1085
2487, 1106
2466, 1553
1926, 1012
2324, 1174
4297, 2099
3074, 1236
2243, 909
1746, 1075
1144, 623
1479, 710
3022, 1251
2757, 1073
2199, 1107
1847, 905
220, 128
4015, 2145
2959, 1327
1311, 912
2991, 1220
497, 307
2692, 1089
3108, 1830
1317, 724
4291, 1592
800, 462
443, 180
3054, 1858
1483, 786
3492, 1271
1753, 825
1531, 504
4111, 1328
946, 551
1543, 833
2752, 1097
1754, 911
861, 285
822, 283
656, 309
3123, 1125
702, 424
2825, 1158
260, 100
433, 175
724, 294
4150, 2237
1440, 802
3776, 2388
3478, 1321
396, 261
775, 298
372, 183
2303, 1054
1549, 845
690, 357
3295, 1583
545, 264
4619, 2867
1124, 345
3930, 1477
1291, 553
541, 271
4250, 2629
625, 233
1547, 776
5069, 2762
687, 289
529, 283
2793, 1047
3750, 1365
319, 150
2556, 1182
3513, 2102
1322, 993
3285, 1978
609, 253
3568, 2036
3271, 1347
619, 472
2333, 1317
828, 305
3983, 1477
2136, 1256
3369, 1132
3014, 1364
1273, 755
827, 420
612, 269
4540, 2711
463, 310
3359, 2006
1154, 515
1093, 617
727, 221
1389, 754
1488, 886
2056, 958
537, 370
1998, 1158
4137, 2479
2823, 1755
448, 188
2540, 1327
645, 248
1706, 786
2862, 1167
604, 305
789, 431
537, 287
835, 306
4990, 2749
655, 263
2425, 1090
1097, 351
4626, 2387
1183, 491
500, 230
2877, 1271
1093, 312
2993, 1414
2604, 938
3773, 1434
1293, 660
2557, 1042
2048, 1134
2362, 953
4257, 2533
1325, 774
823, 258
418, 178
662, 424
920, 279
524, 253
1755, 872
960, 377
353, 153
313, 134
2166, 1390
3487, 1388
1138, 665
2372, 1085
832, 519
469, 165
470, 239
3927, 2125
563, 181
891, 507
3215, 1266
1445, 502
3602, 1338
915, 336
641, 256
1440, 654
4475, 2709
2963, 1196
895, 540
2368, 1204
1821, 774
1094, 342
651, 278
3353, 2201
589, 373
2628, 1036
3358, 1450
544, 229
966, 590
3551, 2055
1125, 636
1330, 754
383, 176
1192, 587
767, 234
786, 315
1692, 928
3526, 1323
921, 564
2598, 1662
2748, 1333
3448, 1854
1693, 909
264, 138
2589, 1106
1509, 865
445, 294
4145, 1541
634, 296
1105, 293
1917, 1034
2998, 1709
684, 295
3372, 1361
2771, 1267
3431, 1378
676, 426
3681, 2198
582, 331
4294, 1561
1134, 355
2762, 1101
3290, 1261
892, 517
491, 215
683, 208
1026, 563
4150, 2439
3429, 2089
585, 212
3174, 1251
253, 106
2253, 953
506, 304
3355, 1232
2501, 1212
1701, 962
2994, 1863
283, 142
4759, 2246
1032, 336
2591, 1246
4429, 2727
859, 463
2645, 1509
1258, 840
647, 261
3536, 2093
250, 152
1737, 856
525, 243
513, 208
1368, 623
3374, 1297
577, 254
2774, 1097
977, 610
203, 135
1045, 536
344, 233
1215, 744
2564, 1600
4388, 2584
1084, 618
715, 318
3483, 1963
1929, 1181
2528, 1073
1075, 508
4466, 2513
963, 311
970, 367
2593, 1083
2980, 1174
1396, 602
213, 70
3492, 1315
2640, 1232
1245, 869
382, 207
320, 200
609, 211
3662, 2279
2726, 1112
2797, 1030
3167, 1322
3898, 2266
508, 278
1031, 582
607, 244
1339, 796
3072, 1245
848, 301
1115, 249
4319, 2368
4018, 1366
4302, 1612
1678, 970
3109, 1948
1276, 725
332, 144
530, 346
1862, 820
2171, 983
954, 321
4379, 2182
3695, 1288
3275, 1280
2809, 1009
2859, 1037
3161, 1304
618, 367
595, 232
1113, 268
1095, 334
3368, 2027
760, 292
761, 462
2336, 877
1400, 798
2266, 1099
1902, 948
1268, 642
720, 402
2431, 951
1181, 627
202, 73
1403, 705
738, 254
1411, 763
509, 203
665, 331
503, 327
932, 600
3403, 1278
3176, 2103
647, 220
3027, 1509
2742, 1214
708, 434
830, 455
1308, 536
1072, 253
571, 264
3530, 1973
3260, 1825
625, 279
771, 362
4703, 2660
1693, 775
1250, 511
2686, 1081
4040, 2521
1527, 734
1722, 1396
3057, 983
918, 337
431, 220
514, 198
1094, 478
959, 466
1535, 656
3452, 1358
2366, 1067
595, 255
2911, 1271
1115, 659
3578, 1257
898, 306
311, 177
3599, 1370
467, 146
669, 233
1122, 598
1834, 830
3931, 1957
579, 352
1112, 412
283, 167
2027, 897
1019, 578
537, 232
4412, 1456
3863, 1445
509, 238
1476, 968
3676, 1543
724, 399
862, 525
272, 140
1193, 547
2358, 1258
551, 278
781, 423
285, 210
671, 250
833, 376
1404, 647
3655, 1349
2316, 1352
956, 298
3540, 1289
4223, 1474
1373, 846
1139, 706
613, 230
3136, 2059
660, 348
3212, 1749
795, 320
2903, 1378
1859, 898
3372, 1204
1340, 606
1945, 970
3447, 2123
4493, 2726
553, 203
382, 214
2326, 1111
548, 227
3654, 1450
1687, 862
2572, 1590
2632, 1160
1779, 928
2800, 1210
3165, 1848
227, 106
3559, 2084
899, 426
3032, 1259
1143, 750
421, 265
2931, 1128
2552, 1097
896, 357
2773, 1184
1297, 600
2749, 1335
262, 156
564, 255
661, 416
4285, 2564
3448, 1248
634, 282
5024, 3036
578, 197
2442, 1039
3161, 1336
429, 184
646, 251
682, 285
1210, 670
4395, 2587
1808, 760
1229, 565
1346, 660
3691, 2034
3182, 1847
3701, 2267
445, 193
1155, 542
2517, 946
1356, 463
711, 311
629, 255
1796, 914
603, 388
3587, 2083
714, 271
2267, 1148
2421, 886
1197, 555
805, 287
888, 329
4011, 2127
4250, 2323
1214, 712
3268, 1227
4753, 2679
472, 214
365, 247
3074, 1871
412, 206
1906, 985
529, 328
808, 273
823, 286
971, 517
834, 566
1096, 725
3175, 1315
3014, 1242
3974, 2465
4421, 2346
3979, 2316
2352, 1025
1118, 746
1589, 878
2197, 906
3657, 1450
1487, 594
2691, 1543
2342, 1093
502, 208
408, 182
3502, 1697
2416, 1014
1578, 960
2977, 1703
3916, 2216
4136, 2519
1241, 551
2067, 1257
834, 517
2139, 1194
4328, 2563
642, 269
544, 286
1988, 1012
3558, 2553
850, 437
4203, 1377
596, 342
398, 192
3740, 2009
3191, 1220
946, 519
3909, 1849
1666, 988
3483, 1432
2421, 1088
528, 218
1714, 928
2593, 959
1154, 599
3487, 1341
756, 390
826, 621
552, 268
393, 164
1026, 507
3168, 1239
2658, 1050
822, 584
778, 282
3945, 1674
3848, 1517
849, 532
4158, 2435
3278, 1293
4487, 1641
624, 301
3237, 1281
1631, 840
817, 297
2857, 1150
3084, 1162
2748, 1083
604, 235
2408, 1238
776, 423
2200, 960
753, 459
3258, 1670
2986, 1229
713, 261
1662, 1021
420, 199
828, 518
936, 420
611, 256
413, 192
3459, 1256
603, 231
790, 338
1198, 645
739, 419
1263, 496
2313, 1127
1708, 836
4042, 1517
1658, 772
623, 261
1315, 834
4522, 2715
538, 230
1048, 335
613, 260
2848, 1383
3926, 2201
1264, 816
914, 568
1613, 684
3441, 1384
2513, 1067
1077, 674
828, 426
541, 350
2851, 1137
1622, 789
4708, 2393
1500, 661
3519, 1421
1986, 952
1358, 743
692, 317
704, 275
644, 301
585, 216
428, 254
3418, 1276
1290, 677
620, 244
1785, 853
293, 149
1279, 579
2050, 1102
4479, 2479
911, 498
824, 331
239, 130
318, 155
3215, 1195
1582, 706
1940, 891
3338, 2252
1156, 614
522, 203
972, 573
949, 449
331, 196
2631, 1023
1143, 556
621, 284
4506, 2665
828, 338
1261, 773
1991, 1032
2741, 1412
1592, 852
5555, 3153
664, 411
3017, 2062
2585, 1032
2678, 1257
1375, 652
1317, 639
2878, 1167
1416, 867
814, 433
1002, 326
2487, 1296
4545, 2714
3689, 2278
1840, 881
528, 372
4026, 1401
3495, 1329
806, 265
871, 444
3520, 1372
1012, 394
1723, 944
905, 431
640, 300
495, 208
2488, 1161
769, 437
472, 218
3076, 1200
691, 260
722, 309
504, 204
4291, 2340
536, 253
599, 212
1364, 633
637, 274
2966, 1243
842, 414
699, 398
580, 258
1974, 1281
761, 264
3074, 1401
4410, 2465
1198, 386
1093, 515
1577, 798
517, 370
714, 390
1099, 617
918, 296
930, 496
3329, 1397
4577, 2624
4029, 1463
823, 303
3341, 2023
1771, 955
3503, 1691
1289, 699
830, 438
1869, 828
2604, 1123
3734, 2324
452, 217
892, 553
796, 287
265, 135
1964, 1053
911, 404
3174, 1186
418, 184
2945, 1044
3094, 1361
636, 421
3110, 1292
3936, 2401
3011, 1679
1390, 704
2892, 1210
4025, 1508
3737, 1434
1911, 982
947, 574
706, 217
570, 249
1255, 635
543, 277
2184, 1030
3827, 1960
2463, 1181
4042, 1602
898, 264
617, 287
874, 285
1458, 807
4025, 2548
284, 179
3213, 1708
3237, 1142
3457, 1151
2225, 811
1517, 797
348, 175
498, 315
656, 284
1373, 935
321, 132
868, 281
3852, 2148
2464, 1384
372, 214
4276, 2612
2207, 778
526, 239
556, 336
978, 358
946, 581
2336, 1097
4219, 2303
691, 203
866, 541
3801, 1519
2076, 655
3711, 2052
3503, 2220
501, 287
2490, 1043
290, 130
1474, 644
540, 219
1290, 651
1348, 583
2396, 1343
622, 395
1246, 592
3498, 1338
3154, 1348
3370, 2168
4288, 2422
853, 275
3039, 1284
2803, 1319
178, 105
491, 217
1148, 528
757, 496
5467, 2784
3605, 1293
805, 436
1085, 484
804, 291
4121, 2427
2355, 1153
1280, 545
3007, 1146
3267, 1261
2769, 1125
1168, 757
1450, 958
1185, 528
1089, 620
3618, 1554
3067, 1889
813, 312
680, 252
548, 210
2771, 901
530, 211
1245, 539
2989, 1877
1410, 659
229, 117
4032, 2504
2718, 1082
602, 244
2270, 1116
631, 236
3318, 1343
4249, 1394
1174, 529
2609, 1228
371, 179
553, 226
2774, 1089
3437, 1549
1322, 686
624, 313
3282, 2000
444, 171
520, 292
902, 275
500, 238
2675, 1225
3847, 2626
499, 301
2292, 1006
3102, 1956
3530, 2101
3125, 2037
2956, 1062
2169, 1110
2380, 918
2091, 1054
548, 227
1128, 610
362, 174
4271, 2503
699, 251
2941, 1210
585, 206
2590, 962
3633, 2242
1579, 768
2428, 1496
592, 293
3615, 2177
3367, 2009
844, 303
3468, 1404
685, 451
460, 319
1305, 743
3366, 2105
2682, 1071
3229, 1309
4486, 2709
4398, 2408
540, 273
932, 411
1832, 1078
799, 253
3636, 1319
2579, 1207
2917, 1226
430, 260
345, 199
2805, 1196
3619, 1896
331, 182
4370, 1596
626, 244
3511, 1389
468, 196
2276, 959
675, 338
528, 197
1600, 598
3280, 1303
2737, 1138
1668, 844
2588, 1069
3650, 1375
4877, 3165
1214, 374
3318, 1333
1112, 273
2124, 1254
3795, 1520
3690, 2395
528, 228
2176, 1116
1128, 480
3199, 1399
529, 394
3821, 1419
744, 319
2821, 1375
996, 490
3805, 1619
264, 153
2241, 1108
1888, 954
3958, 1461
2682, 1568
639, 298
1982, 1140
1456, 681
1625, 729
370, 263
3298, 1187
3365, 2141
418, 169
353, 200
489, 188
2782, 1692
730, 268
1629, 725
3519, 1918
688, 231
3157, 1215
4032, 2307
2609, 989
2509, 1672
2872, 1214
2595, 1177
2290, 1196
3681, 1477
418, 213
1004, 291
3003, 1429
1116, 501
881, 310
2713, 1037
5100, 2828
517, 217
3078, 1310
2155, 1039
3598, 1279
3459, 1449
3543, 2076
4355, 2711
2445, 1080
2392, 1181
1106, 582
1257, 525
2497, 1083
878, 508
736, 283
1355, 628
273, 176
967, 335
817, 452
1506, 1151
1169, 661
2933, 1212
901, 278
863, 477
4008, 2172
786, 314
700, 255
2668, 1695
3352, 1808
3857, 2134
3314, 1829
961, 616
1716, 976
3307, 1787
2711, 1762
381, 198
3568, 1425
815, 452
1043, 631
3159, 1972
2563, 1629
3270, 1859
3996, 2213
2844, 1022
287, 163
2571, 1066
2525, 1302
4551, 1672
547, 246
651, 253
2986, 1136
1630, 712
2448, 1011
3445, 1461
511, 268
710, 278
318, 186
1686, 731
3201, 1486
394, 180
729, 475
331, 191
820, 469
1989, 977
573, 279
3318, 1280
521, 262
357, 143
1183, 629
982, 321
2181, 1031
531, 305
3462, 2298
2222, 1141
1085, 503
759, 283
738, 466
2864, 1117
2588, 1667
1950, 807
887, 511
1025, 392
1287, 502
3550, 1978
993, 483
921, 334
457, 214
415, 202
285, 181
469, 220
1385, 702
1988, 1004
396, 204
1275, 379
2265, 1187
2980, 1735
314, 141
1929, 933
1071, 363
796, 427
800, 311
3638, 1383
3264, 2067
1927, 1163
435, 158
3477, 1467
453, 211
1202, 873
1495, 605
981, 453
2387, 1006
2635, 1542
762, 531
520, 220
2573, 1144
3538, 1632
2117, 794
1181, 634
835, 496
885, 288
2378, 1040
2781, 1770
2181, 1047
2135, 1163
2779, 1139
1408, 481
717, 279
2617, 963
663, 267
419, 181
3047, 1435
2552, 1114
1675, 597
5537, 2868
397, 146
673, 264
1698, 1059
831, 302
787, 508
3083, 1143
2980, 1763
4501, 2649
817, 254
3062, 1939
314, 168
1348, 399
3596, 2020
3061, 1335
3880, 1502
320, 159
4038, 1409
1545, 739
1160, 600
865, 523
723, 188
1224, 479
2999, 1131
447, 203
460, 186
3920, 2383
1128, 560
2780, 1266
4393, 2654
637, 223
3605, 2132
3019, 1063
3310, 1894
2957, 1630
2561, 1149
2662, 1300
1756, 1027
3560, 1411
919, 296
319, 179
3286, 1323
1169, 660
2568, 1211
279, 132
887, 322
877, 491
2748, 1126
3366, 1971
1191, 678
363, 186
1119, 537
2926, 1150
366, 206
3271, 1517
3292, 1272
1115, 653
1175, 586
569, 225
1320, 595
2656, 1218
1308, 606
1029, 605
3277, 1965
678, 257
559, 343
1543, 544
1504, 622
824, 298
1143, 573
1183, 789
3105, 1849
4583, 1601
3537, 1196
3148, 2027
655, 240
349, 199
1288, 391
2800, 1770
694, 445
513, 221
1704, 842
703, 249
3321, 2014
3267, 1406
3277, 1164
2963, 1350
3539, 1476
749, 265
858, 523
1182, 536
3878, 1486
4028, 2203
2031, 1035
544, 230
860, 463
3756, 2356
3028, 1092
1531, 835
664, 297
3331, 1192
1019, 447
1949, 1030
1949, 1207
4273, 1590
3217, 1824
645, 259
995, 616
3241, 1294
595, 333
502, 204
2492, 1078
2748, 1079
418, 212
835, 468
1454, 734
314, 161
916, 462
742, 438
351, 129
1293, 313
3444, 2009
4987, 2764
435, 206
2734, 1150
3973, 2347
282, 170
2448, 1031
1197, 569
2974, 1257
642, 276
2188, 1210
603, 180
3577, 1333
2866, 1299
2847, 1035
687, 397
2417, 1129
3596, 2421
571, 226
1907, 1233
604, 376
2832, 979
3455, 1526
2959, 1165
1771, 891
4148, 2380
1015, 557
538, 208
856, 532
477, 218
1955, 997
3107, 1251
2488, 967
848, 592
3175, 1329
628, 264
3701, 2393
638, 253
583, 270
3329, 1234
496, 168
3142, 1250
2919, 1170
807, 255
796, 289
422, 192
1513, 735
3156, 1289
476, 202
2643, 998
1752, 835
450, 280
500, 230
860, 551
4162, 2470
660, 423
1168, 566
509, 228
628, 322
2452, 1192
372, 171
3271, 1356
415, 231
2423, 1107
4218, 1636
2144, 960
1959, 841
1137, 551
3387, 1935
1876, 1068
3808, 2195
675, 264
3888, 1515
685, 218
1408, 955
2968, 1101
1210, 339
390, 218
4156, 1693
733, 277
2102, 1019
3891, 2384
3937, 2248
2585, 1202
498, 242
1757, 620
727, 348
3591, 1398
3099, 1184
1531, 798
3189, 1389
2737, 1677
4496, 2191
2264, 1035
1705, 670
2928, 1272
352, 202
3265, 1703
754, 412
5570, 3077
1090, 324
2207, 1477
3292, 1698
2267, 1314
524, 292
777, 489
2897, 1203
662, 228
2248, 889
729, 484
3423, 2105
2176, 1064
665, 305
945, 356
1104, 588
1305, 550
515, 233
693, 217
3005, 1178
4204, 2256
703, 278
4979, 2994
1737, 765
1907, 910
5244, 1706
2838, 1360
3402, 1208
1327, 833
2374, 1147
556, 230
701, 289
3722, 2158
285, 123
3497, 1329
598, 319
434, 299
3356, 1313
3199, 1316
614, 224
3969, 1483
3679, 1502
921, 255
2331, 1046
503, 221
1339, 645
608, 482
3452, 1196
2858, 1208
427, 176
3849, 1520
420, 159
2322, 1114
628, 238
3576, 2141
2926, 1497
390, 230
662, 453
358, 155
822, 235
557, 270
487, 338
748, 312
1266, 550
318, 133
3133, 1209
644, 344
487, 334
2414, 1050
844, 560
2694, 1110
3726, 1618
644, 257
2772, 1367
1501, 721
950, 468
373, 159
3087, 1804
570, 265
1586, 544
1219, 671
852, 337
2922, 1161
828, 287
2446, 1099
444, 325
1444, 819
944, 489
3171, 2023
1133, 722
801, 312
3819, 2314
643, 399
2118, 1041
403, 216
3762, 1481
2589, 1055
2413, 1030
604, 375
423, 175
932, 518
334, 178
1575, 702
3898, 2197
2590, 1618
853, 513
2589, 1106
2742, 1448
836, 542
3535, 2214
3546, 1447
1570, 902
1149, 698
601, 291
3548, 1369
1425, 870
3643, 2035
3280, 1505
598, 282
342, 142
4077, 2310
2814, 1166
1173, 737
2824, 1213
1237, 483
501, 284
3105, 1810
514, 198
1103, 582
2015, 1257
3728, 1999
1489, 867
3124, 1302
767, 384
3276, 1244
414, 234
1605, 800
845, 334
1977, 921
2616, 1167
708, 272
1990, 921
4008, 1505
1966, 1081
549, 200
549, 242
2644, 1064
678, 253
493, 200
3649, 2131
703, 292
528, 233
1554, 642
1603, 782
3254, 2054
1921, 1018
745, 248
1500, 806
2331, 1123
3426, 1227
2344, 1097
1277, 545
1460, 661
927, 300
1163, 592
3334, 1411
1249, 427
2781, 1358
951, 330
1521, 671
2159, 934
3627, 1449
5221, 2753
1434, 801
667, 382
1958, 848
4501, 2577
4804, 2997
2245, 998
2356, 1304
2398, 1082
2040, 1090
1730, 770
3774, 2119
745, 267
946, 329
743, 262
1354, 693
3320, 2041
2431, 1500
477, 214
3202, 1156
611, 248
1639, 668
1537, 828
759, 431
3289, 1418
648, 266
3575, 1275
3478, 1419
943, 506
940, 585
1719, 903
1237, 717
3775, 1872
536, 251
600, 236
764, 451
1190, 708
817, 466
2956, 1161
1014, 473
2602, 1157
3417, 1352
4316, 1668
432, 193
2378, 1036
1436, 655
3063, 1722
2958, 1306
519, 244
357, 237
427, 220
594, 246
641, 406
2983, 1246
4129, 2403
2415, 1105
2053, 1016
2855, 1364
445, 230
479, 198
913, 288
929, 500
3823, 2325
448, 187
2296, 1565
865, 349
2368, 1092
2101, 956
4019, 2124
2265, 1068
1545, 778
655, 265
2401, 1086
2603, 1164
162, 69
1718, 895
987, 365
2272, 891
2250, 1033
3198, 1994
3177, 1536
2376, 1053
1526, 657
414, 301
2469, 964
1026, 604
566, 275
799, 355
396, 183
583, 215
2704, 1186
3369, 1209
3684, 1256
3687, 2086
4065, 2540
300, 132
1063, 629
717, 420
625, 286
3250, 2075
329, 139
2272, 991
794, 499
1371, 607
3241, 1497
2401, 1266
3150, 1298
844, 278
941, 503
2297, 925
1375, 649
2876, 1722
635, 250
1856, 1085
2618, 1425
3090, 1285
470, 205
1910, 869
2297, 1180
720, 287
891, 432
2939, 1212
4128, 2091
3955, 1491
895, 323
1058, 647
3092, 1128
2817, 1195
2594, 1065
879, 546
4151, 2237
2034, 812
3552, 1381
972, 670
493, 174
520, 278
3808, 1517
3268, 1314
2304, 1016
3115, 1287
1250, 791
841, 486
3598, 1466
3250, 1514
2736, 1125
866, 322
898, 529
421, 181
4034, 1578
327, 175
1231, 580
2662, 1205
1156, 483
2664, 1234
438, 216
397, 159
641, 248
519, 237
931, 297
663, 216
1002, 618
3792, 1547
3159, 1353
4018, 2156
551, 361
632, 256
2492, 1116
3301, 1319
1279, 601
482, 197
885, 315
3136, 1861
1109, 473
2999, 1300
462, 299
1417, 679
605, 238
5095, 2762
2396, 1064
2482, 1194
1972, 1028
3010, 1764
427, 199
1305, 735
527, 298
462, 235
325, 142
1234, 620
2563, 994
3236, 1358
2015, 1056
920, 317
252, 168
903, 473
1632, 714
820, 426
2067, 851
517, 241
2688, 1284
1263, 776
3128, 1323
2952, 1135
975, 464
3916, 2236
2172, 1057
3288, 1395
435, 215
1188, 672
2437, 1552
3330, 2019
4687, 2745
3141, 1209
967, 530
426, 169
3097, 2091
3213, 1879
4227, 2478
3362, 1242
609, 290
1842, 801
1712, 855
1171, 354
833, 314
663, 288
564, 279
5165, 2625
636, 306
4075, 2229
1098, 636
588, 209
652, 351
1161, 701
4798, 2698
478, 239
3344, 1532
375, 181
2409, 972
745, 432
4463, 1429
928, 572
3327, 1866
1181, 410
2746, 1063
1311, 652
804, 489
2547, 1163
3653, 1477
1370, 650
1294, 777
808, 279
3496, 1217
661, 251
4109, 1478
804, 306
1036, 672
855, 553
676, 241
755, 384
1150, 505
569, 378
238, 127
346, 131
758, 464
4414, 2280
973, 446
2575, 1167
3000, 1197
440, 253
1026, 592
3170, 1336
710, 343
3082, 1128
3326, 1158
2894, 1015
911, 504
580, 268
578, 379
2775, 1299
3997, 2404
3228, 1386
2601, 1241
3477, 2242
1997, 1291
596, 353
885, 307
773, 287
1925, 866
3522, 1246
2838, 1101
2454, 1188
1025, 336
948, 322
1796, 1037
1779, 584
2261, 884
2824, 1160
3249, 1192
1197, 643
4069, 2372
4303, 1442
540, 212
2297, 1196
4534, 2663
3673, 2266
2256, 1115
4239, 1415
874, 320
857, 328
677, 379
2147, 1053
572, 274
2683, 1095
3192, 1439
5128, 2844
3169, 1203
908, 619
4296, 2530
2775, 1154
833, 507
453, 240
1645, 1005
471, 207
767, 305
4294, 2389
910, 521
3710, 2028
3779, 2541
734, 427
3089, 1433
749, 460
2732, 1199
784, 408
975, 318
697, 262
318, 191
2871, 1754
328, 157
845, 455
1377, 1137
726, 427
828, 460
2392, 1168
463, 180
3314, 1285
3457, 2153
3393, 1914
714, 371
2181, 876
976, 590
762, 264
2134, 867
3372, 2112
612, 333
543, 232
3384, 1337
2822, 1323
2636, 1338
1315, 784
5522, 2927
550, 378
4243, 1589
4489, 2387
1243, 576
4784, 2678
2197, 1077
1390, 564
3965, 1449
2108, 911
720, 404
682, 248
4580, 2331
3671, 2165
3206, 1997
1410, 334
3085, 1293
2902, 1371
3384, 1378
591, 201
806, 487
2579, 1242
2650, 1127
2654, 1356
2621, 1053
1405, 770
3065, 1606
1923, 910
429, 199
561, 395
3332, 1967
713, 267
555, 323
904, 424
5468, 3047
1689, 773
1242, 675
3511, 1313
679, 266
2040, 1036
1423, 624
1152, 407
2927, 1448
326, 171
1556, 1006
579, 288
2430, 1606
2445, 1122
881, 456
573, 341
3246, 1224
3068, 1232
2291, 874
400, 150
969, 332
1604, 952
1030, 633
461, 196
1268, 487
3756, 1972
1591, 686
1410, 766
626, 355
2991, 1765
2948, 1874
3421, 2172
1294, 535
1776, 773
3314, 1866
2644, 1416
580, 247
1397, 843
3479, 1223
596, 246
178, 113
1034, 444
2852, 1258
1073, 644
3172, 1134
1008, 384
642, 455
2146, 1027
4877, 2766
1859, 686
3828, 2242
1310, 503
765, 275
1873, 779
1441, 732
3257, 1127
1116, 578
2180, 1063
4321, 1584
658, 253
667, 209
1105, 562
3632, 1446
2205, 942
3736, 1925
2991, 1205
2005, 874
933, 356
906, 324
2709, 1523
3442, 1168
3035, 1083
1868, 859
3609, 1245
590, 218
177, 86
2661, 1182
1136, 665
945, 504
4921, 2501
1862, 857
1351, 635
2240, 963
4493, 2418
1698, 801
578, 239
3753, 2273
2741, 1085
2119, 900
804, 326
639, 261
953, 490
220, 123
852, 510
1348, 630
1424, 680
886, 583
1309, 703
2167, 1252
2363, 1080
625, 379
497, 291
833, 412
582, 230
3562, 2301
585, 387
529, 218
2335, 1113
2878, 1276
1195, 611
226, 156
712, 361
956, 470
1524, 369
493, 217
723, 306
732, 474
537, 207
850, 545
1293, 904
232, 125
2828, 1092
1631, 809
1198, 591
534, 201
1171, 956
534, 242
2514, 1401
4115, 2412
4429, 2685
846, 482
190, 114
2879, 1058
432, 219
1637, 424
2396, 1062
247, 111
3645, 2231
4235, 1468
1986, 796
557, 295
2442, 1031
3361, 2122
1836, 918
914, 495
2803, 1137
1009, 530
752, 323
2650, 1202
3273, 1207
617, 241
835, 436
2783, 1717
361, 202
1204, 593
733, 251
2141, 923
673, 268
3220, 2065
1073, 584
1501, 582
881, 563
3111, 1197
810, 291
1548, 391
617, 259
861, 545
747, 399
4798, 2715
1194, 541
1112, 385
2181, 1189
1346, 620
3270, 1252
1348, 601
3037, 1157
850, 457
2646, 1384
2598, 1607
939, 464
390, 221
2575, 1300
537, 252
837, 357
1090, 607
2851, 1328
4283, 1610
680, 414
722, 320
3238, 1741
785, 492
546, 264
4029, 2074
679, 274
630, 367
3608, 1451
1215, 567
1435, 718
423, 164
707, 520
3864, 2376
2769, 1347
1026, 496
1016, 678
1953, 946
2826, 1220
3465, 1920
1208, 555
4529, 2316
453, 205
578, 249
2800, 1567
2201, 1076
686, 293
2865, 1152
3502, 1358
2860, 1052
1328, 584
3666, 1378
1245, 719
1653, 733
1700, 905
3349, 1408
4119, 1519
957, 526
2898, 1293
752, 393
467, 188
853, 238
2891, 1238
2899, 1074
3076, 1803
686, 297
1081, 668
3120, 1275
2648, 1163
3470, 1888
1134, 561
345, 166
1307, 720
672, 264
1744, 847
771, 314
806, 324
2569, 1695
2366, 1212
3086, 1277
1861, 1036
831, 314
2283, 1015
419, 238
2649, 1006
4486, 2236
3912, 1878
208, 105
1783, 840
2037, 1005
3729, 1989
2670, 1164
1547, 957
2319, 1159
2956, 1189
560, 369
3134, 1235
4195, 2667
1953, 646
486, 289
574, 237
4917, 2679
746, 455
371, 197
4312, 2732
665, 244
623, 220
3302, 1178
3472, 1374
659, 259
1210, 567
890, 531
1200, 550
1335, 620
3444, 1318
417, 173
2460, 1007
995, 401
708, 301
852, 560
453, 198
355, 166
636, 210
1774, 1113
213, 138
1119, 321
2432, 1126
2923, 1236
1121, 367
3704, 1471
3095, 1306
324, 157
5066, 2833
2508, 1080
1251, 584
2745, 1301
2417, 1141
891, 521
1614, 953
1019, 590
1008, 338
1235, 327
2085, 928
3202, 1296
2634, 1133
1329, 623
1188, 538
400, 273
1198, 494
371, 168
517, 225
2207, 1009
3241, 1433
692, 412
785, 548
4265, 2599
1311, 638
4256, 1574
2296, 967
2087, 948
1048, 677
652, 401
2520, 1174
937, 320
616, 382
1387, 666
3250, 1843
415, 201
3907, 1471
2656, 1316
620, 250
1179, 366
3201, 1973
2720, 1091
1531, 319
496, 179
2443, 1081
1578, 656
1852, 1057
2640, 1009
1394, 651
890, 330
2248, 1168
3153, 1258
913, 469
3533, 2137
2771, 1245
332, 177
3996, 2329
569, 201
714, 272
3811, 1557
569, 242
844, 516
4603, 2902
3750, 1912
3128, 1821
2092, 1002
981, 454
5873, 3241
4962, 1746
3057, 1232
751, 276
487, 205
2673, 989
2138, 1054
1125, 628
737, 263
3395, 1528
308, 130
2444, 1507
1512, 891
2850, 1238
508, 203
2865, 1153
1640, 841
2757, 1067
629, 287
2033, 1162
4198, 2731
1168, 360
723, 303
2457, 1241
4666, 2891
2884, 1777
795, 366
1152, 590
1059, 576
4405, 2549
3253, 1244
1563, 946
1307, 772
579, 371
837, 339
551, 224
4977, 2576
3350, 1203
662, 309
760, 246
1507, 837
3339, 1277
617, 232
2784, 1315
286, 189
3445, 2114
1138, 618
3708, 2260
514, 214
637, 351
2100, 926
1315, 350
2184, 1063
921, 285
765, 298
4324, 2423
695, 457
739, 290
3822, 2198
2347, 1450
2235, 1041
4126, 2454
1071, 565
1721, 856
1090, 554
3331, 1924
1239, 666
424, 191
887, 589
721, 320
872, 477
626, 233
3093, 2020
802, 272
529, 246
837, 290
845, 512
481, 197
1434, 683
2649, 914
670, 205
3766, 1248
3952, 1362
922, 318
372, 210
473, 237
2407, 1567
1930, 900
2936, 1251
4289, 2387
2071, 1076
2882, 1181
1027, 566
665, 241
2876, 1405
439, 213
668, 378
3115, 2088
2161, 997
832, 514
1371, 630
502, 204
248, 121
3781, 1495
1474, 712
463, 234
823, 319
3075, 1406
3270, 1311
4465, 2798
3289, 2086
1939, 1024
1329, 456
3597, 1388
3034, 1211
1946, 900
587, 333
1987, 1029
582, 228
2896, 1220
2801, 1143
931, 600
3294, 1431
872, 344
3249, 1394
3480, 1404
471, 190
3887, 1469
3905, 2340
3892, 1363
891, 292
2826, 1075
774, 399
783, 294
401, 190
1903, 978
552, 217
3412, 1511
2630, 1183
2822, 1164
3602, 1324
1080, 718
1041, 730
2793, 1213
527, 316
1421, 943
992, 477
2989, 1163
1157, 523
3117, 1170
3009, 1790
2929, 1136
1452, 602
1291, 525
2683, 1174
1170, 591
3810, 1315
1921, 695
4282, 1605
2847, 1228
3406, 1359
832, 418
1446, 751
3097, 1327
1270, 606
825, 307
2109, 960
3123, 1475
2750, 1691
448, 243
3317, 1314
958, 537
4755, 2831
3998, 1438
1000, 309
3339, 1229
2658, 1222
606, 224
3145, 1849
3757, 1528
4364, 2369
662, 251
2720, 1297
4086, 2462
2906, 1435
3598, 1354
3723, 2005
726, 488
754, 426
910, 584
3753, 2117
1995, 902
661, 253
3424, 1326
2739, 1251
4357, 1645
2251, 1012
844, 313
2149, 1138
1235, 746
481, 252
3794, 2722
586, 315
1034, 313
949, 662
1522, 830
434, 223
614, 252
3880, 2317
2501, 1077
3643, 1915
1257, 817
817, 439
2079, 878
635, 243
299, 186
2277, 934
519, 319
1107, 707
626, 275
1563, 757
366, 188
834, 516
1084, 485
1642, 796
729, 264
1274, 759
3315, 1318
3655, 1708
3187, 1811
827, 303
1646, 818
963, 471
2894, 1188
4682, 2245
536, 290
1010, 327
3632, 2113
2623, 1226
3957, 2406
2272, 1081
3154, 1576
1836, 792
3396, 1974
2275, 1129
3396, 1309
1405, 596
3919, 2223
3312, 1375
3282, 2001
558, 205
462, 193
796, 532
1304, 617
1155, 749
4030, 2339
596, 265
2857, 1159
3924, 1419
1318, 915
3306, 1170
2421, 1014
2550, 961
5026, 3095
458, 238
1277, 749
1264, 609
774, 309
2369, 1024
4012, 2521
3948, 1362
327, 162
1025, 467
932, 614
3264, 1897
3887, 2414
542, 265
3055, 1816
454, 298
3868, 2446
2471, 993
462, 281
1370, 822
2076, 943
1092, 612
330, 156
5707, 3048
713, 281
1003, 337
3852, 2171
4445, 2748
657, 231
1183, 787
2391, 1507
2392, 1080
302, 155
1090, 596
3022, 1270
2722, 1341
264, 169
322, 196
2707, 1785
765, 481
1460, 718
2223, 1206
323, 154
936, 341
1140, 580
2183, 1188
684, 421
523, 324
796, 462
1610, 760
1368, 716
3298, 1262
3539, 1984
463, 236
2783, 998
3963, 2418
873, 472
2526, 1109
1032, 555
396, 264
493, 220
2366, 1075
3443, 1246
810, 342
1493, 987
435, 194
2645, 1172
2285, 854
2147, 979
1964, 957
1243, 609
787, 297
3184, 1290
1860, 886
1217, 667
1015, 611
2049, 1044
3627, 2352
3365, 1434
1448, 643
3804, 1826
1971, 1133
2668, 1630
1222, 524
3050, 1163
3971, 1495
859, 305
2200, 959
1588, 890
1988, 1044
575, 312
2473, 1061
2186, 1034
3521, 2063
4129, 2560
3809, 1501
5001, 1617
4367, 2486
2004, 1048
1092, 724
699, 450
587, 237
1123, 401
1304, 831
415, 273
2225, 1194
3445, 1309
442, 133
1401, 549
4224, 2546
752, 453
1263, 617
1992, 841
583, 417
453, 154
3250, 1334
2109, 849
1120, 734
611, 277
2375, 1504
192, 124
2704, 1710
657, 238
763, 258
704, 284
2909, 1176
973, 604
2353, 1159
413, 245
657, 215
1028, 649
1043, 402
860, 320
1432, 703
1000, 517
827, 411
3844, 1337
617, 226
707, 287
825, 287
2039, 983
581, 206
649, 355
3521, 1274
2591, 1402
2685, 1221
3299, 1327
3340, 1273
998, 315
782, 299
4757, 2852
3602, 1370
1359, 723
2787, 1177
3949, 2402
790, 310
845, 267
3227, 1929
3210, 1255
1380, 632
2118, 838
810, 441
3635, 1385
725, 304
2153, 1122
2392, 953
2878, 1844
3836, 2213
2667, 1141
699, 253
363, 188
912, 322
4218, 2196
686, 274
2166, 1082
2608, 1414
1428, 624
1161, 564
1229, 710
3374, 1221
3142, 1131
960, 543
605, 411
2050, 1015
1060, 307
1338, 609
793, 255
2639, 1046
441, 304
776, 333
3006, 1212
724, 452
903, 285
1129, 511
2803, 1100
2952, 1215
1287, 832
599, 219
3022, 1203
998, 335
507, 197
621, 248
2598, 1058
2747, 1228
460, 172
3516, 1950
1074, 664
3074, 1283
742, 300
813, 488
3033, 1275
3301, 2031
904, 339
2885, 1306
720, 387
674, 253
1317, 670
2947, 1084
1223, 536
1722, 778
3341, 2220
571, 225
3251, 1336
3252, 1866
4034, 2508
2153, 1519
2726, 1160
229, 127
4314, 2394
748, 463
976, 329
885, 483
4204, 2152
2256, 1038
2503, 1639
431, 263
855, 455
2054, 1119
975, 564
712, 379
2598, 1365
2953, 1228
2656, 1136
1852, 806
3500, 1389
1506, 776
3773, 1234
3378, 1976
291, 119
4595, 2337
1439, 525
3764, 1721
3162, 1497
1507, 686
1123, 619
953, 538
1931, 854
2760, 1125
1394, 716
974, 334
491, 216
479, 320
1249, 396
160, 77
3732, 2476
1585, 900
784, 270
4132, 2486
316, 156
502, 204
345, 152
2190, 754
1104, 487
752, 465
2363, 1134
679, 251
1662, 739
3014, 1042
3570, 1309
4427, 2699
1741, 881
2455, 1679
959, 351
530, 262
1144, 381
752, 475
4706, 2615
791, 430
978, 492
2120, 935
940, 428
2045, 848
511, 205
849, 566
3501, 2189
537, 219
1145, 554
380, 203
1405, 774
489, 255
940, 544
2791, 1241
4319, 2446
2128, 758
2790, 1657
606, 332
2717, 1275
1034, 427
463, 212
1024, 527
657, 271
447, 279
210, 137
2080, 1073
531, 205
4358, 2714
3995, 2504
2396, 1524
790, 331
730, 303
2734, 1209
3570, 1466
2934, 1057
3776, 1414
582, 202
4018, 2293
1472, 525
3740, 1421
2579, 1137
1241, 689
735, 380
341, 172
1178, 674
3337, 1315
1147, 756
846, 547
2829, 1283
1884, 955
620, 260
962, 351
1052, 532
2259, 1159
3640, 1875
943, 559
1448, 767
899, 443
2192, 1100
946, 551
3581, 2133
2827, 1833
1073, 535
646, 384
1849, 928
2790, 1550
557, 239
2709, 1048
2351, 1049
1500, 785
1227, 686
1637, 531
3257, 1321
4159, 1390
4204, 1510
420, 270
3609, 2121
3057, 1241
585, 246
683, 291
3998, 2208
1759, 868
620, 371
2680, 1067
731, 430
3781, 1604
3865, 1957
1278, 609
4003, 2162
2262, 1208
2769, 1088
1146, 609
2151, 945
278, 152
562, 201
863, 580
1042, 494
1388, 803
1567, 1012
2906, 1226
255, 129
1563, 558
3563, 2224
832, 528
2381, 1054
1844, 940
932, 560
3774, 2217
471, 214
883, 281
4267, 2208
926, 344
2888, 1592
3004, 1170
4133, 2190
3509, 1292
581, 249
2847, 1612
360, 190
2218, 1027
2371, 1517
1427, 609
2123, 935
2531, 1108
1070, 598
1208, 653
3120, 1274
3859, 1636
2667, 967
782, 469
770, 340
1959, 1006
1110, 294
1705, 690
1031, 574
3998, 2443
1251, 655
3629, 1523
3046, 2081
2711, 1144
637, 223
1007, 530
1653, 504
2944, 1550
899, 564
4040, 1395
3963, 1445
397, 172
1378, 705
455, 229
4369, 2418
3031, 1227
3852, 2321
2643, 1077
601, 272
545, 251
3876, 2292
3793, 1499
447, 285
1172, 541
639, 276
565, 259
1494, 950
714, 269
4141, 1404
483, 246
3291, 1448
922, 468
939, 285
3591, 1253
3568, 2134
444, 170
1289, 816
3562, 2103
4065, 2385
2136, 1231
342, 182
956, 472
2807, 1291
916, 502
1692, 926
2892, 1418
2699, 1099
3395, 1910
904, 446
3104, 1984
3732, 1433
409, 179
3153, 2107
401, 169
1277, 616
1231, 809
596, 314
1366, 478
504, 350
460, 244
568, 311
4425, 2574
1164, 700
519, 287
2837, 1677
582, 241
4191, 2454
2656, 1297
3121, 1307
2269, 1234
1207, 681
3278, 1338
3138, 1193
924, 352
4017, 1405
3038, 1633
461, 192
1053, 562
367, 213
879, 246
3340, 1274
594, 233
561, 307
354, 194
3233, 1254
1948, 1011
3347, 1865
3792, 2421
2371, 1113
1868, 1010
584, 280
2705, 1025
5415, 3042
1477, 937
1087, 562
821, 559
908, 543
910, 282
595, 247
2891, 1163
864, 348
4203, 2361
532, 202
562, 195
2302, 1074
3339, 1210
3383, 2097
1328, 598
1127, 517
4127, 1924
1360, 625
1933, 1114
933, 544
2616, 1096
693, 325
3171, 1143
672, 286
231, 151
4212, 1516
552, 222
554, 252
456, 218
3061, 1106
1107, 361
2829, 1764
3241, 1880
484, 243
1840, 1196
871, 303
2387, 1022
1477, 622
3139, 1201
730, 259
1197, 594
853, 328
727, 211
526, 221
481, 235
435, 168
3421, 1329
2041, 1030
536, 274
3945, 2244
857, 338
1998, 817
1237, 536
1008, 435
2872, 1017
897, 344
4309, 2366
1130, 507
3539, 2177
972, 688
582, 222
442, 188
384, 189
1639, 1100
902, 532
3219, 1092
2735, 1353
3011, 1257
2262, 1175
1235, 577
835, 406
941, 326
678, 272
1583, 772
2731, 1304
1611, 814
745, 283
3065, 1968
457, 173
3347, 2135
789, 358
560, 222
5015, 2999
3796, 1407
3504, 1388
2674, 1168
752, 269
2485, 1415
1407, 682
569, 245
2245, 1063
1344, 598
1011, 343
479, 211
4087, 1530
669, 388
2639, 1085
1268, 663
787, 493
2865, 1179
516, 229
4112, 1505
2362, 1303
3661, 2257
2531, 1018
1503, 698
1257, 581
3405, 2251
762, 470
4424, 2237
1459, 652
1152, 676
4784, 2814
4463, 2788
4073, 2354
3313, 2095
2560, 1047
3336, 1376
2892, 1768
1248, 723
2425, 1044
3544, 1588
1402, 663
3478, 1293
767, 317
1989, 1051
657, 372
2786, 1138
537, 203
3402, 1350
2883, 1262
2807, 1504
530, 222
2932, 1286
871, 368
3473, 1516
586, 245
941, 302
2488, 1244
3044, 1589
523, 216
549, 204
1180, 622
3923, 1308
938, 337
597, 245
750, 451
796, 279
715, 279
509, 330
527, 224
805, 433
4226, 2001
2843, 1257
1885, 1161
3429, 2138
2902, 1427
1806, 911
3010, 1807
568, 248
1379, 647
3445, 1402
2715, 1572
1226, 688
1386, 656
524, 209
1561, 623
1106, 286
5011, 2485
549, 368
2393, 1036
418, 224
799, 321
3743, 1454
496, 273
417, 225
1681, 1039
1242, 549
613, 247
2461, 1023
3812, 2087
631, 225
398, 162
818, 217
616, 276
3334, 1215
2578, 1079
2460, 1502
888, 548
1148, 663
2825, 1315
3012, 1243
2109, 1011
215, 78
646, 392
3172, 1310
998, 549
1036, 694
3514, 2032
4002, 2567
3195, 1320
3084, 1901
1480, 766
431, 193
2973, 1191
2364, 1018
640, 259
438, 219
335, 203
3015, 1337
594, 253
2415, 1025
2743, 1236
1701, 883
666, 307
2455, 1243
1973, 955
414, 198
3582, 2186
3686, 1968
3968, 2158
3173, 960
308, 169
2920, 1224
3772, 2094
389, 241
497, 197
772, 361
4149, 2333
424, 200
605, 236
3111, 2048
818, 298
1253, 454
1709, 839
325, 161
459, 286
2910, 1359
1073, 646
3306, 1369
1177, 614
324, 148
2019, 1050
2616, 1146
929, 471
1401, 834
768, 259
711, 378
596, 268
694, 229
2580, 1620
4020, 1684
505, 352
2897, 1157
824, 448
599, 375
1718, 632
1952, 1033
1143, 644
3170, 1257
1804, 841
1226, 678
945, 607
524, 185
1318, 603
1049, 510
3096, 1282
825, 470
561, 229
2379, 866
1091, 391
1257, 616
636, 362
3016, 1299
918, 574
958, 323
962, 419
2963, 1178
954, 312
657, 340
2971, 1909
369, 171
630, 222
1411, 488
649, 272
1043, 375
3984, 2328
1353, 682
4006, 1336
1099, 403
1773, 998
2458, 1183
2859, 1335
2568, 1123
854, 498
613, 290
373, 159
1111, 290
518, 245
936, 349
2056, 1228
4560, 2685
365, 210
3587, 1453
994, 332
436, 218
3281, 2075
603, 229
1325, 661
2821, 1383
529, 220
3429, 1975
837, 561
626, 217
1144, 651
2757, 1251
811, 335
1596, 796
665, 362
1447, 581
3383, 1908
452, 233
2055, 1001
657, 262
807, 554
3352, 1243
4728, 2307
4148, 2087
2336, 984
1325, 749
1224, 365
3015, 1154
827, 495
693, 261
498, 239
491, 188
2405, 1336
3865, 1503
2900, 1277
3880, 1578
3189, 1322
1508, 754
640, 269
1259, 731
1882, 1168
419, 204
1785, 957
723, 231
1237, 549
661, 257
666, 394
4068, 2263
4175, 1886
3654, 2110
2325, 915
2854, 1898
590, 253
1208, 565
1882, 901
3655, 2271
2903, 1199
511, 312
3455, 2261
593, 252
721, 250
827, 454
1324, 654
4004, 1441
4618, 2358
4082, 1313
3395, 1508
311, 152
3027, 1148
1281, 628
1303, 565
4177, 2710
623, 248
1113, 369
655, 257
3537, 1193
2150, 848
2995, 1350
444, 207
688, 475
930, 366
1182, 586
3638, 2070
1975, 1119
456, 263
3070, 1725
2724, 1132
2258, 1126
2563, 1109
1489, 856
1948, 1177
564, 228
308, 149
2622, 1287
724, 442
1209, 714
688, 244
1315, 547
2834, 1676
2543, 1027
3400, 2091
826, 340
535, 233
2132, 1044
368, 196
3459, 1898
303, 163
1218, 430
3998, 2301
1397, 814
691, 385
607, 271
3546, 2006
797, 282
3173, 1265
2883, 1319
1321, 543
491, 208
4466, 2778
2708, 1129
3103, 1344
2925, 1187
944, 441
4013, 2311
4039, 1331
4667, 2703
1031, 332
3350, 2003
3495, 1887
611, 228
725, 320
3322, 2080
633, 234
2690, 1578
1849, 1050
2655, 932
4225, 2433
3105, 1872
2700, 1054
556, 264
889, 543
3284, 2002
460, 300
549, 219
341, 194
1406, 674
2196, 914
840, 486
573, 191
907, 520
3312, 1247
2575, 1231
1004, 516
3559, 2295
645, 436
2952, 1316
3467, 1281
2547, 1050
617, 357
973, 523
3393, 1250
335, 163
2044, 947
917, 559
791, 331
2011, 1163
4524, 2457
2336, 1553
2484, 968
2691, 1163
3318, 1611
492, 206
641, 248
1123, 561
2626, 1229
1378, 796
1939, 944
2469, 965
3055, 1935
1211, 718
1724, 1034
4245, 1375
3585, 2277
812, 303
2802, 1648
2631, 1133
423, 208
3042, 1362
3674, 1792
757, 463
768, 511
2659, 1126
3901, 1974
3292, 2096
920, 363
973, 446
2958, 1263
3165, 1174
1326, 705
620, 357
431, 211
2976, 1317
2721, 1779
1674, 589
3293, 2065
4104, 2377
767, 331
479, 257
2771, 1161
589, 256
684, 384
2187, 1013
1943, 913
3119, 1197
3626, 1589
527, 338
1455, 777
4055, 2181
1745, 1046
3600, 2080
1720, 751
486, 222
601, 387
480, 248
283, 134
525, 236
2463, 1563
633, 297
636, 256
1693, 826
2995, 1067
974, 361
2431, 1085
2061, 1045
1249, 791
805, 289
1304, 630
1656, 916
882, 317
1093, 541
2944, 1776
3942, 2057
3869, 1447
4022, 2236
3559, 2121
415, 196
2974, 1204
3279, 1185
2562, 1198
966, 322
4752, 2898
2352, 1030
707, 442
604, 358
2365, 1065
857, 543
4369, 2518
389, 262
412, 177
2457, 1292
3652, 1370
1298, 477
2266, 1043
2337, 1295
2636, 1584
3492, 1288
877, 500
804, 283
3484, 1194
584, 380
768, 268
2247, 1110
1105, 560
4075, 2314
1113, 390
339, 159
3762, 2121
658, 349
4019, 2431
2727, 1605
2832, 1057
1508, 889
3493, 1363
773, 488
3075, 1616
3967, 1344
850, 281
2733, 1079
2762, 1091
3585, 1427
2360, 1211
643, 264
326, 164
361, 195
1697, 961
1927, 1030
3419, 1399
1468, 899
2190, 1035
863, 296
731, 428
612, 245
2387, 1047
1882, 1010
2927, 1321
1668, 1061
630, 301
1753, 1028
4659, 2741
3517, 1701
1856, 1001
2892, 1299
946, 354
365, 179
570, 222
924, 479
1337, 647
2288, 1006
1214, 684
2787, 1216
2910, 1416
2268, 1111
3091, 1838
310, 167
2953, 1277
4455, 2612
4699, 2513
620, 371
1765, 852
1109, 367
1417, 535
3864, 1697
826, 479
2496, 1104
1250, 654
649, 403
1042, 576
634, 246
1436, 576
1216, 336
3350, 1264
2966, 1156
2560, 1071
2773, 1072
3237, 1319
790, 481
580, 326
665, 274
1191, 655
2935, 1212
808, 330
323, 161
4046, 2122
5008, 2658
4068, 1307
4024, 2343
3414, 1401
5125, 2654
685, 211
2960, 1252
635, 263
1944, 941
3856, 2161
2335, 1122
2920, 1120
354, 206
3696, 2005
602, 348
754, 294
835, 333
764, 387
545, 363
2969, 1165
1686, 902
441, 185
2915, 1232
766, 385
1503, 800
3529, 1354
454, 174
3423, 1838
150, 82
2477, 1578
2575, 1124
1931, 1161
3830, 1503
2457, 1012
2785, 1214
929, 315
1735, 915
4289, 2794
1325, 581
2688, 1279
3912, 2030
3223, 1563
3048, 1366
705, 298
3500, 1158
1665, 696
1949, 851
1141, 634
1914, 939
1664, 809
310, 121
1377, 677
4882, 2900
631, 232
424, 211
830, 389
551, 390
1824, 975
3282, 1138
893, 305
683, 367
566, 225
589, 245
756, 441
956, 458
559, 297
590, 216
2260, 1157
1430, 549
2525, 1295
359, 166
518, 235
699, 268
3098, 1843
3509, 1450
895, 549
5447, 2374
2347, 1288
554, 244
3664, 2445
1081, 330
471, 161
563, 357
1038, 508
2714, 1264
1407, 706
404, 200
3602, 2160
468, 214
2737, 1722
732, 449
1420, 688
3011, 1410
2064, 1031
3107, 1232
2668, 1148
4331, 2421
740, 320
1133, 477
488, 294
2516, 1008
3606, 2417
2672, 1235
488, 208
2824, 1288
2518, 1114
615, 376
3100, 1247
3173, 1979
550, 285
2425, 1030
461, 216
446, 177
1317, 667
3374, 2042
2794, 1461
3138, 1574
3427, 1183
868, 476
3344, 1536
4099, 2334
2410, 880
2797, 1221
2637, 1127
3178, 1164
1113, 659
3607, 2431
3464, 2108
1037, 465
830, 308
4092, 2623
3447, 1768
1242, 756
3359, 1238
1213, 675
3646, 1315
2472, 1150
272, 110
4324, 2248
2393, 1132
3430, 2211
564, 245
422, 230
4441, 1551
1863, 652
1516, 794
1164, 591
338, 182
923, 301
1745, 786
696, 459
3578, 1700
2788, 1124
2810, 1259
687, 228
3448, 1467
2901, 1169
2314, 1166
652, 234
576, 256
1373, 669
874, 558
2787, 1102
711, 265
2497, 1112
729, 244
665, 366
3756, 2231
1091, 578
3555, 1318
948, 574
1319, 645
394, 195
1562, 927
2897, 1216
315, 185
3797, 1425
3558, 1240
671, 293
806, 481
3195, 1793
3857, 1411
3373, 1233
1813, 769
2331, 1107
634, 297
1680, 848
1153, 659
457, 193
511, 241
998, 559
1441, 595
2502, 1122
577, 247
3388, 1975
3722, 2423
1397, 611
2060, 1088
3780, 2439
458, 207
683, 242
1226, 365
1782, 703
697, 264
1991, 987
937, 362
3418, 1953
716, 344
4757, 2593
4051, 1324
1788, 1028
2484, 1571
617, 252
748, 369
2562, 1199
2576, 1188
1998, 962
1203, 566
1322, 331
2399, 1048
3288, 1286
2088, 925
902, 558
3378, 1315
480, 309
3458, 1576
672, 420
3821, 1559
2447, 982
3799, 1327
1877, 766
2065, 1007
2226, 1167
4078, 1664
2989, 1226
818, 300
3088, 1272
727, 311
1211, 622
2321, 1117
1605, 893
668, 401
1347, 839
3017, 1151
2662, 1180
1142, 369
890, 400
1140, 459
2565, 1674
3583, 2222
1204, 605
745, 387
2547, 1208
3199, 2042
395, 202
3092, 1953
548, 240
2274, 1157
2049, 990
1304, 703
3477, 1492
892, 502
1678, 933
1843, 1097
188, 106
2719, 1298
1234, 649
2770, 1185
1824, 1400
3183, 2078
2980, 1290
412, 238
332, 170
1046, 539
710, 249
2989, 1320
2883, 1194
3130, 1935
1398, 632
169, 77
3294, 1356
848, 448
2771, 1338
991, 609
2675, 1070
2564, 979
2305, 967
1210, 631
505, 193
511, 222
934, 318
2917, 1372
2684, 1209
523, 209
2371, 1003
1724, 938
2263, 1055
3020, 1086
3136, 1946
3140, 1494
1954, 1110
1110, 402
738, 258
444, 174
4413, 2481
4020, 1375
3725, 2133
1177, 663
686, 262
3933, 1581
2427, 1259
2586, 1140
273, 157
1792, 996
452, 191
395, 201
557, 209
1193, 613
664, 350
1226, 650
526, 308
320, 155
3919, 2269
3447, 1205
2239, 1091
3779, 1350
1271, 707
1351, 512
3087, 1052
525, 244
3229, 1286
2892, 1209
865, 321
3291, 1272
2045, 825
1190, 658
799, 444
2278, 1219
2589, 1112
531, 209
4364, 2675
859, 545
614, 324
1082, 554
983, 337
1846, 921
2731, 1216
372, 165
561, 222
3227, 1812
2753, 981
836, 423
2264, 975
623, 331
4070, 1651
1029, 350
2247, 1054
619, 250
2094, 854
3553, 2150
1217, 767
736, 383
1101, 643
3701, 1429
2428, 1083
998, 613
3162, 1859
2590, 1065
2684, 1042
3103, 1367
486, 237
495, 226
3388, 1300
563, 185
3062, 1151
790, 326
4191, 2476
2060, 1091
940, 314
3315, 1218
366, 230
3063, 1216
463, 226
543, 258
637, 268
2756, 1850
2789, 1215
3823, 2149
966, 644
3402, 1865
504, 194
2454, 1201
797, 373
741, 337
2970, 1253
1333, 614
1090, 306
561, 258
1097, 393
2927, 1093
1152, 580
3061, 1261
612, 253
647, 480
4213, 2256
3299, 1376
768, 426
621, 267
736, 297
2132, 838
830, 527
1378, 647
1509, 665
3578, 1335
2848, 1704
1869, 775
706, 374
2291, 1109
3319, 1822
2614, 1135
3303, 1131
2910, 1911
3317, 1173
3025, 1391
1032, 577
1123, 645
177, 77
533, 238
3137, 1138
407, 168
766, 479
1800, 719
3061, 1303
3186, 1191
943, 345
818, 306
727, 293
1372, 849
1439, 602
855, 328
2808, 1206
1556, 785
2443, 1499
3967, 1416
508, 225
913, 284
3488, 1321
4319, 2167
2491, 1009
1132, 643
249, 142
874, 491
3146, 1434
2711, 1214
654, 300
902, 497
728, 266
3737, 1486
2788, 1270
3234, 1140
1299, 632
413, 150
4032, 2361
3463, 1466
2443, 1076
917, 459
733, 394
2677, 1268
1540, 748
1168, 519
1153, 747
1166, 592
877, 376
1583, 707
2203, 1209
430, 170
3264, 1749
4367, 2107
3680, 2088
3393, 1972
2203, 1184
908, 297
2355, 1028
4201, 2423
1081, 354
1482, 749
1537, 707
2217, 858
3006, 1259
3088, 1165
598, 388
498, 223
4092, 1252
897, 485
2753, 1840
796, 289
1625, 890
3535, 1390
755, 383
435, 274
1745, 996
3291, 1240
2022, 1055
3114, 1191
782, 444
702, 300
1046, 615
2441, 1404
3188, 1468
2799, 1156
1161, 525
3070, 1350
304, 136
552, 224
810, 262
1441, 728
2708, 1038
1505, 588
2780, 1196
1366, 645
856, 332
4027, 1530
2801, 1372
985, 612
3839, 1419
1965, 684
1476, 672
2328, 1023
3322, 1355
864, 572
3150, 1308
418, 226
4574, 1520
4280, 1513
232, 145
863, 447
845, 311
1652, 702
3955, 1519
2276, 896
3996, 1442
300, 126
300, 154
678, 415
4273, 2169
948, 504
332, 193
411, 144
253, 105
3064, 1126
473, 249
2813, 1098
2256, 1148
543, 207
427, 182
262, 133
586, 250
3871, 1658
628, 347
595, 381
828, 511
3588, 1921
3211, 1325
639, 379
719, 267
1374, 550
3701, 2156
904, 511
748, 263
2110, 830
1623, 827
3696, 2371
1363, 762
2262, 905
2412, 1656
1256, 561
486, 223
2404, 1204
801, 474
1109, 452
1255, 622
869, 342
1407, 759
649, 205
4129, 2540
3493, 1329
895, 266
713, 286
3566, 1278
2124, 840
3300, 1910
1354, 445
4221, 1383
1809, 1032
498, 207
2881, 1873
614, 241
1500, 777
2748, 1175
1175, 633
483, 253
634, 292
3417, 1384
3798, 1752
903, 319
1907, 1054
795, 329
4160, 2515
1292, 660
3619, 1867
3723, 2070
836, 286
1080, 545
788, 466
1509, 402
4899, 2986
707, 267
3253, 1929
1708, 1005
943, 329
3305, 1133
2860, 1201
4430, 2290
3978, 2346
3182, 1289
2730, 1064
2180, 1040
3377, 1422
3081, 1201
496, 246
1394, 771
3138, 1767
702, 400
1924, 982
675, 269
2918, 1082
1029, 368
2786, 1301
3787, 1566
1591, 956
3128, 2014
345, 158
1286, 525
1557, 817
1212, 291
750, 504
2986, 1048
2154, 1157
892, 569
1086, 395
3342, 1320
3021, 1216
2644, 1111
1183, 470
1442, 854
573, 180
659, 217
2564, 1509
469, 176
2877, 1101
4112, 1487
3430, 2030
3920, 1485
3355, 1405
852, 322
544, 273
2428, 1613
236, 134
1450, 668
503, 218
3352, 1763
3154, 2071
3734, 1349
2413, 954
3217, 1235
2741, 1132
837, 319
1169, 614
681, 238
313, 135
301, 171
536, 369
5197, 2564
3969, 1464
3232, 1284
1271, 652
2748, 1282
2741, 1654
2354, 1008
433, 222
359, 220
3183, 1627
553, 315
2098, 916
1611, 718
989, 506
1865, 754
3464, 1407
1075, 509
1221, 638
643, 281
2141, 1170
2611, 1287
1796, 786
3602, 1388
2095, 937
449, 181
963, 690
624, 234
304, 185
578, 244
2963, 1265
375, 262
3522, 2094
3195, 1279
4326, 1470
523, 273
640, 263
768, 442
2416, 1046
1403, 775
3347, 1801
1502, 559
1062, 832
917, 379
451, 251
2733, 1132
1114, 699
4206, 2391
3035, 1177
2621, 1284
3220, 1879
624, 294
1846, 696
4053, 2099
2448, 1197
2751, 959
760, 410
1065, 356
2720, 1703
469, 184
2517, 1189
2517, 1288
3906, 1312
862, 325
4161, 2597
3692, 2192
890, 226
2281, 1104
3740, 1308
2066, 1052
810, 528
628, 222
3090, 1281
920, 462
1142, 711
3480, 1300
659, 273
3867, 1589
688, 360
438, 215
898, 315
3738, 1496
1367, 753
3554, 1462
873, 377
770, 319
341, 150
917, 330
615, 258
2993, 1246
661, 358
2921, 1114
3124, 1294
877, 328
2656, 1101
3555, 1951
3121, 1117
3503, 1318
2631, 999
1482, 658
5242, 2676
2350, 1274
3817, 1511
642, 240
729, 407
760, 269
1649, 913
2842, 1061
1196, 707
1156, 550
908, 436
3085, 1537
523, 196
831, 323
630, 444
2909, 1265
2803, 1131
1080, 613
592, 215
631, 379
1454, 585
703, 248
1107, 354
663, 304
510, 313
1496, 711
3142, 1910
3069, 1749
3576, 1417
1254, 675
4307, 2551
2830, 1382
1144, 478
1140, 710
1178, 362
927, 351
817, 422
304, 214
3433, 2098
1567, 900
1230, 672
404, 164
650, 430
828, 510
5075, 2698
856, 267
1972, 854
2711, 1317
1614, 940
3792, 1456
787, 342
725, 257
3426, 2089
1388, 442
2887, 1461
1039, 363
2324, 1184
751, 468
1167, 289
494, 278
2836, 1804
1266, 708
2907, 1128
711, 340
1146, 593
725, 465
1717, 824
4913, 1794
2928, 1412
777, 425
461, 206
342, 220
585, 273
2770, 1183
726, 284
3077, 1423
506, 318
2256, 1129
3114, 1941
206, 110
1013, 486
3532, 1391
4319, 2709
768, 239
559, 263
3255, 1270
821, 529
1262, 571
939, 532
455, 269
3828, 1401
1052, 554
904, 459
2844, 996
3562, 2201
2355, 1159
378, 173
3023, 1094
2184, 1125
4131, 1588
4182, 2692
887, 501
1480, 647
2712, 1177
2948, 1092
2787, 1237
422, 181
685, 302
3691, 2153
1261, 837
3220, 1860
711, 325
791, 296
720, 252
978, 598
1848, 1028
3068, 1203
582, 256
973, 590
3993, 2405
1189, 771
3559, 1377
2193, 1348
3476, 1174
2752, 1148
470, 211
3699, 2285
2521, 1260
1544, 1000
3235, 1285
2963, 1452
1156, 606
3037, 1981
3590, 1269
1282, 631
2047, 1130
2436, 1242
362, 164
2676, 1290
3069, 1177
1197, 766
454, 232
423, 210
2552, 1244
1713, 728
968, 615
402, 203
474, 206
480, 206
2175, 1284
906, 574
1225, 782
1051, 614
2145, 1324
4660, 2461
1158, 562
3002, 1953
3611, 2235
4141, 2496
1631, 1035
2982, 1149
2695, 1301
3467, 1917
1188, 583
3960, 2252
843, 382
2516, 1037
387, 188
422, 232
673, 294
761, 392
4571, 2228
948, 554
3585, 2283
529, 247
2627, 1280
1037, 342
3935, 2225
714, 250
3151, 1374
956, 490
3584, 1484
1074, 495
806, 253
4752, 1427
3364, 1443
4218, 2318
3096, 1134
653, 234
3992, 2266
1427, 784
3157, 1663
4365, 2635
2708, 1127
5069, 2895
2426, 906
2299, 1089
2629, 1036
572, 240
634, 296
2776, 1024
1048, 492
3756, 1412
973, 601
1149, 466
1420, 698
580, 218
866, 458
494, 232
661, 262
1361, 670
1983, 1005
1528, 409
883, 607
652, 264
326, 172
2832, 984
584, 327
2395, 1049
3220, 1131
547, 224
2866, 1225
372, 199
2924, 1135
2854, 1206
534, 207
1340, 660
888, 326
2954, 1269
452, 205
4212, 2184
3277, 1203
2394, 1323
2809, 1099
563, 403
660, 381
392, 128
2460, 1533
580, 263
4144, 1540
1236, 619
638, 274
613, 192
794, 322
665, 225
1493, 730
348, 170
735, 395
3759, 2171
826, 429
712, 297
3303, 2083
337, 161
1148, 611
3037, 1409
768, 284
2405, 1107
3755, 1419
1615, 347
1135, 670
1029, 482
360, 200
1714, 731
2027, 1308
1089, 435
608, 275
558, 245
1010, 539
605, 265
436, 196
1095, 505
1161, 677
496, 229
4593, 1527
522, 301
2576, 1085
3415, 1571
2155, 1053
518, 286
512, 205
883, 502
3628, 1411
560, 229
2126, 1184
3365, 1361
3002, 1841
3248, 1915
4265, 2568
2744, 1705
670, 462
3249, 1192
731, 312
435, 200
734, 302
3481, 1211
997, 537
432, 268
1186, 474
761, 411
558, 221
4187, 1466
238, 89
380, 168
615, 238
1826, 907
3792, 1483
256, 134
2721, 960
1420, 838
2625, 1001
372, 191
1092, 676
2680, 1136
466, 222
622, 206
2454, 1222
487, 225
1229, 598
490, 208
2983, 1132
482, 237
3666, 1449
2213, 920
2606, 1351
836, 391
1182, 584
935, 396
3494, 2183
3451, 1404
2768, 1757
457, 174
2923, 1124
566, 260
997, 587
508, 257
3201, 1250
911, 302
830, 324
576, 353
407, 160
513, 244
3278, 1293
3516, 2117
3168, 1223
1118, 514
404, 194
561, 196
4673, 2943
3533, 1340
638, 401
1211, 678
1459, 682
663, 264
2601, 1107
1851, 1121
1815, 1023
4328, 2241
3037, 1189
2975, 1391
4811, 1563
468, 272
1243, 689
1708, 912
3596, 1305
1873, 867
967, 614
655, 275
985, 566
2282, 1283
1584, 824
642, 379
1534, 761
754, 258
1780, 953
3357, 1878
735, 259
1231, 667
532, 219
936, 340
2945, 1229
1265, 733
906, 294
565, 180
2872, 2099
303, 189
1282, 443
641, 259
4072, 1397
834, 421
2219, 970
2227, 1242
227, 141
742, 293
2772, 1138
503, 199
314, 155
455, 308
502, 225
2978, 1278
2339, 983
1569, 566
2355, 1038
740, 322
2918, 1899
2955, 1108
590, 216
3910, 2476
1846, 1045
1972, 861
959, 549
3700, 1369
4300, 1693
805, 521
654, 238
4133, 2455
1343, 593
783, 291
730, 419
933, 374
3256, 1362
2790, 1247
3132, 1281
3415, 1422
3512, 1193
1037, 570
1998, 932
1279, 678
929, 501
1267, 590
752, 294
4662, 2836
1442, 681
3582, 1469
3017, 1225
324, 177
732, 421
1120, 622
3258, 1902
2886, 1873
1293, 582
786, 392
549, 199
3758, 1448
1583, 836
838, 569
803, 507
449, 319
1265, 597
2855, 1212
3941, 2196
2741, 1745
4432, 2610
364, 242
3376, 1314
1369, 573
1704, 1185
2598, 1228
2861, 1247
1139, 564
2997, 1655
841, 418
896, 457
3449, 1889
1083, 449
732, 233
2987, 1883
3233, 1759
2507, 1174
1160, 532
3535, 1339
3541, 1416
778, 298
987, 581
1722, 736
3497, 2046
2123, 871
2463, 1061
341, 167
3734, 1770
1736, 714
862, 550
710, 233
3553, 1323
1187, 570
704, 282
720, 273
1755, 616
1082, 583
709, 399
3043, 1108
584, 226
884, 294
3306, 1293
2776, 1210
3376, 1485
241, 113
313, 194
705, 294
853, 325
694, 271
876, 370
778, 454
6303, 3176
731, 343
1984, 1006
498, 264
1022, 371
1516, 707
1253, 703
2951, 1318
3119, 1189
1111, 561
2878, 1273
3957, 2181
2167, 1059
2564, 1068
2313, 993
1356, 623
3085, 961
2058, 813
741, 279
3371, 1971
465, 187
3628, 1377
421, 192
1381, 695
2996, 1087
909, 425
524, 261
490, 199
3000, 1769
4289, 2126
2639, 1159
3430, 1668
966, 437
698, 274
1078, 661
3021, 1674
1532, 859
924, 433
1271, 816
3854, 2387
2933, 1165
3682, 1864
1598, 759
942, 512
3279, 1171
998, 496
3279, 1399
828, 367
1714, 951
366, 166
3194, 1863
649, 232
3147, 1350
2426, 998
610, 280
887, 296
917, 599
3273, 1339
1950, 994
1263, 760
3084, 1179
338, 175
439, 199
614, 383
2925, 1076
2312, 1102
1849, 932
1651, 749
440, 204
908, 469
3712, 2270
2497, 972
3558, 2074
1117, 578
3469, 1939
3456, 1427
1061, 341
2447, 1017
389, 169
1205, 493
889, 334
598, 263
1404, 755
185, 132
667, 290
546, 232
1070, 380
725, 263
1593, 676
3766, 1264
4308, 2289
464, 289
3533, 2251
3766, 1980
1042, 647
900, 531
3571, 2114
3641, 1517
1163, 514
4584, 2090
1931, 1117
3066, 1114
1402, 590
3974, 2153
2252, 870
2943, 1162
262, 150
560, 218
535, 223
740, 255
705, 396
2286, 992
860, 355
2346, 1062
2963, 1079
1726, 853
3695, 1830
1402, 735
2558, 1125
1814, 927
3260, 1241
730, 415
822, 529
3026, 1229
573, 205
624, 419
1852, 839
716, 265
759, 240
1155, 558
1827, 1088
2212, 965
1200, 590
963, 515
4229, 1515
3326, 1274
596, 371
3271, 1299
2354, 1065
3791, 1339
906, 443
706, 245
3495, 1937
283, 139
1737, 975
3580, 1223
1039, 527
293, 152
162, 116
1390, 593
951, 501
2835, 1250
610, 411
3166, 1758
2691, 1085
486, 215
393, 176
2860, 1083
509, 171
1502, 800
566, 336
462, 207
383, 173
1148, 400
651, 465
1152, 779
3348, 2145
1443, 772
586, 237
864, 456
2520, 1187
895, 308
1497, 797
827, 392
946, 343
4458, 1504
610, 295
496, 268
2290, 1092
356, 200
3160, 1280
749, 269
611, 253
3434, 1349
3502, 1412
732, 269
406, 206
3301, 1341
880, 412
4092, 2220
433, 195
3662, 1902
1926, 902
1208, 698
3164, 1223
3100, 1682
4037, 1373
2773, 1123
2973, 1062
2776, 993
1054, 563
457, 286
3239, 1258
1486, 888
327, 167
677, 365
3686, 2131
2396, 1101
667, 285
848, 310
2227, 1049
1181, 727
2804, 1496
3027, 1318
2882, 1181
464, 184
3937, 1519
2956, 1155
371, 250
4172, 2333
995, 478
3389, 2073
601, 247
674, 261
3160, 927
1683, 862
372, 164
182, 102
2383, 938
3412, 2013
2475, 1083
958, 323
2890, 1132
2455, 1679
3467, 1529
959, 254
4307, 2399
1757, 743
3718, 1599
926, 520
509, 337
389, 168
2594, 1114
898, 527
523, 210
1352, 689
2779, 1131
2727, 976
1267, 659
543, 219
491, 230
2771, 1693
628, 404
4023, 2350
634, 394
2776, 1855
3012, 1270
386, 187
3816, 1457
1322, 693
740, 524
3654, 1438
1938, 1016
3674, 2304
1754, 846
545, 270
1221, 687
3094, 1230
970, 579
666, 263
422, 291
1288, 599
792, 326
1234, 663
3186, 1244
3740, 2265
3336, 1349
4781, 2869
4595, 1572
521, 227
629, 475
682, 256
2892, 1454
1297, 771
693, 398
1533, 647
679, 373
1333, 863
811, 240
4185, 1595
2232, 1357
457, 187
4488, 2391
906, 354
5089, 2592
959, 536
1087, 633
493, 353
654, 478
3458, 1369
3488, 1231
318, 150
3253, 1870
2709, 1102
912, 642
3545, 1296
904, 283
3170, 1243
2962, 1255
720, 287
551, 236
601, 402
485, 203
2916, 1315
560, 267
595, 341
1469, 585
3705, 1446
1469, 610
600, 252
3161, 1269
3104, 1328
1359, 909
658, 321
2675, 1316
818, 510
555, 280
3997, 1553
4345, 2400
828, 285
4117, 1923
1102, 671
1951, 1043
974, 471
350, 147
3105, 1254
594, 237
2322, 1182
972, 368
1139, 425
663, 307
5490, 3211
2458, 1117
934, 297
2821, 1396
3748, 2374
729, 316
4188, 2294
863, 475
1480, 715
1464, 376
3025, 1327
786, 295
234, 109
898, 529
4348, 2676
2819, 1236
4193, 1522
3574, 1938
2942, 1172
2779, 992
3529, 1581
1178, 481
1734, 1072
3580, 2098
1045, 661
2805, 1325
1003, 548
445, 212
1379, 699
2194, 1201
3980, 1549
764, 237
3227, 1182
324, 140
683, 272
694, 359
831, 403
542, 255
819, 479
1281, 721
2513, 1158
1630, 605
2472, 1060
3506, 2116
517, 228
453, 180
1039, 653
2354, 1127
646, 238
713, 426
3939, 1566
3231, 1244
3210, 1090
2544, 1222
3096, 1413
394, 175
1567, 855
879, 541
1057, 489
673, 251
926, 537
2664, 1426
391, 252
3166, 1403
2186, 1065
2691, 1106
3509, 1550
2473, 1206
770, 245
615, 312
1234, 403
770, 376
696, 210
2251, 969
1000, 484
3760, 1319
2129, 1359
4410, 2319
1667, 936
796, 419
3762, 2279
695, 435
3612, 1319
354, 136
3741, 1850
4160, 2667
1416, 749
3074, 1085
2896, 1790
813, 445
862, 307
1702, 689
3870, 2379
2340, 1208
2677, 1214
830, 261
4010, 2494
667, 419
431, 228
2469, 1101
3311, 2043
229, 92
702, 233
418, 183
2478, 1018
2752, 1160
3357, 1081
407, 187
1311, 754
2916, 1776
2140, 838
730, 313
2689, 1223
888, 572
3036, 1344
487, 198
3616, 1204
1764, 1176
588, 332
1152, 332
900, 282
1357, 580
887, 352
1841, 1121
1037, 604
2371, 1026
657, 302
3577, 2400
629, 360
2213, 1037
3831, 2080
3907, 2456
2629, 1150
1658, 1230
2248, 982
580, 253
912, 543
789, 258
3189, 1340
1093, 519
2646, 1136
268, 195
2530, 1080
561, 258
580, 231
2654, 1103
3139, 1386
1049, 358
1087, 755
961, 515
3844, 2258
1444, 347
1052, 336
1135, 630
1943, 962
3964, 2226
2822, 1330
4301, 1640
445, 245
3838, 1251
4510, 2653
1018, 576
2886, 1746
2057, 894
2110, 951
373, 259
4221, 2316
3215, 1388
988, 304
1036, 610
1206, 850
430, 199
3344, 1322
3605, 1943
2143, 1109
2864, 1250
2592, 1183
1047, 370
521, 228
817, 296
1276, 612
2648, 1151
952, 354
848, 479
2018, 1011
1033, 629
3105, 1219
944, 528
2323, 1323
3202, 1916
3617, 1305
1367, 657
495, 175
3126, 1183
4408, 2557
526, 259
2315, 1331
738, 320
1486, 763
2546, 1090
732, 328
1211, 623
471, 213
995, 434
845, 485
1027, 555
3267, 2148
4368, 2580
2290, 909
463, 172
494, 186
2537, 1457
935, 285
2562, 1064
2323, 1075
831, 328
3787, 2338
3118, 1713
585, 238
672, 296
3376, 1395
3419, 1563
1241, 704
2213, 982
3975, 1584
3964, 2569
1214, 673
2247, 964
1035, 583
1873, 969
1747, 937
1840, 937
3873, 1528
2855, 1285
1373, 572
851, 510
2458, 879
2837, 1044
835, 333
1289, 720
393, 227
402, 227
582, 214
4719, 1448
1759, 756
3500, 1288
2532, 1463
1272, 669
3685, 1367
1748, 799
853, 307
2970, 1437
1400, 606
2454, 1013
1107, 451
705, 426
4514, 2582
414, 188
1862, 844
3593, 1302
1761, 980
3689, 2235
2230, 1242
490, 218
752, 404
675, 292
730, 287
3259, 1945
4236, 2450
660, 396
1700, 664
2167, 1008
1698, 884
971, 353
1624, 715
546, 214
4773, 2546
1059, 555
842, 275
3835, 1657
927, 546
269, 133
772, 292
402, 181
3600, 1438
2439, 1622
4103, 1403
3452, 1448
352, 161
1672, 809
492, 243
4671, 1614
1386, 912
630, 286
555, 225
1633, 859
619, 192
1334, 687
661, 242
2370, 1080
3341, 1384
549, 275
3006, 1259
1529, 547
2492, 1106
3205, 1235
474, 193
3854, 1220
3473, 1197
1109, 647
821, 415
1070, 458
266, 148
2836, 1142
3915, 1502
3009, 1074
3737, 1410
649, 326
223, 123
3362, 1630
1286, 765
710, 253
2877, 1170
2208, 1159
1662, 838
3422, 1328
4210, 1573
999, 474
2489, 1036
3792, 1451
3022, 1138
2204, 1159
3049, 1203
505, 219
3987, 1633
756, 284
178, 105
750, 331
3269, 1300
2966, 1649
666, 388
1186, 757
1870, 867
2724, 1192
1694, 983
997, 354
1573, 684
2942, 1913
749, 484
1135, 520
1919, 1025
635, 255
689, 259
2550, 1223
540, 217
921, 584
3136, 1811
942, 457
925, 512
2245, 939
3389, 1230
441, 195
1031, 494
4065, 1767
1958, 843
3645, 1533
999, 528
855, 512
401, 197
1340, 780
2039, 1125
1143, 741
2589, 951
2172, 1052
490, 234
856, 388
2999, 1693
3450, 2195
380, 202
826, 340
2493, 1371
486, 196
5520, 2828
594, 351
2117, 1005
797, 487
498, 195
790, 425
1552, 796
2330, 1045
2907, 1149
1170, 537
2118, 1051
3605, 1413
2998, 1181
3110, 1147
2246, 1163
1097, 488
644, 400
2692, 1072
1080, 519
3485, 1328
661, 440
3342, 1414
2676, 1552
288, 176
534, 315
3260, 1841
867, 303
3455, 1365
599, 262
281, 144
667, 291
849, 320
3801, 1360
3107, 1319
1332, 693
393, 194
930, 639
3343, 2018
1258, 633
2615, 995
2165, 989
1960, 1132
588, 191
1110, 362
738, 261
1150, 593
991, 350
669, 234
482, 283
281, 138
893, 472
1183, 623
4036, 2096
742, 366
1090, 584
3803, 2144
2239, 1009
4400, 1536
2909, 1259
2474, 1090
2743, 1152
3444, 2021
2942, 1234
2388, 1298
2846, 1669
3429, 1566
2720, 1005
4546, 1715
624, 232
2861, 1282
729, 346
454, 225
854, 478
4332, 2532
1464, 706
1130, 537
1707, 787
3692, 1476
2115, 978
1273, 628
4625, 2758
3295, 1373
3474, 2122
537, 270
1472, 629
4530, 1626
3065, 1864
742, 277
3010, 1221
2770, 1241
523, 242
510, 300
1022, 334
735, 370
4982, 2719
2002, 906
1381, 859
2452, 1115
3537, 1601
1051, 577
1167, 678
1116, 519
2888, 1757
901, 473
1480, 670
2450, 1050
676, 249
474, 231
3297, 1224
4326, 2076
535, 235
1708, 826
437, 172
1841, 965
230, 132
2432, 996
1385, 686
2913, 1323
486, 179
705, 426
512, 228
351, 199
1589, 580
711, 366
1607, 659
1518, 846
2045, 1022
2835, 1742
411, 224
2812, 1455
640, 226
2260, 1256
4215, 2545
994, 289
3531, 1425
1168, 621
594, 231
723, 405
4544, 2660
1111, 692
2796, 1012
2819, 1578
2257, 1007
774, 306
3665, 1291
2436, 1137
491, 260
3106, 1314
569, 275
3356, 1416
776, 302
727, 473
239, 124
292, 158
4038, 2108
1072, 614
727, 240
435, 212
837, 330
417, 192
3633, 1423
1173, 578
1379, 742
716, 421
579, 252
3804, 1408
579, 234
3279, 1290
2037, 925
604, 217
2639, 1884
3888, 2376
1859, 890
816, 511
455, 192
835, 225
2834, 1171
2949, 1129
1042, 566
479, 310
435, 205
4425, 2581
447, 222
594, 295
2211, 965
4057, 2206
2401, 1037
1314, 728
1099, 332
2029, 927
4363, 1518
1040, 550
3415, 1964
1956, 1032
956, 471
1480, 573
1738, 851
856, 306
534, 158
534, 227
2369, 919
390, 174
3352, 1839
3649, 1457
1195, 309
2142, 876
3864, 2409
3367, 1391
2967, 1271
606, 244
1139, 606
3352, 1330
2556, 1152
508, 184
3107, 1812
4139, 2319
4197, 1601
1266, 806
855, 333
2439, 1160
1678, 964
2385, 893
2401, 1060
1543, 695
407, 163
615, 285
3197, 1288
1627, 665
3328, 1249
486, 268
1014, 505
1793, 828
309, 176
1251, 489
3245, 1289
365, 192
3846, 2103
1237, 339
392, 142
748, 493
3204, 1257
609, 234
418, 213
1673, 947
394, 180
985, 544
2838, 1169
502, 253
1109, 573
1207, 592
526, 242
837, 341
3349, 1944
492, 183
449, 202
1236, 493
2980, 1163
184, 99
2509, 967
566, 260
377, 142
2047, 990
541, 243
657, 260
3452, 1238
1120, 385
649, 310
771, 295
4412, 2208
2164, 973
456, 189
2342, 1112
2509, 1075
837, 438
3101, 1184
2899, 1113
420, 238
694, 455
1051, 534
372, 125
2805, 1851
518, 258
1015, 488
1003, 572
1265, 562
2767, 1289
785, 274
1010, 475
361, 165
4804, 2482
446, 362
970, 314
1818, 639
815, 420
1111, 569
4017, 2250
331, 196
1453, 780
369, 147
3465, 1234
1326, 402
3940, 1350
2875, 1532
3022, 1690
4317, 2450
3024, 1938
843, 551
2830, 1258
2798, 1412
3742, 2262
3417, 1664
680, 331
3786, 2200
2862, 1722
782, 241
2146, 971
3487, 1545
3402, 1429
529, 207
1733, 937
2581, 1645
972, 399
1063, 642
2351, 1092
1165, 569
1134, 717
2900, 1230
1063, 637
1173, 504
568, 250
1328, 584
2656, 1182
3056, 967
3319, 1463
897, 304
1284, 667
1004, 366
2601, 1012
2810, 1148
800, 427
3925, 1928
605, 375
3173, 1999
1226, 523
3704, 1287
949, 550
2634, 1130
3970, 2316
4659, 2533
1353, 690
555, 191
1341, 818
2163, 1144
651, 271
474, 300
3540, 1966
1568, 911
1012, 364
1305, 562
3722, 1856
1259, 660
1098, 579
1383, 941
743, 417
1459, 629
697, 470
528, 178
378, 172
1081, 579
431, 197
515, 212
3537, 1912
3227, 1238
341, 182
1890, 1032
3297, 2134
778, 414
3953, 1419
2706, 1127
2214, 1073
3729, 1493
686, 395
369, 166
531, 344
1536, 579
1372, 677
1319, 315
109, 1
659, 269
2148, 1031
1027, 559
509, 263
854, 475
1724, 758
1497, 801
1057, 561
2706, 1774
804, 519
3168, 1391
445, 201
350, 145
1888, 1110
3132, 1876
3765, 2269
4040, 2530
1483, 511
2146, 1093
393, 156
432, 252
1087, 441
273, 165
2697, 1036
641, 416
1153, 510
1417, 811
1628, 706
2041, 1149
1728, 752
638, 397
3202, 1261
3762, 2342
2368, 943
651, 248
526, 236
400, 208
1124, 560
1032, 541
497, 211
407, 193
1392, 333
589, 209
530, 227
706, 390
1588, 665
2480, 1310
2077, 996
2790, 1141
441, 175
4409, 1509
2574, 1214
2514, 1402
2614, 1016
387, 238
1093, 660
2471, 1071
3385, 2255
1204, 674
3790, 1376
2793, 1724
3745, 2212
2591, 1554
2857, 1258
3918, 1595
2681, 1095
2371, 1203
3683, 1373
4170, 2071
833, 479
3512, 1857
784, 305
912, 484
2543, 1207
1061, 672
999, 514
4494, 1652
3836, 2271
757, 221
3398, 1307
2344, 1060
1206, 513
878, 442
1284, 437
1021, 541
2462, 961
1257, 696
1469, 633
541, 319
2457, 1175
3146, 1234
736, 470
716, 455
3017, 1103
2220, 791
4984, 2706
2527, 1128
2064, 1170
2609, 1115
436, 162
626, 217
2618, 1156
3102, 1162
2487, 1105
4765, 2648
1787, 1181
3261, 1291
974, 603
1469, 770
2427, 969
1558, 787
4202, 2302
347, 165
704, 249
1410, 655
1087, 560
2454, 998
1740, 1163
1237, 625
1149, 544
2981, 1780
2685, 1723
2939, 1780
670, 486
1378, 678
1173, 650
2414, 1167
1081, 311
4289, 2421
937, 468
298, 144
1252, 632
1440, 723
589, 357
823, 289
518, 243
1403, 458
2849, 1290
1129, 559
1119, 373
3850, 1313
3394, 2025
2958, 1207
4943, 2714
2569, 1025
824, 371
1093, 647
1559, 485
2716, 1713
854, 523
3244, 2081
1744, 989
349, 208
525, 277
4710, 2876
550, 254
2185, 938
637, 370
4975, 2581
764, 291
441, 194
135, 98
2697, 1099
4145, 2487
4007, 2208
2244, 941
1623, 697
4127, 2157
3651, 2156
989, 631
2609, 1139
3510, 1440
2595, 1149
2889, 1193
316, 140
3222, 1272
2443, 1217
3377, 1363
645, 215
2646, 1179
1362, 770
2937, 1747
5931, 2904
1858, 989
480, 219
1916, 1107
3457, 1264
3442, 1930
561, 189
801, 366
1137, 375
960, 527
442, 229
1287, 855
487, 209
378, 176
1106, 448
833, 553
1598, 907
4411, 2557
2774, 1114
1181, 661
935, 577
1560, 809
498, 230
886, 244
1628, 740
1158, 544
838, 335
151, 71
1607, 500
703, 278
1041, 634
570, 242
2302, 1137
189, 111
582, 263
670, 436
2995, 1132
1467, 691
708, 447
605, 254
3048, 2075
2645, 1146
1488, 679
675, 252
962, 438
590, 265
846, 279
564, 227
4157, 2342
3988, 2257
888, 295
226, 131
1505, 726
2024, 1068
537, 204
2517, 1058
2430, 1539
1305, 756
1875, 824
704, 268
3572, 1679
1030, 633
1347, 659
2870, 1326
2273, 1043
1160, 548
766, 456
2441, 1006
977, 605
600, 226
1133, 611
3117, 1116
412, 206
2931, 1615
2628, 1400
589, 351
1142, 282
840, 549
652, 286
2942, 1303
689, 277
913, 554
365, 259
2023, 1020
622, 429
595, 258
1207, 658
3266, 1832
3984, 1354
3656, 2327
1130, 726
3434, 2219
3554, 1416
4655, 2542
2132, 1045
3945, 2327
796, 282
385, 261
1504, 898
354, 191
873, 238
236, 126
2826, 1203
788, 312
508, 203
627, 397
856, 509
686, 349
590, 301
3859, 1446
641, 264
2349, 1185
3075, 1392
2702, 1046
2622, 1325
3394, 1832
1225, 619
3351, 1301
3255, 1237
572, 222
409, 167
4100, 2558
2604, 1257
911, 478
2966, 1170
1990, 1076
691, 402
1342, 637
1686, 911
2968, 1345
1526, 789
2194, 990
2524, 1242
3804, 1619
2958, 1247
688, 282
4099, 2123
740, 338
820, 627
3201, 2053
919, 545
423, 169
1191, 545
571, 414
2314, 900
2536, 1140
718, 286
656, 435
735, 247
2920, 1424
1762, 889
3441, 1456
3838, 2148
4409, 2465
630, 249
1080, 558
2456, 1063
3077, 1226
3204, 1899
746, 233
3287, 1283
851, 476
1884, 1114
2737, 1806
563, 256
2640, 1181
353, 177
3442, 1377
3469, 2204
2833, 1390
2886, 1328
2332, 1134
2499, 1263
3253, 1209
3592, 1393
833, 295
366, 191
1178, 869
638, 298
743, 479
574, 244
1067, 370
3379, 1443
3183, 1812
4160, 1471
1306, 516
4306, 2375
5062, 1901
639, 192
1958, 822
515, 313
1182, 675
316, 172
3047, 1207
3893, 1380
479, 192
2841, 1286
448, 188
900, 342
2081, 871
1006, 704
759, 253
1300, 789
1468, 610
1329, 668
554, 248
547, 258
3301, 1258
3592, 1311
4326, 2449
606, 220
557, 228
4650, 2615
1401, 642
586, 193
4914, 1669
3054, 1274
2965, 1140
1588, 706
3525, 1262
2582, 1110
2777, 1145
642, 265
3005, 1236
610, 323
907, 325
3991, 2427
973, 563
714, 462
1490, 709
650, 299
811, 528
2651, 1150
2432, 1257
3238, 1298
1209, 497
3217, 1288
833, 317
654, 389
3534, 2046
1328, 765
1693, 773
3694, 2286
693, 242
1655, 858
2316, 1058
1459, 366
2500, 1297
3257, 1345
573, 231
4186, 2157
414, 193
1141, 697
1034, 352
3044, 1994
502, 211
400, 190
3457, 1817
847, 522
1139, 660
1230, 583
3107, 1285
3006, 1347
650, 232
2397, 1034
721, 296
724, 285
2836, 1140
2767, 1202
2495, 976
3855, 2282
282, 145
979, 493
592, 367
2306, 879
4499, 2580
1040, 593
692, 290
492, 250
3500, 1429
974, 491
230, 81
3094, 1950
2583, 1265
985, 628
985, 484
3396, 1367
3686, 2019
1183, 338
3439, 1356
3238, 1499
3314, 1871
1765, 1027
3361, 1691
2135, 904
677, 327
3926, 1998
3838, 2098
654, 251
464, 279
1694, 699
1995, 759
886, 313
1184, 680
1030, 585
1642, 922
383, 190
509, 188
2264, 1388
487, 263
3464, 1372
1411, 722
692, 392
496, 208
2067, 955
3081, 1371
3810, 1506
644, 264
3407, 2143
1377, 905
3763, 1851
1809, 841
1291, 558
2081, 1085
273, 169
500, 175
911, 476
1037, 506
1052, 600
2325, 1077
5386, 2848
1319, 620
1137, 316
2668, 1203
598, 286
729, 212
2981, 1125
2294, 960
761, 325
3374, 1224
772, 419
2765, 1112
474, 174
3575, 1293
771, 269
1401, 624
4429, 1729
2938, 1741
1113, 636
1572, 775
2915, 1767
442, 275
616, 410
2686, 1311
2761, 1103
1833, 687
782, 289
3082, 1368
665, 248
1924, 1071
3003, 2040
670, 264
3641, 2366
2817, 1112
3055, 1830
623, 262
2895, 1255
2523, 1038
2809, 1162
2821, 1801
1821, 844
3592, 2059
2713, 1148
790, 512
2611, 1078
3420, 1424
754, 331
483, 222
807, 469
811, 502
826, 254
2316, 1096
628, 244
860, 559
239, 107
504, 245
1620, 888
467, 242
1022, 250
4955, 2804
3970, 2427
610, 367
1025, 590
3861, 1292
3851, 2376
3549, 1526
3415, 2025
4234, 2377
3217, 1312
3388, 2197
1033, 300
1773, 932
549, 213
704, 253
4257, 1499
2546, 992
2343, 1413
1569, 697
1294, 597
2375, 1293
819, 297
3036, 1325
2325, 1220
1532, 566
1120, 597
498, 231
527, 259
356, 165
2383, 1054
3307, 1317
3615, 2235
578, 423
3151, 1385
157, 65
3281, 1907
3746, 1284
3172, 1179
1942, 995
884, 305
1196, 521
4135, 2337
3682, 2384
3911, 2251
3482, 1398
3734, 1332
3310, 1220
1254, 533
1184, 685
3657, 1868
2610, 1127
3255, 1245
979, 316
663, 282
2350, 938
2383, 919
696, 247
3599, 1923
1086, 594
566, 238
2549, 1096
231, 131
1166, 502
3937, 2332
2225, 1271
775, 324
1095, 648
4220, 2193
2686, 1190
943, 298
1492, 515
667, 321
487, 238
4140, 2458
3808, 1423
684, 243
2320, 985
660, 386
964, 369
3327, 1337
3452, 2098
5094, 2731
2960, 1315
657, 377
1008, 570
1284, 825
1005, 646
567, 225
1750, 834
491, 195
3307, 1510
3030, 1105
1546, 661
504, 187
1209, 678
874, 448
1221, 492
291, 147
1986, 989
2939, 1867
980, 583
1188, 549
3753, 1375
2231, 1219
945, 599
1606, 637
1262, 714
2763, 1001
4766, 2154
1052, 602
589, 298
597, 203
1121, 534
2998, 1163
439, 222
2313, 1075
958, 468
2297, 1210
1554, 584
2627, 1087
1778, 968
2535, 1086
1146, 657
2519, 1112
3293, 1369
878, 497
360, 175
1257, 643
233, 152
3709, 2241
3705, 2395
3680, 2232
3467, 2054
1128, 585
624, 338
1291, 591
2278, 951
2507, 1117
2401, 1234
2895, 1360
3059, 1225
3676, 2426
2852, 1125
2059, 1026
3031, 1426
3970, 2438
4531, 1663
2058, 1127
4397, 2249
2380, 1183
3671, 1303
2600, 1547
729, 254
709, 475
948, 476
3339, 1958
1058, 509
2884, 1160
2951, 1339
2828, 1154
3771, 1553
2520, 1145
4656, 1660
3584, 1368
1880, 1192
1156, 570
2344, 1115
1156, 772
3199, 1600
1792, 751
1860, 966
4385, 2611
698, 270
846, 437
922, 281
2025, 923
2503, 1220
2548, 938
2883, 1388
2852, 1370
747, 287
3154, 1415
1574, 785
3925, 1485
654, 423
3780, 1367
1039, 573
2901, 1159
2240, 1078
517, 375
528, 298
2118, 865
373, 179
2374, 1176
2960, 1133
3912, 1382
431, 187
1588, 662
1137, 509
2304, 1139
761, 536
3854, 1419
2605, 1071
415, 254
3283, 1988
2245, 674
953, 603
3469, 1560
507, 231
1971, 981
1740, 925
3068, 1253
653, 292
737, 286
2996, 1173
2777, 1065
2199, 971
2548, 1388
2521, 1268
800, 293
671, 429
764, 328
968, 501
407, 230
856, 521
2107, 1024
2584, 1787
3898, 1325
4168, 1964
2111, 1169
441, 213
1805, 794
1552, 623
316, 186
376, 166
701, 266
2566, 1734
499, 239
592, 198
1163, 628
1932, 681
696, 343
2182, 903
1357, 701
933, 317
2471, 1240
1275, 731
1526, 824
611, 356
3358, 1270
3724, 1472
1724, 871
403, 232
2136, 1057
4041, 2009
631, 254
2602, 1066
1446, 349
2130, 944
378, 183
3443, 1261
626, 217
2210, 1175
453, 278
1069, 550
1079, 608
770, 476
1461, 1084
2504, 1027
667, 361
229, 124
1038, 652
2564, 1343
3434, 1974
623, 257
894, 301
3557, 2329
1004, 565
3589, 1434
344, 176
679, 250
2935, 1208
3357, 2113
2943, 1156
467, 195
1088, 531
1012, 665
2234, 965
1658, 593
3819, 2234
761, 291
3753, 2465
2278, 1073
3663, 2012
652, 274
1136, 661
756, 286
1000, 340
3517, 2021
454, 177
903, 314
911, 411
630, 387
390, 210
1046, 568
3200, 1340
4408, 2292
746, 290
4077, 1588
588, 275
4260, 2268
4352, 1514
955, 532
2206, 1162
491, 313
3643, 1414
2448, 1251
916, 532
3102, 1220
510, 227
996, 365
3239, 1411
4215, 2541
2768, 1226
306, 169
3641, 1471
907, 560
2122, 864
3594, 1342
1528, 853
3186, 1401
869, 442
1352, 358
1259, 562
1120, 486
4775, 2804
4258, 1526
1387, 569
2384, 1302
2772, 1277
1205, 601
2741, 1105
844, 458
738, 418
3761, 1412
922, 452
1185, 638
1708, 821
3159, 1911
4701, 2466
3482, 1342
1022, 474
615, 289
416, 190
993, 640
3888, 1763
2422, 932
2778, 1730
3745, 1545
2757, 1164
2790, 1180
678, 251
2978, 1470
703, 381
411, 289
2890, 1303
3477, 2047
382, 150
2933, 1827
1492, 976
2427, 1135
2666, 1605
712, 307
3508, 2104
1561, 952
615, 245
646, 330
385, 262
1207, 711
2946, 1354
772, 443
2149, 1301
1733, 726
2513, 1220
589, 234
4004, 2281
3811, 1525
568, 237
3204, 2030
3144, 1154
4415, 1526
873, 557
584, 227
518, 228
4973, 2399
3486, 2251
4651, 1628
344, 188
1432, 641
718, 257
941, 512
550, 291
398, 222
2269, 952
1152, 379
2698, 1188
4009, 2307
420, 183
845, 320
1048, 575
2778, 1459
3864, 1432
1207, 706
1745, 1198
408, 138
705, 470
803, 469
3035, 1182
2630, 1178
3319, 1299
1009, 548
501, 330
3559, 2291
1713, 629
3539, 1843
3330, 1915
803, 514
3836, 2154
710, 413
3945, 2177
312, 129
1524, 700
1821, 838
3386, 1155
3748, 1247
1072, 669
2438, 969
452, 193
4286, 1610
1145, 728
2415, 981
437, 221
4835, 2343
4036, 2349
280, 138
327, 165
1036, 338
2313, 1095
2333, 1198
4526, 2700
3727, 1385
863, 291
937, 299
1139, 651
340, 154
971, 582
339, 157
486, 231
2708, 1147
4952, 2911
3436, 1371
768, 267
3820, 2162
1158, 637
1002, 619
772, 450
282, 140
732, 367
528, 245
1076, 398
4076, 1445
1237, 643
2759, 998
1019, 463
4611, 2381
2880, 1690
3330, 1301
633, 259
817, 279
1099, 545
123, 63
1031, 367
618, 305
539, 259
1526, 812
2639, 1113
2386, 863
827, 350
1058, 574
3253, 1344
390, 162
1116, 708
2507, 1067
1038, 371
1722, 924
940, 514
2946, 1731
4696, 2473
789, 291
2157, 1074
404, 269
373, 163
652, 250
910, 562
2723, 1037
265, 140
3721, 1448
840, 437
1648, 1082
2318, 1520
259, 95
682, 271
4435, 2630
739, 301
3100, 2036
2599, 1120
4476, 2363
276, 119
881, 490
3378, 2242
774, 312
1575, 684
3195, 1532
1007, 612
2823, 1204
2906, 1235
1027, 496
2470, 1604
1060, 723
889, 555
2649, 1025
972, 596
2483, 1058
953, 345
689, 257
2764, 1152
671, 278
3088, 1961
3793, 1386
317, 171
975, 505
3569, 1519
2436, 1258
1095, 588
4506, 1697
4288, 2422
313, 145
1287, 563
290, 171
1397, 897
506, 218
953, 508
613, 271
1619, 833
1016, 558
616, 373
3986, 2118
4363, 1633
2287, 889
1529, 1102
2790, 1098
3700, 2191
906, 427
4140, 1493
663, 395
1639, 673
3148, 1251
1003, 339
649, 245
3126, 1588
3077, 1679
2222, 1180
2270, 1094
438, 228
576, 208
1287, 645
5212, 2687
502, 247
1030, 503
3882, 2290
375, 192
2978, 1111
527, 295
3134, 1706
2434, 1105
471, 230
1478, 598
952, 439
1084, 598
773, 282
1817, 875
523, 212
721, 481
1025, 620
3483, 1251
3947, 1730
486, 203
1449, 731
1160, 684
3352, 1875
1621, 924
4527, 2571
3933, 1496
3430, 1449
292, 134
567, 262
1161, 636
205, 112
3158, 1346
289, 147
679, 273
3812, 2137
528, 271
1362, 693
513, 247
963, 558
1293, 651
1898, 974
1228, 658
824, 511
1128, 504
837, 518
2718, 1253
2535, 1547
594, 373
831, 451
2147, 1106
2455, 1128
2910, 1739
1313, 749
766, 302
2311, 1149
718, 433
3159, 1196
1624, 656
1350, 939
1006, 364
960, 521
358, 186
685, 279
1148, 594
691, 262
381, 179
2882, 1218
3148, 1487
3174, 1041
2715, 1191
775, 270
561, 245
755, 301
633, 418
2912, 1267
407, 176
1086, 485
324, 192
3206, 1934
4143, 1474
2746, 990
540, 214
1720, 846
2951, 1319
536, 246
1478, 603
3900, 1299
4605, 2543
2010, 917
1139, 393
3519, 2103
1151, 689
376, 225
753, 423
426, 278
2658, 1094
547, 262
1483, 713
529, 185
2892, 1722
2669, 1664
2193, 1220
3110, 2034
510, 212
2527, 919
2966, 1227
3629, 2100
477, 213
574, 203
3968, 2119
1765, 755
477, 227
338, 165
1423, 991
620, 280
3503, 1904
2977, 1253
4049, 2244
836, 520
579, 236
3907, 2177
1443, 724
3137, 1865
1004, 374
529, 257
2447, 1150
4276, 2234
2985, 1053
4071, 1530
2339, 1393
1228, 437
3208, 1116
831, 480
1697, 931
2824, 1241
1231, 658
1108, 540
524, 242
791, 439
3922, 2564
4839, 1854
886, 572
1313, 604
3352, 1283
1365, 621
239, 106
1408, 649
3879, 2305
2786, 1153
451, 215
2479, 1104
1058, 449
2504, 1097
1232, 626
448, 230
836, 449
846, 314
1387, 922
907, 295
567, 187
554, 291
1455, 629
432, 214
628, 327
2723, 1662
1586, 671
1743, 649
375, 189
649, 228
1759, 863
3211, 1921
535, 244
712, 265
811, 407
2444, 929
947, 543
439, 209
2177, 1077
2354, 1096
1944, 682
1721, 791
2148, 1394
4234, 1488
3206, 1364
856, 573
478, 225
799, 467
1202, 650
2730, 1026
3441, 1325
4160, 2154
3890, 1488
4327, 2970
2369, 1105
1442, 548
1117, 724
2880, 1317
3666, 1872
3106, 1169
938, 308
652, 205
3040, 1213
3259, 1755
2106, 895
4371, 2601
447, 246
2287, 1080
861, 439
3157, 1154
4152, 1467
833, 295
4965, 2504
595, 398
3792, 1375
2728, 1166
3925, 2143
4135, 2673
653, 242
1791, 906
3001, 1269
2379, 1220
1602, 826
936, 488
766, 303
727, 253
1554, 992
725, 314
3969, 2402
3621, 2267
1909, 764
266, 151
877, 463
1907, 1029
1038, 454
590, 219
656, 307
3812, 1563
3072, 1437
3194, 1333
789, 508
800, 445
2715, 1217
1251, 814
1283, 457
674, 237
428, 212
2477, 1211
734, 281
1981, 894
607, 213
3191, 2009
3181, 1405
428, 215
1883, 866
1010, 472
2187, 1120
1627, 856
2396, 1136
502, 185
3970, 2478
3887, 1322
3981, 2033
1482, 655
3870, 2272
873, 325
3115, 2109
847, 304
3945, 1423
1246, 429
509, 270
397, 195
1931, 885
351, 153
3938, 1552
4050, 1554
2178, 1043
2406, 1084
306, 191
295, 145
182, 127
439, 212
1279, 580
978, 595
731, 303
995, 272
2030, 879
1819, 678
1068, 314
752, 294
771, 209
2890, 1160
2033, 767
1231, 723
659, 228
1401, 898
3338, 1304
2639, 808
4872, 2882
2959, 1182
207, 113
482, 248
1184, 517
837, 472
1859, 890
655, 315
1213, 501
2432, 1132
3563, 2026
1136, 379
2360, 1189
550, 349
1971, 1002
664, 438
939, 315
3297, 1421
2860, 1679
2299, 1127
2772, 1209
2567, 1700
4125, 2555
1564, 967
365, 205
665, 322
1262, 741
1113, 664
2191, 1009
3933, 2053
4012, 1509
1167, 695
715, 404
3644, 2079
679, 407
458, 204
3755, 1645
2645, 1594
805, 490
804, 432
448, 197
3644, 2190
390, 209
1263, 576
4051, 2455
4997, 2832
3304, 1357
2105, 1247
1158, 386
3033, 1278
3143, 1221
2374, 1484
1029, 362
2006, 963
4297, 2377
809, 469
449, 218
3602, 2300
810, 476
491, 227
765, 279
2356, 962
681, 282
3808, 1554
2965, 1378
3782, 2017
2675, 1239
2484, 1068
1377, 899
2384, 1087
722, 284
3817, 1474
2454, 903
506, 315
1349, 813
1812, 830
526, 327
383, 203
304, 124
2380, 956
1400, 713
2262, 983
3766, 2369
4269, 2312
740, 471
1740, 1002
1525, 699
1506, 768
1069, 590
2059, 1063
5085, 2844
3195, 1920
1037, 460
1360, 360
665, 396
1224, 549
722, 460
2754, 1715
3602, 1377
383, 207
695, 254
3572, 1851
4400, 2207
1519, 874
2484, 1015
4132, 2275
2330, 1037
2780, 1318
2917, 1384
3794, 1463
794, 495
4211, 1579
871, 306
1979, 1068
585, 253
2056, 1093
264, 120
2543, 1214
3192, 1102
1407, 727
4529, 1679
903, 485
1799, 910
579, 226
1600, 701
551, 173
791, 456
3795, 1348
535, 337
4367, 2469
2296, 1500
3641, 1369
1053, 442
572, 288
3193, 1865
892, 319
940, 275
3789, 2502
254, 137
3616, 1416
454, 272
800, 433
565, 281
1190, 336
4805, 2513
675, 373
617, 399
2936, 983
4456, 2739
2921, 1796
3682, 1953
3929, 2306
359, 179
1564, 818
670, 336
1847, 1095
2944, 1234
2926, 1346
2569, 1612
499, 245
1123, 574
1156, 704
958, 501
587, 365
2387, 1276
3167, 1298
650, 263
2959, 1189
674, 456
305, 156
3578, 2338
2592, 1000
1871, 874
792, 405
2846, 1246
1475, 666
714, 292
2506, 1201
1355, 611
2421, 1079
3671, 1304
2333, 1115
2985, 1573
3571, 1356
1825, 785
2616, 1118
1740, 1005
702, 272
3676, 1159
2012, 1002
1912, 911
857, 548
740, 469
3212, 1180
862, 453
3214, 1227
631, 307
4029, 1450
771, 309
724, 468
2186, 1393
3489, 1398
452, 277
3063, 1968
2548, 983
1428, 804
2828, 1797
3583, 1274
558, 254
663, 439
934, 521
1449, 875
412, 192
921, 356
2998, 1136
527, 175
669, 448
3048, 1207
2959, 1126
1230, 633
4410, 2166
1308, 650
3060, 1335
444, 230
3220, 1276
676, 388
502, 214
759, 264
2215, 898
3501, 2043
1129, 618
285, 133
4338, 2353
2960, 1727
5422, 3132
994, 502
423, 278
959, 517
516, 231
523, 193
3062, 1261
2926, 1252
116, 76
1946, 911
2057, 1050
2120, 899
3645, 1897
687, 332
2813, 1044
902, 332
580, 277
435, 194
843, 494
656, 398
948, 482
1082, 407
4163, 2526
660, 257
3753, 1308
2809, 1082
1352, 709
625, 298
1451, 796
3108, 1493
2595, 1171
3584, 2185
3526, 1392
3825, 1356
612, 394
396, 241
3975, 2425
1757, 869
1617, 769
874, 482
362, 243
3019, 1223
764, 518
3111, 1191
3194, 1277
1037, 555
378, 172
898, 578
3125, 1516
1093, 561
1662, 997
6199, 3162
3712, 1285
3366, 2208
518, 202
3396, 2063
738, 365
549, 373
3337, 1230
960, 484
682, 257
485, 245
882, 307
1426, 965
1211, 740
637, 378
2929, 1374
735, 506
978, 548
1017, 612
933, 551
2939, 1443
537, 211
2725, 1033
3112, 1370
1218, 597
1059, 580
656, 316
708, 259
2710, 1154
1430, 676
792, 523
916, 456
2725, 1149
925, 320
205, 82
802, 387
1122, 571
2373, 1239
3869, 1412
3042, 1437
4497, 2208
531, 207
2816, 1325
4458, 2705
1221, 607
2401, 1157
2973, 1840
1398, 694
3806, 2234
1539, 1011
2872, 1071
1081, 582
3030, 1685
1837, 774
1701, 835
330, 119
1435, 698
759, 369
1487, 681
1414, 965
1085, 557
2145, 1403
2881, 1182
1162, 508
1076, 679
1668, 882
2637, 1234
1395, 653
747, 249
2943, 1035
2928, 1229
1416, 695
4227, 1539
1141, 583
3280, 1300
1008, 478
3545, 1386
440, 206
460, 290
2581, 1064
2773, 1100
681, 274
490, 198
831, 515
3908, 1383
135, 58
639, 290
951, 471
618, 214
2087, 977
1042, 570
1363, 546
3923, 2136
289, 122
816, 502
2354, 1134
990, 473
2567, 1484
908, 444
1235, 895
194, 98
224, 140
1467, 749
2563, 1241
2428, 1038
2619, 1024
764, 270
1933, 834
999, 480
423, 211
1234, 648
601, 191
416, 222
1985, 904
3861, 2214
4965, 2774
947, 416
2054, 1001
4036, 1314
171, 112
1434, 554
433, 186
3582, 2332
3601, 1852
612, 323
665, 332
3161, 1163
954, 489
2678, 1271
2256, 926
917, 527
3753, 2036
676, 246
2074, 1017
841, 457
2486, 1171
1873, 980
931, 351
423, 195
921, 445
901, 507
1432, 824
2997, 1285
1987, 1022
2984, 1163
1047, 533
966, 469
4236, 2625
563, 252
1296, 687
907, 554
1622, 845
1553, 425
2382, 1119
783, 312
3613, 2325
2127, 1338
1523, 690
911, 477
620, 293
588, 251
437, 184
4589, 2472
297, 134
3000, 1471
3556, 1423
398, 192
568, 235
527, 261
1728, 952
3169, 1208
1046, 516
3901, 1368
599, 259
1502, 742
3475, 1395
3551, 1967
413, 184
2677, 1168
802, 287
2267, 1094
1069, 528
373, 247
4011, 2440
1184, 561
1018, 485
4857, 2407
4699, 2842
755, 266
331, 164
1527, 592
917, 494
2861, 1709
539, 311
3486, 1306
3261, 1937
397, 212
4332, 2444
1812, 916
1331, 553
2689, 1183
4107, 2409
2923, 1180
3986, 2231
3475, 1206
1079, 512
2742, 1165
3155, 2093
905, 556
1686, 1075
3220, 1355
2176, 1107
414, 199
1028, 517
2825, 1111
360, 244
595, 364
2703, 1102
4050, 2053
452, 256
565, 221
240, 111
2803, 1230
1251, 679
677, 306
2855, 1117
1778, 1122
3218, 1859
3484, 1978
2103, 1352
3000, 1163
2317, 841
2767, 1139
3974, 1400
1123, 515
382, 149
1257, 355
665, 212
534, 245
977, 576
2141, 1160
804, 342
1002, 341
2662, 1348
2718, 1075
2832, 1047
227, 118
2339, 1196
693, 358
1447, 700
1304, 452
3634, 1410
264, 167
393, 196
534, 184
804, 465
3318, 1243
586, 242
1432, 804
804, 534
1052, 445
649, 388
2342, 1275
2025, 949
545, 196
979, 319
2209, 1061
365, 183
422, 242
3662, 2181
3832, 2197
1095, 712
862, 258
1296, 828
393, 204
827, 550
3224, 1928
607, 247
2641, 1235
713, 281
2422, 1387
1293, 616
3562, 2006
2693, 1625
1562, 788
417, 177
748, 281
1576, 699
2586, 1212
2114, 973
604, 410
2722, 1170
2820, 1620
588, 357
502, 242
987, 314
554, 312
3919, 1390
1231, 523
3174, 1226
738, 259
461, 227
2477, 1017
710, 301
2220, 900
417, 222
3215, 1698
879, 315
2266, 974
724, 249
2835, 1298
1801, 742
5148, 3308
547, 222
2506, 1102
2268, 1080
1417, 691
3396, 1135
1298, 335
3508, 1546
1463, 790
1674, 718
3615, 1290
803, 279
3077, 1146
3332, 1327
811, 542
3546, 2082
2181, 1251
2662, 1770
1589, 534
808, 549
4854, 2701
1285, 297
787, 373
2024, 969
258, 121
3344, 2068
3719, 1484
1066, 478
4220, 2334
2990, 1087
3859, 1511
638, 275
1373, 1035
2867, 995
2822, 1224
219, 83
3257, 1929
2223, 1029
4215, 2218
1619, 1034
2843, 1916
3858, 2337
3837, 1516
1477, 843
1886, 872
3729, 1953
3746, 1396
2715, 1068
652, 391
596, 241
3478, 1440
282, 166
4265, 2478
876, 477
2323, 948
4973, 2686
525, 215
271, 156
3498, 1398
450, 218
3660, 1429
3779, 1447
1938, 897
2943, 1160
836, 292
543, 191
1547, 796
834, 482
1621, 695
631, 262
3662, 2157
847, 303
1727, 804
3136, 1923
1262, 550
2897, 1118
1452, 642
1029, 532
1119, 686
729, 281
3668, 2363
2740, 1378
3001, 1825
1522, 736
2422, 1081
487, 193
1986, 932
1019, 576
4154, 2275
595, 311
1134, 888
3134, 1372
1319, 832
3996, 2268
456, 213
3590, 1400
590, 339
1417, 643
2047, 944
3153, 1314
3364, 2096
3157, 1314
3375, 1445
1106, 388
644, 320
1943, 1045
1132, 587
3130, 1302
625, 395
515, 211
717, 298
349, 253
652, 381
2823, 1170
676, 223
3740, 1579
821, 550
461, 218
3197, 1797
4317, 2500
860, 490
221, 110
606, 240
4407, 2307
1077, 574
1146, 339
2517, 1118
553, 199
373, 198
467, 239
837, 523
789, 517
984, 470
732, 291
2449, 1235
1443, 551
1492, 417
371, 192
636, 265
3698, 2194
2949, 1269
3338, 1330
1959, 1031
1820, 820
971, 321
507, 234
3025, 1141
987, 546
3850, 1427
4174, 2186
317, 148
2985, 1246
365, 178
3936, 1896
1199, 784
3242, 1287
2998, 1348
2808, 1497
1805, 878
866, 529
689, 218
1001, 385
859, 328
2976, 1161
703, 421
495, 295
657, 268
3852, 2341
2579, 995
916, 345
445, 196
520, 196
2710, 1152
2618, 1092
1124, 368
3499, 2144
2049, 1203
1198, 688
1015, 603
4135, 2585
2683, 1272
3614, 1545
1882, 973
3104, 1238
374, 203
374, 192
423, 247
3993, 1306
3421, 1982
618, 217
793, 243
2382, 1570
1874, 990
3014, 1713
4535, 1590
3316, 1980
2567, 1162
1232, 733
2509, 1045
3515, 1327
1703, 696
216, 86
3718, 1399
478, 249
531, 219
815, 284
1835, 1079
1365, 775
3144, 1352
3846, 1565
3310, 1349
1788, 822
3554, 2189
592, 280
1687, 1102
957, 677
1336, 690
660, 262
4453, 2340
483, 207
2813, 1130
895, 265
2603, 1073
584, 255
631, 256
664, 275
3448, 1389
2838, 1332
1259, 751
3736, 2243
1543, 838
637, 239
3922, 1557
1209, 721
449, 171
1184, 700
3507, 2229
3392, 2139
835, 324
3958, 2150
3557, 2071
1391, 677
916, 553
635, 325
3881, 1792
3419, 2017
2275, 1044
2821, 1203
1514, 826
955, 566
470, 187
590, 267
1108, 466
2735, 1160
3910, 2322
588, 404
415, 259
574, 239
4202, 1866
408, 237
1181, 624
1006, 535
889, 434
778, 252
2612, 1155
3410, 1871
562, 217
3212, 1423
674, 280
3265, 1868
1023, 356
656, 301
2503, 1019
1219, 611
768, 367
4740, 2367
479, 146
863, 312
1322, 629
1647, 968
2740, 1080
1337, 817
520, 213
3133, 1190
3119, 1967
3552, 1369
1479, 655
2761, 1128
1651, 685
1019, 524
4097, 2378
2546, 1147
2343, 927
4259, 2241
449, 219
3498, 1532
916, 628
2206, 944
1346, 686
417, 186
487, 186
4106, 2421
942, 498
1015, 558
2724, 1260
1035, 341
2099, 1284
1643, 1047
1179, 581
3516, 1299
501, 182
1572, 726
1635, 793
3928, 2245
2117, 1086
509, 226
3160, 1329
3927, 2454
2717, 1572
430, 207
2529, 999
4214, 2420
1053, 573
1959, 1384
1583, 639
1362, 674
3422, 1226
3118, 1620
658, 319
872, 341
3364, 2091
218, 124
923, 366
3702, 1451
2882, 1162
3123, 1760
2329, 1165
1669, 742
1089, 423
2375, 942
3160, 1961
448, 205
2966, 1273
1146, 559
3885, 2210
554, 225
283, 160
3655, 1266
536, 219
2181, 1008
2267, 1068
2452, 1005
541, 231
3523, 1295
1340, 612
481, 265
4951, 2698
1209, 653
1299, 636
491, 187
1777, 712
1249, 392
2635, 1101
2837, 1111
5666, 3111
3428, 1993
1108, 389
1777, 990
302, 177
1234, 780
3397, 1379
963, 484
1801, 965
1581, 700
2159, 1079
2613, 1024
2801, 1869
1022, 612
460, 211
1528, 850
309, 178
709, 283
1060, 548
1105, 635
3212, 1227
2616, 1219
891, 408
984, 490
1336, 318
874, 305
243, 126
649, 226
2752, 1118
2425, 1178
504, 196
715, 390
1539, 918
1089, 671
1252, 714
633, 384
3022, 1194
2948, 1385
4451, 1765
2865, 1290
3496, 1334
674, 282
1110, 690
3963, 1554
2892, 1937
3042, 1070
1235, 561
493, 192
2939, 1321
2699, 1789
517, 212
2532, 984
2738, 928
2532, 1065
3362, 1295
305, 154
4207, 2438
2615, 1034
1487, 830
3915, 2050
1140, 401
4265, 2378
811, 251
1602, 1056
1128, 720
552, 262
717, 257
771, 281
1637, 1019
1131, 615
1227, 616
690, 380
4451, 2623
2362, 1115
948, 420
451, 238
1677, 885
533, 333
451, 279
1262, 506
421, 193
4791, 2779
3031, 1313
3430, 1394
1427, 582
1053, 634
3919, 1508
1522, 1001
3043, 1366
4690, 2428
967, 569
440, 231
2750, 1327
2519, 939
1018, 483
3222, 1737
1081, 350
379, 184
4490, 1535
3485, 1264
3226, 1246
3295, 1169
996, 523
3165, 2044
1534, 941
335, 192
2849, 1649
4334, 2079
2825, 1368
2802, 1496
4160, 1833
876, 460
1104, 486
3263, 1231
2589, 1113
421, 198
3904, 2586
2133, 1042
3422, 2091
3581, 1373
443, 162
362, 161
3378, 1243
496, 250
1731, 1015
1012, 321
1465, 684
1319, 402
733, 344
825, 444
3462, 1800
647, 219
2435, 1140
3385, 1429
4235, 1602
3253, 1198
2103, 987
346, 145
1052, 339
3753, 2088
2120, 924
804, 317
494, 203
577, 266
1813, 889
4885, 2819
1100, 529
1371, 594
2515, 1178
847, 471
2448, 1251
809, 470
238, 155
3736, 1933
613, 247
926, 345
1871, 921
4239, 1607
1635, 516
3997, 2316
1816, 763
2415, 1113
2621, 1196
1282, 460
1255, 526
3746, 1324
1038, 428
3104, 1114
380, 162
3922, 2258
3662, 1227
2221, 1026
1077, 510
4560, 2336
548, 255
4286, 2457
2834, 1648
2689, 1190
595, 208
1520, 713
2341, 1240
667, 209
1397, 830
592, 330
415, 194
3386, 1100
1749, 791
3222, 1318
614, 257
795, 411
788, 488
2860, 1168
682, 266
4040, 2270
2076, 1015
1035, 482
389, 154
3306, 1241
1267, 493
672, 258
3695, 1361
3382, 1321
3631, 2099
3030, 1974
1001, 366
838, 293
780, 297
1490, 758
602, 396
752, 257
814, 263
926, 538
2415, 1051
3016, 1745
3724, 1483
2597, 1617
626, 216
4511, 1478
1637, 792
599, 378
1117, 569
1087, 612
904, 324
938, 341
2189, 1032
1233, 334
679, 247
2881, 1214
2635, 1110
4363, 2600
2261, 965
4287, 1466
872, 332
935, 296
1131, 654
1340, 616
2864, 1839
428, 189
1758, 915
2966, 1104
5109, 2882
3437, 1449
4073, 2573
537, 234
3996, 1378
1292, 725
3336, 1906
405, 235
335, 152
888, 324
328, 100
4089, 1484
783, 371
477, 232
3224, 1321
1232, 558
1289, 364
1732, 940
1143, 562
2845, 1482
1335, 473
232, 134
415, 185
534, 231
482, 315
356, 226
1367, 1090
504, 393
4934, 2862
374, 169
492, 210
3795, 2187
956, 350
3448, 1463
2410, 1122
3021, 1855
925, 501
3293, 1982
1484, 671
2209, 974
4408, 2394
2340, 1256
3989, 1487
374, 192
676, 245
850, 465
635, 238
2114, 1112
3252, 1403
3223, 1850
4424, 1541
651, 376
629, 439
510, 162
2446, 907
1216, 634
2389, 1017
355, 161
2586, 1602
3613, 2393
857, 296
3951, 1510
701, 245
1388, 592
2677, 1679
3238, 1160
3925, 2266
1328, 363
2121, 937
368, 184
3829, 1368
2008, 858
1799, 977
3033, 1237
2165, 1237
614, 338
841, 341
2618, 1618
2475, 1179
2838, 1228
637, 277
684, 284
3084, 1271
549, 236
3098, 1389
3232, 2018
688, 231
300, 149
948, 491
488, 280
787, 249
3664, 1308
1926, 946
1500, 647
3347, 1430
2376, 1071
1953, 999
882, 341
934, 575
2748, 1126
1587, 781
2752, 1120
1166, 662
1118, 618
3512, 1293
1320, 603
2265, 1016
3641, 1906
3416, 1212
4430, 2259
590, 267
3281, 1326
2350, 1223
451, 195
2009, 848
227, 138
790, 354
1006, 364
710, 417
3716, 2237
655, 261
728, 296
546, 227
717, 311
2367, 1004
445, 235
4244, 2273
3237, 1328
3602, 2064
3201, 1398
655, 265
383, 151
2642, 1030
385, 214
1579, 761
3187, 1858
866, 256
2156, 978
1787, 1001
2576, 1203
717, 448
1253, 585
562, 252
2863, 1629
3984, 1267
2396, 1155
791, 449
1204, 614
859, 455
567, 252
212, 113
214, 119
3467, 1438
3467, 1851
4343, 1487
3135, 1340
721, 247
2969, 1328
3434, 1742
1000, 518
436, 197
2008, 944
572, 350
582, 201
913, 749
1374, 898
3509, 1487
546, 206
1009, 531
1751, 769
611, 215
679, 310
579, 349
823, 447
4227, 1429
862, 309
1079, 570
564, 278
2280, 1006
2629, 1050
3131, 1101
5990, 2970
637, 223
2832, 1658
1239, 355
3889, 1386
453, 317
861, 482
2933, 1361
2124, 948
962, 461
2960, 1285
804, 262
3058, 1871
2588, 1101
4710, 2635
448, 212
2307, 1515
2207, 1292
3312, 2197
541, 313
1189, 598
977, 559
2110, 925
1140, 560
2752, 1138
2571, 1277
929, 551
2900, 1342
2533, 1094
5044, 2497
1092, 566
3547, 2013
2444, 1087
1737, 819
491, 240
2431, 1048
195, 116
760, 474
2570, 1079
2491, 1091
1104, 569
2061, 981
654, 298
1767, 798
1040, 448
1079, 369
2095, 1042
601, 264
2235, 844
1243, 672
2171, 1171
577, 322
1114, 631
812, 279
2970, 1277
3315, 1246
410, 210
357, 168
3905, 1361
4533, 2692
517, 205
1334, 605
2774, 1570
3781, 1354
3371, 1888
2582, 1131
839, 464
2534, 1392
3958, 1436
2627, 1274
2482, 1001
1922, 1262
1182, 603
463, 235
2012, 1038
546, 222
1026, 649
2948, 1310
753, 326
383, 191
3047, 1041
1180, 705
1895, 683
1053, 524
627, 263
1350, 787
2171, 989
1449, 800
3546, 1338
2975, 1127
4463, 2370
1478, 941
4189, 2070
2387, 1055
2529, 1111
992, 340
3375, 1232
3661, 2259
2409, 998
2751, 1175
708, 430
3271, 1303
3526, 2133
2961, 1139
1000, 330
2880, 1155
2112, 1060
2142, 1159
221, 118
750, 323
301, 156
842, 500
654, 242
504, 166
2053, 1058
942, 313
1250, 343
3751, 2211
3977, 2209
3320, 2004
450, 222
2678, 1118
2281, 1443
645, 265
770, 451
365, 195
3037, 1203
1024, 317
2569, 1685
2671, 1207
4297, 2176
469, 192
801, 478
2281, 1466
2593, 1030
217, 133
997, 264
4876, 2725
1753, 726
3474, 1271
698, 387
3362, 1336
603, 253
1161, 669
1272, 562
3478, 1366
3848, 2267
3210, 1268
2769, 1315
973, 483
399, 173
1171, 711
963, 327
1387, 604
641, 224
757, 396
615, 213
2876, 1238
1727, 704
3970, 1554
611, 271
778, 388
1717, 897
4751, 1669
3295, 1489
749, 389
554, 372
1557, 663
2613, 1102
1213, 580
1365, 589
4342, 2528
647, 330
330, 132
1118, 350
3363, 1296
2510, 1527
1093, 260
809, 233
656, 275
378, 201
3428, 2076
3154, 1453
2779, 1204
2802, 1096
1190, 608
1017, 435
3790, 1516
640, 414
1524, 827
1545, 662
2503, 1116
2833, 1144
884, 319
2080, 1115
1814, 994
693, 251
2673, 1255
3381, 1311
3840, 2275
3475, 2081
412, 229
4282, 2075
878, 256
4010, 2211
355, 131
580, 370
1057, 340
634, 275
977, 491
4230, 2152
4990, 2760
713, 249
3699, 2209
3243, 1699
3479, 1313
533, 204
2643, 1255
627, 246
1003, 529
1421, 849
1380, 702
3523, 1455
2516, 1055
4158, 1590
406, 186
1351, 598
3845, 1693
2383, 1013
1265, 650
1143, 743
2621, 1279
516, 328
405, 271
1598, 687
884, 260
637, 262
4107, 1795
1089, 532
1118, 379
1220, 638
3557, 1494
3235, 1947
2397, 1034
4086, 2247
1158, 498
709, 441
1670, 679
352, 173
2433, 1111
760, 448
1015, 528
1678, 694
1177, 565
588, 257
727, 265
1808, 1060
1496, 919
912, 547
3400, 1860
385, 173
2802, 1145
611, 225
3244, 2004
872, 454
1863, 813
777, 439
3556, 1398
428, 223
4233, 3004
3193, 1301
4380, 2578
2138, 1036
4371, 2448
519, 318
992, 469
478, 209
2994, 1371
517, 228
2605, 1258
3070, 1220
3141, 1326
2719, 1087
1636, 798
1368, 640
406, 167
4683, 2768
726, 370
2292, 1224
511, 373
1302, 591
2939, 1227
2384, 1289
934, 563
452, 196
891, 276
186, 96
1680, 1160
2964, 1123
3078, 1535
665, 242
790, 283
1056, 543
2348, 873
3429, 2070
833, 302
2569, 1034
3969, 2151
3603, 1493
3197, 1484
4575, 2435
455, 204
4253, 1603
1135, 620
1304, 297
1178, 339
5152, 2424
4836, 3308
3390, 1308
1329, 463
648, 245
1729, 514
1190, 640
450, 219
3262, 1263
427, 207
2428, 1311
4503, 1651
3044, 1427
2581, 1153
663, 277
561, 264
3061, 1100
2504, 1073
3296, 1198
407, 155
1661, 889
1018, 360
776, 346
3956, 1515
769, 300
692, 268
3069, 1278
1052, 392
1211, 632
1226, 541
1947, 921
1773, 1016
959, 325
4087, 1503
703, 218
1971, 947
3241, 1220
553, 197
3736, 1929
2052, 923
539, 179
405, 245
4223, 2102
975, 589
2592, 1065
2125, 905
1420, 785
1819, 1029
290, 126
2974, 1121
1192, 489
830, 304
606, 281
3557, 2364
3737, 2055
635, 234
2824, 1714
430, 184
637, 261
1749, 830
2026, 1185
1677, 737
2466, 1035
3123, 1819
741, 272
907, 461
547, 290
1059, 669
3660, 1631
3145, 2025
765, 478
812, 434
1071, 347
4262, 2422
759, 277
4675, 2713
523, 248
2712, 1237
581, 195
2633, 1269
1662, 803
3113, 1192
4012, 2512
2523, 1161
1670, 841
917, 349
982, 495
2449, 1605
329, 162
470, 267
2930, 1169
2239, 1100
810, 330
3051, 1819
2865, 1409
1219, 681
2188, 927
869, 513
388, 218
1133, 429
675, 252
2258, 1535
725, 255
438, 207
808, 247
406, 157
1779, 929
804, 298
446, 218
1110, 338
677, 438
500, 241
695, 251
480, 207
959, 463
2310, 1058
5421, 2622
4245, 1531
1200, 733
3150, 1322
1206, 391
3062, 1125
976, 230
608, 224
355, 185
3592, 2246
2765, 1666
765, 252
447, 170
660, 252
2492, 988
1520, 611
1345, 758
1335, 311
2034, 1147
482, 226
963, 482
603, 298
900, 485
3141, 1878
2581, 1098
2924, 1210
3334, 1236
1086, 550
343, 167
2072, 1044
4296, 2508
2659, 1264
2098, 812
1136, 647
943, 591
1152, 520
1195, 649
2424, 1270
543, 215
987, 589
638, 312
2487, 1656
1442, 787
1362, 860
2721, 1118
1132, 660
651, 306
643, 243
1982, 1045
1637, 831
1401, 641
407, 163
3303, 1972
4077, 2257
2884, 1211
2176, 917
611, 246
2130, 1073
1226, 522
4444, 2352
2973, 1101
2622, 1070
351, 191
4213, 2738
1585, 618
3080, 1557
3341, 1862
3210, 1287
810, 492
3216, 1297
3843, 1438
547, 226
700, 258
3173, 1185
2699, 1040
2390, 1015
2078, 1083
2646, 1334
1499, 528
1028, 372
1276, 625
989, 344
1354, 693
1398, 848
3404, 1956
2364, 1208
3448, 1468
2369, 1450
273, 174
655, 258
1024, 543
3040, 1117
2678, 1252
515, 197
838, 343
1156, 546
2351, 1118
2383, 964
3345, 2051
3442, 1231
2497, 1023
702, 316
781, 263
117, 24
913, 478
525, 215
637, 435
589, 250
3015, 1178
2418, 1302
1917, 986
4498, 2586
618, 303
1062, 626
2997, 1269
794, 407
660, 276
4251, 2552
630, 282
423, 205
1504, 685
560, 232
945, 510
1967, 897
2978, 1953
1133, 629
2395, 1174
2802, 1605
2673, 1467
565, 270
970, 478
1538, 735
2226, 1032
2054, 1068
255, 168
4236, 2280
255, 148
3559, 1407
398, 232
3716, 1538
985, 625
1341, 587
1435, 623
1077, 555
1586, 664
1279, 801
402, 211
648, 219
4280, 2385
4105, 2485
3035, 1962
982, 491
3247, 1254
560, 206
3325, 1239
361, 216
1550, 717
2325, 1540
2081, 1124
3268, 1257
2861, 1594
846, 398
1562, 776
3621, 2096
729, 446
836, 237
5134, 2682
655, 263
1246, 577
2942, 1449
2661, 927
1143, 518
236, 140
903, 360
627, 232
645, 246
477, 218
1150, 609
398, 193
1476, 691
496, 318
3683, 1237
2665, 1130
631, 247
3060, 1364
1250, 655
816, 267
2965, 1803
1835, 864
1306, 666
2182, 965
598, 219
1372, 595
3299, 1413
564, 226
312, 197
2845, 1177
877, 319
3154, 1970
4044, 2383
2155, 782
1167, 365
596, 247
940, 340
699, 200
934, 300
1513, 724
544, 265
763, 437
1053, 604
3881, 1615
3668, 2152
567, 353
2196, 926
702, 251
3903, 2281
2739, 1145
1323, 518
1467, 702
298, 160
1455, 621
1588, 750
583, 249
883, 478
515, 219
599, 237
3908, 1342
1082, 599
2088, 1130
2789, 1122
2133, 858
272, 198
3228, 1232
972, 623
513, 238
853, 332
512, 229
1321, 620
2120, 1001
2516, 1074
1357, 771
964, 577
3575, 1142
3544, 1293
675, 264
3041, 1215
626, 240
4444, 2363
3290, 1136
690, 261
537, 313
2385, 1337
3025, 1317
814, 469
757, 481
768, 272
2576, 1242
366, 171
3710, 2160
1579, 881
2954, 1195
855, 516
2887, 995
4945, 2654
2890, 1210
585, 413
1879, 1047
739, 289
3003, 1298
833, 311
4230, 1515
1251, 594
2476, 1039
771, 396
468, 298
584, 395
835, 499
464, 193
631, 288
670, 339
405, 161
779, 255
3788, 1556
1197, 622
665, 275
2843, 1721
408, 217
768, 488
795, 416
603, 237
3645, 1333
1219, 605
643, 444
584, 242
784, 319
512, 216
2791, 1235
192, 89
2923, 1236
2182, 1225
1274, 515
3655, 1464
1498, 982
572, 305
1030, 347
550, 217
664, 411
506, 256
1011, 585
961, 557
1354, 642
2554, 1139
3011, 1272
2533, 905
717, 404
2623, 1041
964, 509
981, 619
2385, 1153
1588, 595
1148, 544
610, 308
1097, 617
823, 424
488, 280
656, 277
2401, 1010
622, 247
2446, 1071
855, 258
1062, 550
1304, 793
3301, 1626
1538, 724
2668, 1054
875, 482
2711, 1015
1034, 522
1054, 570
1709, 831
3719, 2317
912, 515
3384, 1310
3514, 1435
4018, 2294
442, 308
662, 282
643, 376
1811, 680
565, 324
3562, 1820
1013, 493
846, 356
2789, 1103
3073, 1223
564, 322
3021, 1740
583, 206
845, 475
2921, 1840
4240, 1738
665, 275
2205, 853
2795, 1625
2383, 1067
3439, 1892
790, 399
3085, 1194
1300, 618
511, 233
3646, 2311
405, 274
3347, 1217
1871, 1177
681, 244
3573, 1229
470, 330
618, 240
1746, 840
537, 366
465, 259
720, 433
1819, 1066
3336, 1267
3930, 2099
641, 443
352, 169
3281, 1513
641, 385
4746, 2826
1115, 346
967, 616
2615, 1209
2944, 1351
2957, 1147
3373, 1192
436, 287
3187, 1331
373, 194
716, 283
3865, 1414
334, 159
786, 309
1745, 984
3696, 1267
1194, 581
4585, 1573
2626, 1120
718, 263
1045, 329
2444, 1480
3720, 1358
3229, 1990
2773, 1035
960, 557
871, 315
4426, 2647
1456, 828
3765, 1409
1670, 935
1486, 883
620, 240
763, 270
421, 197
786, 312
1353, 580
1005, 323
1662, 940
608, 334
368, 157
1465, 619
957, 638
1422, 631
1336, 882
567, 380
994, 514
2017, 1028
1809, 740
486, 238
1283, 647
799, 283
769, 425
4075, 2249
1131, 417
2713, 938
1557, 731
666, 394
1388, 956
4375, 2766
1016, 638
3551, 1428
3566, 2223
3049, 1300
1104, 616
866, 319
3772, 1398
374, 175
1430, 570
1178, 635
2751, 1045
2880, 1467
866, 406
1405, 580
448, 207
2529, 1277
2727, 1372
2711, 1665
752, 494
680, 257
1027, 348
769, 247
1179, 606
1723, 995
1170, 462
1134, 676
3207, 1314
663, 325
832, 347
1057, 650
2670, 1064
309, 153
2514, 1266
371, 167
484, 247
2006, 1040
5380, 2854
1212, 692
2272, 1137
3307, 1315
435, 177
949, 565
1242, 675
1381, 768
1140, 706
3520, 1250
3756, 2186
972, 557
1306, 645
489, 191
2809, 1482
4003, 2078
3134, 1331
1265, 613
529, 214
1065, 339
1902, 930
781, 550
502, 255
547, 335
3448, 2197
667, 272
502, 180
3535, 2098
2707, 1025
379, 182
2199, 979
3094, 1230
712, 287
4409, 2379
417, 195
1128, 682
1307, 629
3568, 2168
819, 349
680, 410
369, 175
4365, 2482
3562, 1359
3410, 1965
698, 428
2694, 1221
2352, 951
857, 576
3868, 1450
493, 293
3262, 1289
3805, 2216
2389, 1150
4528, 2683
311, 194
863, 275
1209, 555
3087, 1239
2043, 952
3370, 1429
3604, 1300
630, 381
2735, 1105
2998, 1106
755, 431
1399, 683
4811, 1619
1811, 800
3500, 2251
587, 315
1192, 390
1260, 649
2011, 1013
1086, 589
282, 138
1776, 624
3629, 2095
520, 217
1674, 852
2546, 1062
1049, 517
1398, 708
787, 464
2109, 1167
2752, 1671
3680, 2198
3325, 2104
892, 524
3149, 1214
3340, 1510
2969, 1128
1211, 316
1577, 447
1068, 653
685, 299
2661, 1348
3303, 1662
786, 550
2634, 1330
4000, 2334
3586, 2389
426, 196
2072, 957
4298, 2499
1461, 843
499, 227
568, 265
729, 226
1092, 609
3760, 2286
656, 272
3495, 1425
1082, 302
804, 224
786, 333
2526, 1063
4117, 2586
3805, 2324
2994, 1349
3496, 1453
1219, 791
3075, 1631
408, 202
1101, 553
573, 360
2230, 1134
603, 247
1212, 670
1566, 805
3297, 1378
1298, 722
2241, 1147
538, 217
1013, 569
550, 290
2062, 1088
731, 285
729, 272
926, 466
1093, 609
2456, 990
862, 454
3641, 1772
1149, 779
2454, 1039
554, 162
874, 503
1642, 646
1490, 593
1100, 631
3463, 2242
367, 187
1814, 928
4107, 2642
1971, 1115
935, 409
3456, 1261
1574, 759
1682, 980
1279, 708
2977, 1051
1419, 531
1755, 1032
3193, 1361
514, 220
3382, 1369
798, 383
440, 168
3564, 1474
1343, 696
1142, 327
1084, 332
214, 129
858, 289
2508, 1075
913, 574
1248, 707
2777, 1121
794, 379
2445, 1325
1138, 645
111, 1
2192, 1084
2713, 1181
793, 546
604, 211
2571, 944
3972, 1841
724, 346
2472, 960
2659, 1591
1307, 509
1430, 745
2745, 1030
2628, 942
2989, 1348
2951, 1115
1789, 922
668, 472
2514, 1087
2307, 990
3884, 2139
3096, 1519
489, 204
608, 217
2996, 1191
2541, 1286
2007, 911
3032, 1845
548, 225
3218, 1306
2592, 1158
1026, 667
468, 216
593, 410
885, 441
258, 120
3620, 1404
423, 301
2979, 1901
2088, 1198
3316, 1420
963, 499
810, 266
511, 211
649, 408
3022, 1231
1347, 632
1519, 582
525, 284
837, 305
250, 153
3988, 1863
2499, 1090
2933, 1347
2705, 1167
1190, 820
3599, 1304
4454, 2294
3185, 1301
726, 413
3153, 1812
346, 187
950, 575
2700, 1187
3732, 1348
2634, 1146
2038, 1097
742, 365
544, 208
3026, 1133
3261, 1802
463, 212
695, 344
2764, 1323
647, 219
2750, 1168
1441, 590
3052, 1937
940, 567
3958, 2071
1536, 467
2635, 1246
4393, 2423
4129, 2265
186, 116
928, 567
614, 243
3703, 2110
261, 137
2698, 1379
3340, 2061
1455, 659
3641, 1382
4242, 1613
3000, 1187
489, 234
2577, 1575
628, 234
1696, 853
3019, 1150
1317, 541
1850, 854
3047, 1357
4455, 2836
3829, 1995
3128, 1215
2682, 1197
4749, 2545
2805, 1763
4773, 1624
414, 201
326, 194
2073, 919
2474, 1038
881, 290
1340, 873
2806, 1226
2704, 1311
736, 374
3762, 2283
3212, 1305
608, 188
1605, 643
2105, 977
1331, 826
2993, 1363
1250, 542
914, 566
2158, 1038
671, 224
695, 283
3147, 1960
3004, 1221
663, 381
798, 450
565, 265
3293, 1372
929, 281
1161, 772
2451, 1001
3749, 1669
1150, 431
432, 196
3394, 1385
1301, 643
1874, 581
3718, 1364
999, 541
354, 164
435, 271
1789, 734
1209, 573
852, 306
656, 290
2241, 1127
2503, 1310
939, 328
1223, 625
719, 392
432, 193
397, 147
638, 230
3083, 1242
580, 399
1439, 883
3472, 2125
2914, 1137
3742, 1379
2867, 1239
1243, 581
919, 503
2926, 1872
490, 246
4632, 2428
490, 222
1012, 404
920, 364
4330, 2584
3009, 1318
3633, 2180
801, 474
1162, 540
451, 240
2533, 1022
1046, 461
5018, 2876
5009, 2775
1283, 684
3357, 1277
4459, 2265
918, 451
669, 423
750, 327
786, 327
1491, 552
342, 232
3217, 1312
3050, 1867
768, 285
3494, 1450
2477, 1281
181, 111
2087, 1086
1187, 620
506, 187
1001, 270
785, 472
2501, 1096
761, 509
4524, 2627
646, 285
2157, 920
3714, 1498
696, 298
818, 290
304, 146
582, 229
3903, 2025
1181, 663
928, 605
850, 553
1939, 813
4274, 2554
1102, 705
794, 506
3292, 1146
1622, 927
2861, 1152
1187, 726
2159, 884
3200, 1641
3454, 2091
563, 248
1018, 428
2075, 1018
918, 284
2348, 1097
2746, 1774
878, 308
3589, 1566
1484, 986
3876, 2510
627, 370
3956, 2411
2629, 1514
816, 470
354, 235
2577, 1306
664, 291
3176, 1383
3765, 2145
1423, 668
2805, 1049
1042, 494
3411, 1275
1310, 642
457, 212
2998, 1223
962, 619
3321, 1368
3901, 1452
1317, 837
1517, 681
445, 269
797, 289
3454, 2092
1215, 326
1071, 670
1041, 649
608, 209
3171, 1215
741, 286
2546, 1194
3055, 1807
2966, 1404
2616, 1493
1213, 656
1517, 809
1415, 742
882, 322
2817, 1100
534, 230
877, 540
2294, 969
833, 543
756, 263
510, 209
3245, 2045
1754, 932
3456, 2245
1372, 680
571, 284
541, 319
3854, 1526
2719, 1220
3273, 1290
373, 184
823, 512
560, 259
425, 222
2965, 1756
1003, 423
2616, 1113
2035, 1089
3005, 1258
990, 601
814, 266
584, 243
520, 320
4962, 2671
841, 322
670, 470
566, 273
1621, 740
1301, 788
1839, 749
3683, 1416
998, 404
1906, 971
606, 236
2349, 1031
998, 679
640, 275
697, 413
722, 417
574, 260
1953, 1035
533, 272
645, 424
471, 223
2260, 1151
1370, 516
961, 438
2393, 1086
267, 130
4408, 2766
1001, 269
2478, 1053
3801, 1413
341, 142
2732, 1158
4119, 2717
908, 636
3501, 2176
3482, 1344
3215, 1248
2457, 1680
3260, 1841
338, 198
4008, 2376
593, 217
837, 335
933, 333
1599, 925
4018, 1633
978, 344
407, 164
4588, 2840
710, 381
931, 579
1671, 915
670, 271
1035, 459
1289, 670
975, 654
4091, 1453
2496, 1199
1287, 562
639, 358
3252, 1939
451, 241
423, 235
2277, 1096
696, 248
2274, 1052
3779, 2369
964, 498
2288, 1224
443, 201
2671, 1152
469, 258
1216, 623
835, 307
547, 347
3460, 2245
3526, 1754
637, 229
1295, 640
464, 236
677, 277
426, 307
1216, 477
463, 276
1015, 285
3225, 1434
1195, 323
843, 517
3944, 2583
2691, 1099
1055, 640
1226, 675
4684, 2370
3072, 1205
541, 219
869, 510
527, 210
660, 207
3847, 2417
3020, 1218
2271, 994
908, 297
1031, 464
3532, 2244
3258, 1759
3605, 1444
632, 247
3818, 2155
995, 466
560, 243
3375, 1211
244, 81
2744, 1407
1011, 351
1510, 538
3223, 1216
768, 276
642, 225
499, 291
2681, 1360
884, 571
615, 365
3367, 2102
412, 192
3442, 1470
3537, 1448
930, 284
870, 301
3006, 1212
3182, 1281
3466, 1675
1450, 683
3237, 1084
2608, 1129
4275, 2793
1387, 822
3838, 1573
1031, 576
2368, 895
3025, 1308
2772, 1080
3562, 1205
616, 222
3813, 1339
935, 281
2774, 1554
2670, 1026
2828, 1224
2868, 1146
1562, 672
2957, 1275
4118, 2072
422, 192
654, 192
401, 195
2446, 994
3686, 2193
5209, 2634
2746, 1816
1430, 754
2666, 1905
1692, 1057
1044, 498
2766, 1094
1355, 583
3228, 1119
1169, 650
693, 263
2404, 1129
885, 546
3024, 1450
1733, 805
2791, 1286
3116, 1273
4851, 2621
473, 203
849, 460
1831, 787
476, 230
3407, 2004
2743, 1283
1198, 363
1572, 962
3811, 2268
4358, 2632
2304, 996
5420, 2903
3556, 1269
954, 296
1445, 830
1217, 607
4304, 1550
908, 303
627, 397
1086, 825
3905, 1486
1790, 662
1040, 553
2593, 1460
721, 274
918, 397
3903, 2309
3160, 1385
490, 185
822, 448
364, 197
1461, 562
515, 183
807, 475
3539, 1311
2448, 951
711, 277
1180, 483
3572, 2178
1435, 885
3224, 1280
1860, 1330
897, 488
5114, 2532
877, 439
3017, 1214
3659, 2118
3191, 1240
865, 354
3408, 1914
3273, 1279
1567, 824
2815, 1101
619, 238
2926, 1229
1207, 540
3609, 1513
4093, 2209
781, 397
1163, 623
898, 425
423, 186
3115, 1385
737, 248
2703, 1190
3434, 1964
1353, 540
3451, 1347
1065, 350
627, 281
675, 236
199, 101
1537, 610
1612, 778
801, 567
1498, 730
5009, 2794
1483, 884
818, 336
1234, 531
597, 254
835, 473
3277, 1313
1309, 691
2962, 1203
3174, 1819
675, 440
674, 414
974, 603
334, 152
302, 183
500, 251
3113, 1321
2854, 1880
661, 258
342, 159
2945, 1325
5900, 2779
896, 443
535, 335
3465, 1365
703, 404
2435, 1175
2929, 1258
3873, 2398
2593, 1212
368, 159
1989, 913
323, 180
1435, 548
1695, 917
3394, 1258
1607, 726
3093, 1944
1064, 557
998, 342
2319, 1114
658, 306
904, 527
3469, 1783
5023, 2748
3941, 1380
640, 241
5033, 2687
1058, 400
3080, 1411
636, 323
4263, 2656
608, 345
1295, 724
3105, 1312
3560, 1959
3478, 1389
1444, 644
2826, 1204
1404, 746
318, 168
1796, 1136
3204, 1964
891, 531
3151, 2023
1358, 743
5084, 2660
2795, 1143
499, 236
2380, 1143
3530, 1369
3901, 1539
2843, 1145
514, 258
2012, 855
725, 415
574, 217
1733, 1050
2368, 1227
2907, 1166
3196, 1380
3099, 1172
2834, 1277
2409, 1056
2132, 815
3259, 1833
3459, 1433
2330, 1106
3404, 1342
3460, 1329
1064, 542
1013, 572
508, 236
2990, 1807
2400, 1110
2225, 999
650, 376
1380, 444
643, 332
1327, 531
3857, 1493
1568, 694
868, 533
2518, 1207
1147, 674
3918, 1588
1075, 751
444, 303
3113, 1973
927, 311
1083, 616
433, 207
3237, 1932
3981, 2227
442, 188
4329, 1738
147, 81
609, 256
501, 320
3180, 1364
295, 89
466, 191
2562, 991
1997, 952
4823, 1804
1944, 948
1665, 583
1529, 798
1060, 556
3069, 1219
2415, 1024
3253, 1296
3380, 1399
4153, 1592
4433, 2434
509, 250
882, 525
605, 249
1016, 227
688, 289
1940, 777
1167, 401
1113, 609
1076, 373
1877, 1026
1771, 899
294, 77
4666, 2717
195, 131
1112, 389
2063, 906
3291, 1240
1004, 349
1513, 871
978, 383
820, 547
2480, 1059
3747, 2043
676, 245
3055, 1220
431, 228
2375, 1522
1025, 667
1147, 514
2613, 1094
3205, 1958
2583, 1190
2189, 1007
3666, 1086
1416, 956
3163, 1975
280, 142
3414, 1544
1217, 676
2031, 847
654, 253
3198, 1287
540, 189
595, 220
353, 168
983, 577
2906, 1362
2392, 1067
2934, 1016
567, 202
714, 395
729, 281
2541, 1243
3332, 1403
754, 407
379, 199
2405, 1364
590, 262
3257, 1322
984, 344
2768, 1037
3123, 1882
307, 154
2339, 1106
2495, 1145
3585, 1361
1351, 704
1682, 952
3504, 1220
845, 285
3315, 1808
4860, 2975
1500, 690
597, 429
860, 466
744, 538
480, 252
2959, 1218
3340, 1418
3335, 1630
406, 286
2431, 1467
478, 263
730, 413
1378, 755
848, 337
837, 524
2298, 1052
989, 273
406, 168
2085, 1120
2892, 1111
969, 315
499, 198
2801, 1157
3770, 2095
1425, 739
4239, 2467
2656, 1116
1158, 395
2427, 1269
2394, 1187
2765, 1302
867, 325
993, 615
561, 239
1326, 726
1465, 666
300, 150
955, 503
801, 248
2509, 1369
729, 276
606, 261
1011, 579
820, 405
1064, 560
2845, 1055
877, 328
2775, 1792
3099, 1906
621, 221
2168, 1177
4053, 2598
3026, 1104
2807, 1084
1215, 638
2879, 1064
2089, 1114
2210, 977
3120, 1263
755, 393
800, 237
3678, 1551
956, 486
2100, 966
443, 329
3903, 1458
369, 257
2493, 1693
1599, 922
365, 205
2082, 1083
887, 363
3862, 1663
2622, 1659
1145, 653
2922, 1125
3973, 1405
1636, 946
2937, 1737
449, 202
1085, 364
826, 318
1847, 1043
3609, 1440
608, 203
3364, 1928
703, 302
442, 228
2609, 1094
294, 125
2928, 1307
3174, 2023
4726, 2349
3327, 1944
2363, 1012
2263, 876
3288, 1072
4028, 2281
3342, 1528
818, 266
2490, 1659
1443, 588
698, 232
2735, 1233
952, 328
4266, 2095
1232, 516
2705, 1304
1217, 605
2321, 1084
2775, 1279
632, 280
3663, 2280
689, 279
3172, 1327
1665, 822
4324, 2366
1659, 1007
415, 164
2908, 1138
1066, 383
2822, 1130
1035, 494
3055, 1305
2090, 874
3427, 2078
1149, 576
2291, 1091
1105, 419
4116, 2251
884, 503
2784, 1099
1818, 769
3398, 1269
3067, 1090
1599, 421
1500, 832
3537, 1373
990, 529
2632, 1293
1148, 729
1132, 699
1005, 247
1147, 512
689, 225
3328, 1359
3510, 1285
3288, 1247
811, 509
719, 244
3057, 1787
4993, 2756
699, 388
4551, 2791
545, 200
1251, 559
3117, 1360
2686, 1150
794, 305
703, 462
1938, 1194
750, 297
2282, 1296
1056, 559
3940, 2243
896, 377
1153, 289
1011, 602
2763, 1373
3070, 1700
868, 347
535, 212
2600, 1192
709, 358
2226, 1445
799, 506
421, 172
886, 251
1273, 732
3099, 1993
1968, 851
2513, 1112
718, 271
815, 303
3305, 1633
3201, 1963
229, 121
2634, 1152
3357, 1320
2575, 1204
2885, 1759
3171, 1185
3210, 1316
2861, 1720
797, 264
555, 196
970, 645
552, 228
786, 449
997, 290
3306, 1322
1539, 880
1509, 660
3639, 2286
560, 250
641, 248
1250, 486
3705, 2351
827, 548
1120, 825
1316, 565
3545, 1404
1606, 542
2301, 1128
2048, 961
593, 264
476, 244
1100, 547
869, 459
3536, 1546
4431, 2522
514, 229
878, 407
1212, 747
1770, 694
1426, 803
2402, 1570
480, 243
1449, 697
5035, 1675
4902, 2666
2470, 1038
1297, 675
3139, 1092
127, 65
3822, 2269
1018, 593
773, 353
2750, 1219
2176, 986
3271, 1221
1203, 645
2509, 1160
4783, 2870
1453, 853
3001, 1365
724, 415
1088, 609
881, 469
3836, 2218
1168, 638
1209, 556
641, 256
1819, 1037
1025, 308
3336, 2124
365, 243
2972, 1047
865, 321
1105, 578
2415, 1162
2870, 1316
960, 312
462, 230
2178, 1173
3362, 2200
3829, 2500
987, 556
2969, 1493
711, 266
580, 263
1135, 476
3958, 1338
3725, 1265
4558, 1599
3160, 1113
684, 321
1680, 917
456, 201
3095, 1262
1414, 726
512, 213
2651, 1134
2652, 1020
451, 205
2765, 1063
932, 623
3618, 1288
3756, 2230
547, 287
2981, 1201
704, 313
1327, 688
2550, 1230
792, 308
2900, 1280
3686, 2317
3199, 1166
289, 156
982, 633
925, 578
1174, 583
826, 301
2893, 1435
844, 488
1053, 571
416, 258
1058, 515
3152, 1155
2752, 1405
1905, 1200
2418, 985
3594, 2393
1663, 703
1638, 935
4094, 2340
592, 280
897, 529
491, 285
2150, 1033
593, 341
4144, 2356
2639, 1629
257, 147
1312, 512
3272, 1330
3200, 1262
1175, 647
4440, 1564
1459, 723
1050, 523
1830, 1125
1307, 730
3540, 2164
1212, 699
675, 276
3433, 1876
3242, 1217
3196, 2014
2580, 1239
2305, 1001
2405, 1295
2074, 1130
1005, 561
2326, 1195
581, 247
903, 260
826, 510
1592, 725
773, 273
2547, 1151
434, 235
4634, 1518
1437, 623
664, 248
3503, 1207
621, 232
4444, 1726
532, 233
737, 488
849, 468
2842, 1057
3255, 1321
3911, 2325
4178, 2391
2515, 916
665, 256
2347, 1144
415, 155
1064, 370
3126, 1278
609, 248
1333, 571
2924, 1176
3646, 1371
3262, 1199
2268, 822
591, 221
1489, 582
2439, 1089
286, 148
910, 601
721, 267
3742, 1338
885, 544
2995, 1291
460, 191
412, 184
648, 365
1639, 836
618, 327
2697, 1110
1839, 927
3608, 2322
714, 282
770, 264
632, 251
2702, 1378
3451, 1341
819, 322
1058, 654
3835, 2188
1415, 820
808, 460
1477, 682
3509, 1849
1515, 806
3605, 1321
1295, 416
3509, 1420
3247, 1262
3279, 1463
1247, 662
569, 231
2346, 1382
1681, 852
2716, 1848
597, 355
915, 557
2396, 1070
1906, 667
1665, 981
3784, 1479
3732, 2220
3575, 2069
3623, 1964
1298, 742
991, 657
3577, 2092
2181, 834
3051, 1713
1786, 909
2467, 1260
891, 576
1177, 634
186, 130
307, 150
648, 287
2109, 875
3270, 1501
1570, 800
2916, 1261
3111, 1770
3144, 1882
4186, 2435
1116, 435
2195, 914
1390, 699
1489, 871
2372, 1055
1889, 965
1415, 916
948, 503
3280, 2133
2793, 1740
2344, 1099
3512, 1586
973, 594
3615, 2042
2523, 1190
2462, 1127
2675, 1185
3832, 2332
604, 218
2976, 1385
737, 264
4197, 2397
3562, 1362
1993, 835
690, 268
2728, 1315
802, 393
770, 338
2164, 877
3123, 1146
979, 562
1280, 834
2588, 1204
310, 145
2965, 1816
3043, 1105
2452, 1313
1079, 595
2608, 1028
510, 256
1194, 347
374, 215
1479, 797
3253, 1293
1157, 596
1802, 1026
952, 536
739, 465
702, 276
3656, 2297
508, 217
1167, 541
531, 208
902, 433
2861, 1239
702, 376
2842, 1280
3497, 1263
1625, 822
3174, 1204
763, 368
318, 157
839, 321
955, 542
413, 230
1654, 967
3324, 1342
3742, 1321
661, 428
801, 273
1283, 799
3900, 2274
2102, 1035
4506, 1581
1030, 583
461, 325
2134, 1075
2778, 1211
593, 243
906, 517
478, 326
2713, 1033
3625, 1305
661, 224
448, 209
603, 349
1132, 614
2476, 888
2814, 1197
4038, 2154
549, 198
3820, 1336
1137, 637
1055, 528
3852, 1368
777, 438
4092, 1410
2759, 1224
3918, 1394
529, 228
2468, 1453
753, 388
2945, 1713
2174, 923
367, 193
677, 231
1199, 296
2628, 1163
962, 521
3295, 1501
3805, 2564
2688, 1247
922, 523
3249, 1477
1007, 454
2438, 1058
4822, 2728
1057, 561
1317, 571
1207, 572
3253, 1255
3214, 1297
3545, 2018
500, 219
2969, 1271
1123, 672
545, 314
769, 339
1553, 499
1367, 663
4484, 1616
705, 213
681, 284
1001, 455
2319, 1220
977, 552
716, 314
787, 426
1764, 957
579, 241
2666, 1290
894, 547
588, 341
2694, 1333
2501, 967
1232, 731
331, 184
2274, 1022
385, 199
994, 699
2031, 923
3111, 1292
781, 508
831, 276
3835, 1463
3903, 2070
2405, 1056
1126, 643
3250, 1171
1246, 662
2278, 1173
3000, 1328
3490, 2240
1587, 538
3586, 1475
4532, 2449
417, 215
902, 353
695, 421
545, 263
854, 505
1077, 547
2722, 1404
780, 347
516, 241
3630, 1539
830, 335
4096, 2173
3233, 1217
3406, 1239
830, 297
2421, 1088
1537, 889
711, 325
3373, 1343
3430, 1328
1027, 334
1103, 500
944, 352
3570, 1427
2540, 1435
3891, 1427
4072, 2315
1245, 634
2722, 1682
2603, 1286
4666, 1551
1212, 579
2903, 1230
1857, 954
1185, 543
644, 304
706, 442
1933, 1084
2740, 1035
421, 194
2539, 1024
1467, 881
4728, 2780
3639, 2152
2274, 1304
831, 320
4591, 2170
2817, 1245
2205, 1282
1060, 696
3304, 1870
738, 485
3143, 1254
940, 503
2349, 961
4632, 2496
2141, 1185
331, 168
588, 257
876, 464
1341, 599
524, 238
3032, 1258
846, 451
3052, 1726
1919, 883
889, 341
650, 403
4028, 1455
651, 240
2471, 1540
4303, 2257
1130, 602
660, 284
2973, 1427
693, 270
587, 236
2838, 1131
576, 213
1321, 607
944, 520
498, 241
818, 516
3714, 2053
462, 155
533, 205
3973, 2476
443, 199
743, 395
4423, 2637
369, 268
1528, 665
2628, 1154
704, 262
3636, 2430
3187, 1763
2684, 1808
3742, 1452
525, 233
349, 169
533, 224
729, 482
839, 318
3203, 1803
1128, 623
789, 406
611, 402
4116, 2495
287, 150
1020, 562
2800, 1147
693, 461
2277, 1101
1646, 841
939, 503
933, 490
799, 261
904, 466
556, 291
732, 337
1479, 706
1422, 817
2451, 1091
554, 207
1045, 589
1498, 898
1117, 668
837, 307
911, 468
209, 130
585, 248
2594, 1042
549, 368
1152, 709
485, 215
976, 253
2806, 1184
1398, 418
2721, 1029
421, 291
3235, 1353
854, 474
4288, 2567
1103, 525
2389, 1010
2321, 1095
382, 167
4977, 2635
320, 161
4265, 1386
897, 537
3629, 1431
2656, 1153
687, 387
807, 534
1032, 738
1420, 481
483, 300
3559, 1202
2068, 1045
2664, 1639
406, 252
2744, 1333
909, 425
717, 429
3776, 2273
2861, 1699
4924, 2418
1164, 770
2337, 1249
880, 530
3102, 1921
553, 276
5089, 2906
3300, 1081
2193, 1141
2628, 1183
2300, 1447
2226, 1090
1221, 601
697, 265
2412, 1255
2016, 1120
571, 213
803, 562
807, 472
2715, 1210
1269, 620
489, 264
844, 287
1314, 522
2581, 1199
851, 449
1562, 643
3385, 1218
2436, 1680
403, 184
258, 110
1003, 316
499, 213
809, 281
594, 231
1456, 549
4327, 2288
369, 204
3820, 2285
4269, 1292
1168, 562
1754, 994
291, 132
371, 162
872, 601
2521, 1644
802, 479
338, 224
1285, 731
881, 534
773, 296
606, 274
4062, 2408
418, 284
1466, 582
2536, 1295
3928, 1472
2120, 1120
1175, 310
2861, 996
1745, 882
2311, 1101
952, 329
2054, 1011
559, 332
4463, 2656
3863, 1479
2527, 1178
2886, 1243
2230, 1061
709, 270
474, 213
1376, 803
1054, 485
392, 201
941, 328
521, 242
982, 304
2126, 875
3086, 1635
259, 132
3524, 1879
4382, 2474
832, 317
4419, 2181
447, 302
404, 156
2313, 1052
812, 439
532, 190
495, 177
347, 152
1010, 586
228, 121
2656, 1629
334, 154
2582, 1071
531, 210
911, 506
1216, 654
3135, 1328
4024, 1406
689, 270
1086, 461
1601, 816
2730, 1162
2388, 1011
809, 228
561, 222
3438, 1407
441, 197
732, 347
2390, 1301
2800, 1216
830, 247
363, 177
3216, 1342
2643, 1019
666, 270
438, 150
1090, 566
1923, 945
406, 245
4217, 1587
781, 407
779, 351
2364, 1006
3740, 2434
3203, 1225
640, 240
268, 151
600, 329
645, 405
1928, 978
936, 591
870, 328
334, 175
395, 199
1095, 488
3207, 1359
637, 252
2827, 1851
2350, 1240
708, 359
3038, 1252
1110, 787
527, 229
587, 242
1325, 365
1152, 871
202, 105
283, 159
625, 262
1006, 553
825, 507
3982, 1532
1674, 776
670, 425
4305, 1529
2856, 1170
1292, 852
1297, 905
918, 482
1513, 393
2856, 1161
520, 239
4384, 1592
2945, 1243
1544, 701
1819, 947
3854, 1388
4167, 2300
2493, 1074
3601, 1282
342, 165
2674, 1272
2742, 1255
2995, 1067
1261, 391
3867, 1292
3532, 1429
466, 174
4853, 2377
3359, 1115
3312, 1291
599, 283
583, 266
3167, 1443
3770, 1463
1164, 689
673, 250
1005, 638
3443, 2175
1495, 872
4075, 2388
401, 198
3200, 1723
865, 381
2075, 882
2495, 976
1354, 882
2907, 1885
489, 250
1006, 593
1851, 872
815, 321
560, 197
331, 154
1607, 681
1465, 629
425, 222
2726, 1514
4963, 2713
3202, 1128
895, 536
3209, 1863
1067, 453
4623, 1589
1763, 674
2710, 1440
724, 311
4164, 2053
3760, 1449
3858, 1466
4101, 1862
3724, 2054
3878, 2175
630, 282
1599, 929
500, 210
1598, 800
567, 235
4306, 1649
2590, 1163
823, 490
3137, 1353
3812, 2238
1480, 800
1656, 818
2716, 1126
3413, 1242
1389, 974
651, 277
2077, 785
875, 285
334, 195
3237, 1249
719, 303
661, 290
528, 199
1608, 995
487, 271
314, 176
2897, 1130
2915, 1612
3691, 1338
1755, 726
3163, 1840
3479, 2020
4865, 1730
1021, 516
868, 558
2681, 1512
336, 178
3411, 1359
880, 449
616, 386
2559, 1007
2856, 1602
1475, 776
2159, 1130
3438, 1456
752, 255
624, 239
3732, 1394
1133, 707
2511, 1145
844, 329
2933, 1113
845, 459
116, 64
580, 271
1071, 581
759, 310
1312, 745
3012, 1345
3179, 1220
495, 262
837, 511
877, 514
4323, 1385
400, 196
1028, 475
825, 483
955, 580
401, 192
562, 356
1970, 967
495, 233
576, 205
2967, 906
3898, 2150
953, 445
902, 567
1875, 1022
741, 305
861, 527
2900, 1217
1004, 330
688, 276
1228, 624
1431, 741
570, 254
3821, 1531
3349, 2024
850, 407
2237, 1088
2820, 1269
3973, 2551
2258, 1207
1539, 1139
320, 153
496, 164
660, 274
661, 417
729, 299
1357, 681
1104, 489
3965, 2130
3525, 2063
4298, 2453
2758, 1898
1836, 1000
344, 164
666, 353
2253, 1034
1001, 581
519, 303
369, 162
2554, 1103
3121, 1878
612, 232
2278, 1453
3479, 1388
757, 285
3242, 1288
474, 212
234, 109
1584, 742
3440, 1241
883, 374
670, 344
1883, 1061
3199, 1197
714, 500
3051, 1373
1541, 647
519, 224
1447, 876
1463, 853
669, 395
4248, 2370
5048, 2929
1223, 560
1748, 854
250, 172
3066, 1428
1968, 1158
3159, 1908
2695, 1020
1008, 304
5405, 3083
942, 360
3140, 1832
526, 287
436, 208
1989, 1018
1258, 636
3136, 2006
1175, 572
3731, 1376
1621, 887
1511, 733
2744, 1160
2291, 1471
1663, 715
439, 166
1678, 996
2908, 1213
1104, 704
1244, 696
4424, 2663
638, 279
893, 430
3754, 2349
3327, 1963
628, 259
652, 226
3441, 1419
3012, 1262
2422, 1059
567, 261
1146, 614
3071, 1247
3390, 1480
363, 159
2145, 1081
2705, 1149
1616, 739
2788, 1067
3436, 1229
3792, 2221
1481, 616
2399, 1027
341, 141
653, 389
3111, 1177
3157, 1364
4074, 1339
1476, 705
2263, 940
1507, 987
3800, 1273
2697, 1703
2680, 1119
3394, 1576
294, 167
790, 407
3990, 2081
1027, 594
1001, 376
3043, 1199
1410, 620
522, 331
3262, 1385
1477, 332
946, 758
4090, 2491
664, 243
2122, 949
2423, 1319
1749, 710
1155, 693
316, 147
1040, 547
1290, 666
1045, 438
377, 147
2865, 1224
3243, 1249
1329, 401
1424, 547
521, 239
402, 169
2367, 934
4002, 2369
3144, 1207
3919, 1444
2842, 1177
4704, 2926
3199, 1993
2865, 1309
568, 234
1121, 621
1208, 289
3502, 1513
669, 300
3634, 2264
944, 534
961, 322
3380, 1363
3552, 1296
553, 265
3876, 2168
734, 472
3460, 2151
1135, 609
861, 366
3472, 1732
1283, 677
2448, 1171
2967, 1151
2512, 1106
635, 264
1529, 687
2897, 1261
377, 180
3029, 1872
2316, 1150
953, 297
3398, 1930
1033, 555
1256, 335
1029, 618
523, 284
2766, 1125
4774, 1666
1432, 661
967, 405
3523, 2228
540, 248
1817, 1202
467, 206
1470, 577
606, 389
486, 206
496, 338
688, 428
689, 239
3861, 1568
5066, 2540
1964, 1018
2937, 1898
3817, 2218
862, 335
552, 237
3020, 1474
336, 137
667, 458
1620, 785
1039, 594
3805, 1444
4285, 2651
2950, 1400
430, 210
1945, 1080
2628, 1144
2908, 1963
1520, 636
813, 260
5162, 2874
3373, 1476
367, 164
3201, 2036
2635, 960
1457, 772
3969, 2167
1958, 931
552, 371
615, 229
2473, 1074
4842, 2662
3313, 1984
1733, 1068
588, 277
850, 493
1106, 606
734, 286
1588, 771
501, 216
446, 315
518, 239
2455, 935
2471, 1152
3985, 2121
2995, 1209
449, 177
517, 206
884, 330
4160, 2342
1525, 836
847, 495
1996, 1094
347, 154
268, 174
2276, 1057
1062, 362
440, 189
970, 570
4676, 2797
317, 141
3272, 1341
3061, 1173
2963, 1197
2590, 1104
2902, 1787
3912, 1402
2846, 1259
2316, 1128
3503, 1465
1014, 672
2348, 958
1034, 560
756, 481
1342, 620
3178, 1243
2917, 1313
3813, 1428
2976, 1984
951, 501
542, 212
676, 441
3255, 1536
308, 169
1779, 1028
566, 229
3853, 2296
465, 220
282, 143
879, 328
281, 153
3709, 1481
2548, 1051
763, 409
2917, 1064
1402, 622
3617, 1483
2887, 1265
861, 310
1295, 829
588, 313
4237, 2545
842, 418
1629, 988
2717, 1123
1176, 644
357, 145
2308, 1164
1313, 712
829, 455
3295, 1267
921, 472
1842, 796
568, 362
3005, 1142
3312, 1241
2800, 1378
4033, 1423
657, 266
3609, 1444
2433, 1564
2465, 945
377, 182
3370, 2277
1387, 743
1180, 715
1753, 918
272, 124
1600, 962
1056, 571
2174, 948
3254, 1404
509, 300
1311, 835
2899, 1119
779, 281
2670, 1207
854, 467
771, 424
1031, 346
1321, 745
984, 352
879, 456
577, 341
2767, 951
723, 266
270, 134
1687, 730
3524, 1381
3921, 1406
701, 273
4387, 2483
645, 229
3392, 1358
4196, 1446
859, 333
535, 226
1209, 597
1314, 647
522, 254
570, 233
1598, 728
2976, 1963
233, 156
3702, 2204
960, 550
1166, 526
3706, 1333
2865, 1286
565, 398
895, 333
1057, 329
700, 318
1952, 876
543, 215
2090, 969
583, 350
4077, 2507
3029, 1137
3376, 1684
871, 492
3321, 2073
2789, 1516
378, 159
423, 230
4682, 2463
656, 201
692, 380
2640, 1609
371, 207
873, 272
943, 355
1184, 738
3486, 1198
742, 456
235, 181
631, 287
1761, 785
4001, 2598
889, 291
1075, 501
3461, 1931
738, 452
715, 274
2487, 1043
507, 227
476, 200
2627, 1048
2051, 942
3082, 1914
631, 234
1343, 663
1254, 643
3032, 1961
1006, 605
3299, 1944
1608, 863
3029, 1136
719, 242
472, 240
1160, 595
2205, 1012
1740, 796
3250, 2000
796, 293
881, 331
3480, 1164
3050, 1610
3353, 1313
964, 587
720, 378
531, 237
2718, 1042
882, 362
443, 200
492, 252
897, 577
840, 287
1616, 763
531, 237
528, 339
1328, 801
153, 94
991, 363
2530, 1040
2257, 1019
778, 477
874, 352
769, 416
525, 391
2629, 1204
2334, 882
3588, 1442
3209, 1213
613, 272
594, 270
598, 251
906, 579
1369, 317
1018, 524
512, 290
2505, 1125
3402, 1381
3780, 1440
1675, 945
3107, 1469
2745, 1835
1966, 902
464, 222
2871, 1261
3310, 1815
974, 383
869, 302
832, 526
3398, 1450
2878, 1017
687, 254
2279, 899
2384, 1034
3530, 2263
1048, 512
441, 200
3163, 1917
3289, 1287
454, 220
2674, 1199
3284, 1244
693, 314
1056, 302
1553, 693
2834, 1155
1948, 967
824, 272
945, 546
1993, 1028
3343, 1907
5418, 2725
1159, 375
1088, 380
1101, 614
873, 489
1125, 522
1472, 735
2424, 932
4623, 1522
4448, 2764
3053, 1194
785, 314
2680, 1394
1157, 345
2472, 876
1574, 807
2172, 1246
3064, 1342
3538, 2130
2494, 1118
3517, 2027
3103, 1294
2745, 1099
2726, 956
908, 490
1326, 671
501, 226
2274, 1141
908, 297
577, 341
642, 368
2426, 1108
852, 331
1317, 593
3264, 1889
2559, 970
2168, 962
3810, 2065
3298, 2110
597, 293
334, 173
877, 306
2738, 1241
998, 649
4581, 2540
3479, 1329
1588, 708
2410, 1289
4503, 2286
1453, 837
939, 562
3297, 2164
853, 330
3277, 1930
3610, 2010
377, 190
2887, 1112
650, 451
424, 239
3078, 1151
3444, 2159
3874, 1333
2389, 987
4196, 2808
3896, 1827
858, 496
4472, 2335
3063, 2084
721, 265
3364, 1135
4958, 3146
757, 333
225, 135
3081, 1779
3359, 1467
3256, 1649
3952, 2373
2476, 1162
810, 422
603, 338
1275, 680
699, 261
967, 527
1723, 696
533, 219
3576, 1374
2509, 1031
2873, 1252
2843, 1883
1243, 390
3755, 1352
710, 252
1258, 634
680, 338
614, 359
799, 296
3839, 2359
424, 172
833, 314
3920, 2175
291, 176
4638, 2549
2193, 1246
329, 166
3770, 2131
2907, 1619
827, 520
1048, 613
1526, 468
3134, 1865
1089, 475
565, 374
1015, 564
1255, 814
2582, 908
4073, 2561
394, 214
547, 277
547, 222
1046, 584
1459, 699
2152, 1147
1455, 776
4440, 2347
809, 290
1645, 731
608, 232
4391, 2206
2128, 918
1309, 946
313, 124
3922, 1557
610, 291
2469, 974
3769, 1212
2836, 1121
2909, 1199
1670, 775
1165, 683
2962, 1130
2704, 1215
3526, 1972
1322, 596
321, 225
1485, 738
1776, 827
938, 548
3548, 1368
1486, 907
957, 465
517, 218
2885, 1591
1781, 514
1490, 633
3244, 2067
2806, 1306
1435, 680
1400, 738
3782, 1470
471, 238
3946, 2455
1284, 570
1032, 664
1285, 639
3371, 2014
3872, 2290
398, 205
691, 226
505, 245
2401, 961
610, 287
1084, 602
504, 174
2937, 1444
2774, 1168
318, 185
176, 120
2758, 1149
3249, 1329
812, 432
1240, 659
3310, 1945
550, 257
3172, 1280
530, 253
2757, 1103
4346, 2434
490, 213
3866, 1450
574, 355
789, 315
4980, 2596
900, 445
3492, 1278
518, 227
569, 243
1037, 551
4136, 2159
721, 486
1585, 709
785, 504
686, 228
963, 351
1017, 538
599, 227
1560, 782
757, 278
3264, 1950
1088, 582
1029, 500
4025, 2626
3553, 1254
660, 281
3664, 2312
4965, 2551
736, 278
583, 200
837, 337
803, 434
616, 263
547, 220
3551, 2054
481, 248
4302, 1475
780, 447
3268, 1384
901, 450
1214, 592
408, 285
3300, 1829
312, 161
841, 456
3356, 1377
1363, 678
3989, 2359
605, 221
654, 379
3265, 1947
3116, 2040
3325, 2025
706, 417
1228, 843
2280, 1024
613, 379
2159, 1029
1050, 332
517, 216
664, 303
1079, 557
4122, 1487
2516, 1159
2334, 1142
735, 309
552, 242
551, 352
2064, 912
3649, 1498
3569, 1440
818, 404
3521, 1898
839, 549
3105, 1745
1109, 604
4014, 2335
3313, 2056
787, 401
2580, 1073
2150, 1107
2803, 1674
297, 89
503, 234
612, 256
3577, 2218
2193, 1105
2986, 1648
3680, 2183
643, 216
3215, 1908
653, 233
2986, 1192
551, 228
996, 517
1096, 608
547, 240
693, 284
444, 184
2459, 1227
262, 133
3314, 1482
775, 266
1301, 524
2446, 950
1014, 336
1089, 320
721, 341
3192, 1387
860, 296
948, 549
1836, 906
637, 275
1197, 738
4426, 2781
619, 225
849, 559
413, 212
1124, 564
371, 212
800, 228
823, 251
3113, 1144
4428, 2613
152, 86
351, 245
1454, 703
1768, 1063
1206, 373
914, 450
410, 271
400, 255
3465, 1960
4550, 2624
2848, 1104
725, 486
830, 432
3434, 1283
942, 282
3353, 1878
1454, 729
1163, 475
5339, 3148
1640, 807
351, 178
792, 411
496, 194
5128, 2630
2886, 1038
2658, 1774
2876, 1367
3994, 1385
2235, 1112
4101, 2285
453, 248
1043, 559
4296, 2394
797, 491
3950, 2313
3752, 1646
423, 176
904, 497
3460, 1340
2747, 1097
2788, 1236
3269, 1480
1230, 640
3994, 2455
1744, 800
1086, 553
3418, 2009
3078, 1174
2911, 1236
1384, 707
2252, 1519
3319, 1954
2674, 927
4264, 1503
4020, 1486
510, 208
2465, 1133
1054, 341
2735, 1111
2774, 1122
562, 256
3412, 2127
870, 320
801, 271
692, 383
402, 218
2559, 1249
521, 262
3860, 2479
842, 472
2501, 1027
2964, 1615
2276, 1139
3331, 1253
2300, 1106
422, 186
3211, 1125
4677, 2771
692, 345
2622, 1523
920, 550
4553, 2436
3218, 1348
599, 383
2394, 1109
698, 385
1244, 555
903, 313
773, 437
1555, 684
1328, 490
1046, 532
1401, 703
295, 156
2640, 1091
3302, 2000
2468, 1255
618, 287
2674, 1124
2799, 1149
4412, 2422
292, 137
767, 412
380, 207
2236, 1390
781, 311
1216, 578
2044, 1081
3843, 1385
3327, 1420
897, 288
483, 174
371, 190
3557, 2124
2705, 1160
3439, 1410
2329, 1051
1123, 314
749, 405
2405, 1113
2865, 1274
539, 347
3316, 1259
341, 197
3150, 2069
303, 132
583, 339
2055, 1172
760, 305
4243, 2495
3730, 1341
714, 229
969, 622
3643, 2206
2981, 1371
451, 241
3158, 2050
1124, 379
1053, 455
1275, 701
3628, 1500
4201, 1409
561, 220
893, 581
2815, 1396
1143, 408
3981, 1401
692, 261
4435, 2716
2874, 1016
2635, 1296
874, 334
3271, 1948
923, 651
3016, 1228
205, 107
2890, 989
2623, 1150
2937, 1859
633, 172
688, 397
695, 251
3444, 1559
354, 196
630, 231
3247, 1254
950, 405
1326, 627
4239, 2633
1091, 651
1309, 521
585, 231
1386, 680
478, 217
1448, 522
487, 288
2163, 1026
1178, 456
510, 240
654, 277
3756, 1324
2173, 1014
2742, 940
402, 189
2359, 1069
1059, 530
580, 237
1308, 622
2842, 1259
752, 289
594, 233
708, 384
2345, 935
4479, 2411
2459, 959
860, 365
2749, 1107
2922, 1485
324, 200
1661, 894
2621, 1199
2902, 1157
3532, 2035
424, 223
2556, 1106
953, 313
1377, 650
2455, 1131
2570, 1152
791, 324
4309, 2495
960, 586
1592, 998
2617, 1120
511, 198
1800, 650
1148, 548
2787, 1883
1252, 711
2152, 915
1984, 975
865, 296
1487, 812
301, 131
1129, 524
2940, 1191
3356, 2008
508, 257
946, 344
4368, 1732
2583, 1325
3732, 2328
1121, 618
441, 203
986, 288
2906, 1652
530, 310
465, 188
3921, 2243
594, 212
296, 131
4161, 2332
554, 233
3150, 1179
540, 220
2512, 1197
3144, 1163
1022, 545
611, 361
2679, 1205
2284, 1032
709, 343
605, 296
528, 187
3130, 1425
790, 250
4084, 1339
2673, 1011
755, 284
913, 597
475, 205
2713, 1786
1046, 341
1189, 401
3525, 1288
632, 409
512, 222
2726, 1162
3656, 1534
1225, 663
1053, 491
3883, 2117
2341, 1012
678, 211
616, 339
1292, 681
1938, 792
887, 278
1371, 357
1155, 511
2390, 1188
1658, 709
4554, 2753
4000, 2016
5267, 2652
3304, 1378
3237, 1225
372, 192
248, 122
633, 260
3341, 1624
2172, 939
3139, 1780
3612, 2026
2993, 1689
4180, 2723
3274, 1909
1380, 1175
2572, 1546
3330, 1268
2478, 996
4931, 2768
4277, 1654
818, 375
1603, 748
155, 73
548, 215
929, 487
3643, 1264
2569, 1267
3436, 1426
263, 152
776, 396
3215, 1894
606, 203
4061, 2525
2716, 1053
574, 246
559, 231
3766, 1569
3641, 2373
3442, 1289
507, 254
4274, 2332
2806, 1297
808, 293
1986, 1038
2271, 1417
444, 238
4882, 2611
692, 262
4050, 1472
2068, 1104
4258, 2576
3133, 1271
2945, 1074
2386, 1064
1618, 818
1858, 930
1188, 611
947, 287
1114, 550
1918, 995
2130, 1004
1984, 857
2337, 898
1441, 657
2239, 1010
2761, 1093
1407, 732
852, 559
3403, 1769
787, 273
1168, 494
2023, 968
256, 168
3251, 1981
794, 318
1192, 645
1701, 923
3455, 1254
562, 358
2363, 1449
2443, 1038
2536, 949
3811, 2167
852, 418
766, 266
2113, 1103
867, 561
1126, 527
901, 302
3204, 1812
771, 271
2995, 1427
536, 352
475, 218
3856, 2177
752, 301
3549, 1903
3664, 2201
3920, 1456
3123, 1186
833, 289
3195, 1279
3021, 1203
4184, 2339
526, 256
2576, 1176
1034, 556
1826, 719
2848, 1838
3031, 1117
3071, 1892
3671, 2177
3508, 1436
4944, 2512
262, 120
779, 353
853, 371
2257, 1085
504, 346
1841, 1033
732, 366
3893, 2273
326, 153
1404, 618
618, 260
645, 218
820, 304
3439, 1455
1948, 858
2613, 1466
554, 237
4572, 2750
843, 249
3800, 1447
645, 261
2856, 1224
1013, 579
1357, 617
2880, 1144
472, 205
815, 467
2482, 1361
494, 227
2626, 1190
558, 351
785, 309
335, 165
826, 287
3471, 1308
3581, 1344
721, 254
3008, 1710
1870, 1190
504, 279
3188, 1318
815, 214
3293, 2105
490, 202
2962, 1171
1462, 911
2590, 1242
804, 282
3836, 2433
1298, 841
1082, 658
234, 134
1734, 1160
4254, 1428
848, 462
4197, 1534
587, 364
978, 339
398, 253
1123, 510
3393, 2154
3107, 2117
1171, 595
1147, 362
885, 469
3983, 2236
686, 373
359, 200
3531, 1287
610, 231
2774, 1175
3146, 1296
2758, 1209
3094, 1972
893, 442
2848, 977
3816, 1411
1719, 999
3589, 1709
3971, 2349
801, 309
3924, 1587
742, 276
3467, 2234
343, 167
838, 521
354, 188
4392, 1705
1485, 575
3991, 2057
2905, 1326
1547, 709
2717, 1256
3306, 1355
2411, 984
603, 209
4633, 2445
2353, 1053
2601, 1114
2241, 1009
3024, 1423
380, 193
2072, 1036
2091, 1110
790, 313
3824, 2338
1465, 621
2692, 1151
1378, 863
472, 253
1076, 550
448, 226
742, 281
1239, 580
3370, 2136
2284, 791
2620, 1391
1040, 377
537, 252
946, 490
2734, 1354
2522, 1321
4596, 1556
729, 285
1489, 921
226, 142
3580, 1296
2857, 1264
1329, 324
1418, 321
1189, 677
624, 268
1221, 744
3192, 1248
186, 130
251, 174
1018, 503
478, 325
738, 283
3495, 1435
3517, 1283
522, 261
3517, 2217
1419, 701
2927, 1279
1794, 885
3465, 2080
585, 248
2285, 936
787, 268
1430, 595
2711, 1123
3373, 2262
521, 216
433, 246
3449, 1937
991, 494
1241, 784
2492, 1076
632, 239
595, 248
472, 234
444, 242
2835, 1219
426, 193
783, 261
2911, 1275
633, 330
2353, 1005
4325, 2612
759, 384
1154, 239
2338, 1400
1421, 552
1019, 330
2265, 929
2170, 1066
377, 226
396, 230
854, 308
1664, 829
1274, 590
1988, 1031
3472, 1275
1909, 995
327, 109
2618, 1219
3974, 2382
2862, 1149
3348, 2126
2366, 1377
600, 259
482, 214
3716, 2382
1221, 580
1420, 593
2175, 1003
529, 228
1410, 833
698, 274
3015, 1194
4739, 2565
2555, 1183
865, 603
1110, 284
4108, 2347
1457, 652
3819, 1528
3481, 2111
2059, 1132
3390, 1245
805, 442
411, 225
2937, 1359
3685, 1433
1407, 692
3470, 1306
1031, 570
3549, 1382
2780, 1171
1281, 534
813, 402
2113, 983
2367, 1172
721, 266
827, 411
2119, 894
986, 522
3375, 2264
567, 210
876, 471
1075, 605
2893, 1850
762, 434
3528, 1449
1226, 610
699, 272
2761, 1193
1998, 869
2065, 1073
3199, 1926
650, 242
288, 91
2777, 1131
663, 324
3624, 2292
275, 146
1654, 996
3564, 2228
475, 313
868, 310
3425, 1463
2721, 1068
481, 229
4186, 1564
589, 218
1164, 591
1840, 749
1083, 470
3952, 2395
769, 269
439, 184
3368, 2091
1732, 753
3084, 1112
3785, 2032
2534, 1108
522, 206
687, 441
679, 292
4113, 2394
4317, 1334
2244, 1135
2104, 1191
582, 330
903, 548
413, 254
1601, 1006
4309, 2356
1032, 629
3902, 1472
1597, 909
1220, 556
1613, 920
1099, 615
3851, 2096
2534, 1247
872, 311
3089, 1568
1816, 1160
2297, 1125
1245, 593
2938, 1069
1917, 1121
2806, 1283
573, 221
780, 321
1302, 696
2455, 1110
586, 342
2444, 904
759, 375
881, 365
999, 598
3245, 2092
3549, 1291
3151, 1726
2285, 1185
2267, 1155
1125, 278
2197, 1080
910, 420
2202, 1151
1257, 545
3593, 1470
3102, 1303
1600, 640
3170, 1232
2286, 1127
406, 134
462, 209
1970, 837
334, 138
2047, 934
3064, 1794
1138, 661
474, 251
789, 543
3038, 1332
3813, 1342
1593, 822
1397, 752
425, 181
556, 198
700, 316
3516, 1307
360, 198
1439, 574
623, 405
3274, 1437
2327, 1002
1742, 373
560, 229
804, 297
729, 238
600, 238
1432, 812
1610, 617
429, 189
1692, 864
2280, 901
1599, 897
738, 307
3381, 2144
1194, 681
4373, 2490
2873, 1197
2589, 1742
1225, 330
3633, 1339
3341, 1369
3680, 1318
2979, 1026
1094, 517
713, 374
2838, 1197
100, 28
4169, 2214
1172, 658
3139, 2015
3114, 1920
764, 322
464, 212
1980, 798
997, 291
2260, 1077
4216, 2076
208, 117
400, 195
2478, 1033
948, 495
1661, 520
700, 365
1117, 619
3403, 1354
666, 271
1297, 586
2568, 1269
4103, 2465
3874, 2858
2481, 915
980, 277
4208, 2484
688, 250
3742, 2018
1001, 547
470, 241
3659, 2158
1125, 768
1272, 662
3310, 1248
1364, 318
844, 302
3882, 2233
170, 75
3372, 1772
714, 236
849, 300
3283, 1991
826, 441
1438, 326
2695, 1241
1261, 583
2288, 1157
623, 259
685, 339
1026, 521
2213, 866
2767, 1125
3820, 1486
2388, 1029
2991, 1105
3486, 1195
2880, 1140
1343, 886
1000, 529
4677, 2520
4587, 2610
672, 232
3348, 1997
1193, 583
2052, 763
611, 305
2999, 1302
4263, 2303
391, 272
1230, 599
1870, 968
654, 245
2001, 1220
743, 433
464, 193
1107, 325
3330, 1960
1824, 858
1829, 882
517, 347
518, 289
598, 387
763, 391
2752, 1123
1313, 304
1960, 898
4728, 2782
672, 243
3237, 1166
587, 374
507, 198
2633, 1186
2655, 1521
959, 325
1380, 628
2749, 1229
2276, 1020
1981, 1207
625, 368
1367, 743
2865, 1114
1051, 522
2074, 1016
400, 180
653, 258
604, 324
476, 176
2378, 1013
796, 388
493, 197
2457, 1265
3215, 1552
3689, 2083
2954, 1167
4423, 2162
2251, 1137
482, 247
1750, 895
270, 175
3018, 1207
1800, 1123
1008, 377
1140, 664
2603, 1715
1668, 1056
495, 211
544, 195
1722, 990
851, 274
3149, 1521
905, 356
825, 246
940, 587
642, 246
710, 227
3615, 2146
1978, 978
2518, 986
768, 271
2523, 1192
461, 180
1012, 575
2634, 1139
3474, 2060
3772, 1439
2364, 1096
4376, 2707
797, 298
880, 418
781, 339
659, 386
2920, 1374
2716, 1339
1809, 1084
742, 240
3868, 1648
1147, 816
1757, 1000
2653, 1682
408, 185
511, 194
2746, 1300
3448, 1986
1209, 321
3757, 2293
3224, 1404
592, 347
555, 223
1666, 749
2964, 1158
3331, 1265
3478, 1389
1797, 823
597, 263
2870, 1276
4230, 2675
2675, 1624
1158, 642
2148, 967
1228, 811
3660, 1351
4298, 2544
603, 334
981, 334
2331, 1082
568, 216
3923, 2120
2225, 918
2363, 1423
2304, 1134
1703, 773
723, 392
2738, 1334
2181, 1317
2158, 1147
3877, 1979
3042, 1262
3889, 1472
6328, 2853
3815, 2288
696, 236
2727, 1193
3532, 1866
2628, 1140
3296, 1281
769, 263
1431, 789
803, 439
3483, 2059
2886, 1250
359, 172
828, 474
2229, 885
1036, 543
1062, 443
2782, 1077
739, 267
578, 245
2773, 1245
942, 542
3247, 1415
739, 271
300, 195
3727, 2026
919, 557
604, 391
511, 232
956, 550
1017, 319
2221, 1110
1564, 815
3132, 1269
3030, 1300
511, 236
1436, 878
653, 271
1178, 296
316, 120
908, 274
627, 290
3420, 2166
2904, 1197
455, 203
3345, 1436
1548, 701
3157, 1284
1639, 769
4184, 1542
4321, 2329
1166, 532
719, 429
738, 271
4192, 1368
2517, 1352
3519, 1354
3193, 1200
3779, 2262
797, 283
446, 216
3549, 1870
762, 469
2566, 1856
983, 546
519, 263
2498, 1172
390, 178
3786, 1910
555, 272
1379, 623
1405, 776
733, 435
331, 169
1160, 680
659, 259
1035, 232
4424, 2626
531, 221
451, 212
2807, 1160
1099, 669
1092, 574
2789, 1164
2983, 1314
2879, 1242
1513, 949
732, 419
2562, 1051
1518, 880
2568, 1073
3828, 2134
5575, 3235
700, 434
275, 155
802, 478
1073, 379
2506, 1025
5945, 2731
1506, 867
3470, 1976
617, 283
226, 135
414, 174
4408, 2780
480, 315
714, 232
2376, 1037
1377, 607
3549, 1148
952, 494
527, 250
321, 183
1048, 535
670, 284
3308, 1210
1257, 384
2092, 966
461, 206
3399, 1332
3882, 1404
788, 444
908, 500
1151, 529
3168, 1978
3284, 1448
3132, 1470
450, 244
2846, 1437
1897, 956
506, 337
3522, 1253
2256, 1101
2567, 1137
793, 308
2343, 1165
1111, 502
491, 291
2914, 1203
2224, 1043
3739, 1490
304, 165
1089, 480
1130, 521
2725, 1129
2458, 1068
2630, 1257
1087, 497
3922, 1389
731, 277
601, 274
816, 320
1415, 766
608, 254
2408, 952
3360, 1279
4587, 2481
1491, 646
4401, 2571
432, 197
3889, 1455
1374, 708
2762, 1027
687, 308
3645, 1338
2265, 1089
458, 174
3633, 1281
3330, 1216
2785, 1566
3097, 1289
2641, 1391
3510, 2261
1227, 404
2928, 1163
710, 446
3989, 1398
433, 192
3838, 2292
2675, 862
672, 310
964, 309
1279, 601
2882, 1862
4366, 2264
2970, 1697
1460, 677
2429, 1100
4524, 2571
2463, 1082
3378, 1123
427, 222
759, 391
1459, 823
3579, 1358
1418, 469
874, 294
2818, 1153
3917, 1386
1915, 1050
512, 350
982, 337
2562, 1350
1437, 811
666, 280
961, 487
2985, 1894
511, 250
2584, 944
661, 403
3913, 1585
3742, 2250
199, 138
2189, 994
3322, 1122
2385, 1179
484, 230
4073, 2207
108, 72
931, 625
755, 485
897, 324
646, 295
308, 184
3162, 1326
1364, 728
2561, 1212
1005, 290
681, 268
2241, 888
3877, 1977
2073, 1068
1464, 644
377, 170
2017, 890
2311, 1013
308, 166
2844, 1684
2686, 1059
611, 263
873, 537
4282, 2578
1948, 974
4836, 2750
823, 314
2612, 1060
829, 301
3024, 1270
4258, 1655
2504, 1186
476, 179
1572, 846
1050, 618
2460, 978
2415, 1232
1140, 406
4981, 2696
2491, 1159
507, 209
546, 233
3646, 1309
842, 263
3544, 2287
2834, 1142
672, 315
1870, 993
2072, 641
2853, 1267
3188, 1885
463, 242
403, 178
1130, 538
349, 202
636, 252
803, 467
1694, 819
586, 257
1227, 632
498, 194
2848, 1312
785, 313
1005, 546
3974, 1438
3014, 1056
539, 217
609, 247
2043, 954
568, 214
2820, 1104
2645, 1360
531, 227
531, 206
368, 207
742, 341
247, 84
919, 557
2649, 1225
3190, 1294
3173, 1223
821, 312
767, 390
352, 153
1264, 266
1273, 687
1511, 742
2970, 1130
494, 237
2306, 917
1025, 486
3555, 1240
1240, 497
2756, 1366
614, 202
596, 335
1073, 532
4595, 1593
2210, 1045
3002, 1933
2485, 1251
1196, 577
907, 482
3416, 1727
1493, 626
3256, 1349
2705, 1066
3922, 2304
715, 317
573, 230
794, 527
3214, 1045
3104, 1307
272, 207
3860, 2233
605, 328
498, 242
468, 194
1640, 858
342, 142
488, 214
3672, 2208
2492, 1306
1017, 529
523, 227
824, 336
411, 193
812, 297
3276, 1833
1292, 620
1138, 700
473, 279
4875, 2433
3081, 2000
778, 486
2137, 1420
575, 372
595, 386
2233, 906
3394, 1103
680, 352
374, 171
3549, 1271
669, 334
2705, 1035
1237, 510
1080, 494
4954, 2616
1748, 854
3316, 2023
1306, 408
2627, 1119
4074, 2245
615, 217
4517, 2479
1253, 738
2305, 1055
535, 297
1295, 389
2556, 1263
815, 435
3660, 2107
1083, 655
1632, 663
3299, 1400
2352, 1158
320, 177
2796, 1256
4964, 3072
1202, 595
2244, 977
3593, 2314
3949, 1906
2749, 1255
1077, 314
665, 271
3854, 1361
1317, 771
1048, 476
2372, 913
3386, 1925
2278, 947
902, 461
291, 104
1136, 578
2849, 1091
379, 219
804, 533
586, 225
1968, 1297
633, 240
795, 275
787, 282
2706, 1059
283, 163
433, 202
1320, 704
1166, 348
3578, 2277
1659, 721
924, 502
3859, 2072
417, 197
1880, 918
636, 425
624, 314
1284, 626
1752, 991
750, 290
4178, 1374
3993, 1791
776, 245
954, 432
739, 283
5097, 1668
3045, 1874
3275, 1338
3266, 1090
3711, 1487
626, 259
2735, 992
2527, 1026
669, 405
1328, 620
1493, 843
1061, 521
2202, 818
3732, 2336
4669, 2559
829, 314
4296, 2746
354, 200
4071, 2539
3349, 1868
797, 263
2887, 1152
517, 230
2351, 987
3621, 1262
3347, 1199
3139, 1375
314, 154
227, 117
2925, 1335
986, 559
2118, 1011
1308, 785
850, 531
947, 471
738, 262
2001, 1102
1618, 586
563, 216
3528, 2149
2059, 936
2322, 1017
2493, 1099
3831, 1496
363, 167
608, 259
3474, 1936
579, 216
438, 213
1027, 566
438, 186
3134, 1850
4205, 2437
3551, 1392
2206, 1233
222, 132
919, 320
2476, 1487
3554, 1962
1863, 1096
859, 517
917, 314
1542, 881
2785, 1122
3814, 1571
623, 200
1883, 938
790, 276
759, 315
3315, 1898
981, 595
778, 428
837, 300
4796, 2950
2441, 1433
1253, 466
4024, 1386
2905, 1854
3771, 2141
2126, 1016
1654, 697
4344, 2366
3661, 1413
703, 325
1000, 563
3041, 1172
1299, 680
907, 360
736, 418
270, 80
1297, 652
1204, 507
3958, 2383
1367, 966
3719, 2185
4119, 1346
4235, 2459
771, 278
1463, 546
746, 248
2847, 1242
3450, 1326
2117, 1050
839, 502
3264, 1314
3081, 1496
731, 244
1505, 733
349, 162
932, 259
4362, 2544
764, 362
908, 544
3706, 1345
2907, 1233
2438, 1161
1869, 1033
4463, 3018
3204, 1337
3234, 1322
588, 235
2410, 1283
3274, 1501
817, 521
870, 339
2651, 1160
363, 173
1687, 739
4765, 2524
485, 179
2722, 1110
3056, 1251
867, 473
1476, 689
1407, 674
3092, 1197
903, 497
941, 291
3109, 1227
1010, 362
3873, 1362
695, 353
1483, 836
362, 186
3551, 1260
694, 227
3109, 1765
2914, 1247
3824, 1375
1309, 681
3701, 2207
684, 259
4376, 2616
1254, 863
2931, 1342
1056, 578
4460, 1628
3261, 1902
4379, 2304
2836, 1696
919, 506
804, 304
2029, 1006
1563, 774
1072, 343
3937, 2208
3699, 1329
554, 211
3265, 1533
1325, 775
777, 269
2896, 1190
2090, 1017
2257, 875
729, 448
1480, 818
843, 325
2330, 1265
729, 356
1148, 600
4262, 2483
578, 352
543, 242
1517, 445
1071, 658
2495, 918
2318, 857
399, 201
3436, 1937
1596, 920
424, 259
331, 137
1396, 652
884, 341
342, 173
1787, 1022
2472, 983
3059, 1221
4087, 2570
1208, 360
3194, 1316
3266, 2000
1389, 800
3957, 2162
874, 394
1133, 560
2849, 1168
715, 406
1412, 721
2640, 1084
1062, 356
1261, 747
508, 232
338, 235
2943, 1247
1105, 600
3699, 2466
3717, 1292
3128, 1950
527, 169
2403, 1014
1322, 602
4682, 2792
1006, 550
2776, 1210
3873, 1725
1228, 588
2049, 1328
1563, 748
736, 279
1559, 818
994, 557
3905, 1648
1827, 757
723, 326
642, 199
1123, 577
3344, 1412
1536, 944
2702, 1701
3674, 1327
3307, 1362
622, 235
859, 278
3339, 2012
822, 288
944, 562
2113, 1013
3255, 1465
1430, 784
2769, 1308
2472, 1149
3425, 1386
872, 296
910, 523
1820, 1000
1774, 986
1057, 345
2752, 1198
3180, 2010
474, 201
3522, 2211
2020, 1082
2099, 1117
2320, 1153
252, 156
3186, 2015
1130, 526
1762, 869
312, 145
2476, 883
1286, 741
2542, 1168
4025, 2214
2914, 1645
3209, 1249
2665, 1373
2140, 1219
2895, 1204
2905, 1736
2783, 1546
3364, 1315
3385, 1852
3520, 1423
351, 151
1040, 591
804, 340
2857, 1216
692, 422
2633, 1298
3204, 1849
3850, 2038
3014, 1979
94, 1
482, 246
1121, 654
657, 396
1532, 687
880, 433
1178, 479
2028, 1157
1126, 664
611, 256
2961, 1841
1285, 812
3945, 1438
2735, 1171
746, 314
3218, 1253
437, 210
1152, 550
2936, 1200
1327, 522
608, 419
1445, 684
744, 307
559, 254
2748, 1322
742, 282
3053, 1657
419, 147
2033, 859
1755, 850
3949, 2378
2128, 1132
624, 335
3253, 2005
3800, 1390
2619, 1515
351, 189
521, 233
1357, 403
562, 237
929, 592
1625, 600
1122, 537
800, 444
2174, 1131
1164, 477
3010, 1295
2167, 1091
2020, 1074
637, 340
636, 287
1357, 885
799, 295
1199, 694
1269, 350
691, 258
619, 248
2862, 1220
4330, 2657
1313, 671
532, 233
2271, 1091
3418, 1935
673, 246
3946, 1488
3019, 1286
929, 512
1397, 708
574, 245
2710, 1290
2667, 1427
2610, 1691
2059, 1113
3240, 1611
815, 474
3344, 1218
401, 219
266, 154
2997, 1353
646, 223
2733, 1074
970, 491
2310, 1469
2394, 973
3368, 1400
387, 158
3555, 1900
3566, 2198
2330, 1010
2485, 1338
3570, 2266
556, 203
1085, 406
2062, 997
4024, 2355
2614, 1160
3452, 2005
1519, 797
615, 256
2581, 1552
1382, 726
828, 502
763, 308
606, 268
650, 260
2696, 1203
3075, 1316
2296, 891
788, 449
2769, 1642
1298, 622
1010, 477
2861, 1876
579, 288
858, 352
1172, 397
2676, 1256
864, 510
1285, 802
2735, 1029
864, 276
1113, 589
1267, 834
471, 267
2804, 1013
669, 219
2033, 864
3330, 1418
763, 286
1045, 560
2922, 1138
1036, 467
3964, 2339
3808, 1990
1390, 529
437, 225
1051, 333
942, 338
3374, 1350
663, 370
1366, 693
2817, 1041
1102, 690
748, 258
614, 352
328, 172
1359, 732
735, 320
2661, 1690
2758, 1160
3092, 1880
561, 235
1189, 608
1258, 778
3920, 2091
1128, 600
557, 229
3600, 2320
470, 185
789, 267
3246, 1235
2250, 898
2582, 1226
1017, 544
480, 225
1780, 1122
3574, 1328
578, 237
392, 187
3143, 1983
4486, 1490
861, 470
3609, 2188
3025, 1320
3354, 1420
512, 180
541, 244
456, 265
3628, 1268
869, 435
951, 423
2386, 1103
391, 247
2169, 822
2479, 1764
2008, 1050
3606, 1299
1516, 719
3059, 1158
2330, 979
591, 236
1873, 1081
4398, 1592
3236, 1268
4224, 1487
3259, 1360
1156, 669
2049, 993
2798, 1573
780, 266
3166, 1483
4449, 2524
4654, 2656
2710, 1133
1200, 496
3252, 1215
3254, 1257
1407, 463
731, 322
1418, 334
636, 202
3334, 1315
391, 196
992, 363
1389, 696
385, 195
2183, 1037
847, 383
4129, 2171
1370, 699
300, 182
981, 504
2879, 1374
702, 191
479, 235
694, 264
2413, 1039
555, 263
1221, 582
1154, 626
4178, 1454
1397, 709
4020, 2094
567, 249
669, 229
467, 236
3427, 1252
255, 156
2664, 1176
2676, 1229
1339, 742
803, 455
515, 175
2240, 980
735, 372
2563, 1041
795, 272
724, 430
673, 359
831, 269
2781, 1720
2178, 861
3204, 1787
852, 244
3854, 2216
3027, 1172
154, 101
770, 503
430, 196
653, 270
502, 332
1119, 603
622, 255
2528, 1122
861, 279
2690, 1060
2777, 1277
2895, 1692
3317, 1705
508, 352
2673, 1006
2879, 1338
2504, 1058
1104, 544
2148, 1061
4847, 2410
3713, 2081
199, 127
474, 258
2027, 799
2170, 1091
1485, 363
3062, 1228
4393, 2475
3118, 1239
996, 607
3884, 1925
3082, 1493
1433, 602
430, 192
1208, 493
915, 477
3371, 1479
460, 192
4625, 2813
1185, 499
3730, 1504
3770, 1971
2528, 1097
1014, 329
1491, 785
2303, 1015
2872, 1182
5347, 2897
2691, 1045
4863, 2613
2045, 1349
2704, 1265
1952, 977
442, 183
1191, 546
389, 174
396, 215
871, 476
3524, 1505
2971, 1285
3438, 1815
649, 298
626, 261
781, 396
715, 433
1374, 866
418, 228
1971, 1062
3740, 1334
847, 278
708, 287
3408, 1354
2048, 961
2707, 1370
2057, 1127
2815, 1132
3101, 1950
550, 227
3484, 1365
2708, 1314
1879, 874
4310, 1484
628, 178
828, 307
3092, 1786
1165, 657
3171, 1142
2701, 1306
2644, 1586
718, 257
1117, 503
649, 407
2509, 1096
2862, 1036
2979, 1352
1475, 598
1795, 1092
921, 610
4331, 2575
561, 251
2875, 1690
2118, 908
3440, 2108
377, 181
699, 407
3271, 1419
2437, 1180
559, 243
654, 281
2576, 1681
2556, 1217
1001, 333
605, 220
632, 383
2776, 1286
1497, 873
2669, 1115
2851, 1181
2619, 1230
563, 193
880, 584
4049, 2371
1088, 555
622, 269
2438, 1073
1609, 588
2186, 1099
273, 155
3427, 2049
2281, 934
926, 299
700, 234
2821, 1192
2607, 1278
802, 485
438, 223
3731, 2166
751, 440
3019, 1871
1366, 615
3155, 1934
2081, 942
712, 303
3350, 2006
1812, 1203
1170, 558
1559, 673
1100, 668
2530, 1702
695, 241
1443, 922
2368, 1540
1255, 308
2037, 955
751, 305
919, 323
1195, 473
455, 260
653, 298
3942, 2395
2232, 1024
3324, 1342
1753, 821
367, 167
3367, 1948
655, 251
1559, 914
668, 427
897, 532
2808, 1188
1567, 910
1005, 327
3875, 2311
691, 255
2540, 1160
2806, 1295
292, 168
3611, 2110
3279, 1244
526, 287
2646, 1256
1366, 911
2815, 1242
458, 202
1216, 591
1002, 640
499, 247
1310, 711
981, 508
4290, 1423
2911, 1309
2211, 970
594, 334
3050, 1251
2944, 1101
589, 215
3669, 1257
2392, 1183
958, 471
1717, 799
2364, 1164
962, 325
2231, 963
2917, 1230
2155, 1152
263, 153
439, 305
988, 325
808, 315
2573, 1247
2038, 936
3513, 1345
2030, 1345
719, 302
2997, 1294
2033, 1083
198, 99
1049, 383
770, 261
434, 282
2706, 1132
1048, 581
964, 332
690, 341
1560, 692
3506, 1994
953, 308
780, 403
596, 228
3477, 1154
746, 321
3800, 1465
713, 505
1108, 352
1114, 583
1221, 670
998, 325
2668, 1271
3102, 1110
601, 265
3223, 1198
2978, 1352
526, 238
2357, 1004
2916, 1199
474, 318
867, 468
728, 322
2915, 1175
703, 336
2109, 1076
893, 403
2850, 1564
801, 276
328, 196
167, 120
3065, 1343
2246, 1079
2422, 1279
3277, 1455
777, 318
522, 213
2385, 1447
2802, 1201
1101, 314
3063, 1334
4429, 2409
731, 308
313, 162
712, 299
3085, 1853
1812, 1048
835, 431
3247, 1182
563, 235
2770, 1429
2492, 1286
1492, 577
1185, 338
654, 379
724, 272
1605, 915
3804, 1995
1210, 434
1211, 691
608, 347
348, 206
269, 136
2037, 1106
1849, 930
1064, 644
926, 295
3582, 2246
482, 188
850, 300
2888, 1257
2920, 1276
2936, 1175
1485, 932
3039, 1625
3223, 1146
2792, 1218
2869, 1669
3782, 1545
388, 191
234, 165
3074, 1733
2833, 1278
3363, 1186
1282, 671
768, 494
1388, 966
535, 271
782, 258
3847, 1766
958, 594
417, 271
1844, 957
957, 447
2648, 1036
743, 248
364, 142
2471, 1130
1309, 607
2917, 1293
3695, 1431
3033, 1201
3849, 1543
1085, 468
893, 490
1658, 856
318, 152
434, 192
804, 305
899, 317
3619, 2168
799, 320
3067, 1305
752, 346
3500, 1622
524, 248
895, 459
750, 305
1133, 755
3729, 2293
3271, 1134
222, 126
2219, 1057
820, 498
2380, 1116
519, 209
2444, 1211
802, 338
1458, 780
2405, 913
3138, 1318
3349, 1851
693, 257
2753, 1057
5667, 3023
2083, 926
756, 300
1086, 352
3535, 1334
2752, 989
3423, 2043
899, 602
3567, 1220
2756, 1153
716, 356
500, 210
224, 140
3616, 1991
504, 300
657, 402
3419, 1312
615, 258
582, 245
1282, 734
3132, 1221
3733, 1416
792, 294
3845, 1403
1330, 728
177, 76
1441, 760
1795, 1081
628, 231
751, 304
1218, 637
2836, 1258
555, 192
529, 206
3024, 1446
1381, 699
2921, 1655
3880, 2414
3464, 2091
812, 452
3279, 1545
4274, 1581
3292, 2032
1879, 933
2680, 1132
629, 263
970, 505
3425, 1277
3775, 1913
628, 278
1138, 386
607, 362
3706, 2034
4909, 2871
489, 235
1049, 651
2194, 1401
539, 224
2777, 974
1058, 446
692, 236
3755, 1646
3191, 1350
2707, 1069
365, 164
2885, 1823
2367, 1046
1316, 590
1362, 638
585, 265
1506, 752
713, 399
1544, 692
659, 238
2773, 1034
3267, 1916
4052, 2168
336, 184
3628, 2081
3977, 2485
813, 285
249, 136
3985, 1310
570, 261
3295, 1322
3157, 1176
3130, 1441
4494, 1535
3647, 1638
3859, 1289
605, 245
586, 225
966, 485
1417, 494
2856, 1646
4903, 2616
679, 339
937, 511
4102, 2460
369, 181
3523, 1984
3588, 2169
569, 256
2397, 1283
3950, 2470
1587, 721
2925, 1151
1767, 977
1140, 540
1778, 760
356, 197
784, 313
1095, 549
3839, 1355
3045, 1278
900, 507
1177, 647
1879, 809
3806, 1419
720, 214
3017, 1192
3000, 1225
560, 343
3494, 1907
538, 375
338, 189
639, 441
1487, 684
3067, 1322
573, 223
743, 312
2771, 1376
749, 375
3374, 2210
3771, 2461
3113, 1210
610, 315
2889, 1348
2817, 1356
1016, 488
3479, 1907
2149, 1124
645, 246
570, 312
3192, 1328
2189, 883
515, 292
3353, 1192
1901, 822
280, 177
991, 471
900, 582
2752, 1130
1355, 497
491, 257
1701, 922
4128, 1497
826, 468
760, 281
2375, 1131
5288, 2866
440, 201
2943, 1267
803, 453
3312, 1261
3655, 2092
699, 430
2201, 1009
1210, 391
931, 475
1015, 779
2437, 1003
785, 481
1436, 1081
983, 591
4189, 2663
1276, 674
3146, 1342
4161, 2460
330, 151
916, 663
3249, 1383
1292, 379
2768, 1146
443, 231
694, 447
555, 309
542, 332
3356, 2098
3935, 1395
1759, 909
2762, 1403
587, 214
846, 381
3538, 1381
2120, 1103
578, 281
2339, 1021
791, 400
765, 450
2184, 1173
217, 158
663, 260
602, 247
2852, 1409
647, 241
2965, 1341
864, 267
831, 478
1073, 484
563, 248
379, 225
534, 173
979, 345
2530, 1239
2040, 881
217, 70
1428, 734
1178, 706
1010, 546
619, 265
2704, 1125
4692, 2529
4439, 2226
493, 207
1189, 700
1678, 808
1238, 499
2805, 1281
698, 345
532, 252
1382, 916
3366, 1945
2538, 1231
408, 182
2847, 1888
2371, 1192
936, 482
139, 57
771, 423
973, 425
1364, 691
1657, 982
3090, 1380
2876, 1849
652, 273
581, 376
562, 220
415, 204
977, 463
748, 326
2829, 1275
865, 312
790, 524
2833, 1219
2452, 957
2192, 1072
2324, 1050
418, 205
2939, 1259
1813, 645
2974, 1806
2902, 1127
818, 294
1042, 570
3261, 1332
1313, 737
778, 348
3002, 1402
1896, 917
1206, 520
787, 402
1618, 707
1990, 865
3838, 1373
1077, 314
1274, 602
2888, 1344
3038, 1236
3955, 2572
1103, 579
701, 372
352, 176
637, 221
1085, 372
868, 477
859, 358
426, 190
1179, 552
800, 404
2987, 1141
2701, 1228
2486, 985
641, 302
1012, 342
565, 335
1373, 807
2710, 1292
716, 229
2390, 849
3569, 2103
923, 287
3304, 1984
1052, 569
1341, 720
584, 358
958, 659
2650, 1095
3841, 2077
2622, 1128
2502, 1050
655, 267
1082, 707
690, 256
3184, 1873
3290, 1972
3526, 1373
1486, 829
2840, 1127
430, 215
560, 273
547, 370
522, 304
1307, 702
739, 415
489, 226
2341, 1131
2499, 1556
3322, 1431
2619, 1659
3870, 2457
2909, 1091
1453, 897
2503, 1150
489, 212
3861, 1539
327, 180
1176, 604
893, 509
495, 215
2686, 1012
2985, 1932
2104, 1258
1372, 948
511, 296
1595, 682
2507, 1587
2641, 1153
1859, 1013
2578, 1203
3965, 2380
309, 170
3765, 2215
280, 163
1350, 506
3319, 1303
3944, 2466
3734, 2007
413, 224
659, 351
3458, 2158
3010, 1145
712, 297
5322, 2925
4096, 1734
1439, 682
3018, 1907
980, 511
676, 310
688, 370
2253, 1093
1985, 1186
474, 217
1074, 393
1251, 727
986, 494
149, 66
793, 270
1313, 673
420, 269
2023, 871
2841, 1733
3074, 1047
667, 261
558, 213
918, 554
2703, 1714
1148, 423
2551, 1130
1349, 702
236, 89
3826, 2182
824, 471
4932, 2446
1395, 651
4689, 2604
804, 296
4506, 2534
1196, 381
439, 257
1441, 737
3267, 1110
2413, 1250
3123, 1293
561, 239
606, 259
2814, 1269
3157, 1242
1685, 983
1386, 574
895, 452
2019, 885
559, 248
1444, 937
621, 385
464, 197
642, 371
3958, 1128
979, 571
2725, 1102
2118, 1325
1038, 521
788, 289
1294, 663
1372, 325
3307, 1511
1560, 881
930, 398
3872, 2433
5100, 2556
634, 291
3031, 1206
520, 202
1893, 917
630, 323
2616, 920
1819, 731
690, 431
658, 350
3758, 2037
4006, 2382
912, 340
3536, 1253
789, 476
2121, 1198
772, 395
3847, 1402
649, 210
3486, 2223
1501, 840
3235, 1494
725, 399
1076, 596
749, 430
2627, 1393
681, 413
4130, 2396
4035, 1669
1769, 1027
3330, 1410
2329, 883
3620, 2121
1417, 769
1223, 770
1159, 580
3142, 1917
1191, 695
3482, 1427
4233, 2224
1000, 485
3549, 1349
2969, 1763
1660, 834
3663, 2325
889, 517
3169, 1385
1920, 843
1031, 488
1132, 382
1412, 767
1195, 529
1805, 816
2401, 1195
762, 322
1871, 739
509, 225
782, 322
935, 354
3582, 1393
2964, 1768
2623, 1127
1465, 738
788, 192
679, 461
2610, 1322
2423, 1278
820, 512
563, 338
592, 224
303, 189
3458, 1382
1648, 776
3097, 1367
994, 532
1575, 801
3709, 1288
454, 297
672, 363
1485, 808
3223, 2117
403, 216
1385, 751
1205, 579
985, 676
3111, 1933
239, 154
1223, 669
1013, 489
1054, 497
3439, 2126
1499, 783
420, 162
352, 195
969, 652
2796, 1363
521, 253
3056, 1853
1106, 472
3369, 1403
4275, 2561
967, 506
3390, 1956
1266, 647
822, 280
873, 478
2237, 1209
3663, 2331
2075, 826
1806, 1074
629, 265
3484, 1399
822, 536
3321, 2008
3959, 1970
2906, 1708
4215, 2537
876, 671
565, 200
720, 457
848, 531
4714, 2912
4105, 1667
1325, 536
5260, 2938
394, 199
2838, 1312
771, 291
361, 203
2635, 1179
1279, 633
2930, 1497
3053, 1151
1188, 520
3812, 1570
436, 190
1068, 526
3091, 1982
4241, 1696
540, 204
3089, 1256
1403, 676
2673, 1169
912, 325
837, 451
2716, 1124
2846, 1263
336, 197
400, 285
685, 271
982, 353
2429, 1091
3632, 2314
3389, 2026
792, 464
1278, 367
689, 402
3433, 1950
1265, 529
467, 292
1106, 677
4115, 2443
3917, 2132
2133, 1053
1053, 371
642, 271
726, 428
3562, 1620
1313, 542
374, 196
2804, 1217
1387, 610
3226, 1526
3716, 1460
1320, 973
4096, 2340
3428, 1271
865, 330
2028, 651
2932, 1310
426, 274
415, 188
1149, 637
3521, 1308
2424, 1240
1489, 337
2733, 1252
2482, 1695
3798, 1374
2278, 1013
689, 306
3628, 1414
1225, 695
404, 289
728, 498
575, 226
1337, 636
4937, 2811
2104, 1088
2466, 1109
409, 183
3023, 1476
506, 239
1288, 1091
4768, 2374
728, 403
508, 227
3691, 2296
362, 168
3609, 2194
821, 267
2362, 1639
942, 507
544, 360
2961, 1813
3127, 1909
883, 332
1562, 673
4315, 2361
1405, 691
2247, 1035
575, 230
1094, 496
2997, 1320
3863, 2269
2161, 1350
739, 277
696, 286
2805, 1289
1835, 810
2512, 1156
2545, 1062
592, 357
3527, 2149
992, 479
3246, 1892
465, 251
3602, 1309
603, 231
460, 213
782, 403
598, 287
2085, 1027
2811, 1212
1325, 472
2175, 1061
2611, 893
3195, 2122
3673, 1363
2351, 1005
1924, 1143
676, 401
3337, 1337
3698, 2181
1768, 828
3387, 1428
586, 249
4592, 2465
1272, 590
2224, 1212
3307, 1374
2275, 995
674, 256
3444, 1384
541, 224
1051, 317
2114, 1097
1217, 535
3305, 1543
4286, 1517
1187, 678
3326, 2107
1950, 843
4582, 2592
2607, 896
1441, 648
1768, 541
1842, 911
2304, 1537
3905, 2034
2347, 810
341, 197
1593, 1080
3487, 2170
2784, 1250
623, 310
1195, 302
2615, 1578
3320, 1182
3003, 1223
1284, 634
849, 494
971, 489
4189, 2522
653, 250
487, 188
2552, 1602
1115, 571
1404, 684
4054, 1758
865, 313
1882, 1062
2457, 982
379, 253
627, 269
467, 232
2630, 1335
571, 261
1155, 575
489, 202
1878, 715
583, 181
793, 276
303, 133
2722, 1140
525, 215
3320, 1248
905, 459
3238, 1251
697, 332
3876, 2120
2482, 1021
2867, 1121
592, 408
768, 275
573, 297
283, 164
4105, 1564
3581, 1271
412, 187
3746, 2107
863, 279
4060, 1665
3084, 1304
4791, 1748
1694, 772
3177, 1554
1065, 543
416, 185
4183, 1514
3590, 1366
981, 679
518, 176
3297, 1325
2834, 1306
611, 264
2477, 1478
3547, 2089
393, 197
742, 424
486, 218
3079, 1164
1306, 731
430, 179
3785, 1984
4265, 2336
2618, 1386
352, 159
3614, 1412
2336, 1158
492, 254
461, 218
2654, 1196
730, 449
3411, 1268
2388, 1226
3769, 2274
690, 305
1231, 634
1356, 722
1006, 317
816, 353
2274, 1050
3731, 2042
780, 467
539, 234
2494, 1005
748, 495
2347, 1003
1809, 845
403, 204
2319, 1287
1688, 867
1601, 646
2871, 1210
2688, 902
761, 290
2904, 1361
569, 222
2732, 1610
1423, 698
856, 350
402, 242
680, 215
2210, 1097
2971, 1290
1167, 768
3339, 1165
2603, 1230
2388, 1127
1671, 903
546, 355
543, 204
1158, 334
2108, 944
739, 393
1169, 514
1359, 818
2512, 1048
156, 102
1083, 524
1225, 484
1801, 944
754, 385
2289, 973
2987, 1281
393, 191
2831, 1267
801, 288
745, 267
4055, 2029
1054, 658
3936, 2528
4287, 1495
4467, 1618
3085, 1349
3718, 1654
2495, 1019
819, 411
588, 252
944, 315
2174, 929
2263, 1074
3490, 1455
2090, 1012
2492, 1262
3689, 2262
4170, 2545
866, 319
674, 280
738, 247
271, 121
1909, 803
2542, 1231
3266, 1306
564, 370
3698, 1305
2769, 1739
684, 223
1056, 704
349, 193
3472, 1265
1257, 739
1298, 640
3919, 2343
2635, 1129
1079, 739
882, 429
2932, 1750
4245, 2287
2452, 1244
687, 293
851, 496
844, 335
378, 213
3346, 1287
690, 370
2051, 1066
405, 198
760, 317
3042, 1254
3175, 1547
2463, 1073
647, 248
3401, 1278
532, 205
1728, 1107
1712, 744
482, 238
350, 221
3917, 1415
618, 326
2414, 867
2715, 1043
2240, 997
556, 330
701, 281
2480, 1258
1947, 749
652, 262
1376, 603
3076, 1231
2967, 1928
1661, 665
3562, 2319
3241, 1889
2413, 1531
2840, 1096
2670, 996
1006, 324
680, 237
3494, 1321
963, 299
1383, 694
589, 356
3746, 1346
924, 545
632, 192
659, 228
1640, 938
2886, 1049
2703, 1118
2642, 1148
3624, 1951
945, 604
2543, 1128
3889, 1414
1197, 612
1805, 945
597, 267
1048, 700
3354, 1229
1199, 684
579, 226
896, 415
579, 251
1229, 571
4001, 1307
3189, 1327
888, 285
3666, 1493
765, 409
3409, 1328
557, 327
3523, 1906
1378, 957
3552, 2335
823, 325
1285, 831
672, 234
851, 567
3605, 2138
2710, 1086
4008, 2514
2788, 1376
3239, 2054
1327, 647
1279, 717
4342, 2511
990, 494
2242, 1019
3014, 1467
802, 261
3367, 1187
1148, 530
1026, 616
493, 213
3501, 1798
1481, 1059
2079, 1115
2888, 1184
2375, 1079
3703, 2252
1077, 579
1993, 1035
3108, 1838
2532, 1016
740, 460
3687, 1340
772, 490
1922, 846
845, 517
1047, 581
3730, 1413
1218, 692
976, 493
3350, 1315
1613, 693
2881, 1270
3667, 2104
4164, 1491
2972, 1088
564, 291
2930, 1231
4137, 1369
1602, 772
1209, 463
906, 352
3847, 1317
3628, 2453
885, 599
3298, 1253
560, 266
3390, 1775
392, 217
948, 604
710, 328
949, 280
2275, 1096
950, 562
4299, 2603
899, 516
197, 148
1125, 631
4319, 2549
603, 433
1034, 624
502, 219
488, 257
3913, 2398
870, 416
3855, 1532
2612, 1112
2829, 1835
2647, 982
340, 140
2495, 977
1269, 563
3001, 1157
3918, 2245
3024, 1865
528, 224
2672, 1268
1075, 673
1431, 449
849, 301
592, 280
428, 188
437, 236
973, 613
2568, 1519
1592, 670
391, 229
3777, 2383
666, 232
2353, 1094
499, 347
3389, 1273
1936, 849
1093, 348
2615, 997
511, 204
3006, 1660
840, 455
2544, 1011
1089, 457
1271, 793
3017, 1397
437, 217
3103, 1220
1054, 564
967, 320
2813, 1055
778, 305
1800, 987
450, 202
2423, 1222
643, 299
3078, 1638
4220, 2583
3859, 1342
605, 252
789, 453
655, 403
1288, 561
2481, 1067
852, 255
2288, 1109
2632, 1118
370, 201
813, 376
881, 626
1705, 911
3287, 1356
2031, 797
533, 313
3978, 1397
906, 492
4033, 1575
528, 234
625, 374
711, 222
1329, 705
527, 212
3357, 1371
666, 443
497, 187
1247, 651
1812, 1075
1517, 603
1221, 741
795, 296
661, 341
469, 221
4416, 1636
3047, 1395
2498, 1157
2831, 1288
216, 121
715, 300
487, 236
3420, 1294
450, 191
3076, 1309
2649, 1062
3491, 1279
2269, 981
2854, 1021
423, 209
667, 230
1273, 647
1084, 616
639, 309
3000, 1267
2686, 1208
726, 278
300, 174
2468, 1128
2236, 1073
3545, 1415
595, 360
3039, 1420
1369, 616
1797, 980
1374, 741
529, 301
507, 198
400, 186
4087, 1888
518, 257
3017, 1303
4125, 2304
3057, 1877
575, 267
3152, 1645
3220, 1970
550, 265
343, 160
4884, 2803
2326, 1120
1639, 919
939, 491
3632, 1356
4341, 1318
660, 246
1163, 554
907, 252
590, 275
3495, 2086
846, 568
933, 304
291, 180
527, 276
3373, 1274
1031, 416
399, 271
535, 214
199, 122
1704, 826
591, 184
3161, 1957
4556, 2725
3246, 1263
2849, 1079
3290, 1192
2633, 1066
578, 222
2747, 1167
2309, 1108
429, 198
416, 224
3267, 1470
883, 362
853, 571
1357, 665
673, 230
386, 181
817, 282
654, 420
748, 318
674, 250
742, 387
4117, 2452
1164, 571
1320, 582
3719, 1368
1089, 375
2649, 1056
543, 337
2335, 964
1759, 1097
2685, 1095
891, 301
304, 144
2404, 1169
1133, 390
3689, 1365
437, 210
3302, 1341
2668, 1232
303, 159
456, 224
4072, 2274
3355, 1477
681, 276
1513, 754
2079, 978
571, 248
2639, 1073
651, 289
2653, 1123
829, 502
3608, 1315
1275, 758
3209, 1782
3491, 1384
3183, 1945
1651, 903
705, 279
1086, 388
508, 214
516, 208
3386, 1469
3993, 1377
690, 269
3131, 1115
865, 503
643, 390
3080, 1237
1010, 528
932, 498
925, 510
203, 140
3888, 1396
1976, 1024
1494, 856
893, 378
931, 408
1496, 538
3171, 1154
4303, 2296
3713, 2172
3637, 2327
444, 197
676, 406
263, 79
1030, 564
1728, 882
273, 125
2905, 1311
448, 181
2765, 1331
1439, 955
888, 337
1468, 751
338, 158
3035, 1223
3798, 1475
938, 554
3325, 1296
4244, 1719
3117, 1158
1194, 538
2695, 1217
800, 320
3179, 1460
2873, 1728
666, 262
3925, 2355
1087, 344
260, 133
1046, 371
3544, 1932
2654, 1133
1483, 779
3074, 1318
2196, 1067
2709, 1204
475, 204
3598, 1520
617, 270
3624, 1543
2508, 1678
3311, 1161
637, 243
668, 354
997, 490
1170, 613
3960, 1288
1194, 617
1017, 491
892, 304
1269, 635
3043, 1218
722, 254
2996, 1297
1087, 376
557, 202
793, 281
891, 491
493, 221
2609, 1261
3659, 1362
2903, 1219
2165, 1285
526, 326
1457, 770
3215, 1310
2642, 999
644, 357
879, 462
572, 230
528, 199
1020, 607
3937, 1891
670, 429
3258, 1201
1428, 637
638, 230
2603, 1673
2468, 1122
462, 196
680, 425
713, 279
1021, 623
1807, 1012
937, 498
1213, 699
540, 262
1183, 580
732, 256
1174, 598
3121, 1162
1959, 888
769, 310
601, 352
772, 275
3202, 1178
1018, 363
326, 250
3430, 2013
456, 241
1750, 751
720, 266
2094, 950
1367, 540
2810, 1458
3493, 1322
2809, 1157
3216, 1321
3070, 1641
325, 181
273, 136
3937, 1567
3325, 1836
745, 255
364, 158
551, 256
1121, 599
4662, 2619
1314, 561
3464, 1364
3933, 2276
1020, 359
2648, 1157
2439, 1128
2982, 1633
3467, 1423
501, 216
1016, 390
533, 304
3740, 1328
503, 197
2343, 957
2313, 1090
930, 441
578, 267
745, 480
3597, 2264
1221, 725
3540, 1252
3589, 2021
2687, 1318
1345, 853
942, 517
2789, 1670
2191, 1021
835, 511
2296, 1588
992, 536
1168, 618
486, 224
650, 341
885, 339
2485, 1081
641, 273
1300, 640
445, 213
2220, 1117
2538, 1149
3640, 1391
3323, 1261
404, 188
2967, 1149
934, 332
3015, 1380
741, 493
1104, 399
3988, 2481
472, 239
324, 180
3621, 2080
3882, 2192
671, 306
1025, 334
3742, 1314
3312, 1187
3324, 1324
778, 465
849, 411
556, 241
1115, 518
661, 245
495, 194
697, 452
3086, 1385
550, 225
1679, 346
624, 275
3200, 1904
2737, 1142
3179, 1275
3922, 2413
2195, 1044
1875, 847
2687, 1513
3296, 2082
3331, 2126
2216, 1248
3294, 1487
3900, 1482
1454, 650
3206, 1575
2555, 1342
3356, 2025
1142, 686
2353, 1513
3455, 2057
2200, 863
929, 428
908, 356
711, 306
3420, 1378
131, 80
375, 199
495, 183
1067, 569
3168, 1060
2292, 1041
2406, 1079
1097, 577
2053, 916
1241, 650
991, 381
3332, 1852
568, 221
408, 215
505, 218
3409, 1978
1154, 646
1844, 1010
1155, 612
765, 495
1710, 690
953, 368
667, 397
1650, 757
561, 212
2715, 1120
3880, 2157
3906, 1561
704, 256
3463, 2286
4444, 1510
932, 507
1266, 533
688, 340
2143, 1035
833, 490
3464, 1558
2380, 998
633, 237
1191, 661
3996, 2199
2407, 1196
1043, 307
854, 317
438, 257
2065, 926
1990, 899
2977, 1166
930, 478
424, 182
793, 505
1824, 1035
3178, 1881
394, 174
1027, 577
554, 237
574, 287
3441, 1958
517, 239
3134, 1266
2370, 1039
2460, 965
632, 416
1913, 1063
1605, 860
3090, 1327
2404, 1077
1339, 733
1420, 716
632, 244
719, 239
1029, 345
595, 308
544, 219
572, 374
489, 206
735, 270
1464, 630
426, 182
1441, 638
1750, 739
3162, 1515
3857, 1447
1974, 1061
1266, 632
4430, 1991
596, 221
2559, 1269
1472, 711
531, 211
608, 235
2878, 1191
4173, 2618
1121, 382
1294, 601
1029, 698
1820, 1111
895, 458
4143, 1341
2728, 1695
3963, 2559
3000, 1278
605, 399
590, 194
2806, 1765
1386, 656
3456, 2196
3049, 1301
1877, 907
3963, 2410
1014, 505
830, 482
2303, 1022
588, 360
3582, 1432
3566, 1864
2985, 1174
483, 252
311, 135
674, 254
736, 282
684, 394
662, 270
2224, 1021
2315, 1059
667, 383
3568, 1817
1632, 1027
3393, 1298
1877, 905
881, 306
1048, 585
790, 296
867, 483
742, 502
1889, 1078
2261, 1072
496, 203
2303, 1262
2786, 1087
562, 292
3822, 2477
3246, 1346
1256, 586
2699, 1208
1192, 722
3546, 1281
151, 89
2948, 1715
2355, 1075
5195, 2608
2555, 1251
385, 204
3034, 1323
1549, 666
1028, 614
502, 265
1971, 1064
957, 537
4071, 1383
1521, 791
582, 234
4398, 1536
2097, 1201
2167, 1050
3045, 1153
943, 274
1639, 1078
545, 303
3618, 1428
3481, 1312
1488, 969
996, 428
723, 295
578, 270
3280, 1342
2301, 1142
765, 409
4331, 2557
2176, 1107
2428, 885
869, 524
2550, 968
3660, 2247
3279, 1112
4413, 2644
552, 351
716, 261
3142, 1281
1182, 631
1543, 829
356, 196
3067, 1633
2233, 991
2297, 1268
3335, 1979
2730, 1725
2993, 1168
1124, 543
2326, 1552
2837, 1206
4078, 2359
1074, 625
3035, 1282
3082, 1166
1788, 978
493, 248
2612, 1412
653, 287
1195, 785
2436, 1219
2700, 1105
1133, 611
2951, 1331
3464, 2007
2475, 1106
2349, 926
705, 294
897, 290
2487, 974
3306, 1978
842, 258
1428, 533
2593, 1185
612, 353
4318, 2688
808, 320
2220, 950
2721, 1586
424, 224
3438, 1264
2568, 973
2509, 1177
2683, 1376
1061, 599
1518, 900
2992, 1177
2884, 1311
2391, 1046
3848, 2254
1441, 699
417, 250
3473, 2082
1209, 620
568, 246
3212, 1201
2356, 1188
1105, 533
3075, 1243
4164, 2327
818, 301
3522, 1326
332, 140
487, 223
2984, 1320
1427, 579
800, 338
1205, 555
1857, 889
2442, 1050
3066, 1241
510, 266
3538, 1370
4282, 1557
313, 157
889, 520
702, 268
1115, 361
4214, 2175
1807, 453
2698, 1198
2456, 901
3697, 2275
1251, 729
3647, 2171
1233, 682
2978, 1129
1250, 683
542, 255
3790, 1352
2933, 1501
3492, 2042
767, 416
4289, 2510
2415, 1299
2270, 1084
535, 222
2485, 1189
3388, 1999
735, 431
1468, 472
2528, 1215
911, 489
430, 219
3062, 1319
4157, 2620
964, 638
2518, 1073
2036, 1053
1660, 701
499, 275
3546, 2005
2710, 1480
372, 194
833, 472
1273, 577
2867, 1183
2714, 1527
331, 149
3124, 1160
2933, 1857
1372, 540
2805, 1180
1080, 602
621, 359
4225, 2720
3122, 1192
3726, 1522
712, 458
2916, 1189
3951, 2117
2566, 1085
3071, 1258
4297, 2445
578, 263
1166, 340
566, 269
2578, 1609
3359, 1449
2721, 1079
2445, 1381
801, 302
840, 551
740, 316
4723, 2403
4412, 2681
1895, 902
2367, 976
745, 391
1609, 928
273, 91
2365, 1113
487, 253
3122, 1659
549, 267
2295, 989
340, 152
1013, 419
904, 338
348, 159
1290, 804
4078, 2540
1538, 808
921, 530
1275, 729
533, 340
3386, 1214
888, 472
2249, 948
1125, 675
1299, 917
2598, 1518
2936, 1153
3377, 1876
683, 293
2990, 1178
2386, 1000
534, 199
3496, 1789
551, 219
3465, 1396
3051, 1229
919, 327
3784, 1592
273, 113
897, 502
673, 177
989, 337
2555, 1013
476, 232
229, 130
3098, 1958
3669, 1475
699, 269
1785, 504
1292, 577
3837, 2494
1921, 1003
1640, 824
3411, 2007
552, 243
239, 117
884, 503
428, 188
483, 201
592, 251
3038, 1251
1025, 592
833, 312
2569, 1165
387, 168
2481, 1260
4459, 1445
3774, 1369
1090, 512
666, 239
1423, 607
804, 535
1416, 829
747, 291
2042, 965
426, 218
3480, 1521
3549, 1417
586, 222
1061, 550
2230, 986
1612, 871
4599, 2759
349, 186
1173, 579
1042, 451
1263, 565
1102, 638
1607, 616
329, 142
1323, 830
608, 265
979, 328
2924, 1818
2330, 830
557, 298
1652, 624
461, 239
3382, 1257
489, 282
1066, 364
1677, 1072
1150, 514
5181, 1822
1198, 533
658, 387
381, 177
546, 230
1134, 519
607, 366
3918, 2113
782, 294
1181, 707
825, 544
4967, 2687
1360, 658
3490, 1958
314, 161
596, 388
738, 412
2481, 1329
2977, 1365
1225, 731
3036, 1391
1335, 615
2015, 1014
612, 415
525, 218
3632, 1204
3644, 2135
3070, 1376
2916, 1389
1174, 668
3880, 2270
195, 84
1176, 725
3676, 1528
2118, 877
1569, 748
3337, 1203
743, 316
615, 230
909, 515
3525, 1473
890, 489
3334, 1473
2956, 1241
941, 353
1146, 532
1344, 579
236, 130
464, 247
3290, 1879
863, 571
2004, 1099
517, 227
3885, 1270
1211, 539
631, 234
2228, 1310
336, 220
1319, 439
1108, 317
1008, 523
2299, 1367
2524, 1253
1717, 873
1262, 824
2163, 831
1554, 741
731, 256
494, 243
1311, 669
1376, 351
3031, 1131
3303, 1306
986, 392
1290, 496
1077, 582
536, 232
1379, 666
1871, 1011
4796, 2647
1195, 735
4079, 2392
758, 297
3129, 1918
428, 286
1575, 827
763, 281
3129, 1875
529, 217
4128, 2688
2860, 1228
1050, 401
3651, 2010
3372, 1466
539, 208
1071, 628
905, 312
903, 335
1013, 276
1234, 694
880, 308
2455, 1066
271, 165
1403, 630
2668, 1337
836, 343
505, 343
751, 299
3282, 1318
2482, 997
1116, 324
837, 259
1488, 368
3082, 1790
1149, 527
2653, 1632
2042, 1025
2807, 1646
837, 505
737, 276
886, 533
2704, 1166
461, 154
4608, 2461
1026, 489
1597, 654
3450, 1983
500, 255
3261, 1301
3188, 2100
1065, 627
586, 440
3834, 1580
3339, 1256
665, 243
391, 190
464, 248
1263, 535
953, 286
4601, 2460
3222, 1255
3912, 2175
3276, 1407
3808, 2000
3116, 1065
3104, 1333
479, 188
1001, 610
1439, 726
1690, 664
733, 308
986, 577
1112, 588
2363, 1263
3945, 1390
599, 281
945, 494
1586, 626
2741, 1221
3064, 1205
508, 260
3346, 2166
3403, 1599
1322, 875
3866, 2214
1450, 771
426, 179
603, 238
2772, 1109
1013, 589
2017, 744
321, 166
3064, 1844
3932, 1326
157, 108
549, 221
3149, 1356
1484, 762
4370, 2344
1867, 862
2869, 1061
4806, 2352
620, 299
2615, 1736
1990, 1076
3498, 1360
2679, 1043
415, 187
4518, 2253
3190, 1497
979, 590
1243, 648
3685, 1178
2217, 1085
556, 288
1267, 616
3124, 1148
2942, 1893
2780, 1065
496, 174
3095, 1220
640, 252
1156, 385
2996, 1715
1746, 936
3416, 1271
2464, 1056
2121, 1064
2334, 963
3343, 1431
3793, 2387
3852, 2306
481, 240
2672, 1083
885, 558
370, 163
566, 265
189, 109
3280, 2081
741, 292
992, 535
1075, 588
613, 218
3543, 1253
3124, 2101
2966, 1586
490, 245
329, 128
2663, 1121
161, 71
1505, 719
4457, 2284
2544, 1432
2494, 1062
1905, 889
4168, 1895
1169, 316
973, 380
1249, 500
1310, 540
2714, 1155
789, 263
3080, 1185
3329, 1244
1303, 878
411, 232
297, 152
3207, 1266
2572, 1236
3473, 1274
3879, 2306
602, 284
1046, 289
661, 249
354, 182
3061, 1879
1134, 700
1726, 790
3351, 1245
443, 230
1473, 810
1513, 934
761, 505
1283, 750
520, 296
334, 147
509, 215
463, 253
2672, 1186
3689, 2034
4194, 1532
774, 466
695, 417
867, 510
2213, 1135
4057, 2248
736, 321
1851, 1007
204, 115
2129, 859
2966, 1212
3990, 2379
3792, 2098
4033, 2182
2721, 1603
2816, 1174
876, 428
1139, 725
2247, 922
696, 434
937, 563
1678, 766
2992, 1150
532, 209
566, 353
1025, 665
663, 383
638, 384
3354, 1222
1475, 850
1295, 661
3559, 1828
269, 168
2296, 1022
899, 338
571, 299
2332, 1210
3419, 1772
2678, 1300
3603, 2271
1356, 711
4183, 2333
2866, 1184
2661, 1095
862, 410
3602, 2301
2876, 1130
636, 359
2008, 972
642, 313
541, 318
1669, 1000
514, 224
633, 234
756, 418
2889, 1261
2080, 1107
717, 240
1188, 622
2174, 1137
707, 414
759, 427
1037, 317
2073, 1281
678, 231
2763, 1091
319, 131
792, 277
3141, 1266
1360, 771
2028, 1044
2499, 1275
787, 455
2302, 968
3041, 1230
1242, 375
1220, 576
3109, 1318
2871, 1059
1137, 382
898, 521
1698, 821
5008, 2568
530, 201
3524, 1357
2778, 1208
876, 436
3378, 1330
557, 204
689, 261
4877, 2748
3330, 1093
387, 236
3014, 1637
1664, 766
2899, 1162
297, 133
3673, 2208
1132, 557
887, 569
1239, 672
2721, 1342
2392, 950
3615, 2345
3502, 1322
4545, 2461
2510, 1074
691, 188
2484, 1690
826, 319
4123, 2369
2011, 940
449, 196
1151, 728
630, 370
1416, 620
559, 182
2170, 1146
3284, 1226
2805, 1180
3135, 1715
2425, 1220
1178, 554
2013, 870
1952, 871
3078, 1173
1400, 629
1927, 1077
2728, 1106
319, 212
3800, 2345
552, 211
666, 386
3631, 1274
3484, 1454
701, 458
3319, 1108
307, 158
3815, 1467
2792, 1349
3295, 1097
1819, 1128
3338, 1253
824, 334
1858, 816
2902, 1935
340, 166
3039, 1245
633, 288
2113, 1290
1331, 667
1146, 713
907, 524
2986, 1143
2990, 1177
900, 539
3038, 1913
3317, 1329
1913, 885
1835, 864
3488, 1255
3226, 1133
1131, 617
533, 244
726, 283
1179, 662
2717, 1049
583, 298
2582, 1725
1547, 657
850, 451
1528, 501
832, 318
1308, 827
3274, 2156
2621, 1089
2545, 1069
547, 312
1118, 749
2828, 1657
1114, 493
4278, 2329
1234, 674
4168, 2288
1305, 610
684, 418
3100, 1209
4373, 2715
1993, 968
848, 497
1233, 596
3174, 1206
917, 287
705, 413
1230, 648
3155, 1234
529, 195
1436, 605
2629, 1072
513, 219
1238, 594
2539, 1296
556, 265
1257, 426
4070, 2218
922, 298
1902, 1007
2476, 1007
3988, 2435
4229, 2607
1545, 997
2471, 1662
2530, 1130
1891, 774
3116, 1271
1567, 421
1292, 701
360, 169
3958, 1348
3115, 1395
762, 470
1833, 961
2013, 832
3010, 1242
2166, 817
532, 248
2976, 1268
3345, 1356
2690, 1139
1136, 380
5876, 3181
717, 223
3123, 1915
391, 179
4925, 2501
2967, 1942
669, 250
523, 303
2625, 1149
226, 160
3794, 2225
684, 331
2837, 1023
2671, 1191
2388, 1090
452, 183
1410, 1073
1797, 900
4181, 1470
2202, 1050
442, 187
385, 178
718, 231
1404, 712
1540, 715
945, 519
522, 202
2074, 922
2795, 1249
906, 342
2095, 1061
1405, 754
3184, 1320
806, 324
159, 102
1150, 516
3496, 1366
3014, 1103
3149, 1906
4126, 1400
739, 265
2252, 1090
4335, 2291
1373, 639
3106, 1278
2139, 1165
494, 276
2048, 1181
4331, 1636
518, 244
863, 236
665, 427
3697, 1432
3464, 1347
4507, 1603
913, 312
1950, 1017
695, 379
749, 444
3380, 1368
3219, 1974
2587, 985
493, 266
2553, 1090
392, 218
2748, 1178
1612, 680
4496, 2576
576, 229
789, 503
904, 509
647, 278
2935, 1360
973, 339
1132, 705
976, 302
250, 100
4356, 1535
2723, 1145
414, 222
2266, 1074
3875, 2418
2122, 1095
3385, 2120
369, 226
3176, 2101
1081, 601
242, 123
180, 101
2249, 955
2943, 1709
1111, 307
4052, 2246
875, 503
833, 497
551, 232
366, 173
3529, 2037
687, 265
3374, 1239
1669, 1018
690, 277
2542, 970
2715, 1281
462, 201
524, 205
838, 425
778, 530
4434, 1494
393, 172
729, 278
2497, 979
3566, 1859
976, 532
2245, 1043
2972, 1717
3745, 1418
2551, 1682
723, 429
1330, 725
647, 397
1694, 888
449, 216
669, 247
2017, 1144
1128, 571
3305, 1800
4021, 1461
1023, 608
1666, 729
1373, 797
488, 232
1042, 589
2446, 1095
665, 411
980, 516
1055, 460
1233, 457
423, 222
631, 233
1151, 310
1309, 609
2335, 1210
314, 164
946, 374
422, 283
4769, 1725
929, 326
3110, 1262
3810, 1327
3395, 1343
1394, 801
2854, 1696
566, 240
1927, 1059
2417, 1128
3159, 1173
1670, 576
2377, 1197
1463, 909
2860, 1184
994, 320
3436, 1988
2425, 970
2473, 1478
1221, 479
761, 240
3244, 1404
474, 279
3364, 1905
1419, 645
2322, 1636
3704, 1446
966, 421
782, 387
4022, 1491
2190, 890
2432, 1498
540, 342
2481, 900
922, 340
4325, 2365
710, 268
1366, 609
766, 504
2726, 1229
2879, 1147
771, 288
334, 215
393, 194
544, 208
2370, 1483
1322, 784
2001, 1027
1148, 319
682, 417
538, 218
2806, 1361
3127, 1179
3261, 1143
2965, 1264
487, 198
579, 214
1335, 622
301, 146
570, 256
1009, 457
1549, 811
865, 476
2573, 1246
3028, 1357
482, 198
3019, 1110
1472, 915
410, 206
639, 269
999, 661
1193, 339
2692, 1596
3492, 1986
2092, 1153
2290, 1170
715, 294
782, 486
1583, 785
1337, 537
1100, 372
414, 237
1312, 378
2466, 1540
553, 225
481, 181
2731, 1198
3103, 1913
2383, 980
282, 133
1562, 929
846, 288
244, 120
814, 527
3312, 1986
2886, 1823
3781, 1470
4482, 2536
1038, 642
2694, 1209
678, 404
2060, 1043
982, 648
2647, 1176
3864, 2132
613, 354
4275, 1528
4155, 2309
803, 251
4452, 1303
816, 291
3093, 1116
998, 614
2782, 1041
2928, 1346
768, 275
2463, 1134
4175, 2243
694, 446
2578, 1123
2691, 1390
497, 161
4246, 2391
2494, 926
1832, 830
1298, 585
4990, 2740
2036, 747
1015, 328
1227, 580
872, 297
543, 243
3356, 1957
516, 218
399, 114
820, 313
702, 294
3388, 1935
3716, 2337
1632, 835
750, 483
2495, 1013
2160, 921
1037, 365
632, 377
3096, 1185
405, 207
2273, 1019
651, 431
5129, 2567
2233, 912
3620, 1201
2553, 903
668, 303
586, 270
659, 430
2618, 1075
4099, 1407
2258, 944
1531, 752
2855, 1231
701, 314
3606, 1455
756, 290
511, 202
1539, 814
3883, 2223
958, 610
1097, 560
3326, 1736
2435, 953
3125, 1335
2962, 1220
777, 328
3593, 1397
729, 406
3236, 1340
2841, 1115
502, 201
2645, 1095
3562, 1404
1031, 580
1534, 768
503, 165
776, 443
1281, 856
3918, 2135
891, 502
1590, 673
1184, 621
1551, 1179
1029, 418
451, 295
341, 161
3629, 2252
627, 329
3599, 2367
1016, 569
272, 173
1044, 316
3251, 1303
994, 614
3854, 2264
1548, 660
4014, 1685
3285, 1343
3793, 1335
352, 246
1204, 601
2800, 1052
3635, 2005
1817, 863
653, 376
715, 310
2291, 1190
1226, 504
1438, 662
1211, 714
1501, 716
802, 239
2578, 1116
3677, 1414
711, 431
4496, 2584
2830, 1037
1567, 789
772, 318
464, 293
1043, 639
1690, 794
1169, 628
2953, 1990
1014, 553
797, 353
455, 293
1162, 789
766, 434
1327, 668
1587, 747
3648, 1471
1159, 767
3517, 2009
992, 310
3869, 2149
723, 471
1186, 449
2931, 1540
3505, 2219
2053, 894
832, 477
1400, 592
651, 262
1376, 610
450, 257
2515, 1009
4050, 2237
910, 558
453, 192
1016, 488
4063, 1905
2834, 1443
3565, 2180
2935, 1280
3792, 1559
433, 197
619, 308
582, 238
849, 623
821, 287
337, 180
2927, 1153
584, 257
723, 397
3504, 2100
2690, 1178
946, 571
467, 206
3939, 2266
1796, 1012
2873, 1188
1068, 570
1481, 685
450, 198
4351, 1599
445, 235
3606, 2183
3086, 1190
3743, 1378
1042, 581
734, 263
1222, 668
544, 250
1389, 711
3183, 1445
4782, 1797
4733, 2874
2912, 1150
395, 254
2958, 1274
3216, 1259
5114, 3131
841, 385
5146, 2699
1895, 916
1482, 926
838, 289
3436, 2035
2060, 952
2160, 912
702, 422
601, 236
734, 284
303, 147
3771, 1173
1047, 549
3060, 1230
3287, 1203
4056, 2724
3514, 1250
544, 245
270, 149
936, 530
1732, 974
1266, 692
736, 244
2355, 1117
3663, 1225
618, 271
639, 260
4141, 1905
1339, 665
582, 365
2124, 1094
982, 332
4260, 2521
1213, 694
180, 119
791, 481
751, 487
2312, 943
540, 381
995, 596
800, 441
4385, 2304
404, 177
1754, 942
3039, 1711
1964, 1143
2769, 1198
3381, 1835
2756, 1064
1153, 442
2679, 1131
1235, 767
3268, 1493
399, 204
3958, 1619
2834, 1284
276, 141
2427, 1606
3285, 1977
261, 175
820, 300
2523, 1151
1792, 845
595, 252
3082, 1214
3083, 1938
2534, 1067
4124, 2420
2162, 1197
951, 327
535, 195
2906, 2043
2506, 1637
532, 309
2645, 1084
1585, 866
3586, 1552
3324, 1834
319, 140
2452, 884
1550, 642
879, 416
1619, 1018
263, 141
1734, 917
2369, 1033
3662, 2138
1836, 977
450, 246
1336, 552
2822, 1188
1618, 1104
618, 314
3371, 1255
594, 224
1454, 757
613, 320
1229, 495
4402, 2872
500, 243
793, 399
568, 350
3432, 1183
1839, 996
2833, 1189
967, 288
4438, 2198
2182, 932
4029, 1514
1239, 689
519, 226
517, 375
555, 249
929, 484
865, 445
2201, 1127
1245, 645
5248, 2997
3421, 2025
600, 273
425, 152
1877, 757
786, 320
3432, 1315
3095, 1368
562, 296
2585, 1059
792, 488
3703, 2376
838, 459
822, 318
4387, 2573
2243, 1064
605, 262
313, 164
1040, 537
1222, 748
565, 271
4580, 2393
2225, 804
3239, 1334
3730, 1391
4012, 2276
4211, 1422
3150, 1896
1328, 774
2280, 1034
4588, 2960
3202, 1350
1424, 565
494, 202
3367, 1282
4245, 2266
1300, 665
1509, 637
3148, 1391
2070, 981
2670, 1228
866, 504
3477, 1145
3325, 2113
2201, 881
572, 188
619, 231
447, 177
678, 286
555, 243
3822, 2207
358, 184
2352, 1097
3310, 1258
2933, 1257
580, 316
1298, 636
2771, 1075
2599, 1021
3723, 2507
1356, 586
2473, 1253
1536, 917
3236, 1339
2038, 905
2010, 935
3604, 1351
247, 185
610, 240
4263, 2587
3229, 1197
1037, 458
4596, 2588
708, 257
3135, 1083
3777, 2355
2599, 985
1105, 761
3938, 2254
1591, 728
4799, 2514
2170, 1114
3107, 1192
1579, 758
725, 288
3367, 1248
659, 264
1340, 820
897, 391
2509, 1104
775, 446
3047, 1308
1678, 933
493, 192
1132, 454
1280, 505
607, 232
925, 513
2858, 1305
2198, 859
5572, 2996
3302, 1286
3717, 1487
2819, 1210
4678, 2513
569, 229
1741, 905
627, 341
2045, 928
3815, 1352
616, 326
2480, 1091
827, 223
2011, 889
664, 270
315, 134
3575, 2134
1510, 878
510, 227
412, 203
523, 229
3141, 1481
3176, 1619
590, 206
760, 439
3008, 1141
763, 283
1010, 318
1170, 513
878, 402
502, 200
1421, 843
2185, 882
783, 276
2798, 1834
3299, 1474
2721, 1214
2125, 947
1339, 637
917, 633
462, 230
3038, 1289
2163, 1096
855, 317
543, 235
4815, 2805
1206, 620
452, 177
492, 228
291, 156
2079, 1184
3649, 2028
2920, 1062
2923, 1103
961, 430
712, 443
177, 95
3218, 2021
1020, 521
398, 187
896, 332
2094, 927
961, 388
2783, 1108
835, 514
882, 443
1305, 625
3125, 1657
1261, 696
818, 245
3636, 2133
782, 513
1784, 770
971, 576
925, 555
869, 263
417, 145
2195, 1070
3648, 1988
1097, 551
523, 229
1587, 1005
487, 261
1800, 961
500, 228
3113, 1253
716, 273
1287, 533
881, 514
2465, 1215
3677, 2105
2482, 1083
3455, 1322
2021, 1034
2070, 1135
825, 286
559, 197
1077, 591
1594, 904
3378, 1805
3551, 1575
2079, 1112
3974, 1491
3053, 1501
4864, 2639
707, 288
1025, 362
2416, 1095
2391, 1151
791, 500
760, 438
1119, 594
447, 267
463, 230
1080, 734
1050, 531
324, 180
686, 258
2967, 1272
1224, 564
2765, 1130
382, 269
702, 304
822, 295
673, 319
4320, 1589
2453, 1608
4545, 2372
2676, 1122
902, 515
4113, 1675
1131, 558
846, 477
532, 357
3228, 1263
2793, 1668
3786, 2294
3489, 2183
1252, 526
1552, 732
622, 302
1280, 561
764, 241
4291, 1505
143, 58
3365, 2214
2225, 1019
1279, 654
1174, 559
940, 306
4575, 1506
294, 135
1989, 991
730, 292
1562, 812
794, 461
535, 355
3033, 1012
678, 255
427, 262
743, 239
3097, 1265
3705, 2330
3082, 1290
374, 172
625, 267
4035, 1453
2542, 1298
2366, 1073
4188, 2284
1212, 560
3819, 2440
2708, 1152
1155, 587
3578, 1962
1357, 620
824, 299
700, 295
388, 142
1631, 988
1097, 614
2463, 1178
2638, 1283
2949, 1189
1661, 808
3680, 1550
671, 299
847, 434
4810, 2486
755, 288
3246, 1883
3745, 2221
2769, 1287
4575, 1788
1093, 578
1725, 766
2540, 1126
3869, 1445
3454, 1438
393, 203
387, 159
1681, 429
2649, 1083
1274, 656
2379, 976
744, 273
2331, 1545
806, 459
3310, 1301
2963, 1747
438, 181
2827, 1271
1036, 577
634, 317
497, 287
638, 220
574, 271
1123, 676
4033, 2366
2206, 1071
418, 217
2819, 1280
3591, 1317
681, 256
1097, 283
2049, 1043
4385, 2347
718, 463
2173, 1015
2454, 1072
524, 245
3024, 1390
234, 91
559, 321
255, 134
3689, 2236
1746, 668
481, 193
1361, 703
3481, 2157
3277, 1365
3987, 1471
2750, 1897
618, 192
3165, 1956
1535, 488
2978, 1248
962, 359
3093, 1247
1344, 660
3071, 1209
2049, 988
1112, 673
3104, 2061
557, 241
186, 123
3500, 1762
2627, 1214
2820, 1146
1218, 647
4487, 2427
1583, 673
738, 261
929, 344
2380, 954
804, 475
1923, 956
2388, 1101
1701, 859
2288, 1175
732, 423
168, 100
1860, 1138
3806, 2374
2397, 1453
2615, 1625
2579, 1189
3069, 1165
850, 505
2632, 1121
220, 111
935, 279
590, 243
2117, 1084
3509, 1603
2679, 1359
754, 462
1019, 368
3042, 1308
2502, 1235
2453, 1156
4031, 2498
1111, 612
483, 206
724, 462
3944, 1469
679, 228
807, 471
3441, 2145
4433, 2408
307, 201
1771, 1114
2530, 1243
908, 391
1763, 931
516, 232
809, 477
1752, 1015
2695, 1687
1318, 782
2829, 1188
400, 184
4867, 2397
4252, 2590
4802, 2879
4301, 2483
1369, 689
2593, 1174
2905, 1018
3549, 1863
829, 325
3206, 2098
3544, 1981
3306, 1938
1881, 894
520, 316
389, 224
2337, 1520
771, 310
1238, 467
1212, 590
1146, 581
436, 238
1986, 1130
2833, 1699
849, 308
4369, 1587
1634, 905
2239, 956
2739, 1827
1751, 561
2802, 1169
1235, 671
1208, 563
2990, 1198
1736, 854
462, 312
1201, 429
1161, 687
2523, 894
2860, 1329
867, 405
1872, 888
1247, 631
2051, 1035
2544, 1201
2819, 1189
1424, 586
240, 111
3037, 1105
3161, 1884
4065, 1662
565, 254
1311, 561
2113, 1163
1920, 914
2702, 1081
437, 175
1207, 686
2390, 1258
3604, 1564
1507, 724
481, 234
2725, 1237
485, 218
1552, 762
1391, 507
906, 360
806, 267
3086, 1873
2701, 1352
3141, 2006
3511, 2081
530, 203
3997, 2243
1408, 733
3288, 1240
363, 192
3579, 2047
2051, 1042
502, 245
3118, 1185
2856, 1055
1332, 690
1025, 469
4240, 1535
2496, 1279
462, 282
192, 109
503, 211
2120, 1132
2997, 1457
1271, 559
781, 313
712, 240
570, 348
2041, 1102
718, 532
1545, 1132
1903, 736
3059, 1882
2807, 1765
1283, 778
3535, 2047
1270, 547
4076, 1489
4025, 2242
3607, 2449
2787, 1617
2448, 1084
1507, 381
1402, 744
4347, 2446
3051, 1633
3819, 2182
2069, 933
754, 264
3418, 1478
304, 127
1504, 362
282, 136
2688, 1167
819, 408
1167, 600
3965, 2395
3494, 2000
1117, 527
1389, 723
616, 363
2034, 934
773, 536
188, 102
4150, 2216
1872, 1075
723, 252
1339, 771
2030, 1005
2627, 1680
3768, 1361
401, 181
3446, 1290
436, 209
1424, 547
870, 448
3284, 1080
3686, 1337
3592, 1186
622, 267
3783, 2210
539, 260
762, 475
3306, 1424
725, 292
3130, 1319
2922, 1240
351, 143
3128, 1985
1518, 630
4001, 2351
1370, 639
3862, 2211
487, 197
798, 462
851, 499
3514, 1428
2399, 881
3539, 1252
3333, 1203
837, 455
656, 244
3257, 1301
207, 123
725, 445
2161, 1130
876, 333
563, 196
724, 384
874, 356
1134, 359
679, 245
1324, 752
2760, 1686
3325, 1438
351, 165
4244, 2355
648, 240
3570, 2269
3995, 2580
660, 233
2549, 1165
2680, 1275
661, 260
2797, 1201
777, 262
965, 572
3299, 1248
3346, 1810
6224, 3314
1073, 551
2740, 1424
746, 242
1379, 641
3182, 1202
5174, 3097
4957, 2830
629, 247
2380, 962
3948, 1418
756, 264
1107, 584
160, 106
4130, 2410
1514, 911
1906, 754
2205, 1312
1808, 958
3090, 1026
614, 337
3788, 2504
1792, 917
1938, 818
4054, 2043
2776, 1794
3393, 1226
3927, 1983
601, 223
401, 236
2427, 1581
988, 583
486, 216
2235, 1005
490, 191
1098, 733
875, 281
1503, 690
1095, 637
1640, 923
2597, 1205
743, 438
1177, 537
3350, 1228
5328, 2472
482, 209
580, 261
1720, 978
5049, 1635
298, 112
436, 159
2686, 1162
3288, 1724
655, 359
405, 189
1548, 643
223, 76
1926, 829
4097, 2142
611, 243
2525, 1219
918, 495
3369, 1221
706, 232
867, 514
1542, 671
705, 435
2905, 1089
1187, 642
796, 282
2185, 1152
1053, 617
1768, 965
1203, 527
296, 179
3221, 2115
2688, 1197
1554, 872
1056, 324
1542, 803
2810, 1705
3134, 1271
3759, 1424
655, 241
850, 569
439, 202
897, 406
3208, 1165
2885, 1176
783, 477
2091, 932
1690, 870
1017, 540
731, 304
584, 362
4366, 1530
417, 201
245, 148
367, 152
1052, 340
4472, 2200
681, 341
3661, 1254
2901, 1283
1530, 743
3268, 1465
1480, 570
3259, 1126
3273, 1879
3310, 1301
2747, 1294
557, 218
1135, 348
1105, 567
3218, 1107
4045, 1504
338, 170
3634, 1971
2389, 1188
2273, 1112
3813, 2400
2794, 1599
1160, 632
3140, 1184
4186, 1475
4232, 2368
3062, 1226
979, 506
2144, 998
773, 409
809, 437
2140, 1075
750, 262
2069, 936
3220, 1907
1352, 606
281, 131
3402, 1455
696, 452
2131, 1058
2671, 998
436, 194
468, 279
460, 321
1140, 723
566, 234
2403, 1015
3334, 1148
448, 197
1012, 679
672, 427
613, 232
2661, 1097
827, 292
3219, 1304
2338, 950
4372, 2674
4607, 2698
4244, 1583
261, 166
420, 217
3618, 2322
1650, 696
595, 275
433, 217
783, 310
711, 316
1544, 744
3124, 2004
2178, 987
2224, 1188
895, 296
2116, 987
508, 329
2457, 960
988, 323
2292, 944
2959, 1726
4421, 2714
718, 279
3618, 1588
1866, 921
262, 119
3694, 1302
683, 396
2618, 1159
3045, 1996
768, 543
2551, 1149
1467, 491
2141, 1127
4404, 1759
2503, 1380
3488, 1325
659, 378
1061, 612
3040, 1949
578, 356
1010, 511
1302, 687
1434, 660
921, 538
1476, 832
1168, 532
1450, 674
548, 347
3680, 1285
874, 306
2205, 1083
3296, 1188
473, 204
4172, 2388
1750, 1076
4182, 2578
609, 191
1330, 827
318, 147
561, 316
655, 406
2324, 946
680, 426
3407, 1345
2525, 1160
3304, 1938
821, 420
885, 430
3312, 1256
3446, 1346
1165, 395
2218, 1008
1622, 760
1021, 293
3700, 2241
273, 154
674, 351
3432, 1309
1353, 675
3245, 2062
5602, 3053
3916, 1344
3553, 2164
2346, 1102
673, 256
1484, 816
1236, 686
291, 151
969, 583
1953, 1024
545, 311
871, 494
4771, 2966
328, 148
1858, 972
2125, 1082
885, 503
3607, 2010
3754, 1754
3386, 1344
3733, 1257
2406, 1140
725, 414
2907, 1287
4029, 1479
1531, 507
1054, 360
964, 358
1285, 551
585, 206
913, 493
2758, 1278
1752, 940
3837, 1533
1537, 554
3250, 1764
716, 254
1150, 690
874, 491
943, 447
2643, 1288
3482, 2185
966, 621
3506, 2145
814, 446
2240, 1097
2622, 1014
584, 210
3895, 1466
2531, 1678
1006, 649
196, 90
636, 333
2598, 1044
435, 174
1995, 1077
568, 215
1174, 504
641, 263
2560, 1224
577, 237
359, 189
1221, 655
3395, 1911
1546, 783
2326, 1117
953, 634
2494, 1078
659, 201
2775, 1091
2038, 1421
702, 408
285, 156
1506, 683
722, 257
878, 549
755, 307
1430, 602
1203, 609
935, 425
978, 311
324, 139
3496, 1440
1799, 882
597, 250
3619, 2367
496, 233
634, 216
2664, 1320
1140, 629
1402, 689
984, 654
200, 123
1422, 689
1230, 382
498, 304
575, 251
934, 508
2858, 1079
2902, 1096
653, 403
2776, 1292
2482, 1614
357, 156
942, 333
602, 350
4002, 1405
633, 273
621, 302
699, 292
3595, 2093
828, 446
903, 476
3181, 1282
2645, 1305
1832, 544
398, 174
2439, 1081
2120, 904
1175, 616
442, 195
3326, 1230
1985, 765
2415, 1120
457, 206
1589, 391
887, 585
482, 341
1469, 643
3496, 2014
2737, 1399
1781, 618
3492, 1451
471, 287
2319, 1009
685, 459
956, 540
3805, 1335
3457, 1951
892, 467
1296, 361
1880, 957
819, 253
1299, 561
605, 207
444, 175
2248, 1046
3755, 1454
608, 307
2206, 1059
525, 240
4167, 2054
3340, 1913
1507, 808
455, 183
3350, 1189
1582, 816
825, 265
3533, 1972
3180, 1259
452, 238
987, 341
3656, 2277
2508, 987
2965, 1306
880, 403
2938, 1297
1733, 881
3702, 2193
2278, 946
1004, 622
476, 174
918, 333
957, 529
1222, 771
4407, 2511
654, 256
410, 203
2454, 1231
3967, 1650
3716, 2305
750, 383
4562, 2520
2885, 1038
809, 453
1569, 853
432, 252
804, 402
2220, 884
764, 387
590, 204
821, 538
672, 252
3472, 1876
2371, 1500
839, 328
3536, 2016
877, 478
3800, 2383
815, 503
742, 286
5635, 3117
4242, 1538
1462, 687
3307, 1406
3882, 2120
2307, 1180
2641, 1064
3094, 1202
386, 199
4347, 1637
4472, 2780
359, 140
693, 253
801, 423
422, 255
2146, 924
1391, 575
2344, 980
1453, 673
466, 222
1388, 820
2723, 1111
797, 285
547, 185
3084, 1838
1341, 810
4072, 2372
1002, 555
2494, 1595
545, 331
1827, 945
2347, 1203
1085, 292
1890, 905
1049, 492
1322, 701
590, 256
3303, 1311
1791, 599
1263, 622
2712, 1357
1370, 826
4448, 2464
1004, 586
2320, 1497
3217, 1199
2506, 1432
1423, 750
1796, 839
840, 257
1203, 735
4030, 1510
2543, 1244
395, 181
640, 427
1219, 701
758, 303
502, 240
589, 245
1751, 809
852, 283
2062, 939
492, 254
2687, 1131
492, 190
2647, 1715
1232, 772
1322, 579
2263, 994
1243, 449
623, 258
1572, 737
3554, 1426
814, 501
783, 297
310, 146
3011, 1676
2973, 1134
2650, 1030
3468, 1318
423, 199
1051, 376
551, 276
3527, 1911
364, 139
502, 215
3237, 1243
5396, 2876
2539, 1230
536, 274
1056, 617
889, 294
4056, 2267
3633, 2257
688, 252
987, 526
3902, 1615
401, 186
1536, 856
3357, 1528
360, 254
527, 196
2803, 1302
1565, 616
4146, 1589
2028, 1029
1301, 692
1757, 779
1254, 674
1271, 735
3373, 1481
3234, 1914
1059, 562
2693, 1337
1082, 511
1612, 1014
2228, 983
982, 476
846, 527
274, 194
535, 280
2788, 1344
1129, 503
1258, 300
3734, 2403
547, 256
811, 319
823, 332
596, 250
321, 238
381, 190
677, 260
742, 282
2710, 1017
557, 314
392, 150
2940, 1155
1289, 850
2492, 1504
499, 191
569, 307
2730, 1002
3229, 1451
3927, 1560
768, 511
536, 312
696, 292
2450, 936
1086, 712
1450, 665
3359, 2065
3245, 1328
466, 225
2273, 932
2839, 1940
3850, 1544
2920, 1110
3612, 1542
3262, 1875
798, 504
3591, 2001
576, 258
645, 213
2448, 1027
3570, 1343
2537, 1301
1147, 400
4801, 2859
2048, 975
735, 274
3965, 1455
2392, 1189
3327, 1397
2479, 1149
1540, 717
2188, 906
2037, 871
507, 189
2674, 1293
584, 303
1808, 816
846, 300
3456, 2366
1829, 932
172, 75
2031, 956
3125, 1478
3728, 2367
5427, 2712
2683, 1130
393, 202
284, 119
2935, 1833
2051, 1061
735, 261
976, 530
3624, 1972
2292, 1017
2178, 966
3321, 1285
638, 397
639, 363
4065, 1524
5060, 2547
2683, 1345
483, 213
3201, 1205
663, 275
896, 529
986, 554
3091, 1184
3181, 1368
3818, 2267
2466, 1078
3558, 1730
357, 230
3243, 1287
2234, 1024
870, 481
407, 230
459, 250
3810, 1349
2788, 1264
3390, 1823
2732, 1215
2918, 1295
1232, 785
3088, 1173
1084, 474
4065, 2106
2238, 1051
3845, 1525
1246, 744
808, 422
3058, 1081
640, 398
2800, 1667
1360, 723
4102, 2115
1564, 743
875, 339
3146, 2065
1913, 900
1860, 989
708, 305
3391, 1433
3008, 1692
2823, 1834
559, 286
4370, 2335
2493, 1003
3142, 2024
432, 206
3372, 2026
1262, 668
3413, 1458
356, 185
2420, 893
554, 246
379, 197
3754, 1438
825, 417
4526, 2717
1107, 254
3216, 1994
1061, 706
3614, 1457
897, 314
3192, 1400
2319, 1075
577, 391
3318, 1313
4513, 2442
803, 291
2432, 1156
1619, 647
2122, 1070
1107, 693
2897, 1221
1007, 522
2914, 1743
785, 460
601, 246
536, 225
1145, 563
3883, 2438
1358, 761
1376, 770
628, 334
415, 192
900, 269
3530, 1390
3085, 1394
3033, 1374
2072, 1060
772, 306
3181, 1222
3746, 2160
841, 381
826, 307
739, 427
3366, 1947
436, 203
541, 252
959, 597
3565, 1448
1227, 373
678, 269
649, 175
1306, 835
3161, 1929
515, 253
3685, 1379
3035, 1230
689, 301
412, 195
3754, 1369
1771, 815
499, 235
2979, 1734
3087, 1902
2388, 1082
849, 321
822, 307
2228, 1104
3503, 1862
2709, 1275
1191, 266
3756, 2395
1575, 975
733, 318
653, 248
784, 300
2563, 1261
3438, 1287
3320, 1384
3579, 2298
548, 222
3449, 1422
456, 193
569, 365
669, 431
2974, 1288
700, 457
807, 269
642, 397
3114, 1342
899, 479
1321, 641
1006, 289
3409, 1342
560, 229
2263, 1217
1652, 897
4214, 2376
1537, 761
807, 217
3175, 1350
2688, 1112
3175, 1383
3741, 1503
4804, 2512
2072, 900
741, 272
1590, 631
3656, 1306
3364, 1261
751, 275
2744, 1144
2699, 1107
3572, 1881
2840, 1791
3794, 2370
3482, 1326
1586, 1026
833, 551
3146, 1276
409, 179
2349, 1181
360, 238
616, 213
3219, 1736
2120, 1171
1419, 636
2909, 1818
1057, 520
2005, 934
875, 310
2547, 982
2257, 1131
601, 260
457, 235
2624, 1112
2948, 1122
634, 284
929, 331
484, 202
2683, 1109
600, 223
1198, 520
2857, 1090
742, 289
3720, 2176
2483, 941
2631, 1394
858, 500
1110, 478
1207, 340
2244, 1570
1152, 554
1238, 608
3917, 1428
575, 209
5486, 3350
2266, 1139
1194, 380
828, 272
1240, 531
4182, 2298
4643, 2395
2746, 1218
1262, 511
2662, 982
639, 371
722, 307
2062, 931
3599, 1414
731, 262
2343, 1198
2837, 1386
643, 202
2006, 1151
2225, 1246
1488, 889
1649, 934
1129, 620
3007, 1238
2218, 908
517, 303
3582, 1242
3702, 1411
579, 205
949, 513
3733, 1283
822, 271
646, 286
2963, 1111
1288, 731
672, 389
1600, 569
387, 202
1032, 601
3034, 1243
3193, 1769
410, 230
561, 236
3377, 1944
610, 302
1382, 633
1006, 586
539, 252
3744, 2055
1177, 632
811, 304
454, 192
1736, 815
493, 281
459, 207
3316, 1559
698, 277
590, 211
2843, 1133
2967, 2035
754, 439
3275, 1198
3711, 1477
1718, 957
1869, 791
697, 324
4026, 1534
436, 210
3373, 1367
619, 230
2187, 865
571, 273
4814, 1635
1513, 791
2912, 1188
490, 287
2050, 1098
2701, 1195
1235, 829
580, 346
3670, 1845
499, 282
3899, 2245
711, 398
1056, 571
1400, 934
3842, 1511
1060, 580
792, 377
2668, 1178
1063, 513
960, 471
525, 263
1879, 745
1058, 533
2581, 1197
2977, 1291
1307, 781
1565, 821
2608, 1127
3255, 2021
2440, 1108
2090, 813
4133, 1474
551, 314
2289, 1140
5058, 2787
4074, 2334
1125, 364
798, 391
929, 580
3574, 1418
1419, 686
2151, 1047
648, 261
3630, 1889
3206, 2149
645, 409
1292, 645
3407, 1378
905, 320
2670, 1128
691, 432
526, 228
2251, 1166
560, 180
1582, 934
488, 189
3464, 1179
4200, 2156
1858, 1019
1638, 634
892, 477
4059, 2389
3951, 2346
3000, 1121
2404, 1067
1893, 1106
2091, 1109
1044, 551
554, 259
503, 184
301, 205
3274, 1299
734, 469
910, 502
3859, 1328
721, 332
1265, 463
2486, 1081
1713, 748
1192, 618
1155, 612
2564, 1615
805, 333
4234, 2355
1417, 611
1174, 627
2165, 1001
2700, 1252
4464, 1433
504, 210
1933, 1000
755, 483
454, 183
3133, 1249
3516, 2336
982, 406
2198, 989
2776, 1385
4113, 1411
1329, 763
2790, 1027
2321, 1064
562, 215
717, 262
1375, 649
3021, 1857
914, 504
2090, 1021
3075, 1270
2846, 1407
1989, 845
430, 173
4338, 1461
3276, 1319
2652, 915
717, 221
3289, 1166
967, 547
2784, 1112
913, 520
955, 584
3862, 2425
870, 282
2581, 1079
737, 265
1279, 650
3959, 2340
370, 168
895, 499
3302, 1187
1150, 591
3727, 1822
2807, 1524
816, 500
3112, 1268
1007, 405
1104, 635
5981, 3177
3308, 1993
500, 233
900, 588
3227, 1393
562, 224
950, 539
870, 324
3184, 1513
3172, 1301
829, 296
4038, 1443
806, 317
4674, 2396
276, 167
939, 381
393, 277
738, 220
1615, 1162
373, 198
641, 355
809, 276
524, 273
2153, 1138
721, 261
663, 241
4001, 2072
2186, 952
2361, 1076
1076, 531
2457, 1082
2058, 1087
4462, 1520
2064, 1030
575, 262
4355, 2105
842, 433
1201, 621
496, 213
2454, 1248
1285, 392
3372, 1343
2159, 1178
3957, 1465
1274, 770
512, 268
728, 467
3269, 1311
331, 158
1240, 585
397, 219
2393, 1210
619, 250
3080, 1366
2057, 919
1045, 441
612, 324
2746, 1109
271, 177
4115, 2297
2337, 1265
1026, 448
3477, 1411
766, 433
1920, 813
3924, 2510
1080, 623
2878, 1177
776, 458
3466, 2203
3727, 2134
962, 564
3628, 2202
2238, 878
996, 432
960, 475
3367, 2018
4175, 2561
1916, 706
2288, 1154
3422, 1236
2422, 1081
2864, 1050
617, 230
2846, 1281
3022, 1844
3647, 1911
1135, 595
2991, 1702
1870, 985
988, 557
2064, 1001
729, 277
1339, 859
682, 276
1246, 607
360, 181
3670, 1224
837, 399
791, 393
2658, 1189
4626, 2782
379, 206
410, 213
1065, 562
607, 262
3025, 1995
497, 210
716, 264
3367, 2074
4865, 3036
819, 290
475, 192
4355, 2571
2857, 1900
2185, 1261
1340, 624
990, 349
715, 273
2989, 1721
2999, 1099
527, 276
411, 229
538, 287
1277, 724
803, 312
3747, 2338
3932, 1403
1375, 877
1155, 276
2552, 1008
1072, 636
1422, 899
2387, 1394
249, 181
2761, 1114
1433, 736
3486, 1990
3134, 1383
1469, 967
1526, 811
983, 301
3697, 1533
741, 250
3601, 1877
3003, 2002
1181, 455
3068, 1177
4307, 2495
2791, 1087
5082, 2745
2676, 1280
1422, 716
3262, 1383
3549, 2196
1096, 659
669, 340
1807, 784
897, 357
1316, 618
2368, 1003
959, 329
2140, 1178
2829, 1360
978, 656
2932, 1385
1874, 605
4071, 2304
3090, 1274
449, 283
2912, 1141
2372, 1024
3679, 1263
4734, 1734
3543, 1349
2042, 1000
3640, 1987
534, 297
3538, 1506
4030, 1556
732, 245
665, 330
2930, 1171
1849, 847
1261, 597
1065, 544
1153, 518
799, 307
1285, 645
2248, 1449
1408, 486
4062, 2289
2327, 1236
3455, 2109
4161, 2330
167, 102
1582, 801
367, 166
3552, 1544
589, 322
1024, 327
765, 511
4526, 2382
3591, 1327
399, 210
2699, 1184
2997, 1190
2470, 1162
2462, 1158
3665, 2029
3207, 1109
5543, 2851
734, 361
2963, 1274
1084, 709
3755, 1653
2388, 1021
3215, 1410
3133, 1021
605, 264
1625, 982
2418, 1197
679, 393
1043, 527
1350, 845
4288, 1456
2491, 1199
834, 297
3169, 1241
3418, 1528
953, 584
3373, 1884
1023, 580
2807, 1213
2946, 1106
1024, 584
1476, 603
1326, 608
1331, 837
3495, 1942
2784, 1747
2270, 1025
1448, 717
695, 263
3746, 2122
4534, 2468
1171, 543
1629, 684
849, 573
380, 271
1245, 634
1253, 1012
3011, 1328
1226, 534
2737, 1224
818, 495
1396, 564
1362, 654
675, 346
389, 220
402, 195
1449, 641
4296, 2538
2938, 1139
1047, 550
3905, 1722
911, 338
2282, 971
4884, 2774
3582, 2040
891, 491
795, 492
1406, 941
1959, 910
505, 191
814, 268
3313, 1898
3840, 2309
1702, 520
4095, 2193
2047, 938
516, 190
4390, 2766
1248, 782
3184, 1224
723, 258
2466, 977
4103, 2246
3781, 2234
3634, 2217
825, 278
4457, 2763
936, 345
611, 346
678, 317
932, 496
5127, 2498
470, 225
2626, 1106
4126, 2089
350, 174
516, 209
2018, 1146
5392, 2727
946, 357
2698, 1053
742, 275
3878, 1947
996, 581
799, 350
4542, 2744
3557, 1624
974, 372
429, 231
2598, 1544
4017, 2484
1754, 828
3123, 1505
3245, 1878
847, 527
797, 394
1059, 409
1715, 878
1345, 487
2466, 956
2911, 1127
551, 266
732, 354
2731, 1043
3930, 2321
1164, 353
1927, 1082
2836, 1006
1330, 578
649, 356
2667, 1177
3317, 1268
1561, 757
4107, 2338
970, 237
3334, 1241
1054, 463
720, 239
1359, 750
2273, 947
3111, 1288
2564, 1029
464, 183
1702, 694
1275, 666
873, 298
551, 233
5163, 2778
1545, 974
405, 171
1216, 446
1662, 914
2979, 1181
613, 331
979, 451
619, 220
889, 480
1759, 1079
1721, 889
2819, 1359
694, 275
621, 313
728, 354
2368, 929
218, 121
3545, 1298
856, 527
1278, 631
1117, 467
1292, 884
2573, 1226
2731, 1522
503, 187
5086, 2875
2009, 745
3624, 1301
645, 258
3110, 1793
866, 492
4010, 2329
2665, 1395
994, 641
3165, 1199
3738, 1311
3220, 1744
536, 229
977, 573
2083, 1051
1300, 617
3092, 1234
450, 289
554, 310
3459, 1473
3314, 1172
874, 524
2756, 1144
3021, 1220
460, 190
4221, 1597
605, 295
977, 496
337, 178
502, 230
995, 384
558, 192
2991, 1350
1432, 792
912, 472
551, 223
2992, 1146
1252, 679
2890, 1620
2704, 1284
360, 180
2744, 1176
2897, 1807
770, 450
4682, 1995
4021, 1463
664, 183
3269, 1194
3516, 1330
848, 301
1316, 715
1213, 548
2246, 963
342, 151
3077, 1235
1782, 801
600, 412
1413, 659
725, 220
3477, 2074
3088, 1187
2169, 925
2440, 1077
4034, 1454
854, 359
4138, 2468
3331, 1256
2515, 1104
2915, 1357
2282, 854
4588, 2491
1453, 642
2785, 1040
1232, 572
798, 499
2743, 1275
370, 189
1473, 699
1169, 513
2896, 1263
2527, 1194
5202, 2821
4244, 2512
2404, 1255
3167, 1354
351, 163
745, 266
4859, 2510
1823, 707
3969, 1899
218, 132
213, 120
3356, 2079
1175, 627
502, 246
2786, 1205
2232, 911
709, 299
513, 221
3204, 1305
1440, 657
2305, 935
526, 213
1100, 530
479, 209
789, 513
607, 280
3241, 1377
424, 248
2792, 1131
299, 152
577, 285
957, 452
2928, 1132
2658, 1152
1025, 361
3270, 1532
604, 217
792, 377
2162, 1045
3253, 1352
665, 268
581, 207
567, 251
3466, 2135
1478, 887
441, 174
456, 253
1165, 589
2853, 1073
1199, 552
3239, 1378
4315, 1683
476, 242
3065, 1133
2472, 1254
373, 242
3499, 2150
1033, 650
1318, 589
1709, 866
884, 434
540, 264
1908, 953
559, 290
3473, 1511
1394, 532
3914, 2406
3659, 1348
3293, 1324
393, 154
2313, 1028
2259, 859
896, 466
881, 516
1508, 331
4137, 1455
1982, 770
2539, 1179
1120, 600
1571, 766
660, 394
1922, 1091
1106, 591
677, 280
3473, 1463
3375, 1434
3222, 1935
1103, 370
718, 307
1653, 809
383, 177
3394, 1287
2785, 1460
279, 116
848, 461
1070, 586
3537, 2115
652, 258
1036, 743
4092, 1586
3492, 2041
3084, 1335
1455, 862
695, 244
1176, 543
844, 438
3739, 1337
3650, 1432
3872, 2174
2842, 1753
1407, 756
2162, 1015
675, 236
1673, 978
475, 231
2729, 1046
2076, 967
3258, 1257
695, 289
3385, 1285
1137, 674
597, 291
954, 304
1035, 394
3522, 1240
2850, 1126
1129, 310
2867, 1880
748, 259
2738, 1621
2280, 956
818, 469
632, 245
2325, 1280
2828, 1564
2775, 1235
992, 354
1127, 335
3342, 1423
3471, 2071
721, 280
3143, 1328
3193, 1333
4316, 2575
690, 277
1191, 278
588, 207
4456, 2677
1424, 818
1317, 729
910, 455
4060, 2427
1417, 644
705, 188
577, 381
2160, 976
2358, 1180
1273, 609
520, 228
3632, 2366
901, 492
1595, 858
3475, 1312
390, 204
3418, 1196
1351, 808
381, 184
3102, 1285
980, 561
1503, 754
331, 169
3541, 2141
874, 494
1939, 962
870, 348
3817, 1665
3812, 2283
929, 506
441, 237
1165, 553
5451, 2849
477, 212
2237, 1089
345, 152
388, 221
622, 361
3363, 1414
392, 275
690, 247
3550, 1458
528, 360
1218, 859
3681, 1354
4284, 2289
3383, 2071
2923, 1110
2909, 1099
4109, 2199
578, 340
1226, 313
424, 180
387, 177
630, 460
2908, 1063
3214, 2063
638, 399
870, 545
881, 412
461, 256
481, 245
2452, 1090
3181, 1442
2022, 1077
1031, 689
364, 233
1770, 1067
3298, 1183
2452, 1105
1487, 949
1023, 491
3280, 1736
2119, 972
400, 193
2509, 953
2937, 1200
1062, 493
945, 303
2791, 1272
834, 274
4084, 1409
2163, 1071
3110, 1743
3624, 2079
2470, 1114
1682, 625
243, 113
741, 290
1081, 521
3194, 1265
1090, 510
3137, 1195
2225, 1066
2314, 1140
1650, 716
741, 435
1073, 357
2162, 1387
621, 287
1953, 890
2040, 1163
3262, 1240
555, 244
689, 450
3055, 1417
2413, 986
3347, 2004
3245, 1116
3218, 1500
464, 182
884, 307
1886, 981
928, 591
1075, 584
4492, 2717
3589, 1815
803, 296
2860, 1252
2748, 1727
854, 561
445, 172
699, 302
404, 145
562, 239
1936, 1052
1283, 724
552, 200
1195, 564
1102, 317
2617, 1187
430, 236
3130, 1097
1509, 663
4011, 2332
740, 340
877, 497
2648, 1043
3155, 1934
3492, 1255
1180, 381
2811, 1207
1672, 905
2304, 1201
576, 338
596, 295
3091, 1161
2583, 1394
1415, 310
3745, 1496
420, 191
3413, 1334
4861, 2495
1333, 661
460, 243
1128, 655
1419, 773
103, 63
731, 341
1111, 556
3547, 2221
330, 206
1410, 643
4955, 3075
467, 236
2965, 1188
610, 299
2600, 1430
4511, 2580
1310, 914
2069, 1135
3354, 2033
2308, 1172
622, 444
1525, 1011
383, 161
3612, 2419
410, 196
928, 305
3899, 1493
4647, 2506
3133, 1203
658, 267
2897, 1126
2622, 936
1317, 633
499, 241
695, 307
1138, 372
3454, 1225
2657, 1103
906, 519
754, 428
395, 211
2504, 1173
452, 243
382, 196
806, 464
2466, 1029
1210, 529
1211, 360
3518, 2002
4068, 2301
2250, 952
3362, 2065
923, 294
2723, 1712
912, 313
3438, 1398
381, 135
3915, 2350
805, 314
1286, 562
2491, 1168
562, 278
788, 504
609, 228
1348, 708
646, 305
722, 353
2698, 1754
3642, 1171
1957, 897
1974, 1065
2025, 1026
2705, 1122
3151, 1193
2819, 1372
2514, 1116
651, 295
1812, 971
2216, 1197
2577, 1151
1470, 658
4074, 2279
4838, 2630
1943, 1099
831, 416
1046, 548
3209, 1918
4055, 2157
2142, 887
3392, 2002
1670, 824
4362, 1597
2289, 1078
702, 236
2577, 1274
3232, 1970
1184, 453
2920, 1977
1647, 881
938, 475
663, 310
758, 308
777, 285
723, 443
3339, 1178
1192, 684
2705, 1246
749, 289
1100, 270
3006, 1026
918, 601
3189, 1208
1096, 577
520, 217
1149, 630
829, 481
1057, 657
2985, 1794
1449, 1034
2704, 1107
867, 307
2216, 969
3213, 1507
1563, 968
2047, 1083
551, 300
386, 168
2098, 903
671, 253
586, 235
2651, 1702
5226, 2986
909, 316
2173, 916
1246, 450
1773, 989
2842, 1071
907, 485
3117, 1205
2956, 1115
3856, 2461
369, 188
671, 200
3760, 1845
3149, 1142
590, 238
449, 220
633, 278
796, 264
492, 249
562, 311
951, 367
3365, 1873
1645, 903
686, 264
1243, 786
618, 278
3114, 1801
727, 286
1001, 593
453, 198
3212, 1606
432, 248
1810, 954
2630, 1209
1567, 713
546, 242
2762, 1874
1423, 840
686, 258
576, 227
756, 258
2775, 948
1368, 565
3769, 2159
483, 283
1161, 839
1605, 775
3468, 1986
2647, 1027
1087, 532
4070, 1483
2109, 1015
524, 270
1682, 857
1293, 907
773, 435
4207, 2254
619, 266
3548, 2102
1219, 365
3214, 1269
2901, 1324
3611, 1365
2761, 1217
1143, 527
440, 222
4201, 2643
1142, 559
2417, 1286
3486, 1379
452, 217
4602, 2586
1350, 637
3313, 1985
3700, 2047
3323, 1940
3841, 2117
3574, 1441
653, 305
2803, 1376
695, 242
3441, 1891
639, 394
3137, 1328
2574, 987
2875, 1742
1258, 366
2737, 852
572, 339
4055, 2272
2745, 1195
3069, 1234
1357, 827
3951, 2015
657, 281
2236, 1164
2745, 1761
2289, 1064
2945, 1148
686, 243
2989, 1355
818, 319
1103, 657
1168, 384
668, 378
4188, 2348
354, 155
2980, 1099
4581, 1558
1164, 678
1119, 501
3214, 1323
4008, 1353
3304, 1324
673, 243
1052, 432
2366, 1110
3379, 1435
3014, 1398
3285, 1864
1040, 435
577, 231
2232, 970
505, 323
3543, 1391
1193, 842
2228, 955
900, 313
5342, 3089
3502, 2112
968, 499
2727, 1085
1500, 860
595, 217
2260, 1272
2752, 1202
556, 201
619, 251
2077, 790
1736, 891
626, 246
1938, 971
328, 179
958, 552
1155, 369
992, 368
4070, 2476
1745, 902
967, 603
1479, 951
4580, 2720
334, 223
1286, 491
622, 272
433, 305
3368, 1425
1020, 645
3912, 1346
453, 217
1554, 995
3169, 1123
2558, 1151
3300, 1289
2727, 1343
3082, 1167
2704, 1223
1539, 934
534, 260
489, 218
1344, 610
4873, 2753
977, 371
409, 194
2160, 972
3678, 2426
3927, 1423
3360, 1258
2717, 1254
842, 372
3199, 1405
3319, 1958
1399, 684
3682, 1273
3654, 1422
260, 134
1577, 747
945, 537
4003, 2053
2620, 1641
3308, 1352
682, 280
2997, 1933
703, 408
857, 453
1666, 808
3093, 1525
2337, 993
716, 269
3771, 1309
3293, 2013
2465, 1004
662, 348
3538, 1388
2678, 1122
344, 171
522, 212
671, 244
1160, 815
1986, 746
1520, 671
3638, 1515
992, 346
3160, 1852
2934, 1752
3058, 1387
2452, 1545
1327, 713
3092, 1751
2489, 1075
814, 512
4977, 2763
3973, 2108
2460, 1120
712, 442
3142, 1282
656, 276
3455, 1273
3802, 1589
1122, 547
3029, 1332
3125, 1258
3841, 2131
674, 344
4894, 2786
1326, 783
3300, 2119
1524, 769
441, 169
326, 157
1058, 585
2188, 1022
3757, 1408
2834, 1234
1296, 688
1084, 670
3452, 2205
1044, 601
3476, 1367
2766, 1734
1283, 500
364, 152
393, 198
1859, 894
582, 284
4224, 2514
336, 190
3443, 1327
1921, 1091
4995, 2854
491, 212
1197, 711
2809, 1154
5342, 1855
2813, 1349
936, 636
1554, 944
2361, 1153
2043, 1116
896, 291
449, 221
1070, 291
540, 321
3804, 2225
4649, 1684
800, 319
900, 520
5367, 2974
2987, 1827
2525, 1065
3586, 2117
4445, 2625
2626, 1108
1240, 469
474, 208
1299, 660
357, 164
4986, 2584
755, 458
1682, 736
578, 338
1487, 587
3941, 2360
2139, 1102
4158, 1650
1463, 380
2962, 1414
2860, 1070
1315, 769
3574, 2151
2484, 1071
983, 629
2068, 739
913, 319
434, 188
1316, 614
2835, 1088
2486, 962
3504, 2164
3302, 1431
1358, 829
3035, 1304
1914, 977
3831, 1408
1427, 804
682, 399
952, 317
2849, 1117
2009, 761
1381, 697
2989, 1200
1154, 546
1215, 684
829, 509
728, 357
3918, 1534
1017, 607
3060, 1442
3397, 1250
337, 194
3075, 1906
823, 279
768, 253
3026, 1192
4123, 1442
891, 289
757, 287
1306, 593
463, 198
3154, 1113
1433, 551
506, 252
1236, 693
2978, 1337
2289, 1174
2605, 1762
1175, 391
458, 226
1256, 614
2430, 1587
415, 171
907, 529
1165, 684
333, 181
667, 418
3464, 1575
642, 212
2265, 1487
580, 240
405, 191
544, 344
4386, 1699
1169, 490
798, 302
1391, 433
2366, 1121
3324, 1292
3949, 2187
2498, 1133
792, 534
533, 229
361, 176
340, 151
3338, 1199
705, 262
4007, 2536
1100, 772
4679, 1654
3542, 1865
1315, 559
1406, 664
1339, 581
547, 241
1130, 403
593, 248
3271, 1167
3852, 1313
333, 166
1065, 791
807, 429
3237, 1275
4508, 2690
4019, 1365
2199, 1027
394, 171
2877, 1649
690, 390
3096, 1230
1194, 634
2800, 1155
2376, 1008
2163, 1188
1719, 839
667, 336
2422, 1096
632, 257
510, 240
2540, 1516
3378, 1308
3073, 1189
3507, 1306
791, 266
511, 198
2822, 1308
2621, 1135
1605, 661
572, 249
4634, 2935
936, 457
2596, 1080
650, 296
1636, 647
504, 201
764, 403
3728, 1505
4318, 2342
966, 533
643, 255
1440, 679
2272, 1016
364, 156
2960, 1194
616, 237
1365, 794
510, 198
539, 210
3753, 2198
1337, 725
3082, 1114
549, 207
4228, 2614
685, 430
1239, 794
1039, 467
590, 238
809, 276
1248, 622
1850, 1017
2946, 1368
1317, 691
3464, 1293
2884, 1281
3105, 1380
1054, 596
171, 101
3601, 2099
2342, 1546
3238, 1089
1187, 664
2548, 1077
985, 543
864, 287
2214, 1064
3569, 1739
4632, 2585
329, 191
3008, 1162
1193, 513
3551, 2110
4269, 2221
2675, 1230
724, 394
2844, 1205
364, 196
3544, 1237
1393, 804
3240, 1315
1270, 729
3516, 1402
1393, 603
1632, 996
731, 274
725, 402
2837, 1317
5473, 2950
3393, 1188
4303, 2643
754, 272
3716, 1672
598, 224
3583, 1396
3578, 1427
615, 251
782, 300
2462, 1085
708, 341
3094, 1215
2506, 1051
2691, 1112
2965, 1055
463, 187
3699, 1419
2356, 1269
4641, 2475
1186, 577
759, 275
3397, 2223
941, 455
2039, 656
790, 466
590, 282
1947, 853
1531, 633
480, 208
2044, 1151
3096, 1151
506, 227
4957, 2761
2945, 1200
732, 303
3925, 2495
3875, 2116
4170, 2400
3559, 2070
3821, 2246
387, 185
2679, 1268
519, 259
857, 382
3672, 1318
2681, 1839
852, 557
2682, 1008
538, 257
634, 276
537, 260
1426, 622
2806, 1334
1169, 479
1129, 582
261, 156
2459, 1073
1855, 861
815, 433
581, 222
1465, 748
1083, 380
3097, 1078
1030, 488
3600, 2110
452, 199
712, 427
367, 263
670, 355
5079, 2813
3569, 2164
522, 207
377, 183
3576, 1414
207, 99
900, 530
2605, 1636
542, 245
2428, 999
2873, 1037
817, 250
587, 302
1290, 579
4263, 2441
1370, 698
4461, 2551
1253, 510
1147, 653
409, 212
2440, 1165
1899, 1000
1125, 624
3152, 1929
771, 445
2947, 1122
4081, 2219
459, 321
1663, 979
1268, 320
1053, 638
3425, 2196
4030, 2482
367, 175
362, 243
1566, 864
612, 256
2198, 1021
3499, 1306
3280, 1437
1245, 549
459, 354
2052, 1125
440, 195
2390, 1064
512, 211
665, 249
410, 179
2510, 1010
2114, 1026
4535, 2605
846, 480
486, 222
528, 232
3131, 2017
308, 196
3037, 1355
497, 224
2187, 896
766, 472
388, 175
2486, 1600
443, 230
3314, 2113
3800, 2219
1061, 548
1255, 794
2969, 1252
688, 381
903, 596
882, 470
1000, 322
3407, 2014
555, 277
4279, 1633
1861, 961
2400, 1176
3263, 1287
1391, 479
1620, 802
742, 271
3335, 1806
4220, 2303
3380, 1395
4043, 2092
2235, 1004
1475, 883
424, 279
2737, 1652
1047, 547
2180, 1290
2899, 1275
835, 349
1055, 682
1882, 930
339, 164
2717, 1787
257, 116
1449, 843
3069, 1712
485, 192
2908, 1289
753, 462
843, 368
2119, 854
1659, 622
327, 156
4543, 2270
4101, 1501
2479, 956
809, 332
3034, 1847
1169, 692
1012, 519
2124, 1210
2213, 938
2679, 1155
2226, 993
1182, 455
574, 255
510, 214
3282, 1859
2843, 1159
2638, 1089
4306, 2606
2432, 1150
4018, 2610
1306, 292
1087, 507
2368, 1053
1047, 596
3302, 1381
477, 243
3157, 2025
3162, 1299
946, 555
1879, 920
563, 182
875, 343
348, 193
785, 445
3308, 1879
1017, 668
3756, 1544
941, 276
3625, 2037
2974, 1948
2535, 1298
3202, 1994
3028, 1389
1191, 769
1107, 378
676, 223
4358, 2357
1536, 865
2571, 1137
852, 515
3000, 1445
2236, 1105
3284, 1788
2965, 1133
1260, 712
1937, 977
2429, 1045
3134, 1203
571, 271
1380, 518
2294, 1154
669, 386
1702, 883
819, 506
494, 229
3363, 1423
2954, 1197
951, 539
1113, 358
2470, 1220
994, 499
825, 312
823, 487
1156, 628
2180, 896
464, 220
3874, 1594
717, 234
936, 564
422, 158
389, 208
3722, 1422
3157, 1227
484, 242
3389, 1969
3828, 1295
657, 299
806, 331
2991, 1502
3434, 1166
1587, 720
1651, 825
960, 328
4112, 2077
245, 132
3214, 2093
3309, 2091
651, 280
3334, 2173
2410, 1151
636, 257
757, 463
2049, 860
473, 294
408, 221
1320, 619
3427, 1301
2871, 1693
901, 288
2983, 1299
454, 204
632, 380
1954, 917
3142, 1872
1187, 479
2686, 1580
969, 492
835, 254
1085, 562
3477, 1325
993, 312
4485, 2664
814, 316
2915, 1193
842, 368
3139, 1411
739, 248
962, 482
566, 365
3057, 1282
3244, 1284
3033, 1353
1081, 485
278, 170
4054, 1689
4406, 2338
2912, 1831
4102, 2538
1001, 597
2499, 1300
630, 339
1152, 555
1863, 1042
3065, 1261
3195, 1278
4452, 2442
2832, 1247
1381, 740
3374, 1381
1113, 497
938, 537
2030, 1064
5204, 2983
3410, 1284
737, 464
857, 497
2151, 1169
462, 246
602, 329
2780, 1175
3410, 1297
977, 472
732, 274
577, 278
1096, 509
3108, 1276
1271, 592
521, 312
1143, 607
1774, 1207
632, 273
1959, 1056
1328, 358
2781, 1212
2377, 1232
3810, 2500
3384, 1914
2838, 1946
2504, 900
649, 418
776, 276
769, 294
3433, 1778
1505, 643
3148, 1233
4207, 2397
3868, 1471
4628, 2754
765, 496
832, 527
892, 571
1794, 988
4004, 2083
485, 307
2673, 1725
1895, 579
4291, 2600
3418, 1933
488, 249
1613, 715
2772, 1311
3359, 1377
4265, 2234
834, 292
2677, 1128
3175, 1179
1000, 509
321, 163
787, 210
873, 455
3815, 1331
649, 262
774, 473
2327, 917
540, 226
4702, 2359
2053, 1085
2628, 1601
1503, 654
886, 471
3104, 1322
1295, 709
1220, 504
3095, 1173
3355, 2055
3476, 1380
602, 350
3384, 1369
968, 427
453, 212
1879, 946
3078, 1781
1649, 587
2736, 1068
759, 456
916, 313
4444, 1714
881, 509
449, 289
2625, 978
3133, 1265
2448, 1348
2385, 1100
264, 135
443, 187
961, 325
2542, 1215
1449, 485
529, 235
3524, 2045
2351, 1222
2275, 805
780, 415
3308, 1309
864, 275
820, 498
1432, 586
694, 267
458, 194
727, 247
1036, 311
4446, 2368
1079, 328
1244, 306
1389, 712
3577, 1419
779, 259
3266, 1419
304, 133
2683, 1218
3321, 1298
4390, 2307
1047, 491
1124, 585
2417, 1206
2262, 1229
881, 298
694, 263
838, 280
676, 304
4297, 2007
2404, 1173
1128, 682
1313, 714
2803, 1866
2811, 1092
3593, 2213
718, 398
3607, 1364
3240, 1266
4040, 2409
1208, 687
3237, 1932
560, 252
1133, 597
3235, 1917
347, 182
1075, 589
897, 528
4451, 2480
1111, 729
240, 119
3688, 2124
1373, 600
4153, 2472
410, 202
3282, 1175
482, 203
3426, 1497
4569, 2517
2213, 1378
2056, 1294
969, 614
2639, 930
3382, 2076
1292, 597
455, 192
2872, 1673
2185, 1178
4672, 2760
2466, 1238
2562, 1302
562, 275
3629, 1940
3068, 1241
416, 184
437, 235
767, 582
1826, 831
690, 463
477, 305
815, 255
461, 213
1031, 532
2606, 1319
868, 508
4415, 2410
1997, 1056
656, 334
735, 290
506, 197
3458, 2049
653, 303
898, 290
996, 635
2939, 1368
2772, 1201
485, 309
590, 184
1235, 535
3304, 1437
210, 123
869, 327
4019, 2550
2948, 1689
2936, 1160
2337, 1369
2685, 1223
1124, 326
685, 276
3655, 2225
663, 365
1008, 575
3397, 1378
5690, 3100
2297, 1319
3121, 1237
2516, 1151
2712, 1153
1230, 775
3953, 2500
2477, 1153
1551, 705
3799, 1499
3079, 1072
536, 353
3723, 2143
2771, 1229
671, 305
3039, 1206
3035, 1149
3381, 998
2709, 1189
3634, 2052
4660, 1684
620, 236
3124, 1322
2754, 1062
3978, 2296
1216, 517
3746, 2182
3160, 1309
675, 399
2807, 1070
396, 193
1330, 475
3396, 1233
3404, 2137
3293, 1360
2655, 1668
1698, 1018
894, 324
1117, 500
853, 514
467, 272
969, 572
2593, 1043
646, 218
1017, 600
3295, 1287
1911, 1055
816, 537
4068, 2188
374, 212
3689, 1409
1167, 313
3607, 1467
3005, 1226
1353, 607
4540, 2672
3080, 1313
3125, 1919
709, 369
3969, 2484
779, 306
3732, 2278
3791, 2200
1109, 481
2410, 1087
645, 378
1286, 523
3268, 1465
4175, 2107
2625, 1003
1116, 516
734, 279
2100, 1050
1309, 781
3663, 1995
4221, 2373
1294, 686
3422, 1985
1535, 717
3580, 2118
2394, 1116
851, 340
2670, 1539
511, 208
512, 371
4389, 2536
2498, 1532
3422, 2123
506, 233
2965, 1322
885, 507
919, 410
1114, 647
541, 229
871, 328
4072, 2688
432, 185
3102, 1338
827, 443
818, 287
734, 240
1614, 964
343, 194
2772, 1054
2943, 1125
4271, 1668
1280, 583
2933, 1145
678, 275
2096, 859
768, 329
489, 246
518, 228
513, 206
2832, 1783
3638, 2110
802, 503
652, 241
228, 142
2846, 1238
419, 208
4007, 2278
825, 499
4546, 2600
3435, 1260
841, 493
2923, 1180
702, 267
3227, 1402
3354, 1403
352, 164
3597, 2025
3198, 1534
1603, 627
3746, 1409
609, 379
3097, 1058
3210, 2034
2522, 1235
2707, 1095
1500, 558
1130, 831
843, 420
3560, 2053
820, 471
3157, 1351
1250, 563
1022, 595
915, 520
2820, 1108
4424, 2442
2731, 1287
747, 477
335, 150
2560, 1179
1436, 667
2270, 1161
2921, 1254
3425, 1345
3208, 1158
307, 197
1140, 691
638, 422
2771, 968
2901, 1153
3254, 1291
4169, 2515
1757, 795
484, 198
3299, 1234
2443, 1028
3568, 2119
708, 456
2880, 1712
854, 311
1334, 815
484, 275
509, 286
3328, 1205
2770, 1291
3156, 1212
649, 288
3093, 1347
3644, 1353
3066, 1145
3899, 1347
1657, 491
1433, 923
2049, 982
1888, 850
3890, 1735
3110, 1717
2773, 1592
3113, 2021
3046, 1945
640, 272
1278, 677
615, 393
766, 375
3713, 1608
2103, 991
484, 170
1320, 895
4719, 2622
296, 171
415, 223
1012, 587
3515, 1459
806, 320
831, 260
767, 506
4488, 1450
3106, 1312
350, 155
1702, 797
523, 203
1325, 790
2857, 1307
927, 429
2958, 1144
491, 326
967, 544
789, 339
964, 473
2377, 1105
4791, 2856
509, 216
3261, 1423
471, 216
1167, 504
700, 267
3248, 1261
749, 301
1539, 735
1060, 643
3061, 1297
526, 213
2998, 1954
305, 125
3528, 1992
937, 545
2537, 1068
2814, 1433
547, 221
1060, 644
742, 313
3576, 2027
2183, 867
638, 293
3249, 1500
738, 266
977, 555
606, 248
653, 435
685, 299
3408, 1398
1770, 903
3581, 1862
1795, 997
1149, 672
3082, 1122
5346, 2734
1699, 863
532, 251
3597, 2230
401, 210
2837, 1667
3967, 2205
2883, 1207
1069, 641
1217, 696
2811, 1801
2628, 1125
2972, 1781
3076, 1182
580, 198
827, 447
2825, 1589
1210, 578
2962, 1500
789, 540
2432, 1134
831, 305
438, 194
3124, 1417
1038, 362
832, 278
1108, 692
1377, 715
1467, 729
5336, 2847
926, 562
3514, 2091
3933, 2163
2393, 1118
1282, 816
2621, 1214
2471, 1546
3020, 1277
597, 246
3410, 1272
3056, 1318
3206, 1176
4427, 1581
3885, 1341
2947, 1174
3654, 2277
811, 418
817, 458
1645, 564
1587, 649
544, 163
427, 209
2203, 815
849, 296
1522, 747
447, 243
2660, 980
3286, 1302
3935, 2304
351, 207
4329, 1538
3938, 1551
1340, 864
792, 389
3191, 1855
540, 258
4548, 2799
2846, 1198
1467, 890
557, 268
1789, 1105
3980, 2203
2556, 1017
1023, 456
3685, 1193
1015, 460
4136, 2102
3707, 1590
679, 277
222, 132
1679, 768
884, 431
397, 187
2590, 1168
1294, 549
739, 427
829, 305
2558, 1652
4041, 1493
2276, 1007
824, 459
239, 112
2496, 1087
813, 280
2850, 1319
994, 373
3856, 2352
979, 595
677, 217
3894, 2365
3318, 1847
3576, 1546
2584, 1048
3753, 1230
2479, 1143
4628, 2619
427, 262
4067, 2276
3057, 1117
1068, 588
3572, 1203
1653, 790
1505, 711
2850, 1073
634, 246
1106, 413
141, 76
2681, 1212
292, 159
247, 124
938, 599
4312, 2347
2059, 1081
1701, 677
708, 237
1065, 483
1314, 742
957, 328
3082, 1330
2373, 1094
1015, 593
2175, 1261
1013, 541
2318, 974
2453, 1100
3008, 1236
2714, 1244
1637, 924
298, 137
570, 314
3317, 2149
997, 535
875, 313
2496, 1123
1813, 964
899, 498
1058, 363
3788, 2162
2284, 1422
2925, 1357
4886, 2595
4098, 1487
763, 256
861, 570
1055, 559
2225, 1091
1341, 612
990, 348
786, 420
293, 145
2877, 1737
909, 326
1103, 364
2653, 1200
4056, 2074
3057, 1197
2926, 1125
3803, 2162
4208, 2442
2083, 1306
3759, 1382
678, 324
3828, 1491
1455, 689
1254, 423
4283, 2349
1077, 521
2653, 1227
5118, 1924
617, 220
1289, 684
675, 355
852, 543
409, 209
3921, 2264
3110, 1428
668, 285
2630, 1665
522, 231
3865, 1474
4060, 2156
683, 267
914, 455
1285, 852
754, 470
715, 419
3259, 1335
659, 273
3372, 2180
686, 343
555, 448
2887, 1341
2725, 1055
3141, 1269
2714, 1068
1332, 702
2273, 986
1001, 305
429, 180
3543, 1404
1160, 566
1062, 531
3776, 2238
3407, 1323
1791, 1040
3792, 2277
870, 314
3435, 1505
986, 693
849, 312
1628, 707
3064, 2058
2003, 805
738, 278
3232, 1441
427, 212
1079, 360
412, 196
1925, 1050
1012, 329
711, 241
936, 583
593, 235
3707, 1633
3446, 2209
511, 246
421, 232
3739, 1583
799, 445
2102, 1053
2766, 1295
630, 405
2664, 1092
1745, 746
693, 432
2829, 1290
532, 232
2597, 1590
6082, 3322
778, 492
871, 496
2171, 889
1022, 348
3058, 1122
3259, 1371
1001, 407
2367, 1255
748, 453
1209, 582
306, 169
3526, 2088
699, 236
474, 232
557, 274
4397, 2619
2383, 1081
4269, 2726
515, 228
3068, 1192
2633, 1111
3753, 1468
868, 300
1371, 577
853, 539
2861, 1244
1319, 560
1597, 649
1490, 722
1653, 699
623, 340
234, 150
577, 352
386, 200
3578, 1562
852, 565
2236, 1082
866, 501
621, 397
2972, 1044
3271, 1323
3253, 1261
3376, 1286
1114, 511
2554, 1615
3718, 1878
261, 157
883, 587
1154, 628
2841, 1582
457, 226
4003, 1323
3857, 1266
2588, 1241
525, 337
452, 221
1572, 770
3961, 2234
194, 70
479, 194
267, 151
1678, 933
888, 576
3310, 2133
699, 454
1368, 782
662, 231
1526, 887
2477, 1108
2474, 1298
768, 278
3908, 1502
678, 212
3552, 2159
1070, 648
2331, 1503
2444, 1040
3574, 2109
949, 488
3147, 1250
1141, 663
988, 522
3328, 2066
458, 199
3174, 1251
1250, 826
1362, 409
652, 270
470, 184
3129, 1364
3664, 2265
453, 221
465, 257
522, 211
684, 312
4023, 2314
4034, 1502
2067, 1047
2458, 1182
2229, 1299
530, 209
395, 221
2827, 1613
1222, 753
3043, 1183
1561, 716
501, 252
1873, 986
4472, 2594
3040, 1267
3628, 1310
722, 326
3924, 2411
3649, 1404
1003, 506
1179, 589
1230, 444
3181, 1372
3051, 1492
3765, 1361
2086, 901
2592, 1310
838, 333
3549, 1546
2816, 1255
2039, 1110
572, 214
316, 223
500, 339
3737, 2052
576, 207
674, 353
1577, 583
2154, 1118
630, 326
3547, 1364
661, 266
625, 383
508, 250
2044, 874
916, 417
700, 306
3171, 1120
1658, 767
2037, 885
458, 248
1791, 952
1595, 886
1135, 597
2840, 1186
368, 230
3393, 1312
2309, 1196
403, 163
3425, 1343
887, 234
730, 396
2067, 915
4055, 2003
775, 338
696, 437
2448, 1095
1418, 923
3383, 1259
2383, 1164
3019, 1420
3304, 1360
845, 331
446, 234
847, 315
2338, 1290
4397, 2183
538, 268
2826, 1102
2951, 1645
940, 319
1956, 808
1445, 420
1180, 340
598, 231
1099, 525
2221, 1341
513, 311
3060, 1251
1841, 822
349, 163
1005, 575
2748, 1116
2910, 1082
682, 416
503, 228
953, 328
3694, 1314
2601, 1266
3234, 1791
2382, 1167
1741, 1010
459, 196
1662, 1209
1523, 850
1091, 604
808, 307
3333, 1887
2729, 1051
580, 359
4423, 1626
3831, 1387
978, 496
1453, 681
239, 133
3517, 1267
2355, 796
484, 201
809, 258
1085, 486
3195, 1816
1077, 531
857, 302
4080, 1461
243, 149
863, 515
504, 202
692, 442
3007, 1224
397, 212
912, 325
540, 289
3269, 1162
1183, 718
261, 117
3302, 2059
1189, 795
4099, 1977
3711, 1477
633, 345
832, 502
2376, 1315
2760, 1131
2511, 919
448, 243
488, 197
3313, 2049
640, 242
1512, 757
2192, 1081
967, 496
3093, 1295
3444, 1271
3335, 1877
3702, 2063
2467, 928
2764, 1711
936, 480
620, 207
3940, 1508
684, 321
3611, 2218
3647, 1311
1149, 572
1959, 970
231, 74
2581, 947
2554, 1204
941, 618
3833, 1488
871, 537
701, 315
2745, 1064
775, 450
604, 422
2516, 1172
532, 222
2889, 1192
4613, 2520
2498, 1137
534, 218
998, 571
786, 295
218, 135
2031, 861
354, 163
4101, 2319
2008, 1024
3147, 1990
1390, 850
1084, 687
3731, 1252
2010, 897
656, 386
3821, 2292
4765, 2768
1683, 701
1612, 908
407, 273
268, 151
1019, 526
637, 282
1494, 900
3721, 1316
1337, 949
659, 391
3017, 1216
3184, 1314
2646, 1216
3170, 1396
3572, 2068
1065, 468
1178, 587
618, 317
721, 379
2606, 1010
2726, 1204
2726, 1060
1004, 541
3148, 1212
3122, 1140
2594, 1130
3792, 1401
1079, 383
938, 552
2643, 1076
3750, 2057
408, 236
247, 111
3313, 1295
605, 240
327, 191
675, 357
651, 238
3977, 1462
3129, 1832
1546, 620
2787, 1204
1009, 633
2288, 1122
1869, 896
1337, 493
872, 498
719, 272
2888, 1631
1039, 350
3119, 1178
4231, 2191
2127, 1423
1926, 1253
2963, 1292
1865, 1087
503, 200
891, 485
579, 246
504, 217
688, 420
2042, 1171
2178, 1174
5393, 3234
2353, 974
893, 425
530, 310
3306, 1870
2477, 1450
2751, 1067
504, 209
2819, 937
2192, 1103
2096, 891
337, 208
2318, 987
637, 322
2931, 1046
1221, 711
668, 381
1546, 887
3184, 1909
1289, 732
2339, 1092
2674, 1304
3322, 1220
1435, 722
2191, 991
840, 370
3058, 1847
982, 472
810, 312
2129, 992
1268, 867
1162, 435
1919, 1005
817, 504
545, 221
2512, 941
3186, 1307
942, 512
850, 294
903, 488
3910, 1424
3336, 2196
2308, 1092
1513, 657
2886, 1082
3690, 1426
747, 480
3276, 1764
720, 412
1906, 703
1799, 635
746, 231
1267, 709
1886, 802
1755, 1021
817, 503
535, 264
540, 223
1447, 755
547, 365
3370, 1382
792, 290
1918, 888
775, 265
2967, 1914
269, 177
640, 199
607, 231
486, 244
4164, 2111
1009, 501
671, 277
678, 307
3666, 2024
2547, 1282
3294, 1819
3171, 1302
515, 163
1188, 618
707, 287
3153, 1230
1931, 636
4906, 1602
1705, 896
1290, 805
391, 251
2394, 1129
292, 168
302, 150
1102, 413
392, 182
506, 233
2988, 1181
369, 195
456, 185
1646, 862
580, 309
4752, 2513
2668, 1049
3164, 2077
222, 122
585, 212
1093, 290
2047, 856
1577, 931
2402, 908
2145, 1431
1534, 820
2002, 1144
2746, 1252
554, 234
3664, 1572
894, 524
950, 443
3440, 2043
1136, 352
1307, 288
442, 198
2205, 933
3647, 1412
3583, 1402
280, 155
818, 417
2855, 1360
3054, 1761
1066, 544
914, 443
335, 187
2817, 1096
1641, 661
2668, 1222
875, 285
2671, 1249
2105, 1036
3342, 1947
4006, 2215
3189, 1266
2084, 1206
718, 297
692, 266
3883, 2063
211, 91
2543, 1052
2724, 1639
771, 246
2683, 1248
307, 160
3794, 1481
1053, 655
1224, 649
550, 215
3149, 1833
2707, 1661
656, 265
4255, 2272
3037, 1664
1251, 860
513, 300
926, 308
4988, 2640
701, 254
3283, 1206
1454, 661
1414, 921
1718, 693
850, 459
1361, 984
3153, 2086
1559, 828
2309, 1093
2740, 1790
844, 562
1804, 758
296, 158
3944, 2458
2279, 1201
699, 269
567, 248
1668, 775
4029, 2356
2113, 1065
700, 492
2524, 989
578, 264
659, 258
2750, 1100
3149, 1243
930, 547
924, 499
3521, 1851
495, 200
1250, 618
964, 442
3282, 1310
722, 282
1995, 970
2380, 1061
1566, 734
2450, 1411
1388, 367
522, 218
2441, 1224
857, 237
962, 601
3270, 1439
403, 189
658, 252
3199, 1089
3407, 1261
1482, 619
3344, 1176
863, 334
446, 205
889, 479
871, 451
2767, 1624
3483, 1298
1837, 897
406, 157
2994, 1866
1703, 863
563, 243
757, 419
826, 550
2701, 1221
979, 659
323, 212
757, 495
2145, 889
1454, 683
5042, 2739
584, 234
1473, 984
3397, 2199
352, 172
694, 392
470, 222
2906, 1451
831, 474
3454, 1379
4396, 1590
551, 239
1062, 568
784, 317
1555, 596
3087, 1197
560, 225
489, 202
2726, 1199
3958, 2432
2094, 1004
758, 324
775, 272
1424, 805
1128, 580
2102, 900
1520, 626
728, 469
1121, 617
4491, 1581
829, 281
3567, 1379
631, 276
2351, 1265
357, 166
3536, 2026
4536, 2489
3160, 1947
2129, 887
347, 215
995, 548
4885, 2831
977, 540
911, 327
3168, 1237
1718, 972
3205, 1181
2289, 921
3098, 1195
4768, 1663
931, 478
1832, 917
734, 424
943, 280
3724, 2194
1268, 673
4088, 2424
1120, 613
1318, 830
550, 289
475, 245
3194, 1419
3996, 1484
1133, 633
655, 413
2791, 1032
2750, 1067
3837, 2142
3054, 1317
1167, 855
484, 235
1440, 759
3539, 1932
4089, 2184
673, 285
2990, 1648
2875, 1170
1822, 760
853, 289
4345, 2552
1993, 920
3475, 2173
1399, 615
2876, 1242
2502, 1642
2301, 1361
3985, 1482
432, 234
1239, 708
3063, 1799
369, 155
1247, 440
956, 323
1263, 677
2522, 1121
473, 198
810, 292
2728, 1129
3023, 1191
2743, 1141
2408, 1465
1016, 234
5482, 2778
2162, 1164
2554, 1085
1275, 564
312, 139
801, 305
2179, 1019
1130, 626
547, 312
993, 322
1346, 623
1817, 968
443, 192
950, 520
736, 404
914, 388
1128, 398
994, 542
2208, 941
341, 166
805, 266
540, 209
3077, 1175
1458, 712
2280, 1161
2558, 1146
4144, 2069
1154, 592
1009, 424
1283, 775
3696, 2138
408, 171
1825, 987
493, 277
625, 411
2973, 1094
1130, 376
3295, 1459
2532, 911
808, 379
849, 305
869, 584
1130, 651
3649, 2291
3427, 1234
2449, 1266
839, 532
3167, 1417
967, 624
2108, 1016
2520, 1153
3532, 2186
1441, 827
2384, 974
435, 196
3651, 1902
3187, 1959
385, 182
839, 339
634, 263
1329, 607
3159, 1995
656, 297
1242, 582
548, 316
1255, 541
1736, 669
3371, 1268
918, 493
3261, 2124
1270, 536
699, 290
2207, 1064
3101, 1768
704, 481
1467, 976
3852, 2243
878, 484
3583, 1574
1961, 948
4097, 2260
2707, 1043
654, 417
3413, 1256
2137, 1055
4547, 3014
2163, 892
3123, 1239
3279, 1335
3827, 2544
1990, 1120
756, 270
1526, 787
4329, 1614
3911, 2561
4521, 2402
797, 301
2635, 1514
3580, 2322
1178, 626
3307, 2137
3160, 1176
1073, 533
674, 373
495, 224
837, 554
1455, 576
2894, 1317
592, 282
2347, 1087
346, 206
3581, 1488
2232, 895
2426, 1176
439, 242
465, 211
694, 492
3819, 2225
1395, 722
2589, 1047
1246, 669
1013, 512
1068, 345
694, 285
753, 291
3393, 1485
3695, 2211
1918, 1087
4356, 2576
2951, 1064
604, 229
2386, 1308
523, 260
3745, 1374
2712, 1179
3014, 1309
2279, 999
408, 182
802, 475
2083, 959
2136, 1131
2801, 1053
2509, 1025
2873, 1111
2427, 1163
2483, 1576
605, 208
1298, 740
986, 337
4773, 2821
3473, 1293
1178, 651
3198, 1142
2386, 968
2786, 1275
3769, 2344
590, 285
464, 249
1022, 572
1936, 1071
4321, 2862
3561, 1313
1149, 351
612, 303
916, 459
891, 565
344, 179
3999, 2471
1151, 533
736, 472
4034, 2407
934, 566
3800, 1356
2500, 1039
992, 353
2769, 1411
2360, 1164
618, 247
3010, 1469
3706, 2108
1207, 760
1287, 708
3329, 1301
4365, 2631
4140, 1635
760, 394
523, 355
3629, 2106
1175, 616
1099, 354
3607, 1650
696, 430
1024, 504
1892, 1203
3153, 1251
3393, 1108
2000, 962
939, 502
3288, 1871
1155, 359
981, 361
349, 195
2962, 1037
2741, 1125
2195, 1022
2377, 967
748, 448
1259, 553
2224, 1027
2094, 1058
1088, 614
655, 234
3618, 1428
1926, 1044
1312, 832
676, 305
4044, 2448
378, 173
2734, 1368
504, 220
635, 261
2225, 1322
682, 316
259, 117
3685, 2476
3554, 1355
3208, 1380
422, 247
568, 196
4302, 2306
1440, 609
3999, 1997
4422, 2441
3355, 1230
1027, 450
4000, 2033
3308, 1302
388, 211
4448, 2523
782, 491
1200, 544
447, 215
639, 200
576, 275
486, 244
750, 249
3384, 1296
3675, 1471
3685, 1360
779, 292
3765, 1322
3734, 1985
696, 278
626, 387
876, 491
1568, 816
3779, 2108
3281, 1909
3997, 1570
345, 131
2412, 1495
3362, 1302
2776, 1210
3904, 1509
428, 228
1258, 390
2420, 1031
1343, 669
3810, 1507
372, 224
3289, 1231
1419, 669
597, 242
2240, 1010
1922, 772
1391, 596
910, 582
560, 268
3090, 1263
4219, 2263
1030, 500
2768, 1398
1185, 373
2373, 876
2421, 969
1048, 545
1050, 622
2895, 1332
431, 211
802, 385
932, 307
4398, 2287
403, 187
3179, 1264
773, 394
648, 411
1005, 528
3739, 2152
2625, 1287
3384, 2010
1105, 489
887, 291
1153, 504
3527, 1226
1282, 540
3340, 1192
3644, 1416
2533, 1032
509, 283
3321, 1325
941, 366
4690, 2597
607, 221
3578, 1355
3260, 2022
1717, 904
2318, 906
3560, 1406
966, 390
1001, 617
3827, 2382
2747, 1273
2568, 1112
1753, 939
619, 270
2600, 1463
3126, 1159
1208, 630
3194, 1902
1280, 727
3616, 2419
364, 157
2515, 996
342, 172
462, 168
560, 292
1251, 528
1475, 596
530, 192
1058, 854
1522, 690
695, 273
1535, 690
1198, 673
3370, 1373
1655, 826
828, 511
430, 270
425, 190
2180, 973
1187, 611
1329, 818
2950, 1221
3286, 1213
3016, 1177
780, 321
3132, 1496
348, 168
2543, 1602
516, 276
1284, 484
696, 295
780, 259
812, 315
3925, 2438
928, 542
3456, 1360
845, 290
960, 326
689, 299
3769, 1267
3622, 1528
516, 217
2118, 986
925, 329
924, 449
3698, 1341
1832, 1015
1002, 532
2095, 1102
693, 233
2681, 1172
665, 455
1210, 533
1011, 605
1226, 578
1190, 634
1304, 708
2300, 986
2832, 1415
2218, 1284
692, 388
2113, 1064
3727, 2217
3296, 1471
2668, 1050
1043, 517
4308, 2044
1567, 805
2780, 1715
889, 266
837, 319
3334, 1566
3525, 1358
2366, 1162
3281, 2101
1651, 557
528, 287
1725, 907
2487, 1219
3137, 1206
696, 272
2787, 1234
479, 212
503, 195
1443, 950
814, 299
693, 225
3557, 1388
424, 266
962, 401
3149, 1144
3744, 2231
545, 276
763, 455
2746, 1909
640, 361
1063, 594
2653, 1276
544, 213
2769, 1167
3493, 1302
517, 216
1099, 593
2686, 1484
521, 240
5567, 3109
2894, 1950
332, 205
3061, 1163
2294, 1143
3196, 2152
499, 201
3449, 2061
1417, 636
2441, 1157
246, 130
2838, 1091
376, 185
459, 182
2794, 1333
809, 449
1951, 963
772, 470
2552, 994
963, 343
3240, 1462
2512, 1012
737, 312
135, 67
623, 427
443, 186
3379, 1257
3641, 2196
2894, 1078
2804, 1191
1586, 838
525, 205
2701, 1101
1729, 771
2911, 1219
780, 274
621, 218
2811, 1271
686, 331
2940, 1236
876, 436
2341, 938
3429, 2104
2654, 1768
2415, 973
655, 303
2301, 858
887, 337
508, 350
1105, 623
4349, 2498
905, 306
2592, 1656
479, 227
1035, 565
1054, 381
574, 338
3708, 1970
3353, 1216
539, 319
2426, 1127
397, 253
930, 305
3931, 2279
931, 432
2147, 1284
928, 311
580, 197
993, 318
1631, 727
1182, 545
862, 308
2139, 1043
2818, 1251
4319, 2276
1266, 383
756, 324
1308, 415
2156, 784
2553, 1087
722, 460
1072, 606
2773, 1354
631, 378
1805, 944
758, 267
2193, 1241
1891, 878
1415, 361
545, 321
3840, 2003
2810, 1703
3115, 1848
1042, 581
264, 174
4492, 2321
816, 329
3583, 1513
2841, 1072
306, 170
913, 285
740, 413
574, 274
2972, 1399
3245, 1026
1666, 660
965, 513
2976, 1017
2725, 1106
2388, 1119
4029, 2390
791, 516
3220, 1292
305, 149
2718, 1108
706, 466
1217, 603
417, 196
854, 538
3266, 1517
3594, 2111
901, 299
2395, 880
668, 401
2112, 1005
560, 238
770, 363
597, 232
3704, 1971
258, 119
814, 402
2329, 1405
3866, 2049
1860, 1100
1740, 1110
1632, 589
2452, 1145
719, 468
2821, 1273
756, 246
1375, 649
1089, 380
2130, 1159
3618, 2042
1143, 519
3274, 1359
872, 336
976, 283
889, 534
3432, 1199
263, 124
1206, 574
774, 266
4065, 2260
3044, 1332
1052, 540
3361, 1314
1266, 569
1074, 534
2698, 1074
516, 213
322, 158
1189, 686
1064, 507
330, 161
1586, 627
1491, 624
1642, 670
493, 254
939, 567
3807, 2373
475, 193
1377, 608
3286, 1231
3785, 1309
3683, 1426
1310, 805
1086, 429
2896, 2032
822, 425
534, 205
255, 146
1844, 910
1387, 687
1078, 707
4737, 2582
724, 302
3840, 2163
660, 353
300, 150
782, 593
2784, 1064
1418, 649
3314, 1197
5172, 3007
296, 143
3041, 1061
1451, 302
3534, 2185
1083, 523
3039, 1981
591, 281
641, 383
3402, 1424
578, 395
3709, 2074
1501, 681
333, 194
578, 301
701, 282
311, 152
1066, 545
2486, 977
1554, 789
223, 138
1809, 837
486, 195
2428, 1125
756, 408
1495, 845
1532, 610
4962, 2808
2672, 1159
538, 223
413, 169
3362, 1889
1553, 679
2862, 1289
3052, 1215
660, 264
542, 262
278, 144
860, 306
4144, 2525
325, 164
3154, 1235
2946, 1401
482, 206
3531, 2322
2363, 990
511, 266
1422, 552
689, 261
1018, 503
1374, 730
757, 248
3189, 1266
670, 259
3018, 1845
3750, 2097
2295, 997
2709, 1812
4104, 2421
1815, 972
3937, 1390
3531, 1988
2459, 1177
2826, 1047
1861, 721
1343, 667
4000, 1489
1342, 422
1529, 650
370, 163
2147, 927
842, 437
1435, 680
765, 524
938, 371
1348, 633
2842, 1773
2386, 1098
778, 468
541, 348
2504, 1159
2687, 1030
1267, 709
1250, 646
3674, 2139
571, 198
1442, 637
3103, 1291
614, 255
3375, 1831
818, 531
382, 240
2709, 1263
3377, 1329
3049, 1258
2491, 905
2472, 1073
462, 202
701, 418
1329, 840
2910, 1148
4231, 2372
1146, 621
2748, 1055
1226, 551
3053, 1877
943, 651
772, 471
2498, 931
1045, 522
2423, 1265
549, 209
670, 253
1135, 729
1240, 807
1369, 811
1164, 593
1423, 817
921, 320
936, 521
925, 435
559, 213
1148, 629
4121, 2484
775, 304
879, 516
3330, 1193
698, 304
555, 267
3091, 1228
3793, 2363
2400, 927
742, 272
2291, 956
3119, 1411
3803, 2076
1007, 535
3211, 1195
4241, 1391
1393, 506
1021, 549
588, 228
3045, 1898
3610, 2094
2981, 1178
2722, 1281
710, 234
951, 634
3729, 2083
3903, 2505
511, 217
3236, 1403
2784, 1224
2478, 1061
2941, 1164
1303, 762
812, 272
996, 310
1713, 711
1058, 632
1932, 937
2889, 1451
1466, 361
387, 176
535, 206
912, 527
957, 579
874, 612
3369, 2064
1352, 818
1443, 794
2699, 1610
3039, 1210
4199, 2485
4550, 2584
2543, 1275
1187, 599
891, 357
2581, 1310
821, 314
677, 266
1155, 501
1075, 575
737, 273
3444, 1972
943, 309
2349, 1167
3158, 1236
3502, 1178
882, 359
4044, 2422
2360, 1005
858, 372
3501, 1372
3717, 1578
489, 199
665, 270
960, 286
2464, 1049
1008, 331
1192, 560
1205, 611
649, 226
983, 297
819, 399
1039, 633
4267, 2402
795, 454
3233, 1375
855, 315
4846, 2634
1576, 920
471, 258
629, 242
367, 168
527, 228
592, 292
3289, 2034
1151, 489
1894, 1071
3836, 1465
822, 570
3884, 2443
660, 283
732, 443
4509, 2623
3589, 2074
1115, 473
1366, 700
3320, 2014
1010, 614
4090, 2233
654, 235
569, 256
596, 306
1942, 996
1524, 702
848, 314
3881, 1564
635, 233
643, 250
621, 384
1666, 827
1143, 624
4090, 1448
2115, 900
538, 210
863, 306
1794, 608
958, 351
3218, 1886
3973, 2154
1150, 545
796, 239
550, 336
3981, 2322
874, 506
707, 267
857, 547
2568, 1083
2631, 1319
2540, 1256
3906, 2215
3304, 1330
182, 109
1774, 870
2609, 1103
3342, 1990
447, 198
2651, 1115
440, 242
1968, 979
309, 187
561, 231
2988, 1338
2465, 979
3254, 1284
360, 196
2059, 985
902, 484
4903, 2682
390, 157
959, 559
3272, 1274
2952, 1191
3923, 2120
296, 159
894, 558
765, 281
3093, 1255
2734, 1667
2754, 1278
3401, 1487
2121, 1045
1669, 584
1343, 523
686, 268
635, 325
2299, 1001
3065, 1253
4126, 2117
3198, 1254
407, 169
1337, 798
2936, 1224
519, 176
479, 323
459, 214
1406, 625
3553, 2182
4089, 2479
3044, 1152
2745, 1557
2998, 1165
1488, 985
2159, 1107
299, 150
414, 206
747, 413
1063, 837
1186, 456
4145, 2162
546, 218
647, 359
674, 240
2828, 1198
2125, 835
292, 183
4155, 1476
2913, 1200
4388, 2695
1536, 766
3396, 1826
3428, 1375
1166, 369
1786, 938
1892, 995
3909, 2209
2623, 1154
1680, 741
1280, 549
812, 317
4024, 2164
2327, 1085
1857, 1002
4830, 2778
877, 315
1388, 566
685, 260
1746, 1044
487, 281
3076, 990
2389, 1135
3698, 2227
1005, 346
590, 228
1618, 847
822, 440
3219, 2083
509, 242
2422, 873
710, 386
3251, 1371
1263, 619
2798, 1524
4561, 1634
1271, 625
660, 294
3862, 1359
1221, 469
2101, 917
1899, 1037
4496, 2468
1756, 906
3709, 1402
3428, 1349
3663, 1839
810, 247
612, 394
3616, 1423
3420, 1266
297, 77
492, 176
2985, 1215
1390, 545
343, 220
519, 323
602, 280
907, 325
2586, 1234
2485, 1021
447, 277
456, 196
645, 303
2702, 888
4076, 2650
742, 281
3097, 1667
790, 323
511, 164
1875, 1245
954, 503
818, 455
1643, 665
848, 420
953, 458
607, 283
4240, 2393
518, 267
3230, 1245
813, 506
3684, 1850
2641, 1239
1891, 778
2126, 934
3679, 2308
693, 309
2632, 1131
1436, 670
3464, 1384
2547, 1013
1469, 790
3497, 1459
1939, 893
778, 338
2671, 1615
884, 330
3681, 1396
353, 139
3459, 1230
650, 312
3747, 1356
685, 295
495, 347
851, 276
3964, 2407
625, 325
507, 291
300, 123
901, 319
2475, 1219
3184, 1202
3285, 1312
3024, 1888
1442, 768
714, 270
924, 578
586, 225
817, 443
827, 468
1881, 995
320, 174
2639, 1026
1237, 455
2048, 1015
2822, 1414
3261, 1242
982, 544
1929, 1064
1897, 921
1646, 645
4365, 2647
3269, 1517
880, 514
837, 446
709, 358
969, 479
3714, 2506
2003, 1096
4290, 2333
5466, 2902
932, 356
2409, 954
4025, 2172
4000, 2381
2717, 1128
823, 327
646, 429
3650, 2003
731, 439
3831, 2043
3417, 1348
3988, 1397
178, 104
706, 236
760, 495
805, 494
1177, 777
5692, 3056
659, 269
1238, 635
3547, 2049
1445, 631
3147, 1120
1223, 576
3505, 1298
593, 255
1025, 347
2622, 1607
3556, 1300
1041, 435
781, 257
1309, 641
325, 169
4316, 2105
3696, 1539
1352, 824
3814, 2200
577, 203
641, 347
971, 576
3411, 1245
2462, 1180
1443, 907
1769, 958
3386, 2052
1173, 774
973, 701
1359, 664
2677, 1088
3137, 1334
562, 371
1775, 979
1089, 538
687, 247
344, 207
826, 296
1375, 812
2462, 1163
3937, 1292
323, 97
2209, 1112
3332, 2139
1378, 975
381, 156
1059, 552
675, 453
3296, 1774
2133, 1068
658, 451
351, 159
777, 276
4134, 2222
992, 562
564, 181
2072, 1091
2997, 1128
4997, 1631
3508, 1447
912, 465
1724, 763
1204, 894
525, 206
1011, 680
1134, 747
3117, 1186
2925, 1357
2265, 1065
4150, 2131
3988, 2428
1699, 937
3724, 2293
1267, 729
914, 272
1802, 829
2248, 1021
4540, 2466
4102, 1396
263, 143
780, 239
1531, 802
1253, 581
1496, 713
3534, 1540
3406, 1379
802, 512
1367, 675
526, 229
1215, 625
364, 177
795, 307
2296, 1092
1105, 752
3128, 1963
1053, 344
1761, 1051
1638, 379
2891, 1115
2703, 1672
4707, 1494
854, 488
1669, 608
2388, 1081
3342, 1894
395, 172
1336, 695
2276, 1132
1711, 701
4283, 2661
3524, 1312
1145, 685
382, 171
2865, 1137
641, 306
3167, 1291
860, 403
3928, 2235
729, 355
913, 548
908, 604
772, 250
1378, 677
3664, 1294
3859, 2469
696, 435
3940, 2371
716, 278
703, 245
2375, 897
403, 207
2526, 985
873, 347
663, 271
906, 564
3663, 1429
1058, 368
905, 492
3010, 1314
431, 172
3608, 1424
4055, 1461
829, 334
1272, 304
449, 231
3497, 1423
556, 238
4076, 1550
3445, 1414
642, 297
2138, 1340
597, 388
882, 475
3846, 2221
2682, 1584
3009, 1283
1134, 635
3152, 2069
1036, 509
2104, 1035
2618, 1072
1037, 640
4166, 1573
2781, 1019
427, 182
2876, 1769
555, 246
3076, 1126
446, 201
3289, 1763
2903, 1834
707, 305
1432, 703
1014, 268
590, 362
3621, 2305
1638, 890
3411, 1341
569, 284
624, 258
316, 143
4128, 2444
837, 483
563, 228
877, 469
3045, 1197
3878, 2048
5436, 2875
624, 256
863, 590
1385, 646
404, 275
2020, 1087
1723, 674
4250, 2572
1120, 626
348, 200
3221, 1330
976, 605
851, 418
3142, 1266
2198, 1038
1100, 594
576, 258
4951, 2865
1821, 904
1353, 584
599, 263
2954, 1123
401, 247
3412, 2052
4148, 2229
4417, 2263
2969, 1787
5392, 2899
1435, 654
1434, 726
999, 358
1026, 564
842, 324
4327, 2652
2295, 1080
1716, 728
1403, 666
1142, 358
625, 395
4117, 2489
1122, 704
1778, 818
2240, 985
1010, 488
3094, 1210
4950, 2691
4395, 2515
1332, 643
2661, 1437
653, 211
3424, 2006
3035, 1178
305, 201
909, 328
1332, 873
814, 283
1051, 235
1509, 656
723, 444
2660, 1563
3366, 1238
731, 408
1266, 545
3810, 1525
3055, 1143
3912, 2368
4174, 2296
3099, 1220
1552, 822
1157, 828
1206, 632
697, 427
2861, 1324
3778, 1457
1492, 701
908, 298
2531, 1398
2520, 1064
717, 434
653, 259
1403, 915
2098, 813
3252, 1195
1468, 568
639, 274
3714, 1332
386, 227
374, 202
474, 331
2316, 1008
2743, 1838
2968, 1149
3624, 1413
3047, 1113
3460, 1352
664, 250
2513, 1122
1629, 914
3021, 1913
463, 305
3230, 1322
199, 96
555, 232
3248, 1204
2104, 956
2349, 1045
925, 592
531, 242
2781, 1156
2250, 1040
1156, 674
640, 263
4991, 2771
3337, 2224
486, 240
2240, 876
2185, 1016
2995, 1859
597, 240
366, 216
1824, 1091
3460, 1431
1233, 617
3203, 1233
870, 456
1238, 463
3391, 2054
916, 325
422, 185
340, 144
1257, 738
2714, 1673
244, 137
2340, 1056
1099, 556
2281, 1240
3733, 1177
4951, 1753
3647, 1941
4279, 2324
638, 423
3075, 1300
2272, 1252
3446, 1217
3502, 2342
2093, 833
465, 212
2348, 1085
651, 408
2598, 1500
4046, 2698
1268, 724
1630, 709
716, 240
1437, 356
3197, 1282
4113, 2061
627, 349
1471, 845
771, 382
1826, 949
1483, 540
601, 252
2238, 1001
2821, 1268
861, 268
618, 243
1816, 941
2971, 1250
759, 461
825, 494
2201, 1005
876, 477
1134, 554
585, 277
790, 465
249, 170
670, 276
532, 224
3498, 2093
959, 557
4829, 2524
3671, 1325
607, 197
2317, 1053
3352, 1171
1788, 511
2233, 961
598, 218
2999, 1190
3235, 1995
2075, 994
1683, 979
724, 284
3568, 1412
3394, 1214
648, 229
745, 318
729, 284
1153, 284
3612, 2172
5223, 3068
550, 219
2830, 1177
2256, 1077
2137, 1105
959, 601
2609, 1349
2228, 1000
1934, 735
4048, 2044
3612, 2286
2935, 1203
493, 190
2762, 1273
1596, 937
604, 341
1558, 929
2633, 1145
1234, 661
2377, 1003
803, 511
2908, 1651
671, 214
1777, 985
896, 547
3793, 1564
928, 315
3158, 1905
545, 386
597, 341
738, 394
830, 461
938, 277
2731, 1272
3070, 1259
1280, 680
1323, 645
1006, 575
4188, 1454
1243, 475
3514, 1326
1970, 1112
2065, 1032
704, 264
850, 434
3232, 1239
2974, 1334
1901, 886
1266, 550
3669, 1475
1183, 681
4645, 2659
2134, 837
315, 170
423, 176
1513, 691
580, 246
337, 152
3556, 1450
3167, 1777
607, 299
2486, 1211
881, 515
662, 239
1100, 359
3549, 2097
649, 297
587, 243
3840, 1377
2841, 1038
4016, 1654
1521, 829
1242, 639
369, 208
3184, 1150
2428, 1067
2244, 1169
1832, 826
3119, 1310
4230, 1912
733, 354
2846, 1305
1681, 796
3312, 1215
2811, 1099
458, 193
458, 191
4620, 2682
978, 513
4303, 2273
1230, 436
750, 262
3568, 1367
3746, 2133
4012, 1976
751, 291
1082, 564
2537, 1297
355, 201
1021, 582
775, 485
2949, 1170
3723, 2316
471, 221
2598, 956
909, 510
3263, 1152
1136, 602
2779, 1671
1681, 624
400, 157
1032, 337
3112, 1498
541, 259
1354, 671
4296, 2315
619, 196
2912, 1852
1720, 807
3141, 1305
4368, 2602
3002, 1375
1696, 637
983, 688
2748, 1143
3551, 2240
345, 156
2916, 1085
4256, 2441
3326, 2040
3565, 1603
3067, 1611
1076, 267
2898, 1120
1212, 500
2789, 1162
3783, 1374
4659, 2535
1126, 277
924, 549
535, 227
2072, 826
3856, 2366
816, 450
3216, 1135
3074, 1689
1364, 706
630, 261
1124, 661
2963, 1164
2683, 1729
2897, 1709
876, 444
2493, 1001
1843, 694
544, 289
3084, 1963
4265, 2205
1428, 871
993, 622
2639, 1135
589, 373
575, 377
1615, 794
2333, 995
295, 133
3072, 1307
2382, 1308
2274, 1073
3876, 1351
979, 602
1378, 708
3668, 1520
709, 235
2679, 954
985, 592
953, 313
617, 315
2527, 1337
2748, 1233
3049, 1306
4146, 2687
568, 319
2351, 1109
330, 159
2640, 1010
3724, 2324
1061, 638
2669, 1415
1262, 590
794, 443
5522, 2704
1461, 972
1471, 892
244, 132
1811, 927
702, 428
960, 344
563, 255
3504, 1509
2659, 1469
564, 316
1155, 559
3482, 2413
638, 267
1017, 725
457, 265
2106, 1028
2286, 1418
520, 263
1181, 515
3232, 1520
683, 310
752, 304
3029, 1790
3155, 2045
1520, 691
481, 189
2960, 1676
2235, 984
2899, 1402
3452, 2047
667, 390
742, 242
607, 229
1997, 943
720, 276
3712, 2253
1128, 365
2268, 1045
1348, 483
2926, 1194
1067, 653
943, 341
1992, 755
4799, 2473
1746, 883
3374, 1917
951, 492
372, 182
3467, 1982
1407, 306
2878, 1333
2988, 1032
2873, 1537
624, 292
794, 467
580, 232
2150, 965
3648, 2053
3002, 1206
2321, 1456
1006, 479
3232, 1280
3043, 1184
625, 235
2830, 1654
4278, 2558
2809, 1291
805, 301
1213, 643
2916, 1630
320, 140
3238, 1831
954, 512
699, 361
561, 225
322, 133
2407, 1040
3116, 1405
531, 222
4331, 2741
3142, 1607
776, 258
5111, 2928
2273, 821
1409, 866
4240, 2336
2093, 1012
663, 210
1136, 778
699, 295
1391, 686
1843, 952
2470, 1225
3553, 1292
706, 422
655, 281
1328, 805
500, 218
2082, 1008
611, 250
2109, 879
2687, 1336
2102, 949
2444, 1013
3599, 2039
3535, 1262
722, 261
2370, 1263
3122, 1252
523, 189
625, 287
634, 287
772, 512
4308, 2444
1162, 671
739, 381
1181, 626
2344, 954
432, 227
4126, 1637
1099, 472
4459, 2393
1731, 1047
1522, 848
553, 231
1854, 846
776, 277
2873, 1186
3115, 1295
1316, 669
3757, 2047
4485, 2642
3793, 1459
2368, 1296
717, 370
1313, 640
2169, 1012
5093, 2669
1235, 484
339, 154
3160, 1256
3971, 2030
3047, 1204
945, 465
502, 243
3380, 1205
767, 369
837, 549
1026, 370
573, 350
3478, 1921
3253, 1604
2988, 1035
1652, 1021
989, 504
979, 506
3056, 1104
977, 529
673, 327
3668, 1907
832, 510
2280, 928
2578, 1105
1781, 905
378, 183
2465, 937
857, 460
1003, 342
3168, 1138
2681, 1474
3921, 2391
596, 250
465, 208
2504, 1392
4058, 1422
456, 188
1849, 866
419, 216
1338, 564
870, 464
2051, 1032
3152, 1274
1883, 698
2514, 1130
3174, 1397
255, 190
2298, 961
823, 448
944, 462
1443, 873
4883, 2716
1605, 380
2123, 1117
1508, 819
595, 227
1262, 502
624, 243
1009, 354
4525, 2719
3910, 2347
3041, 1269
3665, 1321
335, 173
3690, 2071
3053, 1108
459, 177
3245, 1481
642, 264
3241, 1851
3174, 1144
1752, 767
3714, 2284
3401, 1903
1638, 638
3176, 1444
3355, 1244
2445, 1516
3029, 1370
825, 291
4720, 2573
2489, 1136
1054, 599
1031, 567
3449, 1302
3760, 2334
1191, 653
660, 284
2608, 1646
2805, 1011
524, 243
1761, 830
3053, 1669
2953, 1692
640, 349
2949, 1913
833, 522
3286, 1181
1134, 595
766, 433
572, 240
872, 297
1700, 796
4216, 2484
256, 174
4409, 1655
2271, 1118
2171, 876
3258, 2054
2760, 1450
740, 317
528, 235
3947, 2373
1057, 661
2678, 1310
3392, 1388
996, 464
3142, 1310
611, 251
781, 453
3418, 1374
2062, 1017
3050, 1409
605, 228
1152, 803
1063, 485
2629, 1136
899, 446
3589, 2188
3385, 1339
1127, 383
2318, 1106
1982, 913
647, 303
1396, 857
600, 387
2910, 1839
1107, 560
2297, 953
1447, 573
2586, 1213
1939, 992
3083, 1071
905, 554
2208, 1087
3594, 1804
1246, 786
374, 146
3677, 2453
250, 164
552, 241
1000, 326
3903, 1484
947, 568
2455, 1062
440, 182
1647, 896
1717, 1075
801, 519
787, 321
2199, 944
535, 294
1217, 573
584, 276
1367, 785
1192, 522
4164, 2523
3904, 2055
693, 292
1858, 1087
948, 312
1669, 783
1245, 644
3537, 2258
905, 546
1014, 613
3629, 1387
2740, 1098
902, 503
716, 434
511, 272
814, 540
719, 385
849, 504
2945, 1291
823, 284
891, 493
367, 170
579, 348
3026, 1261
1056, 482
4292, 2448
1304, 636
1089, 330
3073, 1325
2693, 1276
2655, 1229
391, 193
673, 288
1493, 766
3066, 1130
3121, 1243
708, 240
2295, 1046
2659, 1287
1713, 827
1929, 1027
1150, 483
1338, 642
2810, 1128
2611, 950
559, 188
2584, 1107
1951, 1025
908, 499
1198, 565
768, 421
744, 432
632, 277
1595, 1065
1438, 562
2716, 1218
531, 271
1363, 755
596, 249
864, 409
1199, 596
1544, 809
615, 282
1308, 611
1058, 508
613, 258
1835, 947
624, 258
2396, 1559
2610, 943
4048, 1514
3211, 1198
1789, 1167
398, 228
1475, 768
2964, 1056
2312, 1086
3474, 2262
906, 301
1049, 593
492, 193
445, 215
3005, 1386
885, 493
5074, 2779
1132, 493
2119, 926
3032, 1274
2813, 1323
492, 306
2320, 1051
587, 226
930, 325
534, 223
1190, 268
1713, 996
1690, 814
1099, 525
1055, 520
3957, 2019
3366, 1455
2240, 501
1252, 380
1753, 867
2890, 1368
896, 283
762, 291
3253, 2005
774, 270
3152, 1230
1357, 730
2594, 1078
3475, 1417
2376, 1246
849, 450
699, 270
2146, 790
3263, 1264
735, 422
4445, 1557
2741, 1333
844, 472
2943, 1600
306, 156
3345, 2252
326, 155
1253, 654
388, 179
4670, 2712
362, 157
3738, 1513
3525, 2096
1291, 708
2902, 1087
5201, 2556
1054, 461
679, 246
2114, 1126
3308, 1270
1695, 779
833, 283
947, 266
2022, 998
3183, 1251
2813, 1301
605, 317
960, 259
1982, 1057
799, 434
2604, 1139
1769, 848
1912, 1224
1962, 1020
1763, 1077
4490, 2822
577, 247
830, 299
2671, 1414
773, 336
3683, 2066
912, 280
676, 277
3963, 1404
3715, 1861
1452, 354
946, 563
1761, 1082
2665, 1269
3393, 1851
812, 298
684, 248
1328, 645
1540, 997
246, 145
3660, 1275
1851, 1013
572, 235
2894, 1193
1240, 821
336, 226
948, 571
561, 226
1682, 773
1156, 513
3930, 1542
1956, 1117
517, 185
455, 211
499, 256
517, 215
1180, 618
303, 125
354, 149
1416, 704
392, 180
629, 421
3617, 1626
995, 571
1618, 1073
2462, 1158
798, 497
3137, 1249
3658, 1917
4355, 2415
1221, 758
849, 557
4307, 2652
504, 219
4064, 1389
2384, 1183
212, 143
4426, 2531
795, 282
3920, 2368
2517, 1070
1544, 773
890, 552
1258, 709
4138, 2725
3576, 1841
327, 168
3036, 1926
3265, 1952
4002, 1496
822, 276
3053, 1670
2653, 1248
2636, 1222
3623, 1210
3482, 1322
3011, 1115
1727, 818
773, 417
4237, 1796
3105, 1209
1372, 838
468, 203
2487, 1145
1872, 1193
2449, 1579
315, 163
653, 371
2465, 1070
3303, 1206
601, 209
664, 419
1302, 620
3060, 1137
395, 196
2035, 814
372, 242
676, 223
2183, 1041
652, 265
3120, 1977
273, 178
3585, 2206
867, 284
1066, 266
854, 284
3731, 1360
2549, 1062
3473, 1345
1985, 882
2888, 1330
482, 249
882, 283
2723, 1135
1244, 811
3569, 1319
432, 217
597, 314
3649, 1334
932, 286
876, 534
489, 194
1167, 543
3797, 1390
3151, 1836
3536, 2318
640, 239
519, 204
1050, 709
583, 362
2736, 1227
768, 527
2541, 1104
644, 386
450, 230
1618, 869
507, 271
806, 533
637, 340
338, 237
984, 502
1924, 941
2226, 1370
1034, 530
1574, 727
689, 250
774, 430
3183, 1111
4779, 2521
3146, 1296
1461, 759
1901, 1086
1935, 1205
2397, 1052
668, 249
656, 416
3991, 2540
671, 269
3245, 1355
3840, 1406
315, 192
3793, 1643
4204, 2173
3196, 1314
3619, 2119
2511, 1006
2209, 917
3537, 1462
1412, 641
1048, 343
3841, 1398
322, 175
3765, 1347
1490, 675
1054, 404
1961, 1046
2961, 1267
1950, 1092
900, 306
2942, 1251
2303, 939
2054, 942
965, 598
2214, 1073
3948, 2318
3704, 2066
743, 270
2370, 1038
3448, 2013
3071, 1892
429, 225
1004, 622
3586, 1449
2829, 981
767, 464
1781, 845
1026, 567
1893, 989
3208, 1298
3915, 1338
331, 196
3003, 1967
3874, 1497
2493, 986
766, 319
3474, 1431
1509, 510
3152, 1843
1269, 674
5085, 2634
1320, 552
3657, 2031
355, 161
1139, 565
2629, 1175
4320, 2504
486, 330
2840, 1334
3190, 1332
574, 231
2320, 1169
1354, 581
83, 25
3682, 1326
3384, 2248
4216, 1987
3586, 1516
504, 254
3826, 2322
1333, 487
5051, 2644
258, 122
3781, 2249
3753, 2006
3053, 1163
3085, 1078
1297, 594
2463, 912
2955, 1321
2476, 1149
944, 342
1297, 679
1116, 649
761, 313
2993, 1231
851, 342
3672, 2253
2647, 1223
3233, 1112
675, 248
536, 365
443, 208
5535, 3476
596, 392
390, 190
2262, 1083
1123, 578
2323, 1076
338, 157
952, 317
2762, 1092
1009, 501
3426, 1326
812, 426
636, 245
439, 187
815, 303
3586, 1774
2430, 1006
916, 411
3586, 1182
589, 277
996, 623
409, 191
3472, 1516
558, 250
2434, 1244
2240, 1188
1734, 822
928, 480
630, 249
1064, 761
3458, 1925
753, 303
962, 492
612, 334
975, 435
1370, 645
4545, 2248
2797, 1265
722, 424
631, 284
281, 166
637, 264
2997, 1269
1589, 661
859, 340
3209, 1277
483, 201
1647, 996
1247, 649
2983, 1200
686, 340
2015, 1156
831, 418
2744, 1208
4462, 1517
327, 139
966, 503
2483, 1141
206, 129
927, 263
1618, 887
555, 339
2679, 1276
1372, 721
728, 343
231, 129
3184, 1243
549, 381
4254, 2423
1025, 299
594, 265
1027, 631
289, 163
756, 299
377, 168
2827, 1755
3519, 1273
1873, 935
820, 425
2223, 927
458, 211
3361, 1946
3777, 1426
762, 443
4005, 1347
1641, 875
1925, 976
5228, 3168
3915, 1452
2089, 965
3029, 1232
3044, 1129
448, 214
763, 516
968, 359
608, 262
858, 545
3338, 1377
1568, 784
3098, 1209
4407, 2540
3345, 1886
372, 163
2522, 1153
2690, 1443
1488, 784
3492, 2225
826, 471
2841, 1203
573, 208
2655, 1647
2031, 1066
2505, 1236
1004, 544
3609, 2049
502, 246
1125, 613
1729, 643
800, 418
732, 291
4163, 2250
678, 302
2832, 1172
547, 253
3282, 1404
858, 536
1102, 566
2639, 1108
3244, 1325
1265, 387
476, 244
683, 398
3454, 2112
1477, 722
2169, 882
2985, 1279
368, 198
1819, 987
1469, 744
255, 78
2446, 1139
3531, 1905
3718, 1265
3354, 1738
456, 180
2886, 1021
654, 432
1482, 724
3031, 1202
3826, 2135
623, 272
942, 389
3346, 1243
1936, 1145
3280, 2005
1144, 642
4153, 1577
646, 366
1363, 389
490, 200
1480, 783
2017, 1094
1019, 308
1033, 518
542, 272
236, 76
433, 203
873, 398
2605, 1028
2794, 1299
1792, 830
3447, 1260
3587, 1377
273, 143
957, 500
416, 172
623, 404
886, 267
908, 297
2060, 1023
3650, 2294
391, 173
673, 253
3318, 1391
2941, 1243
551, 250
1047, 536
1970, 1023
1258, 621
3359, 1700
472, 299
3490, 1595
631, 378
2053, 904
3522, 2139
638, 250
361, 237
781, 471
2000, 849
271, 146
1755, 830
3986, 1367
2716, 1036
1172, 576
3585, 1380
2830, 1125
2910, 1998
501, 222
1869, 541
489, 333
4348, 2351
893, 444
1299, 693
3676, 2008
819, 379
569, 219
595, 213
1473, 835
1809, 901
840, 409
2304, 1030
942, 337
492, 336
1331, 664
965, 321
1671, 775
2856, 1827
1419, 624
872, 247
457, 170
741, 265
3727, 2217
3455, 2139
383, 192
2050, 981
3132, 1261
1884, 693
3149, 1167
794, 289
933, 563
2550, 1053
1037, 608
504, 290
2456, 1093
356, 169
3989, 2187
301, 178
1064, 588
3455, 1258
1024, 583
3986, 2397
3316, 1229
1367, 595
1590, 505
2738, 1025
3360, 1303
782, 452
2796, 1164
2379, 1140
3723, 1440
1292, 667
512, 201
252, 153
2891, 1229
1212, 655
589, 283
2831, 1604
3370, 1460
3800, 2313
4290, 1502
718, 239
2935, 1271
575, 256
1465, 858
653, 238
464, 315
1108, 586
883, 330
916, 615
3856, 1267
1086, 567
1106, 398
1445, 703
3523, 1335
864, 529
730, 372
310, 141
2330, 1249
296, 170
2002, 1167
3651, 1549
2809, 1336
772, 316
338, 179
1110, 559
925, 561
3132, 1406
803, 521
818, 264
3117, 1182
2510, 1117
1240, 679
2322, 1030
997, 547
3406, 1449
517, 196
2086, 1048
1347, 935
4279, 1456
2683, 1030
4390, 2488
839, 419
3211, 1915
4321, 1473
3347, 1392
289, 174
556, 246
4247, 2324
625, 265
609, 198
2301, 1026
851, 414
2279, 1015
3658, 2181
1669, 751
4226, 2253
473, 192
2868, 1227
3626, 2134
574, 368
668, 211
1069, 493
3735, 1308
2890, 1201
1752, 708
246, 163
379, 177
3652, 2197
4843, 2561
304, 164
361, 177
1312, 715
2616, 1116
474, 246
644, 229
4678, 2567
3461, 1866
1502, 819
2223, 1146
3626, 1292
1075, 543
4089, 1465
3010, 1271
2814, 1060
3730, 1393
1577, 1073
1012, 364
2696, 1696
448, 201
518, 213
468, 264
3078, 1463
1487, 806
3134, 1412
2395, 1333
2262, 972
583, 214
3160, 1268
3533, 2216
1110, 554
2913, 1261
2093, 1116
2608, 1038
1522, 550
1103, 604
894, 443
649, 256
5343, 2712
4281, 1588
1060, 317
1019, 485
1025, 692
2748, 1009
3349, 1261
1614, 892
1298, 626
2405, 1134
3233, 1746
3365, 1356
2756, 1720
4016, 1439
3433, 1832
2097, 873
1037, 602
323, 171
582, 227
1339, 440
615, 239
1028, 517
2126, 1114
1507, 705
1116, 539
494, 259
1693, 722
3904, 1471
1194, 650
398, 173
709, 407
2173, 1139
2753, 1262
808, 529
4379, 2415
1520, 597
751, 227
1131, 642
3332, 2140
2913, 1130
1151, 579
520, 187
2597, 1060
620, 248
910, 588
513, 189
2442, 1013
930, 404
1590, 905
2054, 1076
2614, 1270
3873, 1347
2286, 1171
2419, 1091
1357, 385
322, 196
538, 235
69, 1
1198, 284
323, 178
1483, 775
4573, 1553
4580, 2587
803, 526
3051, 1217
638, 377
3043, 1247
807, 279
369, 172
3897, 2143
707, 272
2277, 1060
2982, 1325
2241, 1078
478, 195
2504, 1708
1984, 1070
4083, 2322
4358, 2480
1380, 660
2202, 983
2958, 1161
3439, 1493
4981, 2659
623, 236
3407, 1303
1831, 862
1803, 946
464, 198
435, 201
486, 197
1602, 937
4360, 2375
1914, 819
3514, 1338
3590, 1362
527, 322
722, 194
2201, 934
2926, 1309
3963, 1419
1399, 615
4032, 2112
2506, 979
2879, 1080
828, 306
1733, 745
1212, 334
551, 262
1316, 756
1310, 717
3703, 1254
4085, 2338
3275, 1434
1165, 518
512, 246
1173, 662
3171, 1174
1077, 558
1225, 642
1279, 631
734, 318
1401, 584
4715, 2658
4472, 2445
2358, 1055
2525, 891
859, 339
813, 359
506, 258
886, 458
938, 483
1904, 956
396, 257
415, 176
931, 336
2878, 1129
3586, 2296
1449, 604
730, 445
287, 174
1205, 531
724, 300
1308, 739
2677, 1612
708, 312
4450, 2729
2636, 1121
4072, 2685
1977, 762
626, 239
1788, 609
2776, 1109
998, 508
1513, 695
928, 429
727, 294
416, 190
1619, 730
2782, 1633
734, 451
3632, 1259
3849, 1211
2934, 1215
1166, 697
1090, 606
610, 329
472, 169
1295, 738
2633, 1155
3628, 1279
2033, 983
541, 266
1305, 658
388, 167
1425, 399
3491, 1248
2411, 1545
747, 292
967, 438
2351, 1083
302, 146
1395, 730
1074, 663
1519, 751
1076, 508
1174, 633
1257, 792
3651, 1901
2087, 1088
1225, 791
3179, 1223
1584, 955
327, 176
2662, 1119
3083, 1217
632, 403
1009, 597
2072, 1125
2240, 1253
3200, 1965
3955, 1388
2748, 978
644, 221
730, 398
3167, 1280
385, 167
1242, 646
529, 242
540, 241
1983, 947
803, 296
3199, 2118
3264, 1866
1505, 627
1351, 366
3389, 2056
740, 250
2729, 1273
288, 131
290, 160
810, 467
564, 272
654, 266
439, 191
1615, 775
1609, 728
3166, 1244
235, 119
2564, 1102
2480, 1196
3073, 1971
4488, 1523
682, 316
902, 374
1411, 578
4087, 1511
4691, 2612
465, 297
4059, 1481
4022, 2090
2924, 1361
1084, 633
749, 260
3494, 2042
824, 533
2329, 914
1062, 333
528, 219
679, 227
2875, 1266
544, 205
711, 280
1771, 793
820, 312
3314, 2142
2455, 1033
385, 163
3733, 1446
472, 264
1612, 668
2005, 875
749, 263
3022, 1182
564, 274
2881, 1103
2599, 1564
1844, 1114
2668, 1028
1088, 540
1340, 603
2075, 1466
219, 119
952, 339
496, 290
1745, 855
3038, 1327
1279, 716
635, 243
367, 170
1296, 565
3452, 1798
1454, 780
3090, 1304
1789, 1214
3707, 2214
3987, 1419
3753, 1459
2994, 1788
847, 483
2564, 1034
429, 205
328, 132
4083, 1596
4104, 2362
3923, 1374
1782, 865
4529, 2579
2207, 1014
362, 170
4060, 1615
3729, 1875
2911, 1451
919, 665
801, 227
3548, 2168
780, 209
2104, 941
3264, 1838
1933, 733
538, 232
1250, 312
595, 275
3172, 1643
682, 237
1123, 708
699, 240
1986, 551
1527, 655
3214, 1247
558, 266
467, 196
3349, 1310
1051, 579
3527, 1322
1298, 649
2657, 1152
635, 275
5073, 2448
3068, 1946
880, 295
3570, 1364
3350, 2205
540, 210
433, 231
2100, 1079
546, 234
2418, 1023
652, 390
755, 468
2676, 1279
2862, 1006
682, 259
2899, 1925
2850, 1254
2202, 963
1378, 512
544, 221
884, 315
256, 121
987, 562
4999, 2629
1173, 700
2400, 1211
2647, 1111
1567, 980
630, 364
4720, 2458
587, 287
321, 160
2990, 1142
676, 268
767, 340
938, 320
2790, 1660
932, 373
3872, 1981
593, 356
1705, 1168
1929, 1025
656, 420
3020, 1314
1624, 592
2681, 1202
3629, 2205
3141, 1492
1169, 852
674, 272
648, 216
1332, 643
601, 223
681, 285
448, 175
1726, 1104
3293, 1271
2958, 1592
816, 464
245, 132
2437, 1045
3520, 1993
4505, 2469
601, 228
1897, 818
2654, 1585
443, 202
957, 335
2079, 935
3438, 1297
827, 484
2071, 1403
3265, 1720
414, 167
2171, 952
543, 342
808, 554
525, 225
405, 161
739, 424
346, 155
2369, 1316
2371, 1186
1506, 618
3515, 2135
875, 446
3258, 1219
3156, 1213
810, 485
1891, 888
586, 264
2408, 1236
2865, 1849
3618, 2214
2252, 1062
1217, 723
1184, 593
1803, 786
839, 327
1522, 884
4413, 2196
2426, 918
2980, 1170
1413, 918
1366, 380
441, 276
315, 216
729, 481
433, 312
4172, 2341
1040, 498
1692, 1238
4393, 1654
847, 417
3531, 1933
2822, 1167
1029, 357
4629, 2638
2550, 995
2454, 1411
520, 210
915, 469
2500, 1279
835, 571
2596, 1033
991, 388
1239, 581
3164, 1423
3942, 1412
3226, 2005
4170, 1445
1905, 781
586, 333
3007, 1834
615, 357
1835, 846
4364, 2294
787, 443
673, 362
4721, 2652
778, 306
1185, 587
522, 278
670, 376
1095, 643
826, 486
3990, 2285
811, 553
5416, 2998
3237, 1282
3246, 1332
2695, 1270
622, 363
3433, 1340
4005, 1482
237, 132
517, 265
379, 165
3083, 1195
3027, 1323
607, 291
929, 315
1303, 682
2445, 1036
3493, 1345
2114, 1040
469, 277
2955, 1821
3146, 1265
3561, 1548
3654, 2004
3034, 1086
865, 550
705, 416
548, 198
439, 177
1537, 798
3915, 2267
3258, 1554
1147, 658
3117, 1312
836, 405
2890, 1706
584, 255
3629, 1453
665, 276
3345, 1417
3252, 1933
792, 298
804, 307
4147, 2254
728, 392
3511, 1979
529, 195
1980, 935
1368, 674
533, 216
982, 492
3028, 1411
251, 123
1358, 847
375, 204
367, 188
932, 278
1631, 479
764, 486
429, 162
1995, 873
868, 572
691, 406
466, 204
591, 296
723, 287
516, 278
912, 345
3785, 2281
926, 588
2181, 952
1009, 522
1100, 687
1103, 517
2484, 1064
402, 164
985, 601
2849, 1340
579, 269
1971, 967
712, 243
3982, 1493
636, 237
570, 217
2158, 931
743, 437
1839, 974
3105, 1225
861, 511
549, 352
1272, 570
655, 238
3088, 1319
763, 286
2927, 1219
3213, 1324
957, 283
3958, 1536
1226, 658
3380, 2153
3900, 2225
757, 260
496, 259
1162, 683
694, 247
4130, 2516
402, 175
2906, 1056
3661, 2303
402, 262
3266, 1217
2032, 1481
4180, 2126
1842, 770
3493, 2088
883, 580
527, 380
3782, 2177
2364, 1176
2740, 1593
342, 196
538, 221
1031, 520
370, 255
4269, 2573
3630, 2414
2103, 1043
785, 422
1141, 580
3654, 2209
2912, 1202
1076, 619
3196, 1416
2527, 1297
3172, 1251
2760, 1284
3383, 1291
567, 237
1561, 695
2047, 933
294, 159
2630, 1284
532, 260
1222, 633
628, 279
4093, 2414
1528, 357
553, 213
908, 221
3493, 1389
1211, 707
4011, 1558
3119, 1574
2690, 1115
827, 298
3708, 2107
4447, 2469
1580, 740
810, 367
1589, 377
3297, 1836
902, 591
290, 190
538, 232
3277, 1159
3837, 1297
687, 247
2409, 1048
1046, 260
812, 296
3900, 2201
4474, 2618
2399, 1001
670, 244
796, 298
733, 263
2393, 1079
2854, 1256
2058, 1134
1139, 584
3325, 1386
700, 264
1316, 497
1391, 756
419, 233
3759, 2234
821, 324
1080, 318
3342, 1967
739, 278
1875, 798
2215, 1204
2384, 1294
5539, 2978
649, 305
793, 282
3086, 1234
350, 179
3308, 1959
3980, 2239
624, 196
2600, 1300
2292, 1106
1213, 553
3699, 2192
783, 529
1087, 511
3991, 1413
2586, 943
805, 342
1778, 999
1271, 833
3624, 1480
920, 561
439, 214
3442, 1360
3577, 2335
947, 502
860, 421
1475, 808
2636, 1322
1407, 763
577, 314
351, 152
2240, 1066
949, 330
957, 366
1396, 664
1504, 340
729, 304
1085, 344
2421, 1129
860, 329
666, 259
463, 262
557, 324
2657, 1174
588, 239
3979, 2760
967, 363
1417, 669
664, 396
1295, 833
2755, 1324
1485, 677
2663, 1265
713, 406
3666, 1465
2504, 1103
446, 188
4014, 1453
2049, 881
605, 373
1116, 601
672, 302
772, 464
918, 509
3787, 2128
494, 255
3570, 1129
3365, 1304
2570, 1084
439, 290
3326, 1265
466, 190
364, 198
3472, 2216
458, 229
1383, 741
669, 263
3285, 1524
654, 264
5247, 2337
3822, 1242
2673, 1065
3074, 1367
516, 273
692, 304
1189, 633
2370, 1204
701, 275
3989, 1431
730, 359
1694, 852
2075, 908
4194, 2452
520, 223
502, 255
2352, 1194
540, 346
2189, 850
4628, 2754
405, 192
619, 398
4934, 2522
783, 431
3448, 1537
820, 288
3639, 2348
335, 195
669, 290
719, 244
721, 248
797, 396
2925, 1000
952, 532
4340, 1742
765, 298
370, 176
845, 588
589, 276
650, 391
524, 205
619, 279
3114, 1398
496, 263
4003, 2392
2580, 1085
2957, 1060
2918, 1401
3476, 1476
782, 480
1224, 673
892, 596
351, 191
1409, 585
2105, 1037
2381, 1209
4702, 2599
617, 324
710, 406
625, 394
1184, 639
2479, 1016
2687, 1099
477, 285
4556, 1666
3057, 1408
1037, 466
3201, 1210
401, 216
4482, 2223
236, 85
497, 316
795, 320
584, 243
1213, 853
2580, 1184
3227, 2215
493, 310
1149, 555
1146, 656
4472, 2880
2302, 1065
1081, 461
4116, 2363
2891, 1738
1677, 758
1754, 898
2449, 1102
2248, 1431
2318, 1071
976, 532
3564, 2014
1310, 699
1329, 710
1200, 352
1407, 867
2071, 1007
4689, 2541
742, 361
2465, 1096
1333, 705
3042, 1170
2901, 1186
3631, 2298
334, 175
1156, 386
2882, 1740
4551, 2305
1910, 1102
485, 224
2558, 1110
2563, 1169
2877, 1961
759, 446
561, 210
124, 76
292, 136
3054, 1068
3629, 2406
187, 112
5484, 1867
2169, 1146
3296, 1993
3174, 1333
2985, 1229
939, 525
498, 175
670, 248
416, 236
1128, 577
223, 148
787, 326
1156, 521
1927, 986
2606, 1029
1636, 442
2032, 982
1310, 631
1399, 642
2914, 1226
499, 197
386, 204
3083, 1273
1307, 596
1413, 759
2243, 1027
2500, 1082
1153, 692
2590, 1037
581, 249
1046, 436
1869, 1217
1067, 577
1951, 888
3191, 1227
4863, 2175
3632, 1497
430, 201
953, 622
3683, 2437
1555, 781
725, 306
665, 385
3161, 1310
2679, 1644
3334, 1244
1874, 1057
2360, 1147
881, 523
569, 255
801, 403
692, 213
3607, 1441
3673, 2334
858, 310
1821, 1043
628, 208
742, 267
543, 403
4416, 2267
546, 211
3058, 1275
890, 425
445, 192
787, 294
387, 289
2655, 1245
517, 277
3317, 1119
2953, 1263
3042, 1540
534, 216
457, 194
2421, 1163
767, 485
3207, 1938
2748, 1202
1323, 642
352, 158
3593, 2288
2792, 1733
689, 278
2916, 1740
2414, 971
383, 275
1537, 773
3900, 2342
585, 211
471, 211
395, 201
1360, 571
570, 361
697, 435
2113, 1022
358, 163
574, 212
704, 512
1693, 637
2811, 1157
1983, 1039
3236, 1416
1168, 734
3131, 1799
736, 271
2757, 1535
939, 339
1506, 694
746, 469
1985, 989
3382, 2087
1350, 766
2325, 1028
998, 644
942, 462
568, 272
2542, 1059
453, 174
1965, 957
3097, 1444
2322, 1312
405, 182
283, 182
992, 520
3945, 2256
2700, 1096
3065, 1006
3528, 1968
2715, 1072
667, 206
2724, 1105
1652, 801
204, 106
637, 395
3854, 1468
843, 252
2028, 1107
3164, 1898
1452, 874
2087, 1082
1088, 530
3894, 1586
3364, 2105
3156, 1241
647, 263
753, 424
3150, 1899
316, 212
1939, 971
518, 339
3335, 1380
1365, 327
1066, 334
1201, 688
325, 193
940, 319
996, 529
4030, 1677
1561, 745
2949, 1867
540, 258
508, 251
2759, 1226
1273, 547
947, 567
3522, 2080
3998, 2266
517, 207
3557, 2117
4175, 2413
515, 220
3352, 2137
241, 127
396, 227
1068, 694
3384, 1721
4131, 1531
2338, 1110
3664, 1205
3128, 1125
738, 232
3319, 2224
3772, 1568
3800, 1431
4043, 2467
813, 300
1140, 440
2211, 1208
3518, 2168
3245, 2071
666, 398
2397, 1185
3309, 1555
936, 347
395, 181
3986, 2257
702, 237
1527, 512
882, 307
1385, 798
1082, 560
2962, 1320
1966, 896
2986, 1765
3562, 2355
565, 241
2775, 1654
384, 167
3697, 1963
2967, 1211
951, 465
3201, 2049
462, 197
409, 207
523, 398
3352, 1312
3424, 2155
2852, 1130
248, 166
3937, 2208
1696, 798
2754, 1235
639, 395
619, 279
1373, 465
553, 191
689, 468
3601, 2309
2601, 1031
1569, 717
426, 293
1196, 567
1187, 480
4623, 2707
884, 441
4947, 2701
628, 304
1539, 680
458, 231
3764, 2240
1773, 839
2919, 1720
2421, 1452
690, 422
686, 257
1341, 608
1781, 832
2061, 1045
2148, 1062
2534, 1104
311, 175
694, 280
1713, 768
1282, 665
854, 286
3712, 1275
881, 672
1379, 461
1356, 916
3169, 1269
3207, 1351
1268, 728
1621, 855
3745, 2130
1175, 602
2726, 1638
4357, 2424
1377, 600
603, 293
4097, 2179
449, 184
3725, 2148
555, 210
1939, 923
3598, 1136
3456, 2022
1220, 269
1264, 542
582, 203
473, 181
2731, 1201
1394, 691
2122, 984
442, 203
2397, 989
4330, 1580
353, 176
647, 353
736, 421
1120, 572
3619, 1985
1318, 648
1433, 637
407, 217
1789, 1032
4074, 2588
261, 175
1913, 938
2348, 1195
3179, 1966
1385, 586
3870, 1414
1367, 711
1441, 595
905, 274
530, 215
748, 478
816, 451
339, 191
1340, 697
603, 245
4420, 1495
474, 288
2952, 1251
815, 338
3121, 1998
529, 222
4796, 2373
2186, 1160
1316, 555
2194, 1029
908, 327
774, 275
1266, 640
575, 366
596, 367
4074, 1489
2480, 1681
766, 290
3867, 1486
959, 313
3521, 1612
2045, 1056
3535, 1771
5014, 2750
268, 138
2370, 1208
668, 426
2429, 987
4195, 2448
576, 228
857, 307
2989, 1252
3675, 1204
2914, 1865
2368, 1282
2814, 1724
2416, 1392
3286, 1988
2367, 1113
1009, 639
3348, 1394
743, 285
648, 325
2566, 1132
1381, 628
2640, 1195
576, 283
812, 296
2126, 971
873, 308
445, 219
2272, 1187
598, 363
4004, 2296
1574, 961
1103, 597
751, 278
1517, 979
3402, 1247
2463, 1354
3569, 1828
844, 272
2933, 1518
1095, 775
2729, 1126
1700, 810
828, 516
966, 512
1090, 676
1535, 709
1294, 611
659, 213
417, 186
2664, 1306
1842, 962
3244, 1244
2097, 961
810, 406
555, 254
2561, 1098
3264, 1245
3383, 1421
2834, 1169
3686, 1518
3968, 1448
1775, 952
444, 284
2913, 1157
3089, 1191
1474, 507
761, 298
2911, 1179
618, 241
2011, 1010
277, 164
2189, 1057
3815, 2217
2008, 1016
2824, 1245
4068, 1494
2975, 1636
962, 321
732, 275
798, 373
2448, 1230
4070, 2396
381, 239
815, 542
789, 311
3853, 1341
941, 327
1825, 948
3478, 1800
664, 299
3353, 1435
524, 182
862, 453
942, 460
1204, 438
757, 471
2748, 1326
3539, 2020
578, 208
3307, 1175
1436, 345
1363, 705
4291, 1607
2401, 868
1244, 770
2992, 1337
2402, 963
971, 638
1006, 550
583, 203
512, 222
2811, 1127
1508, 661
1214, 561
707, 397
382, 274
539, 218
1054, 357
3590, 2399
3753, 1375
703, 455
780, 538
3301, 2044
709, 335
1275, 631
867, 344
3397, 2147
3638, 1983
392, 181
3180, 1266
3251, 1353
2524, 1237
1315, 718
821, 256
3645, 2098
1627, 1255
3128, 2109
930, 309
305, 140
2965, 1299
924, 560
2747, 1228
3101, 1269
3250, 1253
791, 244
3415, 1228
920, 555
2332, 984
1222, 595
3393, 1534
702, 393
3089, 1310
345, 154
745, 429
3059, 1417
3042, 1130
1322, 661
2294, 932
656, 419
1204, 545
4144, 2542
3496, 1406
1080, 658
3324, 1901
851, 477
3639, 2104
2383, 966
1064, 623
413, 171
751, 380
1166, 865
501, 254
2770, 1055
2417, 1141
984, 524
860, 316
678, 260
1521, 739
3654, 1310
1173, 653
335, 152
914, 551
3824, 2091
2508, 1191
1984, 1038
292, 156
2357, 1077
3369, 1149
334, 114
1014, 496
384, 209
945, 540
2997, 1910
3413, 1976
2320, 1155
1064, 497
2480, 1058
389, 196
2375, 1200
1173, 571
3276, 1348
655, 237
658, 279
509, 315
3476, 2163
1718, 870
2563, 1123
791, 360
340, 198
1333, 611
4593, 2784
616, 411
320, 130
4070, 2033
812, 499
2899, 1050
2981, 1508
3422, 1984
3078, 1395
2298, 940
905, 534
1667, 588
2974, 1641
587, 360
309, 204
927, 561
3844, 1417
1002, 461
448, 203
1203, 709
2567, 1542
439, 253
3965, 1333
2760, 1067
2877, 1819
3272, 1377
3206, 1220
697, 256
4127, 2424
723, 288
1215, 594
2437, 898
3883, 1672
3288, 1213
3318, 1366
2515, 925
567, 227
601, 236
2082, 1097
1948, 602
3138, 1346
2088, 1029
3297, 1404
1109, 384
2612, 965
3334, 1876
3424, 1389
682, 302
709, 208
465, 211
1529, 702
788, 270
1561, 441
839, 294
3086, 1299
807, 411
1027, 521
3562, 1857
2098, 887
3839, 1296
638, 414
1358, 676
3234, 1986
450, 281
2950, 1375
1434, 784
2447, 1107
3041, 1235
3704, 1523
3150, 1600
2911, 1371
689, 260
1075, 539
852, 489
400, 184
2855, 1317
289, 161
2799, 1057
1377, 538
4746, 2501
1091, 758
4487, 1603
464, 209
900, 614
634, 240
718, 371
3186, 1421
425, 175
2892, 1672
614, 270
1597, 881
535, 272
3806, 1616
2159, 970
3287, 1967
4397, 2524
2142, 1138
942, 536
1454, 740
456, 237
2315, 1126
834, 445
3633, 2309
3087, 1209
3094, 1163
3089, 2032
989, 619
1928, 933
964, 602
430, 203
909, 292
927, 486
479, 233
4159, 2180
3186, 2040
2156, 1143
3299, 1266
2914, 1748
395, 170
3366, 1998
4907, 2781
685, 474
1323, 604
777, 468
1996, 1168
830, 450
3506, 2073
1218, 449
1185, 532
947, 441
2938, 1025
401, 151
1942, 911
1119, 613
675, 479
3754, 2232
2682, 1174
482, 150
546, 178
1294, 582
3146, 1196
837, 283
3326, 1386
812, 472
3019, 1201
2227, 969
2602, 1199
3401, 1884
811, 437
1258, 595
375, 174
836, 287
807, 253
3431, 1292
3727, 2270
4193, 2515
2434, 1558
1667, 923
2610, 1201
602, 247
3879, 1493
4218, 2203
3358, 1127
3014, 1994
689, 264
2086, 1125
734, 445
4120, 1390
1373, 581
599, 399
3532, 1210
2801, 1305
433, 230
3526, 1402
3162, 1323
795, 255
3091, 1615
519, 200
2860, 1408
2593, 1162
558, 363
1169, 529
1414, 1060
924, 314
1054, 565
433, 192
3784, 2396
2339, 1034
3903, 2334
1496, 701
884, 331
3769, 1308
2511, 1504
822, 357
720, 297
636, 263
1464, 661
3546, 1431
3104, 1184
1056, 490
1253, 635
723, 353
2035, 948
1991, 1144
559, 251
4311, 2369
2154, 1004
1430, 693
794, 322
4398, 2520
3428, 1326
1312, 768
3358, 1738
740, 267
3117, 1245
1430, 523
2650, 1553
3989, 2066
522, 262
1445, 828
2903, 1208
2572, 1093
3745, 2303
752, 408
2083, 969
2409, 1071
1500, 597
2674, 1506
1114, 611
455, 242
2077, 1069
2906, 1069
2762, 1010
497, 216
1451, 706
944, 335
1792, 864
3543, 1291
1197, 852
2218, 1133
498, 223
351, 197
645, 278
3080, 1354
717, 434
904, 301
3556, 1497
2957, 1632
2331, 1136
3405, 1360
690, 365
1270, 496
2394, 1226
4389, 2489
843, 275
1119, 668
1884, 979
4432, 2642
528, 271
3696, 1379
357, 151
2602, 1303
670, 213
621, 357
1984, 912
592, 387
4146, 1525
3805, 2025
2025, 1063
2169, 1122
1313, 666
1018, 656
1178, 562
2449, 956
2871, 1691
2413, 1086
2668, 1236
340, 174
2450, 1160
1996, 889
3111, 2034
1209, 554
395, 193
2628, 1241
625, 233
3015, 1739
3168, 1347
1709, 1006
1191, 718
622, 429
2116, 1014
3451, 1283
3986, 1626
719, 361
821, 274
440, 214
3012, 1325
1207, 561
4355, 1409
1135, 636
3550, 1383
388, 227
859, 523
482, 238
547, 195
645, 256
219, 117
582, 373
1750, 891
547, 224
1770, 901
328, 154
967, 531
3604, 1367
4957, 2548
1423, 592
760, 361
2073, 886
2604, 1188
969, 479
1099, 539
1752, 1019
2660, 1070
514, 227
3275, 1204
2694, 1208
3496, 1342
3679, 1848
2030, 562
1358, 865
1801, 608
812, 266
1050, 453
548, 213
4552, 2414
1228, 634
432, 171
2376, 1348
1654, 683
704, 321
1798, 764
179, 113
1329, 350
4400, 1472
717, 336
529, 293
3110, 1382
905, 316
417, 177
3577, 1363
3254, 2100
3143, 1868
662, 255
3611, 2206
1230, 517
4621, 2708
3064, 1213
2716, 1146
1196, 570
1068, 473
836, 514
757, 305
674, 301
772, 271
3065, 1146
4832, 1674
959, 445
3077, 1956
2059, 1221
2733, 1218
2289, 941
483, 274
3805, 1444
232, 139
2116, 1133
2569, 1164
1912, 977
1180, 577
330, 201
4272, 2511
2770, 1165
840, 276
3065, 2124
841, 274
2037, 1132
2881, 1222
3142, 1978
3929, 2388
2835, 1046
4251, 2368
1302, 528
946, 549
1167, 319
597, 214
2132, 950
3080, 1275
3150, 1483
3209, 1253
1142, 527
790, 547
513, 224
264, 164
2929, 1198
290, 140
328, 166
3443, 1403
3208, 2076
1043, 358
519, 217
386, 182
1442, 951
498, 280
2998, 1271
101, 50
2849, 1240
528, 279
2915, 1240
814, 420
2860, 1132
2564, 1029
663, 347
661, 284
2383, 1122
619, 389
572, 370
1877, 975
3384, 1912
311, 160
494, 175
3484, 1539
992, 322
932, 316
4356, 2629
695, 246
510, 204
612, 237
544, 398
2359, 1086
3359, 1308
705, 387
1227, 554
2165, 1042
657, 229
1100, 496
3465, 1286
2592, 1047
3490, 1373
2762, 1192
1708, 905
1245, 525
1089, 616
871, 294
1901, 1035
2203, 945
234, 131
1712, 803
3880, 2354
567, 294
374, 187
3091, 1420
1993, 947
671, 466
2541, 1238
3812, 2362
350, 197
1066, 366
1253, 629
479, 208
1709, 739
1051, 563
337, 174
3904, 2450
3110, 1205
311, 156
2328, 1092
610, 274
3593, 1327
263, 140
3125, 1930
1369, 659
3231, 1378
1169, 397
766, 286
1434, 624
1000, 493
1822, 1103
187, 111
3383, 1288
719, 363
716, 267
363, 275
3113, 1207
1083, 529
331, 150
1235, 736
4156, 2565
1032, 289
823, 533
2822, 1109
1404, 760
537, 250
1570, 687
549, 261
741, 337
3957, 1449
4140, 2414
996, 336
4396, 2580
387, 189
582, 204
3721, 1452
4182, 1615
678, 354
2264, 960
2428, 1147
2548, 1028
3256, 1296
474, 309
3091, 1410
3600, 1611
1036, 438
2865, 1187
2843, 1215
958, 253
3285, 1483
3736, 1365
1457, 616
2322, 1205
2978, 1357
799, 291
890, 501
3161, 1383
1076, 557
1244, 471
547, 300
3646, 2083
2995, 1062
2451, 956
560, 249
3185, 1392
4960, 2708
873, 388
1393, 802
1657, 756
1457, 737
2955, 1897
2846, 1307
547, 233
1164, 664
2716, 1042
608, 314
2310, 1132
1293, 523
2953, 1218
3532, 1268
1327, 609
1069, 533
2612, 1018
926, 259
2318, 1085
3728, 1395
1259, 739
3178, 1859
869, 314
2197, 1131
3430, 1948
681, 378
2562, 1057
2195, 1072
430, 248
3678, 1311
834, 489
1413, 686
2580, 1061
2313, 1215
990, 503
2439, 1187
2231, 1074
1162, 543
2855, 1081
3918, 2278
524, 213
585, 242
641, 281
1660, 410
355, 165
2942, 1189
1291, 679
631, 220
4475, 2659
790, 530
1447, 718
4256, 2663
4213, 2352
3495, 1320
3574, 2055
528, 257
2943, 1318
904, 295
4081, 1671
3258, 1867
467, 170
3034, 1173
915, 527
1377, 852
920, 476
4795, 1701
816, 328
890, 304
2689, 1456
2049, 916
3576, 1240
1023, 658
1117, 534
4093, 2190
2407, 1005
3181, 1168
1275, 526
2989, 1158
1226, 583
2146, 1119
834, 506
334, 249
868, 498
2429, 1133
513, 338
1021, 346
1523, 532
611, 337
1617, 871
484, 301
805, 258
485, 222
2476, 1364
690, 425
438, 215
525, 200
1548, 784
1007, 561
932, 492
2234, 894
456, 213
2907, 1273
3712, 1638
3006, 1110
2640, 1489
671, 307
1658, 880
4014, 1619
3065, 1046
1021, 523
1138, 377
3509, 1311
460, 211
3897, 1642
731, 444
219, 123
4615, 2638
1368, 779
1318, 686
3592, 1371
1766, 776
2501, 1082
795, 338
621, 248
3173, 1243
755, 293
1109, 575
1021, 281
3302, 1982
989, 337
1527, 747
841, 294
844, 288
763, 531
1978, 1094
1827, 868
335, 222
2333, 1033
569, 308
430, 179
2403, 999
795, 457
3536, 1413
496, 257
1923, 1054
2638, 834
3389, 2060
868, 557
3849, 1358
1022, 593
894, 284
1851, 855
443, 184
1143, 514
2852, 1111
1412, 624
577, 219
742, 283
2886, 1574
3723, 1383
538, 258
927, 418
2745, 1083
3536, 1342
2665, 1418
1554, 823
3020, 1284
611, 340
623, 243
753, 377
3434, 1472
3152, 1218
2574, 1637
1783, 893
1432, 913
648, 382
1998, 1014
988, 393
441, 252
2987, 1298
2129, 979
1166, 671
1794, 1022
1668, 720
383, 231
1589, 645
2049, 952
3506, 2022
619, 254
1039, 364
3033, 1149
714, 310
448, 147
2446, 1148
2894, 1094
2123, 989
1817, 1272
3915, 2455
3431, 2045
555, 211
4538, 2765
908, 603
496, 240
3265, 1260
487, 223
443, 207
2257, 1479
1827, 862
4488, 1554
1306, 480
3222, 1365
3300, 1214
443, 201
2711, 1583
760, 331
1423, 640
3275, 1381
3446, 2280
944, 345
1836, 849
2235, 1009
4109, 2390
3182, 1331
4242, 2421
1801, 969
405, 232
2447, 1157
739, 470
514, 245
344, 189
604, 324
703, 287
964, 565
734, 459
3068, 1185
890, 316
927, 511
792, 512
240, 181
1057, 710
3464, 1380
623, 273
846, 333
6301, 3148
4216, 2132
2489, 1207
3682, 1933
623, 257
326, 155
1104, 651
2510, 1032
522, 301
3604, 1483
3209, 1261
3464, 1929
3993, 2390
2823, 1280
3608, 2087
2660, 1131
1594, 849
3224, 1409
4170, 1496
5268, 3075
1722, 709
873, 465
706, 272
2971, 1255
699, 301
546, 247
3174, 1297
4572, 1652
1590, 615
3648, 1509
1419, 707
3687, 1317
1015, 378
730, 412
2887, 1248
3547, 1989
1213, 604
740, 403
257, 170
784, 451
716, 358
529, 285
2827, 1126
2303, 1040
2577, 1283
4109, 1645
2538, 1124
997, 623
763, 309
1405, 689
2363, 983
568, 255
346, 227
878, 304
323, 178
3740, 2028
693, 419
1180, 343
3027, 1883
3182, 1259
3639, 1933
3478, 2129
4102, 2620
577, 383
402, 199
2239, 1112
1387, 888
3103, 1145
3436, 1363
2945, 1339
885, 467
942, 507
2238, 1046
2741, 1086
1196, 586
3124, 1233
4963, 2908
1763, 715
2059, 924
944, 455
2360, 1137
4065, 1584
1327, 614
1425, 784
3272, 1266
720, 303
535, 238
4673, 1655
3691, 1634
1397, 574
5456, 2510
857, 338
1728, 1067
1592, 722
1362, 695
4333, 2498
354, 233
5070, 2784
612, 287
1583, 388
936, 563
2521, 1281
3294, 1439
594, 207
3243, 1428
668, 241
2686, 1258
3836, 1432
3668, 1516
2205, 935
2651, 1032
2246, 1023
311, 131
759, 324
3977, 2287
1658, 807
4326, 1488
4165, 2579
2527, 1230
586, 295
479, 181
2766, 1070
1115, 654
902, 295
1328, 758
1399, 661
416, 218
3825, 1625
1593, 785
1394, 373
1047, 350
2527, 1167
560, 246
1942, 1230
1071, 593
895, 402
1910, 779
3953, 2161
3513, 1585
3772, 2292
2571, 1176
817, 277
753, 478
4195, 2118
2522, 1011
383, 197
450, 160
1493, 976
2879, 1754
4287, 1501
2901, 1243
2156, 1036
3308, 1375
3899, 1317
1947, 1025
518, 214
3259, 1174
440, 182
2955, 1018
272, 146
900, 506
232, 139
973, 606
3083, 1375
3623, 2308
3182, 1395
1666, 1036
3697, 2160
1640, 834
4962, 2441
533, 275
893, 424
2275, 1262
503, 228
2803, 1018
3943, 2457
1135, 560
407, 187
722, 460
527, 242
2685, 1737
2138, 939
1215, 560
3027, 1392
544, 265
2660, 1199
680, 230
2589, 1112
579, 332
4806, 2516
715, 438
1049, 465
1263, 589
798, 334
943, 442
591, 390
882, 444
1357, 996
753, 501
4798, 2591
2715, 1813
1449, 746
1073, 687
1183, 678
643, 263
616, 447
1034, 365
644, 376
357, 175
573, 370
3067, 1127
3123, 1151
1084, 683
3400, 1933
959, 370
3063, 1204
1154, 614
3866, 2121
1444, 679
1968, 907
930, 507
1049, 537
959, 606
3200, 1244
1394, 765
749, 304
529, 199
3157, 1425
3170, 1457
745, 314
2201, 1326
3555, 2200
4031, 2197
485, 191
3417, 1507
507, 218
4829, 2741
2373, 1326
3486, 2241
3182, 1303
686, 259
4343, 2422
2838, 1576
469, 205
617, 415
676, 428
1480, 801
3173, 1357
3255, 1255
494, 234
852, 272
317, 154
1481, 378
765, 289
3474, 1352
1057, 530
4171, 2665
1982, 897
570, 230
3223, 1395
2737, 1176
2386, 1155
3808, 1452
3056, 1913
427, 235
546, 310
929, 592
265, 115
1059, 331
660, 209
923, 482
3591, 1355
3056, 1219
863, 301
865, 528
540, 223
961, 354
761, 301
1412, 574
679, 257
306, 169
1105, 612
1241, 660
1469, 622
1238, 691
3008, 1117
859, 315
2740, 1104
715, 299
1339, 880
657, 416
1169, 616
337, 157
3802, 2248
3788, 2210
1165, 445
2990, 1876
5136, 2658
3268, 1393
2822, 1150
2729, 1071
3113, 1806
818, 452
551, 249
3763, 2479
3842, 1585
1141, 322
2417, 1144
1642, 794
793, 251
1595, 860
1454, 571
1282, 495
712, 368
610, 296
416, 189
1661, 933
1000, 322
2798, 1200
2473, 1152
515, 240
4003, 2449
458, 237
1708, 758
4150, 2415
1142, 587
2950, 1315
2063, 972
1400, 661
353, 171
4239, 1618
1288, 700
316, 201
3100, 1364
2739, 1852
1288, 542
829, 326
2246, 1028
1229, 563
2844, 1247
898, 495
334, 186
768, 331
2819, 1550
3824, 1960
750, 432
772, 278
1676, 745
3302, 1239
3557, 2134
3077, 1763
2930, 1909
834, 491
2970, 1035
961, 416
1360, 579
739, 315
1435, 575
3694, 1459
3103, 1786
628, 290
908, 417
3457, 1111
2020, 760
1077, 555
1454, 641
1120, 558
844, 494
1222, 753
4326, 1656
2885, 1267
513, 223
1116, 560
549, 244
661, 254
3602, 1914
1055, 567
1215, 383
5059, 2575
583, 255
2803, 1814
3319, 1147
1255, 838
3204, 1260
3711, 1399
2348, 1099
2864, 1305
4652, 2646
3982, 2208
831, 360
3611, 2348
3595, 2014
637, 338
2754, 1284
4120, 2253
372, 157
2538, 983
2037, 923
3443, 1443
678, 405
616, 266
826, 495
1408, 559
788, 267
2294, 931
610, 229
2100, 1088
634, 253
1132, 339
824, 484
1206, 297
2255, 1031
675, 220
211, 101
2999, 1210
1181, 412
695, 439
3297, 1986
3007, 1257
1480, 842
737, 476
3102, 1368
1434, 593
1979, 739
1495, 651
1845, 811
728, 288
2273, 986
2606, 1393
1613, 837
414, 231
601, 333
2760, 1166
3524, 1984
409, 190
853, 526
415, 272
821, 430
2954, 1570
518, 219
3250, 2118
2350, 1113
1386, 742
790, 295
3154, 1960
1558, 956
406, 208
4504, 2605
493, 194
3330, 1420
3954, 2112
588, 272
4569, 1596
1988, 967
218, 132
633, 407
2337, 1544
1007, 517
3053, 1244
2952, 1931
2987, 1939
4525, 1660
2489, 1097
501, 249
2311, 1434
857, 415
1518, 647
2954, 1363
271, 151
3477, 1286
894, 558
3769, 1989
3506, 1285
3308, 2141
3192, 1880
2633, 1058
258, 111
598, 242
519, 331
1111, 746
2028, 956
845, 327
377, 184
2414, 1089
753, 256
661, 272
786, 508
4238, 2460
2994, 1119
423, 239
2933, 1147
1483, 700
1710, 1059
655, 224
435, 205
3096, 1238
243, 175
3699, 1583
3029, 1243
423, 187
1580, 710
804, 465
2238, 1147
3797, 1497
3486, 2086
145, 103
1295, 1031
2571, 1178
3938, 1447
1016, 631
1577, 848
732, 351
951, 422
1839, 916
3239, 1479
2764, 1202
1036, 583
808, 284
2114, 999
528, 233
2074, 967
792, 454
692, 278
1418, 368
960, 441
2300, 1125
3244, 1991
3683, 1478
245, 131
1524, 786
4868, 3063
735, 273
4649, 2575
1143, 606
2584, 1273
1228, 667
691, 299
991, 704
1814, 1209
2785, 1264
1999, 806
832, 478
191, 116
1335, 363
1953, 935
907, 351
2702, 920
2624, 1181
616, 332
798, 272
2973, 1301
1596, 813
3062, 1177
684, 235
2673, 1241
424, 184
751, 495
2391, 1005
2641, 1227
991, 588
1249, 430
2551, 1110
889, 413
2773, 1189
3573, 1327
533, 360
1414, 524
2831, 1290
605, 216
3416, 1163
4080, 1383
1907, 1071
881, 594
3672, 2164
4047, 2146
987, 591
1766, 658
2723, 1165
2888, 1705
1381, 734
1662, 575
1115, 562
1975, 942
2502, 1764
2772, 1111
1163, 681
336, 155
1789, 815
580, 302
1292, 791
679, 200
939, 331
2672, 1245
817, 474
496, 185
381, 223
715, 348
613, 246
746, 431
828, 454
4210, 2453
3629, 1167
896, 556
868, 540
1818, 992
3628, 1301
1721, 810
609, 386
3284, 2031
489, 332
389, 190
2829, 1204
3095, 1306
458, 198
3526, 1479
2559, 1036
749, 465
3344, 1303
770, 461
2488, 1108
527, 211
4702, 1662
1842, 944
823, 557
3405, 1300
489, 222
1617, 879
1566, 821
3321, 2224
991, 567
1714, 982
277, 220
3508, 1432
4148, 2292
3691, 1411
626, 258
1147, 553
1401, 897
2247, 1061
919, 449
623, 379
3769, 2113
353, 161
1010, 633
805, 338
3550, 2133
283, 167
3303, 1178
701, 383
2103, 951
1130, 353
1169, 310
765, 487
478, 221
603, 253
1027, 492
3304, 1472
3112, 1436
3583, 1344
2568, 1065
3671, 2158
1330, 785
950, 345
2727, 1096
350, 128
2824, 1002
770, 260
882, 262
853, 501
3795, 1411
604, 261
2656, 1152
551, 263
2770, 1197
2112, 954
462, 204
3314, 1240
466, 222
609, 285
990, 574
2071, 1205
474, 201
746, 268
696, 448
2789, 1370
2515, 1234
2792, 1107
1168, 514
3318, 1439
2624, 1300
1638, 734
3208, 1303
829, 297
2525, 1159
1239, 515
2024, 1239
2014, 998
1059, 345
3286, 1973
1098, 513
3009, 1614
1435, 704
707, 439
703, 253
453, 206
1066, 446
2347, 1055
423, 215
604, 221
3096, 1930
917, 381
575, 206
2724, 1184
860, 470
1073, 523
4295, 1596
609, 259
731, 366
2302, 987
448, 204
2518, 1014
2880, 1185
2324, 1085
2634, 1152
4067, 2415
3962, 1332
532, 213
3810, 2247
1005, 596
1352, 652
4202, 1437
368, 244
1259, 741
3342, 1351
2365, 1015
1882, 716
3045, 1718
443, 199
1465, 655
764, 512
1022, 518
2715, 1252
851, 378
4239, 1600
1005, 575
517, 280
1439, 678
3448, 1212
494, 198
2610, 1064
1336, 654
3012, 1217
3036, 1145
2112, 990
580, 378
1034, 403
2439, 994
540, 351
1185, 638
713, 285
1899, 954
1302, 598
3580, 1316
551, 368
746, 298
1101, 372
3897, 1468
973, 317
90, 25
3380, 1371
1059, 568
2298, 988
2766, 1479
799, 294
650, 240
2670, 1238
1976, 1010
678, 291
3074, 1853
1060, 403
3551, 1452
546, 337
1148, 594
6044, 3408
747, 361
2918, 1121
930, 328
2337, 1076
1543, 754
1722, 885
1207, 759
3116, 1324
3368, 1384
2129, 1029
939, 517
467, 218
1097, 646
1159, 583
384, 190
895, 371
261, 124
315, 182
2392, 1314
1197, 747
3287, 1250
880, 352
2870, 1179
3401, 1599
1229, 301
1360, 576
897, 336
980, 581
697, 311
1039, 496
2630, 1032
1092, 643
1446, 691
3030, 1761
798, 462
2724, 1700
696, 314
3107, 1281
2915, 1793
3736, 2209
2784, 1065
1463, 644
561, 220
362, 175
862, 295
1612, 903
914, 295
751, 391
693, 248
2475, 958
1989, 695
1100, 606
2922, 1300
2674, 1180
1095, 584
2490, 995
3266, 1231
3372, 1488
2893, 1203
3918, 1449
793, 521
3165, 1221
1226, 291
913, 583
1855, 804
1189, 538
234, 138
463, 192
2042, 991
4008, 2525
477, 252
476, 276
3025, 1107
583, 266
778, 291
1125, 672
371, 219
434, 173
759, 374
525, 207
939, 660
3441, 1631
3664, 1454
1396, 1127
1408, 546
410, 185
4699, 1667
2896, 1492
1789, 853
2065, 1144
2764, 1101
937, 326
3095, 1359
2706, 1231
795, 330
3194, 1202
1896, 929
1687, 910
3685, 2000
1785, 797
2919, 1426
3032, 1084
2523, 1102
933, 544
516, 204
1043, 484
2402, 985
1071, 599
747, 510
1282, 696
4257, 2388
713, 302
2150, 883
264, 167
632, 348
624, 237
907, 460
1834, 719
841, 275
623, 270
1482, 723
1401, 874
732, 301
4299, 2641
578, 219
1224, 567
3196, 1303
3324, 1381
3737, 1524
3642, 1267
4929, 1555
1318, 762
2241, 956
2283, 979
919, 719
554, 270
3131, 1214
656, 362
718, 318
2726, 1345
2744, 1193
931, 315
609, 250
2316, 945
2316, 1154
3187, 1087
3193, 1375
2720, 1152
1501, 907
1579, 907
3937, 1473
2963, 1170
1296, 843
1211, 606
1000, 354
2939, 1266
905, 464
478, 224
1451, 833
4068, 1437
3186, 1419
3792, 2225
1185, 620
1629, 1035
3894, 2435
643, 278
3320, 1183
889, 274
837, 458
742, 262
325, 152
884, 554
597, 341
3042, 1424
4094, 1452
3902, 2560
2519, 1354
746, 241
1037, 311
2055, 1126
3225, 2111
1117, 584
3479, 2049
991, 288
396, 191
4127, 1391
634, 228
853, 293
1007, 521
3657, 1488
4454, 2479
616, 232
3069, 1832
1831, 983
1421, 720
793, 272
2597, 1041
498, 261
1212, 730
1463, 781
1385, 385
2255, 1203
1983, 898
696, 337
3923, 1530
382, 201
1051, 472
357, 137
3072, 1236
1132, 630
3572, 2404
2611, 1156
4084, 1417
3717, 2258
582, 252
944, 297
2681, 1195
1150, 769
1269, 527
1610, 815
1546, 650
937, 521
2686, 1235
2569, 946
[truncated: 5,152,267 more chars]
