# Supplementary material for: Consume, Modify, Share (CMS): The Interplay between Individual Decisions and Structural Network Properties in the Diffusion of Information
Source: PLoS One. 2016 Oct 31;11(10):e0164651. doi: 10.1371/journal.pone.0164651 (PMC5087943; doi:10.1371/journal.pone.0164651)
Supplement: S4 Dataset — (TXT) [file pone.0164651.s004.txt]

Patents weak ties
Superspread threshold: 30 nodes
number of consumers, size of critical mass group

NM
Network size: 26925
79, 44
80, 61
49, 15
115, 39
149, 94
144, 91
38, 1
52, 14
79, 35
124, 62
100, 54
557, 344
60, 30
337, 166
51, 34
250, 118
192, 105
43, 1
155, 85
478, 268
78, 56
141, 85
488, 310
37, 11
324, 139
95, 65
143, 43
130, 76
34, 11
54, 31
123, 86
118, 50
83, 36
247, 167
119, 42
105, 59
93, 45
98, 61
143, 44
162, 84
36, 1
121, 48
119, 77
67, 38
92, 71
140, 104
76, 35
435, 214
28, 12
32, 14
146, 94
242, 81
118, 67
84, 47
171, 104
415, 149
56, 12
207, 134
79, 51
175, 89
39, 13
98, 43
66, 16
150, 109
457, 165
56, 31
164, 103
105, 44
131, 80
82, 30
81, 48
68, 1
69, 28
110, 42
376, 152
27, 1
75, 29
536, 336
215, 121
319, 155
10, 1
13, 1
180, 118
358, 125
98, 43
78, 35
93, 66
191, 108
57, 1
37, 22
97, 37
77, 37
241, 124
63, 28
105, 48
205, 48
506, 309
143, 91
58, 29
57, 1
67, 36
24, 1
83, 34
120, 80
49, 26
96, 60
579, 262
61, 34
54, 1
69, 40
156, 42
190, 101
138, 79
234, 170
706, 331
67, 1
63, 1
110, 38
139, 77
90, 21
159, 89
175, 94
67, 31
84, 64
83, 53
59, 29
183, 67
79, 40
439, 165
148, 78
441, 312
42, 1
754, 312
433, 233
111, 63
93, 41
181, 61
54, 25
412, 242
32, 13
75, 36
58, 15
432, 215
434, 251
55, 25
95, 65
263, 161
53, 1
69, 1
233, 112
161, 52
369, 159
143, 82
25, 7
353, 230
64, 32
12, 1
60, 50
241, 143
56, 29
32, 1
157, 98
38, 23
99, 51
70, 56
155, 89
229, 146
145, 83
36, 1
186, 117
44, 28
327, 141
94, 65
19, 1
50, 1
115, 73
60, 31
245, 123
120, 49
38, 26
162, 74
522, 307
444, 246
312, 150
458, 228
231, 115
173, 115
134, 74
118, 76
134, 61
45, 11
225, 111
75, 56
213, 51
555, 278
55, 15
162, 107
251, 124
227, 105
74, 37
451, 187
39, 1
153, 99
99, 58
796, 272
257, 174
72, 38
130, 63
139, 55
129, 44
42, 12
110, 36
61, 27
125, 77
192, 102
58, 26
60, 28
264, 147
66, 27
321, 116
113, 86
84, 38
170, 52
91, 39
59, 1
98, 70
428, 169
165, 83
106, 42
228, 96
56, 25
116, 75
83, 56
82, 56
110, 70
216, 93
68, 29
99, 48
72, 34
17, 1
327, 129
301, 120
183, 99
46, 1
721, 329
733, 401
531, 290
98, 38
90, 30
73, 35
538, 297
31, 1
147, 90
497, 174
22, 1
104, 50
111, 76
260, 130
81, 60
123, 49
671, 277
40, 1
513, 187
64, 1
93, 46
260, 134
718, 404
88, 39
80, 35
247, 156
199, 113
78, 50
70, 14
374, 191
696, 376
89, 56
250, 137
134, 41
135, 44
91, 35
106, 41
59, 13
78, 41
24, 1
90, 42
167, 73
124, 86
278, 142
659, 402
107, 59
154, 49
705, 356
89, 41
119, 67
26, 1
406, 269
63, 28
191, 110
63, 26
154, 97
166, 65
45, 28
60, 27
132, 81
13, 1
158, 92
29, 1
126, 52
63, 14
60, 31
142, 67
100, 65
36, 1
26, 1
365, 243
123, 73
25, 8
60, 27
236, 100
186, 88
672, 454
152, 58
49, 21
551, 264
222, 157
198, 118
108, 52
134, 77
52, 35
71, 46
26, 1
29, 9
117, 77
65, 1
34, 17
88, 62
441, 154
35, 1
92, 55
94, 43
119, 44
47, 1
69, 35
50, 17
166, 44
119, 39
171, 102
454, 242
469, 258
457, 272
239, 129
30, 1
268, 105
339, 146
65, 1
39, 1
72, 17
194, 104
318, 168
47, 31
259, 110
143, 80
339, 147
153, 56
105, 71
58, 34
433, 262
32, 1
96, 60
181, 96
46, 11
88, 72
34, 1
418, 173
170, 91
98, 66
233, 118
207, 125
507, 339
62, 34
37, 1
346, 142
25, 1
175, 102
96, 51
262, 114
115, 55
78, 44
186, 92
145, 91
206, 91
250, 142
91, 57
119, 85
269, 186
507, 267
80, 55
198, 138
475, 276
86, 37
85, 17
114, 84
41, 1
87, 41
308, 141
699, 390
304, 122
79, 39
367, 153
52, 26
140, 64
86, 36
116, 46
355, 206
203, 97
39, 1
254, 113
197, 104
103, 39
157, 80
133, 42
282, 171
75, 26
457, 261
151, 66
182, 96
136, 39
85, 60
190, 143
32, 1
108, 45
142, 47
90, 67
683, 358
377, 140
103, 42
49, 30
30, 10
51, 28
79, 33
174, 105
254, 115
118, 49
459, 317
357, 136
55, 17
101, 61
125, 52
147, 52
379, 148
36, 12
205, 106
356, 224
35, 15
196, 119
139, 57
27, 1
144, 95
185, 82
97, 47
37, 1
291, 146
46, 1
122, 43
85, 44
543, 217
261, 170
34, 1
399, 179
251, 113
202, 104
140, 48
135, 65
97, 35
561, 185
45, 1
22, 1
17, 1
80, 56
85, 34
80, 47
246, 140
60, 1
232, 90
367, 246
70, 35
85, 57
63, 30
22, 1
43, 1
75, 24
144, 49
41, 1
88, 44
243, 126
252, 155
43, 15
146, 77
463, 185
29, 11
193, 91
160, 47
200, 139
563, 146
58, 1
49, 22
66, 1
108, 72
147, 65
221, 104
128, 56
107, 76
225, 112
15, 1
59, 1
52, 1
96, 20
296, 200
149, 118
124, 83
620, 214
135, 96
137, 48
27, 1
90, 38
121, 72
120, 73
223, 144
34, 1
401, 162
182, 64
66, 30
170, 109
116, 70
29, 1
395, 229
76, 40
270, 145
99, 58
151, 80
121, 67
115, 71
138, 96
115, 64
65, 28
90, 35
129, 71
107, 75
126, 84
190, 58
43, 12
35, 1
79, 19
143, 78
101, 59
54, 37
82, 45
141, 74
145, 52
214, 84
86, 33
111, 73
79, 15
152, 49
123, 63
308, 199
114, 70
196, 60
98, 59
47, 25
313, 206
41, 26
163, 56
135, 82
193, 91
103, 20
293, 139
678, 453
186, 98
99, 61
70, 51
344, 147
113, 65
100, 48
299, 138
209, 88
46, 14
119, 44
45, 1
204, 123
52, 31
211, 126
18, 1
162, 95
36, 22
206, 89
121, 84
98, 63
76, 44
454, 191
128, 51
264, 129
73, 47
31, 1
76, 29
139, 72
26, 1
23, 1
91, 38
77, 33
120, 44
106, 47
25, 1
105, 41
124, 55
487, 211
26, 11
373, 218
57, 1
230, 139
242, 63
21, 1
133, 54
483, 311
217, 85
25, 1
483, 185
45, 1
25, 1
28, 1
82, 41
158, 103
295, 122
92, 45
44, 1
69, 33
15, 1
153, 95
605, 302
145, 89
72, 53
91, 38
135, 67
278, 142
68, 33
87, 45
222, 133
256, 115
28, 1
98, 65
162, 104
333, 210
201, 86
224, 69
125, 74
351, 222
229, 126
255, 129
51, 31
105, 75
183, 105
67, 29
716, 483
154, 75
311, 160
102, 30
108, 39
93, 59
65, 28
100, 45
779, 367
143, 100
129, 81
183, 113
98, 64
38, 1
169, 85
87, 39
196, 101
38, 1
162, 93
249, 166
89, 33
46, 14
78, 25
83, 18
148, 41
67, 43
89, 50
84, 33
98, 58
44, 1
123, 54
449, 171
27, 10
464, 265
16, 1
13, 1
18, 1
101, 53
102, 44
213, 122
93, 42
32, 1
42, 26
31, 1
58, 1
565, 183
153, 100
112, 44
71, 43
371, 214
262, 168
86, 56
61, 41
51, 17
44, 1
86, 41
47, 1
263, 218
122, 74
50, 1
131, 48
164, 96
174, 96
72, 1
41, 1
165, 83
46, 36
169, 93
179, 84
565, 373
46, 11
587, 182
629, 348
90, 31
230, 111
54, 28
41, 21
122, 63
202, 105
165, 113
59, 29
240, 115
325, 134
244, 109
93, 41
309, 180
29, 1
262, 157
29, 1
25, 1
217, 100
303, 152
93, 50
128, 57
135, 50
371, 179
22, 1
67, 44
646, 229
75, 38
273, 116
145, 89
627, 373
266, 125
734, 361
168, 100
506, 235
57, 36
90, 41
258, 146
543, 322
63, 35
198, 125
155, 90
86, 36
104, 52
38, 1
77, 52
103, 38
127, 76
96, 53
68, 20
239, 113
93, 34
165, 95
220, 92
159, 75
67, 33
374, 173
63, 36
384, 166
545, 232
411, 175
106, 46
283, 134
608, 315
90, 1
104, 34
176, 111
102, 62
73, 16
101, 62
723, 362
147, 69
567, 340
62, 45
65, 47
82, 43
365, 224
41, 1
283, 135
705, 315
159, 87
201, 150
528, 279
201, 65
411, 173
70, 44
75, 39
96, 54
290, 127
225, 129
149, 97
33, 13
383, 307
550, 319
71, 37
197, 114
130, 75
398, 230
88, 44
24, 1
95, 62
40, 1
184, 108
48, 1
86, 35
94, 56
586, 175
205, 134
57, 1
82, 36
162, 58
11, 1
218, 143
52, 36
40, 1
29, 1
472, 280
141, 86
80, 62
120, 73
57, 1
39, 1
42, 1
75, 29
87, 56
566, 328
79, 44
63, 36
146, 95
52, 1
115, 63
169, 59
67, 1
180, 56
60, 30
40, 23
53, 16
296, 157
154, 80
198, 87
67, 39
211, 98
51, 1
52, 18
540, 307
144, 100
538, 258
300, 183
199, 109
598, 316
124, 48
52, 27
134, 75
130, 92
70, 36
289, 114
353, 166
99, 31
91, 62
490, 256
610, 372
144, 62
204, 99
102, 56
100, 43
291, 199
35, 1
110, 45
21, 1
80, 17
152, 72
31, 12
148, 84
105, 37
109, 57
339, 192
40, 10
414, 280
121, 47
66, 21
147, 46
482, 177
170, 105
108, 58
57, 1
108, 61
70, 31
313, 141
42, 1
18, 1
176, 115
400, 239
49, 27
106, 68
579, 296
60, 31
198, 108
50, 1
442, 225
107, 71
165, 116
102, 38
32, 1
519, 190
116, 59
64, 18
114, 71
87, 40
95, 35
200, 104
102, 51
84, 35
541, 289
143, 90
60, 16
52, 30
81, 43
140, 73
48, 16
78, 41
42, 12
65, 22
114, 70
122, 37
71, 31
161, 100
235, 157
114, 78
62, 29
92, 62
51, 38
137, 52
116, 49
78, 29
239, 109
56, 25
149, 67
90, 17
220, 96
173, 78
120, 64
240, 138
123, 72
27, 1
28, 1
105, 44
137, 78
35, 1
405, 174
367, 239
477, 259
151, 57
98, 62
390, 233
29, 1
410, 261
43, 1
52, 29
91, 43
197, 93
173, 98
75, 33
116, 34
75, 38
207, 112
215, 102

NM
Network size: 26925
50, 15
300, 147
52, 17
51, 36
212, 133
117, 50
67, 35
37, 1
308, 144
65, 43
28, 7
112, 54
109, 47
38, 1
111, 49
56, 29
76, 39
205, 108
37, 11
64, 17
135, 78
30, 1
22, 1
103, 61
100, 64
182, 57
40, 1
95, 34
118, 47
88, 38
92, 50
271, 168
90, 60
84, 30
111, 72
88, 31
564, 211
73, 44
53, 24
252, 100
45, 1
109, 62
149, 92
151, 88
479, 183
89, 43
96, 36
145, 85
34, 1
86, 43
20, 1
67, 30
93, 53
77, 56
120, 81
43, 1
59, 29
387, 137
313, 202
298, 131
79, 53
84, 37
111, 66
62, 34
474, 179
64, 30
10, 1
29, 1
233, 140
47, 13
279, 108
143, 46
546, 200
213, 112
205, 120
97, 50
80, 1
123, 39
186, 55
69, 33
138, 90
111, 63
232, 129
235, 128
221, 109
354, 155
29, 1
47, 12
307, 117
590, 291
197, 72
118, 73
476, 322
73, 42
119, 42
168, 93
22, 1
72, 39
274, 154
40, 21
100, 46
64, 36
182, 65
127, 91
165, 94
481, 346
153, 77
104, 59
421, 253
152, 49
45, 1
172, 104
340, 165
120, 82
295, 136
83, 36
136, 35
241, 133
289, 143
26, 1
166, 90
214, 66
202, 126
75, 1
74, 39
57, 28
54, 28
118, 63
164, 81
555, 356
201, 62
127, 70
23, 1
29, 1
103, 57
23, 1
569, 272
96, 31
167, 97
79, 33
57, 27
190, 99
602, 309
461, 191
84, 59
221, 106
98, 43
75, 37
49, 27
322, 131
92, 37
47, 1
349, 148
103, 62
131, 73
267, 170
136, 86
61, 1
327, 149
120, 44
116, 67
99, 42
49, 23
38, 1
94, 41
56, 31
55, 34
280, 199
463, 269
263, 130
98, 35
411, 265
52, 1
90, 56
71, 52
29, 1
106, 50
67, 17
109, 76
134, 84
274, 133
13, 1
14, 1
104, 48
374, 150
431, 247
177, 87
59, 16
556, 320
115, 42
67, 29
161, 48
82, 35
250, 123
67, 18
113, 53
154, 75
81, 19
40, 1
254, 152
295, 157
334, 128
97, 40
149, 90
100, 44
95, 37
261, 142
131, 73
63, 32
253, 166
73, 34
59, 16
675, 418
258, 155
61, 35
73, 60
161, 108
165, 114
126, 44
42, 1
212, 135
144, 82
485, 339
28, 1
239, 157
60, 1
280, 137
131, 55
237, 151
78, 43
130, 60
166, 89
95, 36
412, 264
208, 121
28, 1
275, 211
77, 42
48, 1
46, 1
158, 98
159, 71
41, 12
93, 41
205, 116
64, 18
88, 32
63, 30
45, 1
137, 72
124, 70
286, 172
61, 29
62, 29
43, 1
172, 106
447, 191
322, 187
395, 227
90, 38
279, 139
680, 313
66, 40
96, 39
314, 145
51, 23
60, 41
128, 69
604, 252
268, 97
198, 118
55, 13
280, 97
117, 48
125, 41
80, 40
592, 300
169, 131
65, 1
473, 209
32, 1
162, 111
360, 235
66, 39
117, 77
243, 81
38, 1
401, 185
88, 64
63, 1
27, 1
108, 40
146, 70
21, 1
79, 39
361, 228
504, 284
134, 82
448, 308
23, 1
31, 1
89, 60
69, 42
20, 9
123, 44
70, 1
81, 38
61, 40
113, 61
133, 75
160, 76
39, 1
36, 1
161, 37
133, 76
366, 243
499, 295
73, 17
341, 180
78, 32
179, 82
166, 62
259, 139
104, 53
48, 29
196, 74
131, 85
57, 25
62, 31
37, 22
61, 32
35, 16
486, 279
397, 177
56, 30
74, 1
83, 52
45, 17
171, 76
117, 77
384, 121
77, 39
246, 135
276, 156
37, 10
134, 89
48, 1
93, 40
157, 82
18, 1
68, 30
635, 377
218, 116
522, 209
284, 116
44, 1
72, 40
456, 305
55, 1
215, 114
670, 330
68, 34
108, 71
26, 1
51, 21
60, 16
342, 127
342, 216
295, 153
57, 16
103, 70
511, 156
36, 12
41, 9
209, 105
168, 115
119, 49
86, 58
173, 136
405, 188
269, 188
133, 69
443, 319
86, 17
59, 33
142, 81
73, 45
52, 1
517, 274
81, 36
50, 1
55, 1
65, 1
487, 249
77, 59
53, 38
91, 36
223, 92
151, 95
51, 30
38, 1
220, 104
47, 1
75, 50
26, 1
234, 105
111, 45
168, 98
491, 230
736, 370
132, 53
125, 40
38, 1
226, 100
104, 64
44, 1
145, 112
289, 199
234, 103
68, 39
83, 48
57, 25
180, 61
68, 33
99, 52
51, 13
41, 1
100, 42
111, 45
118, 70
52, 1
73, 55
68, 1
70, 47
28, 1
77, 28
50, 13
154, 96
30, 1
106, 63
42, 1
538, 192
116, 78
230, 93
123, 65
446, 175
131, 75
315, 150
149, 51
144, 87
269, 115
103, 69
131, 45
106, 52
473, 255
93, 37
621, 319
365, 244
89, 50
144, 84
209, 94
174, 67
144, 80
146, 81
105, 38
80, 62
69, 30
75, 54
27, 1
122, 48
180, 104
83, 38
81, 41
97, 71
55, 33
63, 33
75, 40
144, 60
490, 242
83, 43
216, 95
574, 289
40, 31
158, 97
46, 23
238, 108
215, 86
101, 40
117, 70
218, 114
557, 354
169, 119
113, 42
629, 200
192, 105
96, 40
232, 94
101, 53
134, 84
61, 31

NM
Network size: 26925
48, 33
351, 144
277, 169
54, 1
90, 62
635, 351
57, 38
86, 53
286, 141
60, 24
26, 1
55, 40
191, 85
353, 167
91, 36
59, 36
99, 34
62, 1
128, 79
59, 16
72, 56
193, 75
104, 39
80, 44
68, 27
101, 49
91, 48
286, 119
69, 30
101, 19
74, 43
57, 15
130, 49
83, 33
42, 1
54, 1
79, 48
316, 131
59, 29
251, 67
545, 323
70, 35
555, 268
70, 35
65, 14
552, 371
93, 36
76, 31
186, 74
98, 62
304, 131
501, 147
130, 40
84, 37
213, 108
54, 23
144, 87
192, 96
462, 298
637, 337
81, 62
82, 39
92, 37
194, 92
83, 36
321, 211
302, 121
151, 51
598, 351
12, 1
487, 267
262, 95
51, 37
13, 1
18, 1
63, 1
96, 40
220, 58
267, 119
44, 19
54, 30
130, 67
50, 1
105, 61
666, 325
181, 94
157, 60
65, 31
144, 87
60, 19
60, 39
104, 40
63, 34
23, 1
231, 147
82, 36
561, 351
203, 92
22, 1
211, 120
45, 33
383, 129
269, 144
329, 157
103, 55
59, 28
157, 63
68, 42
135, 88
62, 35
73, 34
384, 165
368, 133
88, 48
100, 32
65, 17
232, 127
315, 120
66, 34
67, 16
136, 64
73, 52
303, 169
251, 138
63, 16
281, 173
27, 1
130, 48
124, 57
57, 35
139, 78
365, 172
436, 200
81, 59
54, 1
510, 161
132, 95
133, 46
212, 102
439, 159
97, 53
23, 1
267, 133
599, 362
162, 92
109, 46
42, 1
93, 37
144, 87
58, 33
50, 1
60, 35
646, 350
474, 283
555, 291
473, 256
164, 78
119, 67
184, 98
98, 62
627, 291
58, 26
35, 1
377, 140
225, 83
108, 46
69, 49
72, 43
80, 53
48, 14
177, 102
74, 49
90, 45
65, 45
33, 1
109, 43
52, 1
33, 14
117, 61
193, 115
233, 98
562, 194
59, 37
197, 108
133, 64
61, 37
80, 49
143, 90
44, 1
316, 186
73, 20
35, 10
63, 31
55, 15
135, 57
61, 29
95, 64
195, 74
276, 131
90, 39
457, 190
589, 413
193, 64
109, 45
283, 131
59, 1
117, 41
111, 52
120, 79
146, 84
23, 1
100, 46
184, 76
296, 140
140, 76
21, 1
138, 66
39, 14
193, 123
232, 125
346, 205
98, 59
196, 68
329, 139
218, 97
92, 37
63, 36
169, 70
130, 49
108, 40
154, 92
154, 53
65, 33
38, 12
96, 40
24, 1
79, 42
62, 14
56, 17
122, 51
161, 45
33, 1
102, 50
48, 1
214, 100
50, 1
68, 30
498, 250
375, 185
136, 89
47, 1
57, 1
763, 393
52, 1
81, 37
86, 29
406, 152
84, 54
155, 84
36, 1
153, 93
217, 142
310, 156
173, 89
174, 108
246, 121
77, 45
57, 1
94, 29
188, 114
109, 46
112, 47
83, 36
77, 36
166, 104
81, 37
54, 27
28, 1
214, 107
31, 1
154, 49
29, 1
261, 145
294, 129
107, 64
252, 111
126, 79
135, 73
97, 43
19, 1
161, 77
176, 56
116, 79
220, 130
685, 283
87, 62
174, 101
378, 145
187, 58
58, 1
61, 44
135, 79
121, 96
36, 1
330, 153
73, 49
132, 66
42, 1
102, 66
44, 29
32, 1
95, 49
53, 15
27, 1
73, 39
312, 196
112, 71
104, 63
46, 34
328, 179
172, 121
730, 309
90, 41
142, 79
151, 45
247, 109
586, 349
497, 311
389, 218
49, 1
15, 1
317, 123
192, 113
32, 1
130, 88
270, 115
26, 1
81, 56
39, 1
111, 59
61, 33
120, 86
239, 131
312, 239
102, 63
487, 143
139, 88
142, 81
27, 1
22, 1
190, 83
41, 26
122, 86
244, 67
69, 27
19, 1
98, 37
84, 14
147, 52
77, 29
82, 31
110, 70
106, 74
112, 69
85, 36
204, 102
98, 55
96, 63
314, 138
94, 39
49, 25
288, 93
84, 47
177, 102
106, 53
78, 37
46, 11
88, 36
106, 42
81, 33
180, 58
368, 217
363, 136
125, 74
83, 33
50, 1
165, 85
175, 85
377, 184
373, 258
32, 1
135, 61
98, 69
241, 133
52, 1
78, 37
80, 44
83, 45
156, 57
60, 34
92, 43
326, 213
33, 1
61, 45
306, 130
89, 30
122, 52
30, 23
248, 93
110, 38
414, 252
295, 206
200, 96
111, 61
85, 39
137, 95
258, 151
91, 53
540, 325
53, 1
324, 156
216, 135
87, 14
122, 52
49, 25
213, 64
136, 41
109, 66
531, 309
36, 1
69, 25
335, 161
161, 128
52, 17
31, 10
340, 138
132, 83
101, 43
44, 27
443, 300
173, 78
595, 291
129, 64
58, 29
148, 90
81, 39
115, 83
280, 121
87, 51
363, 134
121, 78
149, 80
173, 94
95, 18
46, 1
71, 38
106, 68
167, 89
38, 1
610, 295
80, 32
173, 119
195, 117
181, 44
13, 1
93, 35
280, 123
42, 31
205, 110
76, 18
53, 31
106, 40
69, 1
71, 30
995, 581
44, 1
98, 53
322, 107
69, 44
127, 87
50, 15
31, 12
161, 88
73, 40
49, 16
394, 255
115, 64
125, 90
490, 175
75, 36
74, 55
412, 155
151, 62
39, 1
52, 24
259, 95
195, 138
236, 131
45, 1
79, 53
161, 92
319, 156
73, 35
155, 45
172, 88
161, 90
23, 1
54, 28
63, 29
456, 160
233, 148
15, 1
62, 1
50, 27
93, 53
35, 1
94, 56
95, 35
82, 49
269, 115
99, 48
199, 129
189, 89
146, 88
38, 1
123, 51
238, 120
371, 127
163, 79
87, 63
141, 75
391, 200
539, 224
55, 18
82, 44
138, 77
44, 16
21, 1
37, 1
157, 87
189, 103
314, 184
59, 18
252, 60
65, 1
65, 43
226, 117
176, 116
173, 105
174, 92
48, 16
77, 54
380, 165
148, 86
139, 49
529, 249
81, 54
68, 47
177, 91
118, 85
395, 194
46, 1
24, 9
162, 79
114, 62
126, 60
69, 45
129, 49
97, 56
80, 30
193, 96
163, 90
241, 103
165, 96
68, 33
36, 1
85, 49
113, 70
148, 77
61, 35
24, 1
96, 53
112, 83
85, 1
96, 43
341, 138
72, 22
117, 41
325, 174
310, 137
51, 27
546, 232
89, 33
112, 68
84, 57
391, 167
108, 59
85, 65
55, 18
170, 88
100, 34
274, 183
245, 90
51, 26
261, 114
397, 230
84, 38
310, 196
64, 33
197, 97
68, 38
119, 91
24, 1
157, 52
61, 34
260, 120
27, 1
196, 64
22, 1
255, 137
83, 53
113, 48
467, 178
191, 104
418, 249
42, 14
72, 37
132, 64
114, 70
202, 105
5, 1
555, 241
103, 50
36, 1
107, 46
207, 119
67, 12
229, 125
394, 153
183, 80
38, 19
77, 42
114, 45
59, 15
138, 56
52, 35
103, 43
435, 275
306, 137
34, 11
170, 55
350, 130
150, 45
79, 39
37, 1
22, 1
430, 252
269, 143
43, 1
96, 53
62, 43
424, 166
90, 40
49, 1
125, 85
60, 37
123, 80
162, 49
93, 54
60, 17
45, 10
66, 30
16, 1
29, 1
71, 43
98, 46
311, 154
516, 260
68, 43
707, 322
87, 58
400, 160
135, 37
251, 120
463, 249
92, 39
113, 38
230, 117
79, 38
159, 79
135, 53
164, 123
80, 17
387, 189
67, 35
93, 37
76, 33
164, 78
148, 92
58, 27
13, 1
146, 95
42, 12
196, 79
185, 125
204, 95
29, 1
371, 162
86, 19
72, 30
78, 38
75, 14
104, 72
68, 28
135, 53
101, 64
81, 39
79, 41
180, 76
247, 132
48, 28
100, 57
170, 90
30, 1
87, 45
54, 27
97, 50
457, 271
168, 91
133, 55
115, 47
169, 104
80, 50
102, 45
122, 40
200, 47
284, 170
91, 69
88, 41
593, 379
369, 232
105, 63
97, 37
54, 37
87, 34
187, 72
83, 59
582, 334
116, 62
498, 340
90, 34
77, 60
109, 62
227, 132
61, 41
76, 47
144, 68
221, 141
30, 1
99, 29
119, 70
96, 56
111, 37
219, 80
152, 84
125, 53
57, 1
34, 28
172, 65
31, 25
171, 91
131, 55
188, 127
205, 97
109, 41
54, 36
247, 105
37, 17
299, 141
74, 45
119, 77
88, 44
79, 50
61, 1
79, 34
220, 117
598, 342
117, 36
225, 120
40, 13
46, 36
257, 176
73, 30
64, 31
62, 35
40, 10
57, 35
123, 83
73, 30
55, 28
103, 63
125, 47
161, 118
83, 36
101, 56
24, 1
104, 49
194, 110
155, 57
30, 1
178, 107
14, 1
428, 141
76, 54
470, 301
118, 43
479, 317
57, 23
330, 167
362, 215
545, 180
93, 42
50, 17
94, 36
96, 77
51, 29
244, 116
271, 115
116, 72
87, 39
334, 128
186, 79
37, 14
129, 78
291, 112
452, 174
51, 18
449, 275
480, 245
242, 117
26, 1
127, 93
111, 42
83, 63
24, 1
371, 169
374, 172
107, 67
89, 47
606, 329
73, 57
65, 27
613, 323
248, 171
204, 145
87, 31
178, 62
390, 235
410, 169
38, 1
105, 49
134, 71
87, 36
295, 165
110, 59
134, 74
270, 99
95, 53
92, 54
436, 162
124, 68
143, 50
76, 31
125, 41
88, 56
113, 47
113, 58
88, 58
265, 145
133, 81
257, 105
105, 42
59, 42
190, 82
291, 127
57, 29
170, 86
54, 25
597, 347
88, 33
513, 320
99, 35
93, 32
497, 178
176, 114
74, 40
147, 86
68, 31
270, 171
74, 33
94, 44
96, 66
106, 58
128, 35
78, 40
328, 192
90, 38
277, 113
203, 98
310, 148
184, 95
144, 60
360, 172
195, 107
214, 93
281, 175
339, 156
55, 1
373, 174
105, 42
95, 21
11, 1
495, 281
566, 342
493, 272
239, 111
25, 1
133, 32
390, 215
32, 1
134, 49
39, 21
58, 31
64, 33
84, 49
128, 37
54, 21
35, 9
64, 27
314, 152
93, 30
408, 254
72, 53
121, 70
314, 179
457, 213
211, 89
127, 73
88, 38
398, 144
55, 45
361, 219
243, 162
492, 222
139, 46
61, 43
98, 36
179, 86
270, 120
138, 54
246, 130
115, 62
63, 33
98, 20
344, 165
50, 28
212, 123
103, 77
110, 73
129, 94
105, 42
79, 1
202, 137
373, 209
68, 36
369, 158
79, 50
68, 34
29, 1
434, 265
48, 1
118, 52
233, 133
114, 35
43, 1
171, 86
62, 30
80, 41
172, 86
226, 133
160, 58
74, 45
307, 146
58, 1
266, 192
472, 300
52, 1
640, 390
395, 223
156, 64
399, 269
52, 16
22, 1
162, 94
346, 161
31, 1
39, 1
260, 132
85, 47
431, 294
97, 42
58, 37
171, 92
101, 44
476, 183
80, 32
132, 72
117, 51
70, 34
191, 93
36, 1
299, 193
40, 25
94, 71
92, 46
544, 254
40, 18
73, 32
62, 14
219, 121
87, 40
83, 41
25, 1
114, 50
89, 41
95, 64
95, 43
101, 67
140, 80
127, 72
34, 1
77, 40
49, 23
91, 59
478, 171
93, 52
77, 34
121, 68
128, 65
102, 44
152, 105
92, 62
53, 15
138, 64
109, 54
383, 162
70, 1
89, 32
313, 205
178, 81
173, 110
79, 44
21, 1
120, 74
128, 60
163, 93
79, 51
61, 1
160, 52
50, 14
179, 99
78, 40
62, 42
177, 90
74, 32
53, 31
117, 79
312, 144
424, 283
54, 24
122, 40
49, 1
783, 486
115, 59
53, 33
102, 42
80, 44
45, 15
183, 98
86, 47
67, 27
56, 1
49, 1
90, 35
74, 29
225, 122
78, 61
110, 43
31, 1
40, 14
79, 46
17, 1
52, 30
154, 84
248, 120
71, 1
51, 22
74, 34
147, 91
70, 34
330, 203
155, 93
286, 129
56, 16
58, 15
38, 1
203, 106
41, 12
50, 1
146, 60
48, 1
155, 97
132, 54
156, 68
342, 141
131, 91
88, 41
300, 164
71, 33
67, 39
81, 54
207, 112
71, 54
81, 32
281, 138
94, 56
137, 72
244, 139
223, 99
23, 1
240, 62
142, 73
65, 1
67, 32
36, 1
103, 44
87, 40
34, 1
97, 47
290, 177
114, 75
24, 1
103, 42
225, 100
106, 40
56, 36
292, 116
86, 38
160, 91
155, 58
51, 31
232, 132
76, 52
36, 1
356, 140
130, 71
24, 1
105, 44
17, 1
291, 146
156, 96
94, 42
107, 34
30, 1
226, 136
88, 65
103, 38
286, 147
476, 267
107, 52
149, 79
132, 58
46, 25
218, 94
129, 70
175, 85
173, 109
341, 203
22, 1
83, 17
351, 161
136, 45
64, 34
68, 30
88, 54
160, 71
260, 143
179, 95
187, 124
50, 24
130, 81
53, 16
122, 42
252, 128
144, 85
216, 136
371, 199
63, 28
430, 169
118, 63
13, 1
86, 53
569, 291
179, 52
266, 163
281, 125
454, 230
123, 47
55, 37
403, 245
131, 88
220, 116
178, 69
152, 47
92, 36
288, 198
107, 43
551, 319
28, 1
125, 59
133, 90
83, 68
787, 355
74, 53
37, 1
141, 45
80, 51
114, 44
126, 73
80, 41
31, 12
396, 176
106, 77
48, 13
72, 41
23, 1
138, 74
156, 82
65, 19
433, 267
268, 125
150, 85
163, 103
319, 170
62, 41
109, 38
211, 121
107, 72
88, 33
47, 1
99, 68
74, 27
75, 39
284, 150
71, 18
75, 34
404, 222
81, 52
49, 32
48, 29
36, 14
70, 36
47, 12
93, 46
105, 62
91, 68
114, 48
115, 59
61, 42
164, 58
83, 38
170, 49
317, 154
66, 37
208, 92
104, 50
96, 41
95, 57
19, 1
245, 159
137, 91
53, 21
76, 37
111, 66
52, 14
223, 119
52, 25
130, 71
60, 30
136, 51
130, 50
46, 26
125, 68
86, 37
112, 73
219, 112
486, 272
222, 98
357, 198
69, 34
451, 160
201, 117
430, 149
103, 48
102, 77
18, 1
68, 30
102, 54
51, 15
125, 53
29, 1
40, 13
403, 194
95, 39
35, 14
70, 33
181, 100
71, 16
526, 282
199, 109
90, 39
318, 150
428, 153
82, 39
110, 44
30, 1
184, 90
432, 292
89, 39
101, 49
71, 46
259, 105
65, 29
344, 146
304, 171
53, 15
130, 62
852, 518
60, 40
103, 43
109, 41
100, 72
303, 161
23, 1
121, 86
89, 44
106, 74
646, 379
90, 59
105, 53
44, 1
269, 112
30, 1
72, 45
123, 48
132, 85
472, 253
57, 32
129, 49
101, 47
111, 47
15, 1
316, 221
185, 86
158, 100
67, 45
91, 40
111, 63
51, 27
167, 90
517, 329
54, 1
179, 103
63, 33
31, 1
91, 36
244, 117
431, 147
113, 66
543, 346
31, 1
108, 47
51, 14
340, 154
160, 104
384, 245
80, 48
94, 62
262, 168
71, 33
210, 82
63, 24
238, 90
79, 31
74, 19
204, 91
87, 61
57, 32
335, 143
48, 1
70, 40
169, 50
119, 46
294, 106
322, 126
54, 25
50, 28
61, 18
30, 1
78, 44
101, 61
63, 1
105, 77
617, 282
136, 54
62, 31
526, 337
87, 37
215, 123
50, 29
188, 101
29, 1
377, 238
202, 65
136, 49
348, 178
96, 65
99, 64
79, 41
469, 304
145, 89
40, 1
243, 165
93, 60
393, 192
114, 74
27, 1
239, 121
95, 48
83, 35
40, 1
39, 13
204, 125
74, 41
557, 312
151, 85
95, 38
54, 1
331, 200
146, 89
12, 1
102, 67
96, 58
187, 91
104, 48
299, 161
234, 132
89, 38
101, 42
112, 39
538, 313
187, 95
357, 184
242, 112
96, 40
44, 1
91, 40
99, 43
45, 1
348, 165
201, 78
188, 97
63, 28
105, 62
87, 37
126, 47
358, 199
119, 75
53, 14
40, 13
56, 39
55, 28
38, 1
60, 44
377, 158
176, 85
511, 263
42, 1
590, 357
112, 45
27, 1
83, 37
127, 42
39, 1
142, 73
61, 31
142, 42
92, 47
27, 1
114, 80
164, 95
208, 94
124, 66
70, 35
63, 49
83, 36
78, 34
417, 265
367, 150
21, 1
87, 32
67, 35
105, 39
198, 129
59, 25
249, 202
138, 98
138, 94
105, 36
393, 140
191, 160
59, 32
194, 96
242, 124
253, 115
126, 76
148, 46
225, 107
69, 31
220, 115
53, 1
211, 119
104, 57
448, 229
350, 129
89, 35
46, 21
483, 246
398, 220
22, 1
77, 53
136, 77
69, 39
119, 76
230, 89
347, 139
106, 57
137, 86
191, 59
68, 34
67, 25
54, 1
118, 77
46, 31
252, 175
667, 484
572, 325
36, 14
305, 141
368, 254
68, 43
57, 32
245, 105
53, 1
133, 86
280, 114
195, 54
86, 57
40, 1
60, 28
64, 24
60, 19
73, 34
66, 34
244, 136
394, 157
62, 1
63, 14
137, 86
448, 186
138, 56
58, 1
153, 72
81, 38
56, 38
42, 1
308, 126
138, 74
91, 49
656, 356
103, 54
97, 64
168, 116
278, 151
435, 259
99, 39
76, 30
196, 138
243, 116
217, 130
69, 49
87, 39
77, 39
106, 53
345, 137
110, 38
172, 93
100, 37
55, 34
230, 74
18, 1
537, 340
90, 38
49, 26
64, 25
57, 27
278, 127
56, 36
22, 9
389, 194
71, 33
319, 145
58, 1
114, 63
118, 54
59, 23
66, 29
659, 404
163, 86
122, 44
75, 17
71, 32
81, 53
139, 49
113, 47
365, 160
101, 45
211, 120
436, 256
87, 43
65, 16
190, 126
123, 51
177, 114
150, 81
347, 233
683, 396
684, 319
52, 1
63, 33
65, 30
57, 41
281, 107
265, 103
102, 40
126, 43
70, 30
98, 65
105, 64
26, 7
33, 1
217, 100
8, 1
153, 63
30, 1
18, 1
203, 114
56, 25
114, 42
303, 138
61, 19
323, 228
528, 315
81, 31
110, 76
180, 124
91, 32
24, 1
145, 80
164, 54
32, 21
120, 74
114, 72
57, 27
65, 1
257, 132
36, 22
65, 33
621, 293
41, 1
29, 1
146, 86
60, 18
615, 277
144, 81
363, 155
345, 154
144, 78
51, 27
58, 40
453, 229
102, 63
170, 98
620, 302
287, 146
214, 115
63, 44
58, 1
45, 1
29, 1
22, 1
137, 49
99, 69
101, 49
89, 44
37, 1
499, 192
349, 150
39, 13
50, 24
172, 83
123, 73
122, 69
32, 1
268, 165
62, 1
85, 36
345, 166
49, 35
429, 256
35, 1
311, 135
328, 122
426, 266
53, 1
79, 51
73, 34
53, 1
728, 336
44, 34
592, 326
78, 38
71, 36
289, 116
90, 40
100, 44
269, 174
46, 29
245, 143
189, 123
97, 37
159, 80
20, 1
31, 1
289, 135
30, 1
133, 95
538, 343
311, 142
338, 138
401, 169
28, 9
192, 110
50, 14
319, 152
62, 1
126, 83
56, 31
113, 73
52, 28
77, 1
43, 1
246, 114
342, 130
92, 39
198, 121
111, 58
180, 105
134, 52
227, 119
407, 178
377, 223
200, 72
99, 50
107, 53
301, 142
37, 1
496, 325
273, 181
374, 183
64, 29
273, 136
46, 26
260, 123
293, 116
134, 48
26, 1
232, 144
531, 353
60, 46
119, 45
634, 246
111, 47
179, 57
343, 225
132, 109
126, 73
194, 114
52, 1
23, 1
174, 61
445, 284
74, 45
97, 42
147, 70
225, 109
74, 39
311, 131
442, 165
148, 70
151, 79
79, 32
291, 120
122, 76
25, 1
142, 92
662, 343
78, 14
39, 23
179, 111
110, 42
239, 168
18, 1
158, 83
73, 51
1073, 614
107, 56
443, 144
71, 37
146, 87
608, 350
95, 40
157, 68
383, 187
87, 50
39, 12
57, 35
163, 53
189, 96
35, 1
92, 57
100, 55
126, 69
84, 49
35, 1
179, 110
31, 1
251, 140
77, 34
278, 149
157, 81
312, 133
314, 135
106, 50
25, 1
124, 61
121, 45
56, 1
266, 138
82, 42
160, 73
51, 12
134, 39
62, 43
21, 1
347, 134
85, 1
33, 1
179, 104
101, 39
189, 116
318, 166
488, 270
66, 57
250, 151
99, 35
14, 1
26, 1
180, 125
174, 97
124, 61
283, 157
156, 48
229, 130
162, 49
139, 89
227, 92
242, 127
178, 111
48, 18
61, 38
188, 111
174, 102
62, 36
194, 100
234, 135
176, 114
395, 239
69, 43
139, 78
88, 36
39, 25
75, 35
943, 482
131, 89
38, 1
738, 362
169, 99
338, 188
322, 159
137, 68
26, 1
46, 29
73, 33
321, 202
258, 148
244, 87
71, 39
291, 109
151, 78
193, 105
93, 39
36, 1
159, 54
346, 154
319, 177
505, 358
88, 30
185, 57
292, 114
206, 101
157, 48
115, 62
68, 25
119, 83
187, 59
50, 17
40, 16
56, 1
60, 27
242, 107
31, 1
38, 1
257, 179
82, 53
407, 223
132, 50
40, 1
317, 140
98, 57
131, 42
149, 96
218, 108
120, 52
441, 209
144, 43
159, 52
34, 1
458, 159
52, 33
364, 164
309, 116
100, 41
99, 47
89, 63
140, 90
118, 78
98, 38
67, 34
670, 361
537, 348
178, 127
294, 184
9, 1
118, 65
234, 184
47, 26
403, 269
111, 77
28, 1
122, 83
94, 42
86, 52
60, 16
191, 115
93, 42
202, 124
78, 32
165, 92
608, 392
61, 30
206, 112
38, 10
164, 100
503, 297
565, 236
142, 56
96, 40
626, 375
40, 12
225, 130
376, 147
85, 36
107, 35
36, 13
54, 43
143, 89
64, 29
170, 87
437, 224
80, 45
70, 50
87, 28
487, 193
119, 67
47, 1
60, 40
130, 82
62, 31
375, 137
133, 55
70, 39
109, 73
64, 36
57, 1
746, 499
66, 42
153, 84
125, 85
211, 147
140, 93
282, 114
541, 263
17, 1
27, 1
207, 98
245, 168
39, 10
102, 38
52, 29
154, 104
138, 99
25, 1
96, 63
52, 25
159, 89
229, 101
288, 136
122, 91
106, 43
76, 33
32, 1
124, 49
113, 72
27, 1
66, 17
32, 1
74, 50
693, 346
170, 74
122, 74
38, 23
86, 48
161, 43
115, 83
100, 32
486, 222
117, 80
78, 57
109, 70
72, 35
110, 60
69, 41
37, 1
49, 1
96, 36
280, 131
67, 25
76, 46
162, 103
255, 116
154, 98
432, 174
147, 73
256, 143
186, 111
35, 11
81, 1
82, 34
81, 34
23, 1
194, 97
40, 13
52, 1
96, 41
66, 1
298, 135
74, 39
78, 58
157, 50
310, 122
90, 64
44, 23
104, 66
19, 1
73, 36
92, 43
179, 48
79, 41
69, 40
92, 52
80, 36
29, 1
56, 38
498, 314
77, 53
307, 140
94, 66
54, 12
34, 18
69, 32
44, 27
110, 53
59, 25
651, 357
154, 118
243, 129
70, 34
79, 35
159, 82
33, 1
126, 52
153, 100
563, 330
75, 31
64, 34
148, 89
101, 47
88, 52
401, 171
61, 1
88, 53
62, 26
226, 132
68, 30
277, 150
248, 141
367, 225
597, 345
133, 76
110, 41
188, 109
192, 109
81, 39
319, 125
57, 22
28, 10
59, 27
38, 12
79, 29
63, 33
33, 1
168, 52
89, 34
110, 80
29, 1
92, 43
224, 107
100, 63
274, 108
257, 157
71, 33
123, 87
199, 114
61, 42
632, 278
38, 1
39, 1
120, 42
100, 43
36, 1
275, 141
471, 268
200, 103
60, 40
155, 58
166, 56
49, 1
74, 47
63, 33
49, 1
186, 84
384, 144
123, 52
322, 166
54, 26
150, 84
78, 41
98, 33
137, 68
180, 105
261, 140
79, 35
281, 116
326, 168
101, 75
173, 99
29, 1
57, 27
86, 59
51, 1
88, 45
90, 39
15, 1
109, 44
227, 92
98, 44
101, 70
256, 105
478, 294
176, 105
107, 56
168, 71
73, 34
85, 54
41, 1
58, 39
30, 11
80, 38
72, 46
25, 1
29, 1
132, 40
45, 35
115, 35
95, 40
80, 34
29, 1
29, 1
19, 1
87, 37
86, 42
274, 114
88, 64
195, 124
120, 51
156, 83
167, 103
134, 84
228, 117
38, 15
216, 116
109, 44
38, 1
79, 32
161, 114
601, 277
33, 7
83, 35
84, 51
562, 272
38, 1
31, 10
130, 82
80, 29
124, 81
134, 55
227, 127
90, 58
219, 134
116, 47
114, 72
81, 51
63, 30
180, 53
147, 77
291, 129
12, 1
201, 108
63, 29
221, 89
129, 82
127, 49
104, 57
594, 300
63, 33
430, 158
48, 32
157, 91
108, 72
28, 1
423, 259
225, 119
441, 175
300, 113
182, 106
105, 55
110, 75
66, 33
385, 208
135, 88
163, 88
496, 276
43, 12
87, 40
237, 175
62, 17
120, 85
54, 35
41, 1
428, 179
71, 30
58, 1
358, 254
52, 1
196, 63
130, 46
88, 39
106, 53
123, 46
101, 51
57, 1
208, 110
52, 1
589, 230
186, 62
222, 74
286, 158
30, 1
189, 104
236, 107
105, 72
150, 86
157, 78
61, 34
417, 172
18, 1
89, 28
354, 180
188, 84
51, 18
133, 81
27, 1
141, 36
147, 71
73, 38
286, 189
186, 104
125, 32
354, 225
523, 287
114, 79
49, 1
142, 98
119, 43
283, 148
52, 1
54, 1
139, 98
402, 306
230, 147
66, 1
235, 140
157, 76
199, 96
160, 106
163, 96
132, 83
44, 20
374, 148
422, 180
41, 1
136, 73
160, 91
264, 164
55, 26
491, 240
117, 46
126, 47
138, 81
188, 90
900, 418
53, 17
26, 1
106, 50
119, 83
260, 182
98, 60
195, 80
332, 154
56, 13
61, 38
162, 94
84, 31
168, 116
64, 15
26, 1
188, 99
151, 56
212, 115
139, 92
117, 46
153, 92
68, 41
66, 43
74, 38
102, 36
82, 47
152, 110
143, 47
270, 105
124, 61
33, 1
54, 1
136, 97
60, 37
83, 47
77, 44
153, 50
53, 24
344, 129
68, 46
149, 84
682, 347
583, 204
434, 295
414, 280
77, 33
18, 1
60, 23
334, 133
92, 63
122, 81
68, 28
154, 57
407, 147
52, 1
383, 164
17, 11
214, 77
188, 122
42, 1
143, 96
52, 23
691, 302
325, 206
576, 216
135, 84
335, 176
149, 93
113, 41
164, 95
82, 49
157, 95
155, 100
212, 124
37, 1
209, 94
61, 31
170, 88
146, 51
130, 46
223, 70
125, 73
132, 53
149, 84
111, 52
55, 35
375, 225
139, 73
432, 229
65, 45
161, 103
329, 131
22, 1
333, 142
148, 47
60, 31
89, 43
204, 118
101, 41
38, 1
156, 59
21, 1
22, 1
47, 23
50, 1
87, 45
249, 156
210, 79
70, 33
63, 1
98, 38
407, 284
57, 40
78, 48
266, 148
119, 64
42, 13
88, 61
50, 27
60, 21
26, 1
237, 122
153, 65
173, 54
39, 13
60, 26
70, 40
149, 101
88, 50
204, 130
50, 28
86, 33
75, 44
64, 1
56, 13
112, 49
80, 39
107, 74
113, 38
241, 119
53, 27
131, 83
320, 160
111, 42
31, 1
347, 221
77, 29
154, 105
23, 1
324, 190
115, 74
46, 13
46, 13
62, 35
112, 68
60, 37
78, 31
53, 30
43, 24
682, 218
327, 142
45, 14
620, 340
102, 40
152, 44
266, 174
178, 85
26, 16
130, 73
77, 38
125, 40
164, 89
32, 1
29, 1
141, 55
69, 33
464, 238
233, 102
59, 16
498, 186
121, 51
650, 347
9, 1
108, 60
77, 39
388, 247
300, 125
54, 23
173, 93
87, 63
304, 139
428, 181
180, 78
289, 118
151, 86
56, 31
370, 176
213, 85
69, 41
513, 200
230, 135
186, 106
67, 42
132, 40
53, 28
78, 30
172, 94
82, 48
47, 13
55, 37
158, 54
30, 1
105, 41
210, 102
311, 191
86, 61
151, 75
133, 85
57, 30
143, 97
173, 97
51, 32
128, 49
318, 183
170, 66
238, 111
37, 1
112, 78
198, 99
39, 1
24, 1
534, 311
37, 14
38, 26
51, 14
166, 55
83, 30
80, 53
376, 148
106, 66
264, 132
55, 28
247, 170
127, 70
102, 47
71, 34
197, 130
566, 258
78, 31
114, 63
77, 49
602, 204
74, 42
113, 64
304, 128
39, 1
238, 55
253, 112
129, 79
230, 121
734, 310
698, 440
46, 1
67, 36
99, 43
52, 1
537, 311
121, 34
246, 155
151, 55
91, 42
137, 68
95, 38
122, 40
91, 56
38, 1
424, 283
148, 87
30, 1
90, 37
196, 156
111, 72
172, 88
297, 124
51, 1
255, 135
111, 44
35, 11
79, 47
59, 1
72, 1
52, 1
57, 32
524, 226
313, 160
122, 68
15, 1
58, 27
196, 146
69, 16
54, 1
83, 51
93, 65
37, 16
36, 10
269, 137
13, 1
50, 34
60, 14
367, 173
52, 1
195, 105
82, 38
98, 48
473, 278
390, 158
76, 38
204, 56
149, 78
380, 141
131, 56
42, 1
118, 80
86, 58
65, 17
105, 56
33, 16
110, 78
43, 16
490, 201
187, 92
102, 38
68, 45
392, 247
34, 1
164, 123
61, 33
42, 1
53, 32
36, 1
435, 162
34, 1
366, 159
104, 49
74, 45
103, 61
479, 275
184, 98
264, 152
84, 40
64, 29
215, 126
64, 29
290, 133
63, 41
193, 119
443, 304
66, 42
289, 148
142, 75
83, 47
40, 1
101, 68
47, 1
349, 149
169, 74
126, 72
145, 72
67, 46
103, 40
188, 95
610, 396
530, 270
85, 48
105, 43
46, 22
207, 123
82, 44
156, 104
141, 90
87, 44
46, 27
95, 64
117, 77
70, 33
97, 42
121, 43
138, 79
213, 112
56, 27
133, 69
54, 12
113, 76
91, 32
64, 28
86, 41
49, 14
31, 14
42, 1
313, 212
21, 1
135, 63
268, 115
47, 1
93, 38
683, 394
390, 255
37, 1
39, 1
85, 15
156, 103
123, 51
120, 75
75, 39
113, 47
58, 34
56, 16
107, 45
66, 1
305, 138
160, 77
21, 1
230, 147
82, 58
109, 50
36, 12
261, 122
549, 297
54, 16
63, 1
73, 44
36, 1
221, 129
228, 166
82, 45
213, 135
31, 9
98, 38
135, 87
158, 71
94, 63
445, 179
24, 1
515, 327
202, 121
113, 41
46, 27
409, 184
517, 276
128, 40
274, 148
91, 34
121, 40
208, 57
664, 391
60, 45
180, 62
65, 33
49, 32
81, 33
134, 83
447, 162
193, 101
48, 15
91, 38
160, 84
101, 60
171, 82
80, 50
197, 46
110, 65
233, 114
332, 209
12, 1
65, 37
58, 29
177, 86
110, 62
61, 29
79, 25
161, 66
84, 60
253, 118
41, 1
105, 52
192, 77
39, 1
33, 18
50, 1
309, 181
69, 46
127, 72
262, 146
147, 83
102, 49
110, 38
88, 52
168, 98
67, 43
504, 195
99, 55
169, 84
458, 179
112, 58
77, 54
148, 51
153, 59
145, 51
477, 315
314, 128
182, 113
34, 9
348, 149
52, 28
365, 173
78, 35
43, 1
115, 41
108, 50
37, 1
107, 52
209, 142
153, 53
324, 144
21, 1
86, 35
160, 80
8, 1
84, 39
79, 29
137, 88
123, 62
73, 38
104, 46
44, 1
145, 50
18, 1
184, 91
26, 1
204, 81
64, 13
65, 39
52, 1
76, 45
44, 1
487, 270
101, 70
200, 66
464, 181
79, 43
160, 88
51, 1
80, 27
76, 37
73, 51
45, 1
63, 42
91, 61
74, 37
226, 92
34, 1
93, 49
67, 48
87, 20
154, 99
138, 84
39, 1
56, 24
77, 39
205, 120
120, 77
135, 72
227, 104
82, 51
134, 50
132, 82
115, 45
75, 58
56, 33
93, 33
160, 114
138, 46
348, 215
170, 68
27, 1
94, 58
33, 1
40, 1
38, 1
73, 1
191, 87
414, 199
37, 1
438, 175
35, 9
74, 34
94, 40
124, 70
81, 16
121, 58
264, 130
71, 1
79, 16
17, 1
86, 60
84, 36
114, 51
85, 46
130, 57
143, 70
64, 14
102, 81
60, 30
48, 40
101, 50
229, 77
91, 48
76, 39
200, 121
270, 114
107, 56
550, 294
29, 17
110, 55
62, 34
106, 75
113, 54
91, 58
37, 1
855, 456
148, 85
109, 65
73, 43
17, 1
623, 368
248, 140
193, 103
504, 187
84, 44
95, 38
109, 59
137, 85
150, 55
238, 142
80, 40
59, 28
81, 32
182, 77
62, 34
29, 1
68, 26
119, 20
108, 45
157, 82
51, 1
89, 34
163, 86
187, 92
62, 16
291, 130
69, 35
21, 1
332, 158
26, 1
18, 1
118, 68
642, 350
80, 58
184, 108
144, 72
660, 370
167, 92
138, 80
148, 86
41, 22
242, 107
63, 30
432, 262
22, 9
263, 112
26, 1
94, 68
113, 57
40, 1
557, 335
96, 67
142, 47
59, 44
374, 219
61, 38
109, 42
206, 129
59, 30
79, 15
546, 274
143, 76
73, 30
83, 34
135, 62
26, 1
162, 86
75, 30
214, 132
246, 110
235, 102
164, 51
196, 101
38, 1
95, 70
139, 84
10, 1
57, 27
125, 63
189, 66
171, 60
45, 15
46, 30
117, 75
430, 268
527, 227
72, 30
327, 184
326, 149
56, 17
306, 142
42, 1
75, 45
209, 80
200, 98
76, 33
64, 32
205, 110
308, 168
161, 100
104, 69
85, 40
64, 33
69, 44
151, 43
205, 85
454, 244
285, 163
46, 14
191, 114
84, 47
36, 12
50, 1
64, 13
369, 231
180, 109
75, 53
77, 34
237, 144
674, 322
37, 1
363, 138
149, 49
69, 35
207, 103
38, 1
138, 82
136, 71
173, 104
180, 85
111, 42
186, 105
82, 18
88, 40
135, 59
301, 171
140, 49
64, 41
96, 40
103, 51
76, 1
145, 49
69, 43
36, 18
236, 115
422, 237
19, 1
73, 1
53, 25
455, 165
186, 107
292, 167
414, 152
356, 248
241, 148
49, 1
425, 263
17, 1
292, 147
101, 42
635, 375
277, 123
95, 33
98, 36
56, 31
429, 211
126, 46
57, 39
523, 343
83, 34
244, 106
87, 38
252, 112
107, 47
37, 1
291, 183
70, 26
187, 83
100, 40
40, 1
487, 319
45, 1
69, 15
258, 162
70, 36
158, 66
25, 1
133, 78
82, 49
167, 109
83, 42
117, 50
72, 47
378, 250
138, 53
426, 190
89, 17
36, 1
29, 10
272, 131
82, 36
115, 52
304, 172
349, 210
90, 35
42, 1
90, 45
143, 48
316, 207
230, 95
98, 54
23, 1
93, 36
101, 62
42, 1
398, 216
108, 40
127, 44
76, 35
71, 47
55, 24
66, 1
113, 50
80, 56
164, 53
70, 37
63, 1
113, 68
441, 224
163, 54
126, 71
31, 1
66, 41
330, 169
24, 1
47, 24
493, 196
61, 32
65, 38
535, 298
72, 31
30, 1
82, 38
143, 86
119, 67
755, 427
38, 11
157, 71
24, 1
91, 40
158, 81
416, 227
299, 122
58, 15
461, 242
175, 79
64, 26
406, 168
87, 59
77, 39
236, 118
50, 31
36, 21
49, 1
69, 44
166, 96
90, 41
30, 14
98, 64
502, 274
872, 343
329, 141
242, 156
43, 24
40, 12
19, 1
337, 121
237, 145
181, 107
138, 87
153, 94
302, 130
356, 139
348, 156
132, 47
136, 76
122, 33
122, 79
538, 304
54, 19
350, 148
181, 81
125, 42
237, 128
525, 193
212, 77
65, 38
215, 133
84, 35
216, 126
112, 59
302, 194
75, 27
168, 59
248, 182
166, 70
83, 39
196, 145
114, 40
93, 35
61, 1
26, 7
154, 76
146, 70
198, 90
57, 29
86, 52
89, 61
181, 56
153, 77
274, 170
55, 28
55, 33
395, 228
235, 97
40, 1
776, 442
118, 68
52, 31
482, 245
84, 40
123, 71
58, 28
47, 21
125, 40
74, 52
283, 167
38, 1
487, 178
216, 113
181, 57
80, 19
59, 29
125, 55
254, 159
28, 1
48, 1
205, 99
399, 176
294, 197
36, 11
121, 53
435, 188
62, 16
161, 80
257, 70
179, 79
49, 28
43, 1
156, 64
49, 1
83, 41
61, 26
45, 1
107, 34
208, 100
60, 29
73, 40
190, 131
153, 94
96, 52
477, 178
439, 287
255, 173
159, 69
334, 176
89, 49
92, 56
53, 23
57, 33
126, 63
59, 27
116, 54
95, 61
81, 50
79, 28
61, 26
40, 1
506, 199
71, 52
89, 41
630, 408
99, 35
158, 98
90, 57
43, 15
42, 1
208, 151
144, 107
124, 82
147, 73
55, 25
125, 46
376, 242
547, 326
55, 1
135, 74
244, 119
58, 30
151, 67
177, 100
106, 59
149, 43
98, 36
56, 1
83, 43
33, 14
173, 115
213, 120
95, 43
974, 555
40, 15
178, 113
118, 54
263, 165
401, 154
121, 74
82, 46
73, 31
58, 36
95, 31
334, 136
125, 49
104, 73
58, 44
40, 13
87, 48
121, 43
94, 44
91, 35
820, 397
75, 35
93, 56
139, 49
43, 14
176, 102
342, 252
455, 171
313, 195
54, 31
88, 36
24, 1
75, 40
251, 114
140, 83
150, 53
168, 46
129, 71
67, 27
146, 73
68, 19
185, 101
269, 119
161, 69
67, 16
193, 103
47, 21
81, 42
83, 16
122, 78
37, 1
127, 40
173, 92
169, 115
429, 209
288, 106
479, 288
84, 36
159, 90
210, 117
86, 34
28, 1
19, 7
88, 32
91, 38
235, 140
41, 19
23, 8
66, 50
127, 72
311, 124
265, 142
80, 51
33, 1
111, 74
331, 202
123, 61
119, 42
256, 122
63, 43
153, 109
634, 259
95, 38
334, 195
403, 146
151, 77
29, 10
82, 27
105, 36
698, 390
114, 44
69, 1
392, 236
481, 261
104, 44
63, 30
45, 1
200, 144
36, 25
111, 40
100, 37
504, 273
81, 28
115, 45
94, 32
61, 1
81, 41
221, 122
54, 26
65, 38
389, 162
361, 189
74, 50
54, 36
440, 184
161, 54
157, 90
42, 1
134, 63
708, 351
185, 91
190, 101
130, 52
41, 13
469, 167
393, 211
380, 188
77, 38
71, 38
161, 80
20, 1
535, 257
226, 104
579, 327
567, 245
122, 65
45, 1
31, 1
435, 261
210, 96
185, 63
110, 67
65, 51
88, 48
123, 52
310, 107
91, 56
138, 76
29, 1
346, 165
70, 44
41, 1
113, 64
88, 36
174, 92
106, 49
48, 29
21, 1
151, 48
28, 1
204, 53
157, 48
189, 87
111, 39
335, 183
464, 90
38, 21
100, 67
117, 49
156, 81
67, 35
109, 63
154, 99
401, 157
330, 134
95, 69
98, 52
143, 59
22, 1
145, 84
33, 1
198, 94
120, 66
135, 48
112, 46
295, 148
317, 152
283, 125
186, 99
33, 1
85, 52
154, 83
29, 1
54, 29
337, 123
96, 57
139, 87
62, 14
215, 106
207, 68
72, 38
440, 160
194, 109
313, 206
176, 117
31, 1
157, 102
52, 1
115, 74
574, 368
74, 40
544, 373
133, 84
130, 70
422, 249
100, 42
302, 134
56, 1
117, 63
172, 46
225, 156
67, 31
59, 40
88, 36
129, 79
422, 170
23, 1
178, 125
33, 13
57, 27
125, 90
87, 33
35, 21
53, 17
66, 41
273, 119
91, 49
340, 145
30, 1
151, 83
49, 30
211, 97
101, 52
40, 1
135, 90
102, 42
52, 23
46, 28
184, 104
130, 67
113, 38
285, 143
226, 151
100, 46
62, 44
596, 222
26, 1
110, 61
93, 65
254, 130
26, 10
158, 104
74, 50
43, 14
62, 37
60, 36
687, 359
78, 34
265, 143
162, 71
178, 100
379, 215
108, 59
95, 42
50, 30
68, 32
106, 51
219, 115
25, 1
424, 254
305, 159
608, 177
47, 30
120, 50
118, 70
81, 31
261, 125
75, 53
89, 45
35, 11
84, 44
637, 293
312, 219
369, 212
48, 16
53, 15
449, 173
103, 68
205, 118
44, 1
85, 61
95, 62
25, 1
197, 58
341, 151
180, 116
52, 37
263, 162
79, 36
309, 120
105, 41
74, 16
120, 41
56, 27
141, 62
513, 227
118, 70
56, 33
89, 54
57, 24
327, 149
351, 136
194, 110
100, 45
284, 129
17, 1
216, 90
85, 55
12, 1
104, 73
197, 89
144, 90
75, 49
167, 77
28, 9
57, 1
38, 25
109, 40
62, 33
36, 1
321, 209
71, 36
55, 29
419, 247
45, 28
7, 1
194, 60
128, 47
270, 144
32, 10
112, 41
14, 1
55, 28
264, 171
61, 1
148, 88
16, 1
170, 61
78, 37
474, 193
376, 162
57, 35
226, 127
76, 1
152, 71
32, 1
48, 30
140, 83
47, 24
59, 1
418, 193
109, 43
136, 87
110, 67
194, 91
163, 88
46, 14
223, 117
57, 1
42, 1
266, 165
176, 60
43, 23
103, 35
448, 276
207, 96
500, 199
166, 52
180, 99
66, 48
123, 64
193, 57
100, 40
172, 82
425, 273
468, 271
93, 62
72, 35
601, 323
75, 56
119, 70
42, 1
180, 62
138, 108
82, 42
126, 44
183, 55
132, 48
54, 31
226, 138
65, 45
420, 172
593, 335
543, 293
481, 187
302, 184
105, 55
210, 109
87, 36
60, 32
105, 69
58, 19
33, 1
125, 36
105, 65
76, 40
170, 72
355, 212
68, 18
99, 63
62, 32
233, 112
9, 1
38, 1
45, 28
577, 314
95, 37
16, 1
230, 100
49, 25
49, 1
52, 1
114, 62
310, 119
27, 10
29, 20
390, 258
335, 130
38, 1
328, 201
121, 71
167, 79
100, 44
73, 19
32, 1
61, 1
118, 63
139, 97
275, 113
115, 38
65, 26
122, 86
54, 33
134, 72
120, 72
211, 111
106, 46
93, 41
92, 51
53, 17
373, 164
66, 31
14, 1
148, 92
348, 227
122, 47
67, 41
250, 119
214, 133
11, 1
306, 203
424, 197
76, 30
209, 131
195, 112
246, 118
167, 59
171, 67
41, 1
65, 19
237, 141
46, 1
107, 40
164, 69
83, 49
124, 77
42, 1
88, 65
56, 31
111, 72
78, 33
182, 105
129, 86
232, 121
29, 10
355, 151
117, 42
392, 218
861, 411
29, 10
260, 188
154, 91
231, 164
53, 30
89, 54
424, 135
117, 79
233, 117
46, 21
44, 1
88, 47
32, 14
83, 58
58, 17
275, 160
151, 51
45, 26
16, 1
122, 76
155, 78
92, 56
249, 137
279, 169
83, 54
442, 247
119, 65
33, 1
145, 94
299, 150
316, 113
60, 34
183, 106
169, 91
328, 109
80, 30
53, 1
37, 1
90, 37
132, 43
68, 43
95, 40
47, 14
131, 76
533, 284
216, 127
269, 118
66, 27
66, 38
519, 301
53, 27
58, 25
77, 34
29, 11
140, 87
91, 37
144, 70
446, 288
101, 57
162, 90
29, 1
166, 127
535, 345
129, 70
156, 85
195, 111
161, 91
125, 50
70, 38
88, 39
122, 49
184, 87
66, 32
96, 45
322, 211
122, 66
134, 46
74, 42
108, 40
153, 84
102, 59
449, 155
109, 55
36, 1
124, 40
205, 80
96, 53
335, 166
55, 1
131, 56
120, 47
33, 1
177, 73
227, 127
111, 67
97, 40
65, 46
160, 37
347, 191
709, 356
77, 35
30, 1
114, 50
96, 47
302, 119
97, 36
58, 1
407, 181
48, 32
50, 1
150, 103
55, 1
106, 65
102, 17
121, 72
449, 296
58, 13
190, 95
16, 1
326, 129
37, 21
82, 56
485, 254
10, 1
89, 62
28, 1
98, 40
184, 102
437, 152
105, 69
245, 171
61, 30
169, 96
156, 80
64, 22
61, 1
156, 97
61, 29
84, 36
99, 59
19, 1
251, 107
88, 33
121, 46
138, 89
187, 134
35, 11
38, 1
564, 292
83, 18
332, 138
25, 1
265, 137
81, 42
51, 11
181, 92
603, 314
460, 170
244, 127
465, 311
63, 1
229, 102
183, 87
40, 13
45, 1
125, 84
392, 206
166, 62
45, 16
32, 1
28, 1
37, 22
98, 34
58, 28
125, 42
150, 49
18, 1
64, 34
63, 39
145, 70
94, 61
95, 42
488, 246
170, 117
145, 86
38, 29
141, 84
70, 31
215, 93
194, 103
33, 1
74, 37
109, 53
146, 64
159, 107
83, 36
59, 30
86, 39
392, 294
53, 24
77, 48
71, 46
175, 120
68, 29
189, 92
48, 29
27, 1
626, 396
868, 341
41, 1
250, 114
43, 29
152, 82
279, 120
73, 33
25, 9
62, 1
241, 142
379, 150
67, 37
38, 12
134, 76
143, 78
160, 51
257, 141
223, 120
170, 112
47, 23
44, 1
57, 27
162, 89
67, 41
80, 35
71, 31
429, 262
463, 265
422, 256
55, 28
110, 42
179, 92
532, 293
82, 51
54, 33
68, 33
378, 217
135, 95
94, 34
174, 99
291, 140
48, 1
69, 36
203, 128
106, 58
61, 36
131, 58
49, 16
133, 46
36, 11
113, 60
144, 74
342, 222
131, 68
61, 30
76, 35
82, 41
83, 32
186, 111
95, 55
311, 140
96, 17
16, 1
47, 1
172, 93
181, 52
133, 62
40, 1
60, 16
277, 122
29, 1
8, 1
294, 198
387, 190
84, 45
37, 1
27, 1
138, 51
30, 1
47, 1
61, 26
171, 112
71, 36
320, 231
30, 19
64, 39
517, 244
61, 30
147, 84
98, 59
236, 104
402, 196
62, 27
310, 237
115, 58
87, 45
154, 51
65, 41
46, 1
45, 1
98, 64
83, 46
609, 330
15, 1
73, 40
79, 35
183, 100
129, 73
343, 143
10, 1
15, 1
71, 34
280, 91
327, 200
172, 88
69, 28
382, 227
90, 59
140, 50
21, 1
16, 1
387, 216
181, 84
57, 37
285, 116
354, 236
47, 1
79, 38
152, 91
533, 361
503, 174
52, 1
79, 36
29, 1
77, 35
65, 46
89, 51
27, 1
26, 1
298, 154
134, 74
220, 122
49, 11
99, 46
59, 31
71, 38
462, 198
51, 12
134, 92
661, 209
366, 243
84, 42
105, 37
42, 1
374, 246
88, 35
136, 89
184, 109
232, 108
181, 50
58, 36
54, 33
259, 141
135, 53
108, 53
100, 59
362, 177
66, 1
112, 60
52, 28
251, 127
33, 1
354, 185
63, 31
161, 40
26, 1
17, 1
70, 37
57, 1
80, 43
64, 49
152, 97
77, 54
228, 118
39, 1
43, 13
444, 271
35, 1
58, 32
60, 1
290, 175
30, 1
56, 40
20, 1
130, 73
67, 33
132, 41
53, 1
89, 61
12, 1
222, 128
79, 36
249, 96
175, 81
516, 265
110, 68
21, 1
73, 1
133, 55
338, 141
223, 147
389, 152
37, 1
105, 71
237, 137
217, 105
119, 42
131, 91
68, 37
109, 40
118, 38
83, 33
131, 41
73, 34
65, 34
66, 29
87, 51
116, 85
174, 113
269, 117
103, 68
80, 42
80, 37
135, 74
175, 85
135, 49
35, 1
207, 117
128, 74
87, 42
71, 46
200, 123
227, 88
76, 32
244, 120
62, 43
98, 73
90, 65
65, 42
72, 33
72, 39
253, 135
52, 1
84, 38
228, 144
226, 110
113, 52
41, 1
142, 44
160, 46
56, 1
45, 32
69, 32
162, 56
56, 1
338, 206
232, 92
211, 121
77, 22
76, 54
109, 46
241, 146
78, 40
790, 398
240, 117
221, 108
79, 21
307, 212
89, 37
114, 40
112, 70
53, 14
93, 55
80, 35
111, 67
76, 42
63, 44
117, 53
519, 208
177, 117
333, 160
46, 13
321, 153
63, 14
156, 65
265, 130
58, 32
88, 20
166, 107
77, 37
65, 1
54, 13
77, 32
121, 73
122, 55
14, 1
8, 1
152, 51
250, 96
43, 25
73, 27
45, 1
231, 105
17, 1
46, 1
152, 93
215, 129
132, 97
64, 43
173, 87
33, 1
321, 136
68, 52
209, 102
170, 80
419, 183
157, 85
90, 46
54, 36
197, 127
84, 52
48, 27
76, 40
313, 129
81, 45
203, 96
118, 45
280, 141
116, 72
179, 78
53, 1
359, 139
116, 45
335, 226
183, 108
221, 137
171, 108
99, 69
96, 46
84, 35
46, 21
92, 67
115, 44
178, 102
76, 65
102, 37
154, 78
98, 50
594, 281
74, 51
503, 238
98, 56
48, 16
94, 45
315, 204
162, 78
47, 20
57, 35
544, 363
152, 107
72, 30
35, 1
124, 38
89, 44
72, 43
44, 35
82, 52
33, 12
208, 101
192, 96
210, 126
60, 26
196, 109
392, 184
120, 52
105, 39
191, 92
192, 95
421, 247
56, 35
53, 1
60, 14
30, 1
366, 230
123, 38
118, 47
104, 36
460, 242
189, 125
46, 27
388, 178
120, 75
640, 351
106, 39
118, 76
273, 223
197, 112
356, 224
46, 17
69, 34
259, 120
85, 39
592, 325
54, 30
63, 33
74, 25
45, 24
51, 37
91, 51
78, 52
170, 54
140, 87
365, 148
123, 68
206, 110
37, 1
505, 189
632, 463
42, 1
152, 103
118, 76
239, 107
162, 83
184, 87
78, 35
614, 269
99, 43
109, 41
603, 385
50, 1
109, 60
637, 365
126, 54
129, 76
344, 225
126, 46
197, 106
158, 102
84, 59
75, 37
43, 1
108, 44
274, 125
169, 89
110, 39
31, 1
87, 36
202, 112
91, 61
57, 1
110, 38
131, 74
92, 39
126, 64
139, 87
181, 86
61, 15
209, 113
182, 101
231, 101
87, 49
75, 38
99, 73
265, 141
55, 36
92, 43
465, 279
186, 99
205, 117
383, 183
123, 41
118, 53
550, 374
589, 228
9, 1
171, 96
43, 23
79, 49
595, 288
145, 47
245, 131
85, 32
84, 47
76, 33
86, 58
93, 19
47, 1
455, 295
73, 48
173, 78
60, 27
83, 50
46, 1
69, 22
61, 27
41, 1
37, 11
309, 173
346, 151
80, 50
142, 96
136, 68
55, 1
306, 185
77, 37
61, 17
271, 154
78, 50
115, 58
83, 45
136, 48
65, 37
171, 110
206, 123
89, 58
223, 143
36, 14
86, 35
77, 33
54, 34
96, 44
34, 1
97, 36
428, 250
48, 33
55, 1
65, 33
24, 1
72, 55
42, 1
521, 228
57, 1
68, 38
69, 17
70, 32
90, 49
190, 52
29, 12
138, 81
214, 105
330, 167
99, 51
242, 122
228, 100
87, 39
139, 53
28, 1
117, 68
120, 45
475, 277
28, 1
105, 47
393, 137
114, 51
96, 42
105, 62
91, 36
265, 113
59, 1
46, 30
125, 74
310, 129
30, 1
324, 175
272, 130
81, 53
17, 1
115, 81
75, 38
76, 37
41, 1
345, 136
479, 307
175, 82
55, 1
25, 1
136, 74
613, 330
77, 53
69, 41
25, 1
32, 1
71, 1
411, 276
68, 47
319, 153
26, 1
134, 74
35, 18
304, 183
202, 112
64, 47
24, 1
535, 298
80, 57
153, 94
28, 1
128, 51
216, 148
186, 89
484, 180
153, 54
168, 92
29, 10
76, 28
123, 71
131, 63
149, 48
35, 19
45, 9
440, 197
29, 1
62, 43
52, 1
75, 44
44, 11
681, 452
416, 187
162, 70
134, 87
667, 355
299, 110
64, 1
35, 1
129, 42
436, 166
459, 284
28, 1
138, 49
116, 63
168, 59
196, 70
109, 71
33, 1
164, 41
34, 13
79, 52
26, 1
66, 1
187, 53
146, 73
957, 423
80, 49
92, 37
541, 275
101, 48
81, 45
76, 35
81, 50
257, 134
87, 35
53, 1
13, 1
101, 67
299, 144
92, 53
294, 139
57, 1
84, 32
340, 244
26, 1
37, 1
651, 384
245, 146
59, 28
149, 77
121, 37
179, 95
160, 74
21, 1
36, 11
74, 37
420, 272
198, 97
353, 220
145, 60
113, 34
113, 47
138, 85
338, 160
246, 123
163, 84
125, 75
85, 38
21, 1
52, 1
49, 1
205, 107
63, 32
176, 51
364, 150
38, 1
41, 1
102, 40
59, 41
76, 54
175, 77
434, 160
82, 37
23, 1
96, 66
171, 70
112, 75
72, 33
30, 1
286, 128
76, 34
65, 30
553, 199
55, 1
209, 104
29, 1
50, 1
411, 164
79, 54
26, 1
517, 303
201, 122
235, 112
107, 54
266, 142
83, 52
575, 322
43, 1
249, 127
480, 307
98, 37
27, 1
53, 16
245, 143
338, 115
254, 199
172, 53
187, 118
28, 1
651, 390
128, 66
116, 83
111, 51
290, 127
242, 125
183, 88
85, 39
158, 104
66, 43
58, 25
121, 44
38, 1
58, 1
183, 128
64, 30
120, 82
45, 13
122, 78
263, 152
92, 36
263, 97
63, 12
64, 33
53, 38
40, 21
124, 45
219, 119
381, 150
362, 245
323, 125
142, 90
328, 220
125, 73
116, 45
77, 38
115, 42
59, 26
64, 1
341, 169
104, 46
60, 30
135, 47
218, 127
109, 66
83, 30
173, 91
127, 64
234, 138
58, 29
133, 65
296, 134
164, 83
439, 257
61, 48
320, 183
79, 51
72, 41
65, 18
59, 16
97, 65
106, 64
204, 94
815, 421
95, 37
102, 62
131, 68
112, 70
77, 58
42, 24
653, 315
69, 42
62, 1
196, 126
47, 1
126, 74
121, 46
32, 1
175, 55
166, 100
78, 38
93, 38
108, 62
52, 1
421, 281
182, 90
127, 47
14, 1
37, 1
209, 112
132, 74
33, 1
83, 54
237, 70
387, 233
117, 57
90, 35
211, 106
370, 136
678, 384
279, 54
422, 213
103, 59
94, 50
240, 136
185, 92
70, 32
510, 275
79, 62
77, 38
40, 15
40, 17
98, 55
89, 41
126, 75
116, 69
667, 281
75, 48
72, 32
272, 112
102, 74
61, 30
57, 16
150, 82
103, 36
200, 135
159, 90
542, 325
50, 1
24, 1
187, 109
145, 82
174, 81
69, 27
186, 103
25, 1
27, 1
554, 316
59, 31
235, 137
268, 169
250, 140
21, 1
50, 14
124, 44
48, 15
51, 29
219, 140
100, 63
435, 251
614, 303
381, 249
423, 180
386, 143
59, 16
154, 67
402, 244
111, 35
564, 307
41, 15
351, 150
210, 104
599, 282
404, 134
512, 281
199, 112
511, 292
74, 51
62, 31
378, 188
57, 1
146, 85
163, 95
69, 26
101, 52
386, 173
139, 87
61, 37
249, 159
337, 229
80, 31
93, 34
68, 34
162, 97
297, 118
31, 1
24, 1
137, 74
47, 28
74, 35
199, 96
222, 90
38, 12
29, 1
138, 60
36, 11
330, 163
174, 63
50, 14
241, 157
35, 13
500, 167
100, 59
59, 39
280, 172
72, 40
636, 242
407, 129
66, 34
71, 35
59, 27
312, 119
40, 1
26, 1
427, 242
687, 381
50, 1
18, 1
105, 68
55, 14
642, 343
100, 52
88, 40
118, 56
33, 1
52, 1
87, 36
52, 30
34, 1
91, 39
76, 34
240, 105
387, 133
24, 1
137, 54
56, 15
268, 116
28, 1
124, 71
82, 42
140, 56
80, 34
410, 164
88, 44
76, 37
41, 11
59, 1
104, 66
48, 15
132, 59
167, 104
88, 36
148, 108
16, 1
218, 161
113, 60
63, 38
45, 13
228, 122
162, 87
486, 196
69, 16
69, 15
136, 74
118, 82
45, 1
93, 54
63, 42
498, 187
41, 1
536, 323
653, 316
57, 1
41, 12
81, 37
94, 57
374, 136
585, 361
96, 37
84, 36
101, 64
180, 44
269, 111
147, 79
95, 58
32, 1
396, 139
150, 52
30, 1
146, 63
66, 37
438, 168
79, 59
238, 123
199, 101
309, 130
291, 212
60, 31
360, 101
63, 48
61, 34
101, 44
213, 125
67, 45
526, 274
115, 60
78, 37
38, 1
58, 30
91, 54
48, 35
60, 16
144, 48
150, 60
294, 147
66, 13
470, 299
140, 89
409, 173
357, 142
335, 200
122, 45
295, 127
307, 107
128, 47
188, 113
339, 120
317, 148
79, 15
128, 54
61, 38
131, 76
343, 246
79, 32
71, 49
21, 9
27, 1
18, 1
152, 57
163, 77
151, 55
112, 47
594, 201
412, 215
51, 25
455, 172
147, 66
44, 15
439, 267
381, 247
266, 106
23, 1
117, 74
264, 142
779, 388
66, 38
147, 44
197, 94
334, 140
104, 75
438, 241
27, 1
59, 28
63, 32
84, 42
235, 102
110, 62
42, 1
27, 1
497, 296
41, 1
109, 46
170, 106
571, 325
447, 154
245, 109
303, 130
278, 138
91, 38
63, 24
97, 67
110, 32
441, 274
188, 106
62, 16
43, 1
123, 43
374, 202
129, 87
187, 86
24, 1
188, 98
35, 1
28, 1
149, 103
157, 94
75, 51
218, 135
89, 51
74, 36
293, 119
233, 104
417, 161
255, 182
42, 13
65, 38
99, 38
206, 51
355, 155
54, 12
238, 97
314, 144
515, 308
62, 31
36, 14
143, 83
204, 109
101, 78
71, 31
593, 304
151, 48
32, 1
187, 105
192, 125
99, 71
121, 68
78, 33
105, 45
67, 29
36, 1
158, 108
212, 111
87, 38
124, 51
240, 105
204, 130
110, 48
49, 1
90, 38
52, 1
75, 31
32, 9
59, 29
89, 39
61, 15
18, 1
129, 76
64, 1
108, 70
139, 69
71, 35
181, 84
65, 47
42, 13
29, 1
499, 305
389, 143
26, 1
70, 44
130, 70
231, 108
44, 13
201, 98
30, 1
44, 1
25, 1
182, 53
291, 110
95, 35
142, 80
152, 90
547, 248
97, 34
224, 105
431, 279
95, 50
139, 62
61, 37
122, 38
52, 1
28, 1
158, 98
186, 95
473, 271
21, 8
465, 233
571, 289
102, 42
62, 1
424, 178
131, 76
787, 345
66, 44
86, 38
94, 38
154, 54
190, 94
138, 50
648, 332
147, 88
58, 37
93, 51
151, 46
50, 38
209, 89
64, 1
70, 51
279, 146
37, 13
170, 75
232, 106
359, 191
391, 151
47, 20
48, 27
246, 135
349, 145
188, 109
80, 59
24, 1
589, 344
35, 1
348, 191
7, 1
70, 17
281, 199
476, 282
53, 1
120, 75
123, 61
8, 0
103, 67
66, 29
368, 258
21, 1
263, 148
28, 1
55, 28
60, 28
326, 139
176, 93
101, 39
78, 41
165, 122
24, 1
500, 179
161, 102
41, 1
20, 1
91, 40
37, 12
602, 363
40, 13
48, 29
52, 29
215, 93
107, 66
66, 25
540, 202
155, 77
16, 1
139, 93
90, 49
92, 33
74, 52
156, 69
568, 340
74, 37
143, 103
16, 1
206, 104
549, 220
281, 168
38, 1
133, 52
72, 17
101, 43
331, 153
34, 17
131, 46
136, 50
53, 30
234, 137
48, 13
88, 53
88, 47
447, 166
137, 90
397, 226
66, 15
98, 61
294, 114
86, 38
680, 418
123, 71
36, 1
402, 194
541, 148
68, 35
219, 106
103, 50
94, 42
47, 26
126, 46
57, 1
117, 67
38, 1
266, 160
48, 1
36, 1
159, 45
73, 40
44, 29
62, 13
97, 34
87, 55
54, 26
146, 77
89, 46
495, 200
143, 47
601, 327
41, 20
299, 126
81, 38
20, 1
152, 41
355, 145
170, 83
50, 28
41, 1
87, 52
53, 1
355, 166
48, 27
213, 68
27, 1
24, 1
41, 1
117, 73
141, 59
9, 0
254, 147
43, 1
59, 1
421, 162
30, 1
355, 141
55, 27
242, 100
57, 14
320, 112
160, 52
61, 32
313, 173
49, 16
604, 389
367, 172
26, 1
156, 77
56, 22
153, 68
85, 25
83, 47
426, 264
32, 1
345, 180
67, 48
170, 125
424, 137
278, 189
65, 34
74, 37
242, 138
164, 55
109, 66
381, 192
315, 138
37, 23
26, 1
524, 379
71, 29
159, 87
534, 285
71, 43
113, 44
31, 1
128, 46
225, 110
43, 1
49, 1
90, 32
56, 17
84, 32
206, 87
239, 135
284, 126
430, 182
146, 61
183, 96
58, 32
47, 1
97, 56
364, 136
72, 19
61, 32
26, 1
137, 89
257, 139
110, 62
138, 81
72, 27
102, 69
178, 80
134, 82
189, 104
183, 117
56, 1
98, 71
29, 9
270, 190
180, 114
288, 128
86, 53
138, 45
83, 41
145, 44
78, 55
91, 59
228, 104
25, 8
50, 1
94, 55
31, 1
95, 55
336, 158
222, 127
73, 29
62, 27
421, 160
295, 188
106, 50
343, 155
305, 135
134, 57
128, 85
46, 1
89, 35
36, 14
420, 258
130, 48
13, 1
166, 97
49, 15
114, 61
289, 172
79, 34
82, 1
542, 338
124, 82
389, 172
40, 11
87, 49
85, 33
100, 39
62, 43
70, 26
144, 54
35, 1
231, 166
183, 84
64, 37
90, 39
21, 1
236, 166
105, 37
81, 54
83, 54
295, 147
121, 71
275, 165
459, 279
142, 87
105, 38
132, 87
296, 141
168, 98
91, 49
69, 33
31, 1
479, 249
132, 43
225, 126
22, 1
183, 97
43, 20
88, 37
316, 168
449, 275
830, 452
77, 54
85, 57
46, 21
55, 17
453, 262
573, 333
44, 14
121, 43
84, 35
104, 65
269, 102
93, 36
71, 35
248, 124
78, 41
87, 33
253, 174
143, 84
539, 315
62, 44
149, 60
83, 35
236, 125
724, 356
255, 148
120, 69
159, 61
98, 36
207, 115
232, 111
31, 21
24, 13
585, 323
164, 66
112, 66
229, 131
175, 64
101, 67
42, 1
65, 35
183, 65
307, 190
348, 207
21, 1
553, 326
43, 18
385, 177
167, 84
109, 34
115, 53
168, 108
183, 105
269, 146
85, 54
88, 39
18, 1
205, 123
307, 116
164, 48
15, 1
71, 43
85, 37
177, 81
72, 36
187, 109
262, 154
251, 165
100, 63
31, 1
329, 137
87, 55
53, 27
52, 1
54, 15
119, 79
44, 32
21, 1
57, 39
223, 97
488, 274
40, 1
324, 124
91, 50
60, 1
84, 64
128, 45
68, 35
201, 104
54, 18
188, 98
83, 63
129, 72
65, 1
105, 51
343, 215
239, 104
146, 74
228, 145
132, 78
62, 29
344, 135
89, 42
110, 69
87, 40
78, 15
83, 66
381, 244
217, 116
499, 310
310, 144
70, 18
187, 104
80, 31
49, 24
128, 77
95, 43
214, 107
503, 187
83, 45
277, 128
61, 15
121, 78
95, 39
212, 116
80, 35
69, 22
220, 134
60, 12
15, 1
99, 17
317, 153
89, 64
74, 41
58, 29
12, 1
310, 122
330, 146
20, 1
54, 1
46, 21
87, 30
408, 298
94, 66
50, 13
340, 168
25, 1
85, 38
30, 1
154, 68
445, 178
102, 60
198, 114
356, 232
23, 1
32, 1
394, 245
387, 216
97, 40
36, 1
46, 1
139, 52
145, 94
36, 1
93, 38
86, 35
84, 40
231, 109
23, 1
71, 41
195, 128
69, 32
38, 12
64, 45
45, 1
92, 54
92, 52
157, 75
148, 91
118, 63
66, 41
154, 80
317, 215
30, 1
261, 125
146, 61
472, 350
96, 41
88, 47
137, 87
128, 44
73, 45
49, 1
113, 76
56, 24
173, 47
55, 17
96, 33
58, 31
157, 85
411, 195
248, 95
122, 65
175, 110
80, 35
157, 78
82, 36
257, 161
203, 83
528, 280
183, 117
120, 75
76, 45
75, 1
110, 61
94, 34
64, 30
31, 1
60, 1
67, 28
429, 165
162, 103
43, 21
85, 34
302, 122
74, 18
461, 274
522, 260
42, 1
94, 40
77, 39
31, 17
166, 42
94, 40
200, 53
71, 53
139, 57
155, 79
242, 115
37, 1
137, 94
175, 120
64, 29
58, 42
37, 12
24, 1
21, 1
542, 246
374, 176
119, 54
258, 147
468, 319
91, 38
67, 34
125, 55
224, 128
185, 63
60, 26
116, 53
157, 87
94, 36
196, 104
212, 104
401, 146
126, 75
226, 100
112, 68
67, 35
271, 122
36, 1
219, 119
69, 28
269, 124
31, 1
70, 34
24, 1
119, 51
203, 73
150, 102
50, 32
13, 1
64, 31
151, 102
57, 25
69, 48
87, 39
74, 15
176, 107
31, 1
35, 1
50, 18
259, 150
157, 69
149, 82
90, 62
50, 1
221, 133
413, 272
149, 82
32, 1
89, 50
54, 1
152, 79
96, 36
26, 1
19, 1
145, 95
182, 134
123, 65
42, 27
55, 23
101, 67
87, 55
128, 81
254, 138
159, 84
266, 181
27, 1
46, 14
196, 115
39, 1
190, 83
102, 37
137, 65
364, 151
137, 61
81, 52
162, 103
63, 36
274, 142
35, 11
45, 13
445, 280
108, 67
137, 90
188, 44
63, 31
297, 136
45, 25
51, 15
143, 84
176, 113
61, 37
138, 78
114, 43
428, 244
188, 117
673, 386
44, 1
90, 44
110, 45
267, 155
141, 79
46, 24
152, 80
135, 57
151, 64
211, 87
166, 53
49, 38
86, 1
183, 128
266, 171
83, 59
366, 180
71, 47
92, 45
28, 1
286, 138
65, 51
70, 39
110, 49
97, 40
41, 1
98, 63
83, 36
175, 107
199, 84
200, 109
135, 53
24, 8
169, 88
79, 36
46, 1
53, 1
510, 325
86, 50
55, 1
145, 66
57, 29
124, 47
179, 101
79, 47
70, 32
119, 64
96, 68
386, 213
640, 347
37, 1
496, 158
162, 94
22, 1
96, 46
499, 304
126, 87
28, 1
468, 287
279, 182
286, 125
88, 37
32, 1
48, 26
41, 1
50, 31
196, 124
313, 201
49, 1
86, 64
48, 1
154, 88
112, 70
61, 46
119, 84
116, 71
63, 1
38, 20
291, 135
116, 49
81, 57
96, 74
134, 39
379, 242
50, 1
95, 48
55, 16
114, 75
544, 320
34, 1
175, 100
31, 10
464, 281
10, 1
84, 39
424, 268
183, 79
159, 78
176, 118
263, 127
182, 75
46, 12
184, 113
86, 47
37, 1
194, 109
336, 190
95, 59
30, 23
104, 58
117, 55
631, 201
94, 61
156, 99
26, 1
148, 62
127, 44
345, 157
80, 50
37, 1
293, 164
278, 149
545, 377
30, 1
28, 1
138, 87
501, 306
56, 41
140, 46
89, 45
117, 68
73, 42
185, 95
52, 30
329, 148
87, 50
14, 1
390, 177
46, 13
58, 25
19, 1
78, 32
366, 242
322, 209
85, 36
143, 55
296, 159
146, 88
42, 1
366, 131
27, 1
132, 69
347, 149
61, 15
388, 208
106, 77
49, 14
103, 65
246, 175
67, 35
279, 157
89, 53
116, 72
258, 180
77, 36
473, 250
107, 32
96, 35
202, 99
174, 59
182, 101
97, 59
391, 172
98, 32
297, 122
38, 1
57, 27
88, 41
128, 45
136, 77
106, 71
113, 62
218, 131
69, 31
149, 55
85, 29
26, 1
31, 1
86, 29
112, 46
57, 34
22, 1
94, 61
119, 66
118, 43
274, 110
262, 186
81, 30
204, 130
184, 94
73, 38
214, 95
26, 9
43, 13
220, 132
29, 1
54, 18
72, 22
140, 72
317, 189
529, 370
91, 55
230, 110
99, 40
147, 80
229, 118
45, 1
240, 131
195, 115
82, 49
68, 36
80, 35
94, 38
81, 57
136, 63
261, 128
53, 24
98, 66
132, 77
119, 46
77, 51
114, 49
145, 70
76, 48
657, 280
206, 132
125, 86
80, 52
204, 142
677, 457
160, 48
157, 77
47, 1
76, 38
269, 152
466, 279
361, 234
82, 38
20, 1
445, 254
198, 87
60, 27
30, 1
85, 61
74, 42
44, 1
136, 79
89, 43
104, 55
45, 33
37, 14
139, 83
54, 38
148, 41
164, 110
167, 49
121, 19
91, 35
93, 42
27, 1
273, 118
63, 33
49, 1
153, 95
47, 19
144, 44
112, 67
168, 86
330, 149
294, 160
64, 30
81, 16
184, 106
19, 1
195, 110
84, 58
103, 57
64, 17
51, 34
38, 1
68, 42
88, 34
107, 45
116, 46
84, 52
607, 276
36, 1
211, 100
154, 87
675, 372
144, 68
179, 93
96, 33
213, 103
355, 134
168, 110
239, 106
151, 94
23, 13
116, 75
259, 153
113, 46
291, 173
46, 1
28, 1
136, 72
217, 104
166, 95
36, 1
41, 22
99, 69
167, 115
179, 60
259, 122
37, 1
207, 128
150, 51
125, 64
147, 91
55, 1
88, 48
105, 57
79, 37
45, 1
91, 44
70, 41
49, 1
67, 40
137, 62
57, 15
135, 58
198, 103
56, 32
263, 134
102, 55
83, 61
484, 147
149, 66
72, 30
244, 119
126, 77
241, 152
33, 1
123, 67
172, 52
84, 33
78, 37
201, 120
80, 52
62, 1
76, 34
65, 1
53, 28
68, 24
61, 1
134, 78
469, 207
196, 126
116, 49
41, 1
57, 15
123, 73
122, 57
323, 154
537, 363
129, 45
176, 60
112, 42
152, 44
19, 1
57, 33
16, 1
43, 1
216, 118
105, 43
183, 96
351, 153
62, 1
336, 150
255, 142
129, 86
49, 1
131, 50
45, 24
89, 38
81, 51
73, 37
231, 98
79, 65
128, 52
206, 98
323, 148
111, 69
111, 61
265, 164
352, 222
41, 1
72, 1
63, 1
284, 145
177, 66
121, 47
351, 220
102, 31
153, 90
54, 23
34, 1
132, 69
72, 29
407, 171
131, 70
120, 46
60, 30
164, 114
155, 88
85, 35
198, 113
154, 96
571, 355
30, 17
309, 206
36, 13
106, 42
85, 53
91, 34
121, 64
123, 58
104, 61
57, 1
81, 1
328, 184
224, 99
62, 17
104, 43
587, 400
156, 94
190, 123
512, 164
192, 105
183, 91
65, 36
217, 108
139, 69
89, 36
38, 1
261, 114
128, 50
43, 21
150, 76
516, 316
218, 133
296, 139
77, 39
188, 119
34, 1
16, 1
85, 39
120, 78
95, 41
121, 46
208, 137
24, 1
397, 265
52, 25
44, 14
245, 125
49, 1
208, 148
72, 51
55, 1
114, 34
134, 52
93, 46
179, 115
60, 1
88, 19
110, 74
188, 99
27, 1
303, 112
65, 35
302, 116
204, 104
106, 63
74, 45
112, 38
130, 76
62, 38
104, 28
72, 37
83, 31
193, 97
137, 79
388, 155
50, 1
67, 33
67, 10
71, 27
56, 15
420, 263
91, 40
86, 51
128, 70
27, 11
127, 71
296, 189
20, 10
119, 47
210, 135
56, 29
76, 37
78, 39
548, 323
84, 43
123, 71
138, 81
75, 38
121, 82
103, 60
114, 71
94, 45
42, 1
46, 1
115, 78
330, 132
54, 31
99, 47
285, 148
355, 129
62, 20
460, 196
207, 62
163, 85
146, 57
104, 72
89, 47
73, 43
104, 67
82, 37
113, 67
72, 49
401, 195
57, 27
53, 14
116, 67
179, 105
92, 65
42, 28
34, 1
62, 15
194, 84
24, 1
181, 112
143, 104
85, 54
26, 1
134, 56
76, 52
552, 309
106, 53
124, 70
389, 228
172, 88
28, 1
217, 142
153, 78
56, 31
151, 92
45, 1
34, 11
602, 325
188, 51
49, 15
22, 1
228, 115
124, 76
257, 109
127, 79
126, 45
48, 16
118, 65
79, 36
55, 18
37, 1
34, 1
303, 204
18, 1
96, 40
181, 83
97, 39
126, 63
204, 105
517, 279
146, 51
35, 1
88, 49
43, 21
509, 211
44, 1
91, 30
26, 1
253, 128
247, 127
23, 1
536, 294
102, 42
40, 1
106, 49
90, 35
193, 90
38, 1
106, 43
216, 117
659, 308
69, 42
207, 112
482, 257
620, 354
80, 30
85, 38
84, 45
457, 277
131, 82
78, 44
78, 46
80, 44
144, 78
59, 37
208, 112
57, 24
129, 41
111, 79
149, 44
70, 56
109, 53
56, 25
207, 143
153, 83
317, 205
164, 77
82, 35
47, 1
39, 1
126, 76
26, 1
300, 161
278, 101
174, 103
125, 87
135, 88
166, 91
188, 104
315, 211
622, 312
183, 116
61, 16
57, 32
447, 210
237, 120
41, 1
78, 35
32, 1
68, 28
107, 49
627, 337
68, 51
68, 32
350, 205
241, 112
78, 35
160, 89
201, 83
67, 32
282, 83
76, 31
140, 76
115, 43
118, 49
384, 175
326, 145
114, 76
159, 59
92, 44
182, 108
85, 15
201, 105
128, 58
226, 135
59, 37
353, 177
468, 158
100, 61
249, 140
151, 51
72, 37
30, 1
88, 1
88, 38
19, 1
64, 33
341, 217
394, 241
49, 27
63, 1
22, 1
298, 181
110, 60
24, 1
699, 445
77, 41
90, 46
109, 53
77, 57
131, 84
103, 67
14, 1
186, 66
47, 23
35, 1
84, 39
104, 54
815, 550
165, 46
291, 136
65, 1
219, 86
71, 50
126, 74
144, 82
67, 32
61, 29
310, 155
137, 74
108, 54
450, 319
112, 60
129, 64
217, 84
74, 26
103, 54
123, 62
286, 71
52, 1
57, 29
82, 54
74, 41
80, 45
70, 34
54, 26
155, 84
49, 18
80, 30
231, 110
185, 78
70, 34
277, 162
102, 60
78, 51
18, 1
45, 10
88, 45
60, 41
130, 79
408, 160
154, 72
160, 97
751, 293
131, 50
90, 36
18, 1
108, 44
33, 15
228, 136
77, 40
536, 350
247, 141
58, 29
111, 71
200, 121
47, 1
125, 80
56, 15
232, 136
173, 89
216, 121
34, 1
75, 47
104, 71
74, 34
161, 88
139, 46
103, 39
294, 133
177, 59
37, 1
76, 53
30, 1
336, 146
83, 38
271, 115
229, 107
24, 1
53, 32
93, 56
85, 35
50, 1
61, 42
61, 34
351, 192
114, 65
184, 105
101, 51
89, 45
607, 393
109, 56
92, 49
120, 77
56, 1
49, 1
68, 14
123, 55
134, 81
67, 39
29, 12
96, 31
36, 1
405, 210
115, 44
356, 188
456, 269
531, 379
224, 103
151, 57
76, 34
112, 45
74, 43
39, 12
344, 157
96, 64
531, 269
263, 107
259, 137
103, 49
163, 103
112, 58
236, 83
245, 107
570, 392
72, 45
353, 149
105, 39
277, 187
298, 176
55, 20
375, 147
72, 27
43, 1
60, 37
89, 40
116, 39
16, 8
103, 43
31, 1
545, 260
109, 46
29, 1
444, 317
54, 1
242, 135
129, 47
164, 72
20, 1
266, 138
68, 42
92, 48
421, 175
244, 119
317, 137
890, 572
179, 97
133, 49
71, 32
235, 136
113, 45
82, 31
113, 58
126, 73
110, 39
70, 1
60, 52
185, 101
44, 28
321, 66
17, 1
93, 62
114, 39
636, 339
98, 34
213, 121
374, 130
66, 15
363, 226
111, 49
39, 14
46, 18
114, 75
226, 106
166, 81
524, 291
78, 47
100, 61
44, 1
68, 47
152, 51
117, 53
168, 98
46, 1
165, 70
175, 51
40, 1
113, 59
277, 115
28, 12
437, 194
67, 48
172, 75
30, 13
226, 105
59, 43
711, 344
86, 65
69, 34
63, 28
289, 121
665, 284
387, 272
261, 150
68, 37
269, 133
120, 44
178, 80
50, 37
61, 29
737, 376
95, 44
584, 337
228, 117
414, 175
153, 65
23, 1
71, 33
52, 1
395, 249
457, 315
23, 13
54, 1
57, 27
30, 1
52, 1
108, 67
170, 85
126, 43
52, 14
52, 37
358, 172
21, 1
105, 41
166, 95
315, 148
50, 12
204, 119
138, 84
85, 54
65, 39
49, 34
292, 116
41, 16
48, 1
231, 138
104, 60
32, 10
150, 91
342, 162
90, 46
515, 288
443, 177
525, 283
58, 32
401, 223
61, 1
205, 111
394, 184
46, 1
310, 133
68, 46
336, 182
107, 42
64, 40
88, 38
64, 23
428, 154
15, 1
96, 49
154, 96
441, 266
117, 77
81, 38
115, 73
315, 152
474, 302
71, 1
103, 43
564, 351
101, 45
295, 162
47, 22
59, 24
319, 140
112, 81
18, 1
58, 22
32, 1
90, 65
99, 56
25, 1
344, 153
75, 1
223, 106
69, 36
149, 90
192, 121
42, 1
172, 97
57, 12
108, 66
173, 54
90, 34
62, 29
190, 82
44, 13
85, 39
31, 10
57, 29
85, 18
32, 1
110, 55
105, 65
89, 39
463, 211
109, 50
460, 200
147, 84
45, 16
37, 1
27, 11
256, 125
71, 36
83, 35
225, 112
82, 35
120, 58
89, 36
519, 165
85, 56
501, 280
12, 1
438, 157
266, 157
20, 1
224, 106
48, 14
111, 40
113, 48
64, 15
435, 254
222, 86
372, 164
19, 1
17, 1
156, 60
175, 100
63, 33
121, 51
188, 63
85, 59
108, 62
26, 1
98, 37
276, 189
288, 200
47, 26
184, 116
19, 1
207, 114
305, 157
17, 1
17, 1
47, 1
185, 59
725, 388
36, 1
48, 12
106, 60
332, 211
201, 96
102, 59
38, 10
101, 63
69, 35
60, 32
372, 157
263, 132
224, 89
82, 53
78, 36
87, 49
98, 38
30, 13
32, 14
449, 181
91, 43
85, 57
37, 14
64, 1
116, 81
61, 29
63, 40
49, 27
424, 192
48, 1
57, 1
216, 142
32, 1
437, 300
219, 102
335, 139
20, 1
95, 43
104, 52
36, 15
194, 106
194, 79
302, 112
102, 1
136, 48
107, 36
76, 59
245, 133
132, 49
418, 237
77, 35
244, 154
73, 1
219, 134
80, 41
141, 73
128, 88
272, 113
124, 95
78, 53
191, 74
343, 202
19, 1
67, 45
42, 1
317, 146
296, 183
20, 1
177, 102
235, 113
70, 28
27, 1
50, 30
123, 54
113, 56
36, 12
466, 292
155, 72
421, 167
104, 53
212, 103
171, 57
124, 85
34, 22
745, 378
611, 353
446, 236
58, 40
105, 49
97, 60
94, 57
246, 104
110, 71
35, 1
128, 69
92, 61
36, 14
62, 1
344, 141
58, 35
146, 50
147, 71
105, 47
34, 1
88, 40
127, 42
371, 209
82, 40
99, 16
70, 42
257, 160
375, 154
721, 425
90, 38
24, 1
177, 113
22, 1
20, 1
264, 152
248, 140
83, 37
96, 61
93, 46
189, 105
232, 68
358, 191
190, 84
191, 96
55, 13
122, 76
78, 35
158, 80
35, 1
294, 135
111, 49
150, 71
218, 146
90, 39
75, 35
65, 38
155, 84
61, 30
122, 48
87, 40
141, 78
41, 1
200, 112
47, 36
80, 30
132, 80
84, 39
136, 82
52, 27
83, 34
48, 23
257, 114
163, 93
92, 52
15, 1
388, 179
83, 42
22, 1
123, 85
37, 1
48, 1
56, 21
544, 300
135, 91
101, 70
219, 119
27, 13
316, 161
39, 26
290, 161
125, 50
658, 375
129, 68
40, 13
32, 1
119, 66
74, 41
46, 15
517, 275
80, 47
70, 29
113, 65
69, 52
413, 217
103, 72
58, 31
75, 47
360, 145
404, 247
85, 29
61, 35
145, 75
465, 257
31, 11
272, 141
270, 136
177, 89
32, 14
94, 32
220, 118
182, 95
53, 28
123, 52
35, 1
89, 49
33, 1
25, 1
81, 41
90, 54
86, 58
129, 74
94, 53
71, 27
66, 20
69, 18
226, 114
602, 330
137, 49
584, 164
122, 42
50, 28
101, 32
95, 48
540, 265
301, 124
73, 49
57, 29
27, 1
671, 300
31, 1
16, 1
156, 52
102, 67
46, 13
197, 117
89, 57
126, 48
106, 55
77, 1
103, 50
138, 68
42, 32
668, 419
119, 46
186, 97
62, 14
139, 93
220, 124
83, 44
362, 150
64, 33
154, 65
77, 35
21, 1
226, 110
61, 27
327, 208
36, 1
39, 1
43, 1
112, 54
174, 75
74, 34
97, 38
150, 50
35, 1
576, 373
61, 1
318, 196
74, 34
282, 186
266, 134
95, 44
115, 60
156, 55
227, 109
108, 52
184, 62
259, 158
90, 32
48, 1
64, 26
96, 37
123, 76
76, 52
469, 196
140, 76
13, 1
769, 389
74, 50
55, 33
128, 36
81, 56
406, 246
200, 99
190, 103
66, 37
109, 68
65, 33
395, 239
365, 159
260, 110
180, 118
72, 25
90, 59
806, 361
194, 85
457, 186
122, 81
351, 225
115, 39
217, 103
56, 35
54, 27
75, 43
164, 113
63, 40
78, 35
85, 37
86, 57
424, 273
114, 85
211, 116
25, 1
111, 65
51, 25
145, 83
52, 15
67, 34
562, 246
40, 1
34, 1
54, 1
132, 75
262, 119
53, 1
66, 17
75, 35
55, 34
87, 36
84, 38
706, 395
201, 114
175, 80
63, 18
51, 22
499, 301
628, 359
182, 102
77, 45
44, 1
113, 74
46, 1
112, 56
38, 14
226, 115
53, 25
599, 316
44, 1
89, 42
74, 43
419, 225
60, 26
110, 61
107, 49
284, 149
76, 35
100, 41
131, 59
38, 1
74, 40
46, 1
162, 91
43, 1
205, 130
229, 147
413, 226
81, 31
40, 1
116, 49
141, 88
73, 40
41, 10
30, 1
54, 15
311, 137
81, 20
96, 59
140, 80
94, 47
125, 46
374, 145
44, 17
101, 61
41, 1
105, 72
122, 88
68, 47
26, 1
81, 37
28, 16
36, 1
39, 13
173, 104
161, 94
318, 160
119, 38
34, 1
113, 80
176, 48
92, 37
85, 50
100, 53
170, 90
71, 35
230, 137
53, 28
249, 109
204, 101
76, 41
77, 14
319, 132
46, 1
151, 75
53, 30
59, 30
61, 40
145, 85
170, 103
86, 30
52, 28
89, 31
64, 33
38, 1
139, 72
190, 117
374, 186
48, 14
337, 151
70, 40
104, 64
285, 170
24, 1
169, 94
86, 19
67, 32
29, 1
304, 96
76, 50
151, 96
311, 149
22, 1
180, 95
545, 292
84, 35
709, 394
118, 67
574, 309
34, 11
81, 31
81, 16
196, 104
128, 47
149, 45
80, 48
134, 69
128, 72
139, 88
110, 46
193, 80
15, 1
164, 94
360, 215
366, 162
75, 18
39, 1
82, 46
432, 261
271, 171
153, 78
101, 47
120, 80
22, 1
196, 97
216, 96
127, 51
45, 1
63, 32
61, 35
139, 81
510, 320
477, 320
43, 25
63, 18
117, 49
137, 57
90, 59
128, 83
108, 43
92, 27
151, 60
72, 44
40, 23
128, 42
194, 136
85, 36
269, 132
250, 140
73, 34
15, 1
50, 29
71, 32
70, 1
189, 97
207, 89
166, 92
180, 106
87, 27
250, 125
144, 91
137, 84
489, 151
114, 48
275, 106
68, 48
39, 24
148, 87
49, 28
41, 15
72, 42
98, 58
364, 146
261, 132
79, 54
116, 55
410, 275
117, 72
108, 37
34, 1
183, 119
97, 68
82, 45
179, 68
187, 92
86, 42
20, 1
44, 1
275, 123
391, 217
263, 157
198, 94
140, 70
498, 192
33, 12
49, 25
54, 16
556, 307
212, 117
107, 50
119, 40
62, 42
118, 76
108, 48
131, 45
130, 77
269, 116
73, 36
274, 178
205, 79
38, 12
65, 38
68, 16
275, 131
363, 145
116, 72
107, 44
111, 83
27, 1
44, 1
148, 100
78, 38
260, 190
83, 39
127, 78
88, 36
134, 89
74, 42
156, 79
192, 137
111, 40
287, 146
59, 17
328, 142
101, 74
20, 1
41, 1
114, 43
26, 1
146, 73
48, 1
40, 1
217, 110
506, 345
579, 285
70, 1
122, 72
333, 135
329, 168
144, 71
274, 106
57, 28
63, 1
199, 87
130, 49
123, 44
130, 77
365, 126
30, 1
484, 290
69, 32
226, 92
39, 13
111, 76
126, 62
241, 152
164, 59
61, 14
15, 1
91, 46
131, 78
74, 1
167, 78
74, 28
268, 118
87, 46
200, 147
52, 34
96, 53
89, 40
92, 46
85, 55
137, 46
24, 10
69, 42
20, 1
112, 71
44, 16
63, 32
28, 8
178, 89
117, 40
62, 18
237, 114
48, 1
51, 21
590, 355
243, 124
56, 43
211, 117
63, 40
61, 27
109, 43
64, 23
49, 36
24, 1
127, 56
41, 21
126, 46
77, 33
35, 15
33, 1
42, 1
15, 1
109, 60
118, 41
120, 41
520, 221
36, 1
389, 253
264, 132
115, 68
92, 34
325, 154
90, 63
192, 53
63, 41
186, 109
19, 1
298, 160
291, 147
16, 7
102, 56
27, 1
287, 104
109, 44
103, 36
211, 108
29, 1
202, 98
265, 120
151, 95
477, 271
546, 211
17, 1
83, 33
27, 1
551, 295
443, 174
175, 63
64, 48
142, 77
50, 25
206, 137
131, 86
277, 117
427, 168
461, 299
366, 149
75, 26
43, 13
32, 12
102, 32
385, 149
41, 1
47, 1
67, 36
110, 50
110, 72
20, 10
28, 1
302, 128
193, 126
491, 267
217, 115
32, 1
91, 54
156, 88
123, 31
422, 305
28, 1
118, 47
47, 1
22, 1
79, 37
33, 18
159, 94
90, 35
199, 114
68, 31
66, 28
563, 306
65, 39
209, 116
125, 73
49, 28
167, 112
281, 109
456, 289
74, 36
535, 251
21, 1
288, 131
536, 208
127, 83
131, 77
24, 1
301, 144
134, 77
80, 42
75, 50
30, 1
52, 1
132, 87
32, 1
141, 60
163, 82
151, 81
140, 52
303, 142
59, 27
202, 123
111, 41
23, 1
353, 153
313, 189
77, 42
51, 12
170, 95
84, 43
24, 1
278, 129
142, 44
69, 1
85, 63
18, 1
169, 87
712, 315
136, 73
163, 60
75, 28
127, 84
66, 1
85, 56
66, 30
51, 14
76, 47
109, 45
292, 204
61, 25
196, 105
82, 51
258, 180
47, 26
311, 149
60, 19
61, 45
445, 256
185, 102
457, 246
197, 95
98, 38
100, 66
498, 194
132, 83
150, 111
101, 52
21, 1
100, 45
243, 110
117, 18
127, 69
48, 14
398, 207
45, 1
362, 136
41, 12
121, 69
74, 17
57, 29
114, 40
239, 126
105, 43
203, 102
109, 63
340, 233
34, 14
292, 139
43, 1
361, 214
665, 273
103, 66
181, 100
93, 50
24, 1
339, 169
277, 110
309, 242
136, 65
404, 246
66, 31
238, 105
75, 15
343, 218
54, 1
154, 66
123, 53
67, 32
79, 36
87, 53
236, 81
107, 68
33, 13
201, 129
73, 37
192, 64
539, 318
219, 99
150, 106
359, 210
222, 116
131, 55
124, 47
157, 65
324, 133
81, 46
138, 85
235, 104
140, 67
53, 32
38, 14
109, 52
759, 474
97, 66
293, 162
127, 80
149, 52
68, 14
114, 66
170, 60
168, 83
241, 147
218, 110
103, 41
110, 42
27, 1
48, 13
64, 33
207, 134
46, 25
46, 25
132, 45
99, 75
321, 161
155, 86
271, 156
525, 180
523, 198
25, 1
227, 59
76, 20
107, 80
188, 131
13, 1
376, 162
48, 24
66, 39
123, 70
489, 314
73, 41
528, 217
157, 44
246, 75
69, 15
63, 43
492, 352
56, 34
80, 36
674, 376
434, 242
24, 1
106, 61
576, 293
189, 141
102, 62
614, 240
114, 64
82, 60
362, 272
182, 72
51, 1
460, 250
115, 53
75, 33
96, 50
98, 69
88, 43
51, 27
115, 55
95, 48
105, 75
38, 1
130, 73
107, 65
84, 41
59, 34
578, 369
37, 1
341, 196
94, 57
81, 32
71, 17
133, 54
62, 29
83, 39
77, 54
130, 84
37, 1
54, 36
162, 44
109, 53
48, 25
625, 321
444, 222
83, 52
100, 46
30, 1
72, 30
354, 112
97, 40
166, 92
55, 30
123, 73
253, 125
103, 41
34, 1
54, 38
182, 60
44, 27
59, 29
67, 36
56, 16
39, 1
148, 45
86, 19
162, 94
41, 14
184, 122
275, 130
646, 248
49, 16
605, 319
537, 294
122, 76
106, 38
189, 137
19, 8
61, 35
102, 48
39, 1
109, 76
116, 63
196, 116
75, 1
513, 387
182, 91
26, 1
81, 41
46, 1
143, 85
66, 44
184, 93
840, 415
88, 60
64, 1
297, 146
305, 116
97, 55
143, 81
39, 11
96, 58
113, 74
92, 63
78, 36
528, 321
94, 48
60, 31
437, 261
156, 92
207, 110
61, 14
346, 127
105, 41
26, 1
135, 75
48, 1
151, 47
236, 136
127, 86
55, 29
46, 28
415, 223
54, 1
124, 41
146, 49
195, 121
113, 64
70, 33
55, 16
186, 89
94, 64
84, 38
74, 42
22, 8
267, 108
96, 34
135, 68
78, 39
131, 81
26, 1
56, 25
368, 165
38, 1
45, 14
180, 112
106, 36
42, 1
49, 1
34, 1
590, 349
130, 51
97, 54
96, 31
22, 1
94, 40
42, 1
28, 10
524, 310
61, 1
133, 56
103, 38
329, 133
79, 36
478, 188
106, 73
99, 56
204, 85
72, 29
61, 1
108, 46
138, 78
131, 57
540, 281
46, 20
105, 65
112, 44
98, 55
680, 274
90, 38
258, 96
319, 134
209, 103
318, 216
282, 113
451, 253
45, 1
50, 1
83, 47
97, 46
208, 103
208, 122
80, 53
123, 70
129, 50
148, 113
55, 38
50, 1
82, 36
67, 1
71, 38
55, 16
28, 1
107, 41
144, 68
109, 48
103, 51
137, 90
147, 86
227, 131
171, 94
120, 42
40, 1
379, 177
532, 284
100, 64
96, 54
28, 1
67, 29
65, 43
121, 55
283, 120
151, 105
173, 82
110, 75
165, 96
185, 130
141, 77
101, 56
179, 117
138, 72
216, 101
69, 32
86, 42
67, 1
120, 43
70, 28
264, 142
32, 14
401, 217
143, 45
144, 95
42, 1
88, 37
114, 75
64, 12
140, 51
438, 218
557, 385
163, 88
54, 15
121, 87
217, 104
92, 59
64, 48
395, 155
511, 222
166, 112
106, 59
210, 107
201, 132
49, 1
41, 1
224, 115
117, 74
187, 86
320, 131
327, 158
58, 42
109, 76
103, 62
50, 21
163, 54
80, 1
169, 97
287, 125
630, 342
113, 53
75, 56
19, 1
51, 1
132, 76
107, 45
109, 79
87, 40
21, 10
231, 117
80, 36
119, 83
248, 127
182, 105
234, 194
312, 198
54, 1
82, 56
76, 50
61, 45
37, 11
76, 52
113, 65
143, 49
330, 175
36, 1
25, 1
128, 63
101, 61
94, 42
494, 179
54, 1
175, 61
114, 44
162, 72
639, 279
219, 89
307, 101
565, 289
87, 44
86, 30
399, 235
51, 41
123, 38
126, 90
466, 253
53, 28
171, 85
593, 289
65, 31
46, 25
153, 116
78, 29
187, 90
391, 209
117, 44
98, 47
34, 12
286, 179
243, 109
55, 29
94, 16
42, 1
91, 60
39, 1
368, 197
555, 284
77, 28
18, 1
39, 1
57, 26
244, 123
116, 39
33, 1
101, 56
41, 14
85, 37
56, 47
87, 50
77, 34
109, 63
553, 281
326, 135
18, 1
257, 162
91, 1
135, 51
509, 288
520, 315
135, 94
124, 59
107, 37
121, 80
48, 29
205, 101
127, 89
49, 1
31, 1
144, 51
42, 1
67, 28
73, 39
300, 213
68, 34
103, 35
99, 46
63, 26
69, 51
208, 118
37, 1
118, 83
58, 15
20, 1
105, 75
156, 52
47, 1
641, 270
85, 39
197, 123
85, 54
48, 15
114, 48
88, 36
91, 48
233, 172
59, 24
83, 41
65, 1
187, 102
16, 1
32, 1
67, 22
133, 51
542, 189
153, 90
60, 34
142, 108
116, 81
491, 239
263, 120
87, 29
52, 23
27, 1
113, 53
23, 1
181, 76
146, 89
33, 1
64, 27
82, 1
738, 351
113, 44
220, 110
107, 53
248, 139
114, 66
118, 76
476, 296
258, 105
125, 46
509, 308
53, 29
810, 308
257, 129
151, 94
125, 76
106, 73
76, 33
37, 13
143, 83
146, 73
232, 106
102, 40
130, 49
80, 40
20, 1
69, 52
42, 22
60, 14
101, 30
176, 61
345, 174
50, 1
63, 28
300, 112
34, 1
59, 29
182, 101
64, 1
499, 151
56, 28
102, 66
100, 67
35, 1
220, 112
61, 17
81, 31
12, 1
488, 332
140, 76
245, 99
177, 98
241, 112
117, 47
199, 79
31, 21
507, 305
50, 14
64, 28
73, 35
327, 197
336, 182
282, 136
55, 33
44, 22
78, 49
322, 138
252, 174
194, 90
79, 30
88, 65
63, 13
59, 19
293, 179
45, 33
103, 43
195, 148
66, 33
739, 369
52, 23
77, 38
38, 1
87, 36
74, 35
100, 54
265, 62
78, 48
141, 92
88, 39
248, 108
126, 75
54, 44
87, 40
310, 138
40, 15
78, 39
55, 30
169, 100
328, 126
106, 47
41, 11
25, 1
87, 53
174, 68
52, 1
78, 47
326, 141
26, 1
79, 30
110, 51
529, 259
376, 205
116, 67
34, 11
57, 21
129, 74
97, 41
257, 112
205, 109
75, 52
72, 47
319, 244
66, 40
128, 40
15, 1
110, 76
129, 70
74, 37
372, 266
160, 43
176, 105
315, 232
87, 47
102, 41
399, 153
103, 64
189, 131
98, 42
78, 51
100, 55
81, 51
263, 125
696, 352
87, 48
73, 44
426, 138
75, 31
110, 75
37, 1
69, 38
76, 52
70, 40
83, 59
55, 35
177, 102
126, 82
38, 1
138, 50
243, 102
235, 96
76, 48
72, 34
110, 60
35, 1
54, 34
68, 30
188, 95
92, 59
84, 52
32, 1
262, 143
304, 178
369, 161
80, 32
105, 52
7, 1
87, 61
503, 301
135, 63
35, 20
430, 161
115, 42
159, 99
180, 52
126, 36
715, 303
57, 25
92, 44
54, 36
151, 78
141, 50
23, 10
168, 59
55, 36
72, 33
205, 68
108, 73
169, 94
345, 163
45, 1
97, 68
75, 34
445, 257
412, 211
113, 34
132, 64
97, 44
299, 184
142, 89
133, 80
238, 103
346, 183
322, 184
19, 1
46, 1
136, 55
122, 39
467, 144
314, 189
267, 180
103, 53
120, 37
59, 1
15, 1
67, 26
55, 32
86, 51
479, 357
93, 49
177, 94
104, 51
35, 1
19, 1
470, 241
117, 74
207, 81
72, 30
53, 1
329, 151
25, 1
310, 124
116, 47
50, 29
292, 144
206, 130
41, 21
63, 16
68, 31
454, 155
337, 198
119, 54
171, 91
99, 35
140, 64
352, 165
86, 22
139, 74
421, 167
43, 1
48, 18
60, 33
60, 44
42, 1
84, 18
64, 30
59, 16
92, 34
132, 101
65, 31
98, 46
53, 1
40, 1
10, 1
308, 131
59, 12
151, 89
22, 1
61, 1
254, 139
44, 20
78, 18
91, 31
153, 77
55, 12
113, 65
389, 157
226, 110
186, 88
46, 36
157, 88
33, 1
97, 35
107, 59
57, 37
211, 138
62, 1
29, 1
495, 308
103, 57
133, 34
347, 134
50, 1
313, 168
46, 1
58, 15
61, 38
115, 72
163, 91
126, 78
185, 86
207, 120
63, 1
85, 51
92, 45
225, 136
242, 153
43, 1
127, 86
553, 211
21, 1
39, 1
113, 77
61, 16
78, 50
127, 44
111, 60
482, 232
55, 14
159, 69
33, 1
156, 52
34, 12
226, 148
99, 39
111, 65
409, 216
131, 57
233, 102
128, 46
26, 1
747, 303
39, 1
359, 149
116, 77
335, 135
87, 56
223, 97
129, 65
67, 29
204, 130
407, 190
82, 41
32, 1
451, 142
57, 1
33, 12
71, 50
41, 22
247, 108
162, 65
42, 1
55, 27
101, 48
214, 104
205, 93
46, 22
37, 1
526, 293
73, 52
94, 45
73, 44
137, 77
83, 36
44, 22
517, 340
455, 321
233, 102
145, 77
127, 66
685, 464
455, 196
368, 156
83, 45
282, 126
36, 1
26, 1
23, 7
389, 150
115, 70
119, 60
21, 1
67, 33
72, 1
104, 74
168, 99
89, 33
71, 34
238, 123
56, 32
129, 47
111, 62
228, 123
99, 50
236, 115
139, 90
74, 1
386, 237
120, 47
52, 15
38, 11
149, 68
268, 139
64, 46
571, 301
462, 199
138, 103
251, 164
96, 40
190, 67
80, 34
81, 39
14, 1
222, 120
172, 106
98, 61
404, 155
523, 309
180, 85
40, 1
409, 241
79, 43
268, 143
15, 1
150, 43
526, 312
147, 59
113, 41
54, 40
95, 63
53, 29
29, 1
52, 13
487, 257
79, 44
36, 1
342, 156
27, 1
118, 61
126, 77
480, 223
79, 33
83, 42
191, 83
117, 36
147, 55
144, 75
31, 1
133, 45
72, 39
188, 73
430, 160
95, 37
85, 28
295, 127
180, 129
38, 13
74, 38
99, 50
72, 36
140, 76
116, 64
143, 46
98, 44
348, 140
91, 63
312, 123
98, 51
54, 26
376, 129
47, 1
148, 94
133, 78
486, 245
100, 68
499, 286
31, 1
399, 317
17, 1
109, 66
37, 10
473, 301
65, 39
124, 48
133, 83
28, 1
57, 1
27, 1
448, 296
121, 68
106, 53
94, 30
235, 122
98, 39
331, 227
199, 114
109, 50
62, 25
67, 1
264, 156
89, 45
30, 17
166, 77
77, 35
174, 89
111, 69
266, 164
49, 1
242, 74
61, 32
109, 35
336, 134
337, 236
409, 250
47, 24
122, 55
431, 261
66, 45
393, 250
41, 1
156, 78
332, 169
187, 115
110, 48
60, 31
260, 131
40, 1
186, 60
50, 23
74, 38
634, 355
146, 77
44, 1
110, 60
145, 55
166, 70
136, 37
64, 26
31, 1
70, 29
67, 43
62, 32
104, 38
31, 1
102, 40
113, 78
542, 272
560, 230
301, 162
66, 28
461, 205
91, 16
34, 1
138, 80
97, 42
59, 14
489, 242
78, 32
52, 34
58, 19
243, 131
252, 100
54, 13
120, 42
459, 286
84, 55
153, 113
67, 40
64, 31
211, 106
366, 151
195, 99
565, 343
208, 89
74, 47
60, 33
289, 205
82, 1
276, 120
626, 361
80, 34
55, 28
48, 30
374, 212
121, 56
261, 112
89, 33
71, 27
144, 82
98, 34
98, 43
259, 122
40, 1
66, 1
24, 1
115, 75
12, 1
62, 14
120, 87
155, 90
122, 69
381, 207
277, 179
201, 115
158, 93
92, 43
55, 36
154, 74
73, 36
15, 1
135, 61
126, 45
92, 43
379, 243
95, 37
156, 80
42, 1
175, 97
116, 72
707, 360
110, 50
184, 120
98, 39
244, 131
188, 94
89, 43
70, 43
95, 51
228, 149
65, 30
101, 47
16, 1
298, 144
67, 36
70, 1
385, 157
353, 211
159, 92
76, 33
250, 144
122, 69
147, 75
90, 48
315, 142
97, 51
124, 42
82, 40
222, 100
109, 40
87, 40
133, 82
55, 29
224, 107
183, 97
49, 1
149, 57
271, 189
90, 47
269, 193
271, 91
100, 47
44, 1
220, 59
128, 88
75, 56
232, 123
119, 67
61, 20
178, 62
125, 44
108, 37
87, 37
646, 390
290, 141
42, 1
878, 511
581, 183
241, 141
26, 1
819, 415
283, 103
106, 70
173, 43
526, 266
46, 1
132, 51
239, 129
64, 32
98, 47
53, 23
355, 225
65, 34
172, 84
107, 63
355, 151
284, 127
61, 36
52, 32
216, 121
50, 26
483, 315
61, 25
54, 1
99, 53
117, 81
309, 184
106, 56
435, 281
169, 97
45, 1
362, 186
64, 35
41, 1
112, 74
104, 63
82, 56
485, 240
69, 37
60, 14
89, 35
132, 46
104, 70
165, 84
40, 1
88, 49
184, 103
196, 100
51, 24
20, 1
142, 55
373, 163
78, 40
221, 135
108, 57
149, 94
54, 1
337, 225
70, 39
132, 45
51, 11
107, 40
21, 1
137, 47
30, 1
224, 138
367, 249
100, 65
144, 73
43, 18
164, 93
421, 200
103, 68
553, 270
24, 1
57, 30
42, 1
81, 36
197, 94
159, 70
52, 1
106, 66
73, 27
51, 1
112, 62
63, 18
159, 111
20, 1
55, 1
49, 11
298, 197
78, 45
161, 103
139, 74
21, 8
78, 31
203, 100
94, 40
40, 1
799, 440
516, 150
66, 36
485, 332
147, 35
120, 46
28, 1
39, 1
253, 157
220, 71
740, 478
31, 1
99, 53
161, 89
89, 47
72, 32
738, 250
61, 1
76, 43
39, 18
99, 58
127, 50
81, 36
76, 45
105, 68
211, 129
43, 1
179, 114
57, 13
292, 110
165, 95
135, 47
81, 27
152, 58
818, 537
217, 114
118, 71
115, 77
67, 31
45, 25
58, 36
76, 46
386, 253
234, 106
355, 153
61, 14
39, 1
64, 29
322, 201
83, 40
155, 70
439, 151
88, 33
175, 92
33, 12
145, 86
20, 1
233, 98
58, 36
239, 131
20, 1
360, 138
38, 1
40, 1
101, 68
581, 305
52, 1
241, 106
19, 1
171, 109
269, 123
60, 26
92, 65
245, 149
37, 1
56, 26
88, 38
16, 1
68, 50
437, 264
62, 33
74, 49
147, 97
89, 34
157, 104
143, 49
204, 127
770, 343
87, 40
25, 7
72, 32
176, 91
348, 170
119, 74
69, 47
276, 134
116, 33
610, 327
94, 44
63, 36
86, 43
71, 13
122, 73
92, 71
215, 116
151, 55
116, 79
58, 32
51, 13
73, 32
197, 78
53, 28
40, 19
70, 32
19, 1
112, 47
84, 49
34, 21
378, 234
599, 322
202, 120
885, 421
139, 83
37, 1
316, 162
140, 38
102, 49
35, 1
163, 101
130, 67
48, 27
129, 42
24, 1
94, 32
66, 1
151, 106
695, 372
82, 36
111, 40
59, 35
64, 36
321, 201
111, 34
186, 96
146, 80
79, 49
86, 35
216, 133
584, 211
258, 134
235, 114
388, 178
459, 237
133, 60
139, 89
433, 258
355, 131
117, 50
212, 92
60, 27
90, 38
211, 129
105, 44
350, 215
123, 66
23, 1
102, 53
613, 273
89, 24
97, 52
682, 279
49, 1
59, 31
21, 1
55, 1
139, 83
134, 74
115, 36
649, 350
28, 1
69, 13
106, 73
104, 70
97, 45
125, 48
130, 60
120, 67
104, 44
43, 1
133, 42
71, 38
41, 16
101, 67
566, 353
457, 256
416, 180
348, 201
114, 54
82, 51
178, 86
164, 56
44, 11
145, 40
137, 43
177, 77
54, 1
35, 1
216, 77
171, 68
59, 38
114, 73
47, 1
51, 1
106, 76
72, 33
59, 1
83, 58
70, 48
118, 45
181, 120
111, 64
133, 47
212, 100
29, 14
142, 87
217, 115
586, 357
268, 154
102, 49
77, 53
206, 121
142, 69
106, 68
43, 28
162, 59
50, 35
98, 36
115, 61
103, 53
137, 90
51, 1
91, 62
218, 132
131, 77
451, 264
213, 58
71, 26
104, 70
113, 46
56, 29
41, 1
99, 33
221, 116
319, 152
90, 41
239, 65
99, 52
97, 38
79, 45
87, 37
46, 15
115, 48
111, 44
69, 38
53, 26
23, 1
54, 14
22, 1
61, 30
407, 147
41, 1
28, 1
270, 171
166, 48
84, 47
115, 58
386, 204
159, 113
19, 1
207, 123
144, 85
465, 264
115, 42
167, 109
62, 24
59, 1
134, 80
182, 88
248, 160
390, 263
46, 22
17, 1
127, 91
196, 96
195, 105
275, 157
60, 16
87, 34
348, 179
104, 41
95, 39
132, 45
34, 12
183, 93
54, 1
168, 80
76, 43
70, 36
110, 43
151, 49
40, 24
97, 29
78, 39
144, 45
141, 63
410, 188
359, 226
509, 293
189, 91
54, 34
91, 64
139, 50
69, 27
99, 46
79, 41
54, 27
111, 50
142, 84
67, 27
263, 132
85, 36
176, 103
133, 65
175, 118
265, 125
14, 1
44, 1
228, 160
214, 125
179, 105
293, 178
79, 49
56, 13
61, 46
37, 25
138, 87
42, 1
69, 31
59, 26
181, 93
135, 60
204, 131
82, 49
63, 28
81, 45
90, 63
322, 195
54, 27
55, 30
132, 59
249, 169
92, 39
41, 1
36, 1
50, 15
142, 53
38, 14
87, 68
391, 274
251, 161
56, 25
85, 54
23, 1
31, 12
83, 38
98, 46
49, 1
526, 279
197, 83
122, 40
86, 62
276, 147
38, 1
99, 40
80, 32
144, 80
196, 98
121, 67
114, 82
60, 40
77, 59
77, 34
181, 49
405, 250
56, 11
82, 60
86, 56
418, 262
95, 38
302, 112
45, 27
324, 161
218, 147
65, 33
84, 42
91, 42
123, 51
214, 139
547, 331
25, 1
43, 13
38, 18
368, 185
34, 1
66, 36
133, 55
99, 39
198, 53
83, 44
92, 46
470, 243
577, 382
104, 40
22, 1
90, 56
304, 192
83, 40
148, 75
13, 1
145, 109
273, 191
518, 289
28, 1
429, 289
118, 64
89, 40
28, 1
367, 238
103, 56
142, 73
156, 58
269, 96
110, 76
189, 95
164, 87
151, 87
128, 58
740, 380
62, 35
292, 122
113, 56
32, 1
75, 37
164, 63
52, 25
77, 39
31, 1
44, 1
86, 49
550, 326
526, 276
375, 123
131, 75
925, 294
141, 51
423, 265
72, 40
114, 66
79, 35
431, 182
30, 1
236, 106
135, 90
66, 32
115, 75
513, 278
57, 28
245, 152
145, 72
225, 109
72, 31
104, 59
146, 71
216, 71
110, 41
218, 79
72, 54
53, 1
175, 129
148, 63
189, 97
636, 394
220, 122
49, 16
38, 19
64, 29
151, 76
150, 69
227, 131
49, 1
547, 238
56, 1
37, 1
83, 33
43, 1
147, 66
19, 1
196, 105
94, 34
71, 42
60, 28
51, 29
236, 145
98, 35
53, 33
204, 84
73, 37
236, 100
12, 1
101, 56
160, 86
399, 146
474, 241
330, 225
141, 48
164, 100
199, 106
163, 96
392, 189
39, 12
315, 217
524, 343
185, 81
229, 114
55, 36
88, 31
159, 52
125, 59
43, 16
190, 98
28, 11
15, 1
126, 48
46, 21
474, 312
19, 1
152, 67
119, 44
202, 102
131, 65
252, 114
345, 169
81, 1
72, 32
39, 1
123, 60
175, 97
63, 37
224, 142
337, 189
89, 66
64, 33
72, 54
261, 141
112, 70
122, 49
108, 42
94, 62
72, 34
51, 34
78, 56
213, 124
305, 145
295, 119
210, 95
151, 106
467, 184
82, 38
412, 278
23, 9
632, 298
170, 79
237, 130
91, 43
228, 76
65, 30
80, 44
451, 196
80, 42
325, 122
362, 204
90, 70
119, 74
88, 56
126, 77
97, 64
430, 219
73, 39
121, 57
47, 13
64, 30
143, 48
424, 280
258, 109
84, 50
105, 36
77, 36
229, 149
200, 124
87, 24
128, 42
131, 49
176, 60
41, 1
64, 1
52, 29
114, 43
159, 92
374, 218
27, 1
142, 50
42, 23
46, 30
124, 65
191, 64
51, 30
16, 1
140, 61
415, 152
423, 171
221, 145
138, 89
90, 71
41, 21
68, 34
124, 53
128, 70
101, 48
62, 32
73, 34
573, 237
278, 167
235, 149
57, 37
128, 63
18, 1
36, 1
140, 96
55, 33
43, 1
58, 29
198, 118
322, 137
284, 145
116, 40
93, 33
309, 192
297, 169
93, 35
92, 30
356, 240
119, 50
140, 71
126, 84
106, 53
363, 144
128, 70
29, 1
576, 251
157, 56
133, 96
76, 54
57, 27
101, 61
16, 1
138, 93
297, 146
127, 47
164, 43
266, 102
48, 38
126, 53
51, 12
195, 122
122, 72
547, 345
33, 10
52, 30
192, 89
26, 1
178, 84
75, 44
41, 26
62, 31
66, 49
61, 37
50, 24
116, 39
32, 1
253, 90
187, 82
63, 39
108, 52
303, 122
348, 131
165, 104
33, 13
97, 40
58, 39
40, 13
33, 1
86, 34
113, 72
96, 44
46, 1
46, 13
51, 34
115, 72
475, 259
121, 48
69, 1
50, 14
464, 265
130, 46
115, 42
38, 20
114, 63
464, 201
51, 29
187, 62
68, 43
59, 34
135, 67
70, 41
227, 101
99, 42
39, 1
91, 52
117, 53
205, 57
429, 194
125, 61
51, 28
473, 210
287, 133
182, 114
163, 85
82, 35
93, 33
66, 34
53, 1
150, 79
76, 44
266, 200
84, 44
345, 165
239, 125
81, 54
146, 81
106, 63
359, 174
99, 69
78, 36
151, 61
43, 1
159, 91
117, 56
427, 293
57, 28
112, 55
349, 254
49, 26
40, 16
166, 84
134, 81
71, 44
35, 11
88, 35
544, 207
400, 271
155, 62
101, 61
41, 21
156, 60
56, 1
66, 45
87, 55
142, 68
178, 85
55, 28
70, 30
421, 145
27, 1
98, 42
49, 37
69, 39
864, 431
71, 39
101, 34
424, 213
116, 67
106, 80
103, 55
249, 120
218, 116
61, 1
53, 31
133, 69
291, 143
182, 126
54, 1
338, 153
96, 32
38, 9
101, 49
83, 33
85, 63
87, 20
85, 32
49, 31
98, 39
92, 66
369, 198
66, 13
111, 58
239, 105
138, 87
122, 55
209, 136
119, 50
93, 46
90, 58
70, 31
158, 101
386, 197
51, 1
203, 104
559, 281
46, 1
518, 255
140, 102
136, 89
79, 52
144, 42
612, 248
64, 42
265, 135
78, 29
82, 40
398, 132
51, 1
36, 1
330, 236
196, 114
130, 52
63, 26
491, 268
47, 14
67, 34
100, 38
303, 70
84, 51
273, 125
59, 1
36, 1
204, 99
62, 1
176, 90
68, 31
62, 1
665, 418
203, 120
642, 334
100, 43
52, 13
169, 101
91, 49
93, 34
27, 1
120, 60
107, 65
215, 102
495, 308
512, 275
57, 14
57, 29
97, 32
142, 93
105, 49
441, 299
172, 52
170, 93
486, 309
77, 21
105, 54
239, 120
129, 69
243, 166
211, 127
126, 73
42, 10
27, 1
26, 1
139, 96
637, 202
57, 31
144, 56
171, 48
105, 64
292, 147
103, 60
155, 71
62, 11
74, 35
146, 68
128, 64
73, 57
305, 173
228, 121
62, 35
99, 63
92, 63
146, 55
401, 155
469, 186
79, 55
85, 33
13, 1
59, 28
252, 131
77, 55
153, 91
139, 52
158, 91
247, 123
36, 12
230, 151
280, 121
63, 30
67, 1
41, 14
134, 109
324, 130
42, 9
223, 56
187, 103
37, 12
66, 40
68, 29
147, 92
90, 64
635, 326
60, 39
105, 73
121, 51
314, 154
124, 81
72, 41
191, 49
139, 84
54, 29
206, 101
494, 266
106, 57
84, 37
79, 60
84, 32
69, 40
26, 1
126, 42
398, 234
169, 96
1026, 545
143, 96
54, 1
464, 299
40, 13
260, 120
54, 22
97, 57
124, 46
164, 77
129, 60
39, 1
218, 84
995, 529
226, 163
57, 28
148, 88
83, 55
161, 59
106, 65
15, 1
97, 50
245, 125
175, 62
133, 84
40, 15
110, 43
74, 38
93, 59
143, 87
183, 58
163, 45
104, 45
87, 36
99, 57
110, 62
50, 22
295, 207
96, 59
169, 69
70, 50
28, 1
201, 120
80, 32
337, 196
271, 116
66, 34
81, 38
104, 70
91, 38
22, 1
424, 249
50, 1
311, 203
525, 286
101, 61
638, 309
174, 76
698, 334
304, 135
433, 277
54, 1
100, 66
187, 102
27, 1
480, 316
35, 13
508, 319
81, 39
144, 80
162, 77
31, 1
121, 48
349, 149
59, 33
171, 94
41, 12
60, 17
174, 46
107, 30
276, 110
101, 64
143, 52
126, 62
47, 27
159, 74
88, 46
54, 36
43, 1
67, 42
110, 34
44, 34
384, 136
92, 42
187, 100
89, 41
20, 1
21, 1
128, 89
533, 294
103, 36
85, 51
119, 68
140, 89
56, 28
95, 28
193, 84
55, 32
429, 241
231, 109
578, 295
29, 12
171, 79
162, 65
171, 78
178, 117
37, 1
107, 72
49, 13
203, 108
41, 1
450, 274
54, 1
82, 55
212, 101
163, 89
124, 86
130, 77
104, 53
251, 114
118, 47
73, 38
402, 252
77, 33
161, 108
124, 44
99, 76
305, 159
191, 50
181, 56
36, 1
700, 316
469, 287
54, 31
413, 165
54, 15
120, 49
144, 84
95, 67
23, 1
96, 71
90, 57
61, 35
206, 98
34, 1
157, 68
151, 70
93, 38
70, 48
185, 130
120, 70
37, 16
159, 94
38, 1
110, 69
105, 36
92, 43
133, 90
174, 97
179, 91
507, 313
175, 107
446, 239
72, 35
465, 175
22, 1
116, 46
170, 79
65, 29
334, 211
116, 73
174, 96
99, 44
107, 57
212, 90
248, 137
14, 1
125, 40
44, 1
252, 144
588, 319
118, 81
199, 92
138, 44
244, 154
130, 70
69, 30
308, 179
592, 373
122, 71
136, 41
97, 67
88, 48
31, 1
171, 87
18, 1
99, 52
66, 43
184, 56
128, 84
141, 51
45, 12
390, 239
96, 43
77, 34
106, 47
375, 251
54, 15
388, 180
114, 67
196, 108
216, 95
319, 141
61, 33
65, 39
144, 82
38, 12
332, 200
83, 32
92, 38
26, 1
59, 15
66, 37
142, 82
224, 128
143, 86
64, 1
353, 142
240, 102
55, 25
182, 90
45, 23
15, 1
129, 70
303, 124
126, 39
343, 153
42, 1
94, 60
50, 24
152, 63
74, 44
123, 73
342, 227
64, 38
57, 28
166, 42
45, 13
149, 54
37, 1
349, 204
340, 189
301, 150
134, 66
494, 182
51, 15
307, 136
97, 63
245, 115
165, 81
258, 135
89, 66
96, 49
102, 45
80, 46
150, 74
110, 56
78, 38
75, 35
154, 73
138, 62
159, 51
348, 177
79, 39
74, 47
306, 169
169, 86
455, 195
191, 127
213, 132
205, 121
85, 48
93, 44
182, 125
18, 1
61, 33
75, 1
68, 47
29, 1
180, 117
90, 42
140, 50
131, 71
276, 128
61, 27
193, 120
615, 278
49, 13
109, 73
88, 16
190, 124
236, 137
21, 1
162, 93
636, 405
94, 60
90, 32
101, 51
182, 48
59, 1
56, 33
97, 36
516, 306
174, 83
399, 252
80, 51
427, 275
483, 292
398, 242
81, 32
176, 96
276, 167
204, 93
98, 50
83, 39
217, 90
36, 12
82, 63
598, 338
68, 15
38, 1
105, 38
64, 29
707, 383
359, 208
305, 209
430, 182
125, 63
26, 1
129, 91
101, 72
60, 1
188, 93
62, 43
312, 190
44, 16
295, 154
189, 91
108, 51
131, 47
405, 157
166, 96
24, 10
71, 48
149, 90
672, 322
28, 1
209, 111
205, 94
156, 80
29, 1
14, 1
198, 105
136, 71
24, 1
52, 16
209, 119
326, 130
32, 1
42, 1
65, 34
86, 62
67, 28
354, 132
255, 124
108, 61
174, 54
30, 1
201, 94
443, 196
37, 15
667, 334
628, 301
250, 118
527, 276
12, 1
248, 142
68, 35
95, 56
26, 1
688, 281
101, 63
38, 12
238, 119
94, 54
74, 34
753, 338
48, 1
92, 35
228, 149
133, 40
303, 145
147, 82
108, 44
227, 125
87, 43
609, 175
52, 36
70, 47
186, 100
70, 31
362, 140
74, 56
125, 75
131, 77
30, 1
33, 1
82, 42
54, 1
280, 138
72, 51
80, 53
459, 261
35, 1
41, 15
221, 161
104, 54
78, 33
45, 1
49, 26
50, 30
47, 1
420, 232
435, 234
289, 140
72, 1
107, 38
384, 153
114, 47
42, 1
270, 156
195, 120
143, 96
225, 118
461, 301
397, 153
157, 58
462, 245
65, 1
171, 93
107, 61
491, 210
144, 71
68, 30
582, 354
525, 260
347, 217
46, 19
245, 106
52, 24
200, 99
61, 24
83, 43
215, 133
257, 164
67, 14
92, 41
93, 53
285, 182
205, 126
117, 53
287, 184
205, 95
82, 63
123, 61
72, 53
83, 65
76, 47
58, 1
96, 47
184, 98
151, 77
187, 116
26, 1
180, 72
572, 273
255, 132
80, 54
235, 129
107, 78
143, 86
281, 136
86, 32
92, 53
413, 166
32, 1
178, 79
368, 237
234, 136
80, 44
40, 1
125, 74
261, 137
38, 1
40, 1
349, 130
90, 56
48, 1
284, 105
175, 93
135, 41
474, 164
35, 11
17, 1
54, 28
75, 36
301, 193
36, 1
159, 67
209, 105
170, 119
279, 125
23, 1
131, 74
204, 110
89, 39
93, 61
40, 28
19, 1
188, 97
100, 59
107, 37
43, 27
277, 162
26, 1
338, 245
160, 93
456, 271
149, 99
97, 71
74, 45
81, 37
90, 50
262, 132
147, 83
209, 123
118, 60
47, 21
471, 263
164, 64
136, 46
310, 178
61, 18
294, 111
31, 24
143, 47
57, 27
116, 76
32, 1
74, 36
529, 322
57, 31
238, 117
114, 72
372, 168
143, 89
38, 1
85, 40
239, 121
376, 175
50, 16
177, 90
26, 1
72, 52
227, 89
115, 67
20, 1
25, 1
103, 47
103, 43
82, 51
53, 38
202, 98
26, 9
78, 51
189, 106
15, 1
774, 306
56, 29
29, 1
147, 82
213, 101
788, 407
63, 37
44, 1
55, 29
607, 272
90, 40
25, 1
149, 114
110, 68
18, 1
197, 101
44, 1
99, 51
25, 1
206, 96
85, 34
78, 43
43, 26
103, 67
41, 14
188, 110
56, 1
40, 1
136, 109
178, 107
390, 279
124, 70
44, 1
73, 38
511, 280
119, 45
63, 47
72, 33
122, 73
247, 97
73, 24
267, 136
171, 84
267, 185
585, 288
165, 85
422, 198
63, 24
242, 124
561, 342
76, 40
48, 14
68, 47
129, 43
82, 51
34, 1
244, 102
94, 53
274, 139
143, 72
46, 1
81, 29
194, 104
62, 30
251, 154
343, 164
82, 66
101, 42
85, 31
195, 86
221, 142
547, 332
166, 69
61, 1
373, 248
80, 29
642, 422
116, 52
72, 39
398, 260
76, 41
89, 61
117, 76
249, 117
186, 70
33, 1
59, 43
90, 36
87, 50
145, 75
762, 414
129, 81
134, 77
154, 87
92, 45
36, 1
32, 1
153, 76
53, 22
124, 44
113, 41
545, 208
175, 103
291, 109
73, 26
125, 65
34, 1
160, 105
286, 139
117, 45
80, 41
127, 48
182, 100
255, 134
154, 91
266, 130
132, 43
48, 25
388, 242
99, 38
82, 56
69, 21
346, 156
118, 37
53, 28
697, 358
198, 107
48, 24
432, 292
40, 1
508, 344
352, 147
162, 104
60, 30
175, 50
82, 59
266, 131
124, 77
258, 154
99, 66
206, 97
61, 32
261, 159
120, 66
271, 126
19, 1
388, 180
213, 115
273, 121
109, 67
138, 52
68, 34
162, 55
49, 15
99, 51
63, 26
134, 96
33, 1
125, 78
83, 53
93, 47
24, 1
29, 1
155, 53
147, 99
83, 53
37, 17
310, 147
79, 16
42, 1
168, 90
108, 34
71, 31
128, 55
43, 30
34, 8
81, 16
347, 146
153, 104
29, 1
77, 39
220, 100
641, 353
157, 70
33, 1
455, 282
623, 294
149, 95
183, 78
75, 32
237, 129
100, 47
60, 40
207, 120
85, 38
322, 145
25, 1
67, 46
167, 127
19, 9
164, 99
102, 39
38, 1
83, 61
109, 82
146, 81
321, 117
107, 49
137, 93
485, 224
20, 1
191, 95
23, 1
279, 152
550, 292
552, 277
34, 1
190, 89
110, 46
228, 165
91, 34
127, 54
181, 108
244, 119
119, 70
111, 76
89, 43
64, 46
49, 1
61, 34
556, 342
119, 49
69, 41
41, 1
76, 38
72, 27
378, 130
139, 47
85, 57
36, 13
84, 27
25, 1
99, 40
72, 31
127, 53
66, 1
257, 127
180, 98
61, 1
85, 34
390, 157
78, 32
162, 83
206, 152
53, 23
87, 37
56, 37
60, 1
55, 29
108, 45
288, 118
39, 9
161, 99
90, 57
202, 128
360, 208
40, 1
177, 60
421, 204
188, 102
625, 330
254, 99
26, 1
272, 114
214, 96
78, 51
91, 60
98, 39
252, 147
296, 130
199, 133
82, 35
141, 50
199, 97
138, 53
126, 66
131, 62
97, 56
115, 42
58, 1
225, 111
108, 60
89, 50
83, 39
54, 1
157, 92
109, 56
366, 151
233, 107
45, 12
17, 1
56, 16
179, 77
254, 124
9, 1
186, 102
350, 150
110, 42
316, 153
129, 51
427, 284
202, 118
60, 14
45, 1
130, 50
133, 82
28, 1
57, 1
525, 273
514, 165
118, 66
65, 29
87, 36
109, 60
81, 41
154, 113
335, 153
49, 11
79, 35
291, 161
63, 1
181, 87
142, 80
32, 1
172, 90
137, 43
311, 154
77, 40
82, 40
191, 86
716, 353
145, 53
187, 100
106, 66
198, 132
23, 1
324, 256
154, 96
583, 382
184, 103
261, 144
274, 173
93, 52
59, 1
99, 46
89, 53
332, 140
473, 243
98, 60
262, 109
181, 93
57, 37
25, 1
228, 141
497, 205
181, 80
57, 18
341, 211
126, 75
79, 42
71, 37
75, 42
113, 86
624, 258
229, 126
103, 62
196, 111
29, 1
192, 98
279, 158
112, 47
223, 144
179, 98
497, 129
43, 1
704, 298
156, 109
55, 1
164, 83
79, 57
55, 32
395, 275
71, 30
12, 1
50, 1
127, 64
563, 357
545, 323
78, 45
212, 114
101, 53
111, 87
66, 52
22, 1
418, 184
84, 39
431, 202
64, 31
128, 82
107, 50
170, 101
137, 80
257, 165
143, 87
83, 42
115, 53
446, 177
112, 52
72, 50
131, 91
216, 95
234, 115
585, 329
504, 279
230, 121
103, 65
34, 1
457, 179
24, 1
119, 43
71, 46
51, 14
31, 1
782, 419
73, 41
41, 26
117, 84
499, 308
366, 168
147, 78
25, 1
38, 30
100, 35
70, 34
69, 29
53, 1
429, 255
148, 63
144, 52
83, 45
326, 168
115, 42
254, 107
105, 50
459, 265
457, 275
70, 36
33, 1
207, 118
93, 40
140, 74
96, 37
51, 1
17, 1
120, 78
44, 23
67, 50
40, 1
39, 1
52, 15
92, 36
70, 29
25, 1
171, 89
139, 76
132, 59
137, 52
25, 1
650, 460
115, 60
214, 100
58, 32
237, 113
183, 119
100, 67
318, 163
392, 268
116, 46
437, 160
13, 1
82, 50
161, 92
17, 1
73, 46
162, 118
70, 38
63, 29
55, 28
219, 108
105, 55
37, 1
614, 357
49, 10
352, 169
249, 126
241, 153
97, 40
91, 43
49, 1
65, 32
198, 107
30, 1
25, 1
38, 1
278, 74
70, 31
146, 55
48, 30
427, 215
113, 66
494, 291
106, 44
317, 161
64, 34
87, 33
20, 1
205, 111
73, 36
210, 104
132, 80
43, 1
31, 12
38, 1
67, 25
258, 136
54, 15
118, 76
139, 49
101, 38
485, 155
133, 48
297, 156
343, 144
263, 125
56, 23
239, 141
247, 146
42, 1
203, 97
85, 43
108, 42
766, 433
243, 147
111, 65
417, 156
52, 22
162, 86
412, 256
111, 82
554, 255
186, 91
64, 13
68, 39
66, 1
400, 223
319, 166
439, 245
212, 136
202, 99
56, 1
74, 46
67, 47
82, 56
70, 33
77, 44
60, 32
114, 52
87, 51
687, 386
281, 147
192, 108
114, 72
53, 1
92, 44
131, 55
375, 174
190, 115
424, 244
157, 62
63, 42
64, 41
51, 21
405, 271
87, 40
84, 40
262, 110
49, 28
82, 34
148, 81
444, 241
79, 45
251, 90
269, 71
78, 16
54, 1
92, 37
391, 279
91, 30
53, 23
73, 45
113, 64
63, 19
22, 1
96, 39
27, 1
104, 35
341, 148
287, 130
30, 1
212, 88
53, 38
100, 47
20, 1
58, 1
46, 13
77, 36
177, 95
154, 82
12, 1
22, 1
182, 103
312, 194
88, 40
123, 44
100, 54
22, 1
156, 79
181, 117
34, 19
65, 1
83, 62
333, 123
57, 14
117, 71
292, 152
102, 48
41, 11
34, 26
189, 106
144, 58
36, 1
520, 278
43, 1
55, 1
151, 48
28, 1
34, 1
17, 1
263, 181
194, 120
183, 115
130, 46
391, 182
17, 1
71, 36
18, 1
55, 30
44, 1
66, 38
45, 1
336, 225
204, 130
53, 25
71, 1
76, 36
44, 30
86, 54
31, 1
63, 36
107, 77
45, 17
338, 134
314, 212
51, 1
97, 51
161, 101
201, 122
63, 37
600, 293
155, 69
212, 81
49, 27
174, 125
69, 49
107, 43
58, 15
186, 105
236, 120
156, 94
177, 62
327, 153
76, 49
40, 1
38, 1
134, 73
233, 114
507, 306
44, 26
57, 38
91, 38
432, 165
226, 89
56, 28
472, 262
102, 64
533, 314
72, 32
51, 16
107, 63
103, 50
168, 73
162, 74
440, 184
119, 54
646, 319
50, 1
81, 57
125, 52
169, 116
144, 61
70, 41
84, 36
28, 1
145, 82
42, 14
62, 44
719, 336
63, 33
434, 247
100, 63
61, 41
108, 45
476, 249
107, 46
538, 344
71, 27
119, 80
300, 125
75, 34
106, 59
281, 202
331, 223
89, 47
366, 236
50, 24
16, 1
145, 90
60, 35
101, 69
315, 186
164, 93
145, 65
29, 11
238, 119
468, 287
73, 13
45, 1
171, 104
49, 16
28, 1
74, 36
117, 78
242, 151
268, 166
151, 86
546, 187
314, 171
73, 34
20, 1
143, 80
40, 26
106, 41
191, 91
88, 36
47, 1
218, 153
77, 31
131, 47
83, 41
32, 20
93, 38
358, 239
50, 33
62, 44
53, 32
188, 117
83, 35
140, 87
105, 56
137, 50
57, 1
89, 60
58, 1
260, 189
229, 98
72, 37
442, 248
210, 137
207, 102
295, 137
341, 130
140, 80
115, 40
242, 173
128, 48
252, 102
111, 71
83, 45
291, 146
47, 12
186, 109
337, 228
248, 80
606, 319
44, 1
133, 46
107, 46
66, 32
249, 153
157, 93
120, 90
166, 105
179, 113
165, 85
319, 134
19, 1
60, 1
125, 74
237, 142
32, 1
62, 30
117, 46
227, 160
20, 1
227, 95
170, 96
60, 24
137, 45
306, 123
70, 45
31, 1
125, 81
586, 297
108, 45
371, 209
44, 1
122, 36
419, 218
38, 12
320, 142
172, 117
537, 267
42, 20
174, 97
369, 190
89, 34
54, 34
343, 188
142, 48
288, 133
373, 145
157, 98
294, 156
76, 17
368, 171
94, 67
474, 295
76, 30
334, 136
162, 83
89, 40
472, 235
50, 13
21, 1
196, 104
128, 76
26, 10
44, 1
67, 35
132, 43
139, 38
160, 67
115, 63
68, 43
35, 1
56, 14
133, 79
77, 49
138, 82
126, 55
55, 24
47, 1
62, 31
129, 84
32, 1
68, 38
228, 120
71, 18
43, 1
256, 132
131, 48
39, 1
90, 52
121, 61
128, 46
191, 109
232, 158
31, 1
149, 76
171, 95
92, 60
73, 33
133, 65
60, 27
43, 14
84, 42
404, 204
37, 1
228, 117
17, 1
151, 54
106, 57
163, 51
80, 37
83, 1
189, 127
479, 176
57, 24
39, 1
58, 37
174, 96
88, 43
297, 111
65, 29
88, 16
61, 30
163, 103
15, 1
54, 29
513, 263
19, 1
165, 116
396, 269
38, 1
60, 37
119, 73
87, 47
351, 125
149, 65
119, 69
113, 59
216, 134
53, 37
435, 279
288, 161
96, 38
355, 218
87, 40
167, 90
54, 35
57, 21
198, 135
146, 85
179, 49
155, 81
14, 1
115, 63
190, 99
110, 57
65, 44
94, 68
52, 1
279, 134
53, 20
281, 134
55, 24
429, 197
266, 142
157, 116
68, 17
24, 1
33, 1
84, 32
209, 105
41, 1
199, 97
11, 1
242, 154
44, 14
130, 49
41, 26
321, 204
65, 29
191, 84
198, 146
81, 16
105, 67
32, 11
149, 96
53, 35
388, 137
168, 98
70, 28
39, 26
31, 10
135, 45
94, 41
224, 98
289, 107
194, 123
92, 56
380, 143
446, 129
600, 336
138, 52
241, 120
52, 15
387, 159
89, 53
87, 43
134, 70
33, 16
41, 1
70, 29
54, 17
117, 42
92, 56
14, 1
61, 25
254, 102
118, 44
37, 1
88, 54
479, 204
115, 40
28, 19
72, 27
275, 152
122, 73
44, 23
493, 295
159, 110
204, 65
256, 155
192, 91
17, 1
139, 50
51, 1
158, 56
64, 43
149, 43
540, 194
194, 90
73, 33
312, 160
93, 71
289, 123
263, 105
209, 99
305, 141
205, 105
114, 33
106, 44
78, 57
300, 187
74, 36
438, 311
178, 97
34, 1
131, 37
548, 290
56, 16
51, 15
461, 277
40, 23
71, 26
114, 60
35, 1
66, 22
163, 56
97, 38
595, 286
78, 47
15, 1
61, 18
200, 54
50, 1
92, 42
194, 98
80, 58
174, 89
52, 36
342, 230
89, 16
286, 126
174, 113
97, 53
65, 32
177, 117
137, 87
165, 92
84, 22
50, 14
179, 92
62, 1
126, 70
44, 1
155, 100
60, 37
61, 30
97, 49
114, 45
396, 173
50, 27
239, 71
178, 74
565, 340
284, 110
35, 1
414, 274
355, 163
29, 1
65, 15
74, 46
46, 31
146, 82
105, 48
89, 61
108, 39
63, 35
88, 58
94, 46
41, 21
58, 43
461, 291
172, 110
96, 51
59, 25
35, 1
117, 58
228, 109
120, 44
160, 101
90, 52
586, 339
37, 1
573, 359
74, 48
444, 149
79, 34
85, 38
67, 50
79, 44
309, 207
36, 1
92, 62
531, 207
93, 33
35, 1
67, 33
98, 67
52, 1
51, 25
158, 76
173, 76
102, 56
50, 1
39, 1
134, 88
182, 109
100, 41
48, 1
195, 115
199, 119
269, 110
105, 35
103, 63
155, 108
113, 57
138, 89
787, 394
76, 38
80, 58
120, 72
157, 53
46, 18
85, 42
59, 12
287, 183
78, 36
129, 86
398, 161
87, 42
25, 1
64, 33
64, 33
165, 52
155, 84
75, 30
54, 23
116, 40
155, 100
195, 127
75, 32
24, 1
62, 1
167, 98
49, 21
51, 1
91, 41
112, 72
73, 43
365, 155
51, 30
575, 315
421, 136
485, 274
90, 41
63, 1
58, 1
72, 51
348, 197
343, 176
54, 1
34, 1
293, 157
154, 76
134, 43
118, 74
59, 31
50, 26
357, 171
109, 54
369, 151
78, 36
26, 10
175, 76
342, 223
27, 1
145, 35
119, 56
77, 46
22, 1
180, 89
68, 39
42, 11
98, 59
122, 71
90, 57
431, 167
94, 53
35, 1
92, 54
191, 98
119, 43
169, 128
371, 143
100, 57
74, 32
111, 61
116, 48
126, 73
196, 135
426, 249
311, 104
414, 184
18, 1
234, 126
309, 211
127, 65
77, 49
290, 125
109, 36
248, 110
52, 1
420, 271
51, 22
155, 83
53, 31
139, 98
19, 1
216, 112
86, 48
103, 55
191, 90
52, 1
69, 1
269, 105
172, 99
115, 71
88, 56
29, 1
69, 49
84, 63
247, 134
91, 53
118, 65
87, 41
333, 175
410, 145
105, 33
418, 153
159, 96
249, 111
164, 94
106, 61
374, 149
61, 32
62, 32
160, 103
112, 42
169, 118
97, 66
55, 35
378, 158
119, 63
101, 36
30, 1
685, 343
381, 154
104, 36
78, 39
108, 42
586, 416
432, 295
973, 380
197, 118
106, 50
205, 107
201, 144
130, 84
143, 55
76, 49
359, 136
94, 55
60, 1
93, 36
106, 42
219, 108
145, 41
154, 84
148, 65
88, 35
391, 192
133, 82
92, 59
255, 115
150, 95
168, 105
85, 48
22, 1
65, 34
70, 36
202, 107
166, 109
59, 17
25, 1
383, 197
64, 49
174, 75
216, 137
85, 17
37, 1
223, 127
66, 38
254, 108
55, 1
99, 58
163, 92
92, 37
97, 42
80, 58
67, 18
500, 245
108, 77
40, 15
127, 48
286, 172
89, 46
130, 40
482, 341
589, 335
658, 309
128, 60
341, 170
5, 1
183, 127
80, 61
111, 64
47, 1
152, 79
274, 151
636, 348
46, 26
53, 1
136, 78
60, 29
333, 150
173, 63
85, 17
58, 1
705, 328
132, 90
112, 77
957, 487
343, 210
345, 167
414, 154
51, 37
104, 55
58, 32
124, 67
596, 216
118, 41
129, 43
53, 23
110, 56
90, 38
80, 36
354, 211
96, 60
157, 52
69, 31
32, 1
70, 33
138, 52
547, 290
297, 151
35, 1
33, 1
94, 52
43, 30
265, 133
161, 104
120, 68
46, 1
324, 134
156, 94
194, 100
133, 45
202, 113
65, 25
173, 59
268, 202
506, 169
97, 66
34, 1
114, 48
73, 35
38, 1
116, 46
66, 49
203, 102
81, 42
226, 157
147, 73
170, 85
77, 14
175, 91
193, 100
120, 83
373, 180
175, 60
54, 32
122, 76
119, 80
230, 94
37, 1
147, 90
203, 137
94, 62
92, 40
53, 35
67, 1
337, 210
26, 1
92, 37
152, 49
37, 14
220, 62
89, 40
506, 325
167, 104
16, 1
102, 39
167, 107
52, 24
157, 86
54, 26
52, 37
537, 324
958, 411
456, 257
452, 176
58, 27
146, 56
35, 1
36, 1
87, 50
306, 145
400, 285
80, 31
44, 16
137, 94
80, 58
536, 207
38, 18
140, 85
177, 102
43, 1
71, 29
57, 26
66, 38
121, 80
256, 114
153, 100
209, 127
55, 30
54, 29
71, 15
87, 37
16, 1
21, 1
306, 146
293, 131
521, 301
37, 11
83, 36
47, 1
69, 26
629, 214
78, 49
506, 180
66, 30
63, 31
74, 18
241, 144
32, 1
222, 120
508, 205
37, 1
38, 1
77, 36
65, 20
49, 29
82, 54
109, 55
195, 119
47, 1
337, 135
40, 19
116, 47
175, 89
90, 65
369, 233
171, 100
157, 91
929, 457
327, 128
211, 105
290, 118
24, 1
256, 106
256, 131
86, 30
102, 40
27, 1
277, 120
150, 73
45, 1
44, 27
218, 89
327, 150
162, 87
38, 26
51, 12
56, 1
119, 52
57, 26
171, 94
92, 46
66, 33
167, 115
48, 1
295, 151
70, 18
555, 345
89, 49
47, 25
127, 79
195, 92
105, 41
27, 1
56, 30
61, 30
418, 227
73, 43
142, 57
88, 44
231, 105
76, 34
102, 71
73, 1
68, 42
22, 1
97, 46
91, 33
33, 13
119, 46
130, 72
374, 148
65, 29
30, 10
50, 28
102, 30
438, 272
82, 34
70, 44
55, 15
103, 64
299, 147
280, 113
158, 89
553, 202
402, 277
102, 38
121, 40
89, 48
71, 20
20, 1
432, 268
126, 60
16, 1
430, 221
243, 133
74, 33
246, 61
315, 137
105, 48
50, 1
84, 41
288, 148
427, 200
48, 1
63, 37
120, 69
69, 29
104, 60
52, 1
20, 1
720, 326
101, 76
44, 32
400, 150
31, 1
90, 51
24, 1
188, 81
70, 34
175, 84
65, 38
411, 167
144, 52
113, 49
354, 229
67, 47
25, 14
26, 1
63, 26
114, 43
49, 16
242, 115
84, 44
175, 100
108, 68
224, 129
224, 73
160, 63
178, 103
273, 115
28, 9
67, 45
220, 106
140, 80
103, 46
115, 47
17, 1
94, 66
65, 26
159, 97
69, 34
99, 40
414, 169
661, 391
67, 38
230, 71
211, 133
57, 25
232, 102
72, 50
77, 54
70, 40
114, 40
72, 17
46, 30
115, 50
139, 58
93, 41
342, 230
148, 51
97, 54
292, 187
95, 36
34, 1
25, 1
106, 47
27, 1
73, 35
294, 138
674, 387
54, 22
97, 42
158, 88
594, 332
34, 26
97, 47
104, 77
68, 1
45, 27
51, 16
79, 31
219, 110
97, 39
111, 36
15, 1
196, 112
171, 112
86, 59
61, 29
156, 56
43, 1
47, 1
52, 1
156, 77
116, 80
42, 1
729, 337
179, 114
112, 44
105, 39
52, 1
72, 31
40, 1
128, 41
33, 1
71, 19
201, 75
145, 98
265, 134
244, 128
84, 37
64, 1
569, 328
393, 292
30, 1
27, 1
113, 78
89, 60
158, 78
304, 61
352, 217
452, 229
73, 26
77, 32
36, 1
114, 68
40, 14
435, 239
82, 58
524, 308
107, 48
9, 1
78, 31
305, 198
44, 1
126, 56
42, 1
109, 45
106, 45
78, 50
178, 81
107, 50
57, 37
55, 26
21, 1
188, 120
65, 38
90, 37
378, 274
483, 169
82, 61
120, 62
128, 82
146, 56
34, 1
188, 103
269, 97
404, 205
169, 101
64, 44
275, 111
194, 95
74, 38
216, 118
36, 12
119, 73
104, 70
40, 19
324, 199
194, 94
49, 1
276, 151
284, 114
78, 41
84, 50
94, 44
285, 115
67, 32
43, 1
132, 61
150, 70
53, 15
368, 260
111, 45
131, 91
62, 24
30, 1
43, 9
761, 364
42, 1
76, 49
34, 12
77, 37
231, 152
46, 1
44, 1
111, 70
427, 244
68, 39
38, 24
238, 92
129, 42
57, 38
29, 1
74, 52
268, 179
183, 107
270, 116
730, 401
90, 42
114, 74
393, 159
41, 1
411, 178
480, 259
71, 37
153, 60
331, 179
62, 29
584, 311
108, 41
81, 35
112, 43
104, 45
315, 141
95, 40
861, 448
143, 67
549, 367
133, 70
249, 124
93, 50
25, 1
90, 40
479, 297
66, 16
127, 78
72, 30
177, 92
87, 57
194, 99
140, 54
52, 36
48, 1
45, 1
245, 126
15, 1
306, 119
352, 242
103, 47
81, 38
76, 40
170, 123
72, 36
194, 85
67, 40
166, 56
117, 55
207, 113
26, 1
81, 36
95, 57
427, 259
88, 57
35, 1
86, 41
58, 24
67, 35
518, 227
250, 161
149, 86
529, 348
76, 37
30, 1
42, 1
58, 38
184, 89
85, 39
126, 77
65, 1
388, 238
118, 62
313, 125
187, 60
119, 59
68, 39
450, 278
83, 35
60, 16
67, 56
542, 315
63, 16
124, 73
82, 52
293, 176
65, 16
68, 38
357, 169
73, 32
515, 296
248, 122
57, 1
53, 14
41, 13
60, 31
111, 34
55, 29
197, 116
405, 170
37, 1
137, 48
207, 77
235, 129
135, 59
100, 18
109, 45
163, 60
467, 294
119, 72
61, 1
122, 71
190, 90
448, 277
47, 1
47, 14
374, 189
355, 192
49, 29
52, 1
87, 37
112, 60
109, 75
165, 99
88, 36
369, 127
139, 87
105, 38
168, 92
46, 15
311, 131
38, 14
262, 117
98, 36
100, 69
50, 27
194, 134
75, 48
128, 48
73, 31
152, 77
413, 149
105, 37
620, 360
87, 59
159, 100
68, 44
22, 1
157, 76
88, 73
83, 39
67, 40
633, 365
106, 45
166, 102
161, 103
48, 15
132, 74
87, 50
283, 179
88, 34
98, 62
134, 74
191, 79
52, 13
543, 233
22, 4
75, 1
23, 1
66, 1
435, 210
87, 34
143, 64
135, 79
86, 41
83, 37
119, 60
60, 1
69, 30
598, 315
50, 1
316, 216
122, 84
109, 67
219, 119
312, 200
25, 9
145, 52
280, 168
82, 58
59, 1
151, 89
82, 43
99, 40
158, 73
101, 51
53, 1
222, 114
178, 96
53, 1
198, 100
341, 215
98, 40
65, 15
343, 220
32, 1
46, 1
154, 105
72, 18
46, 1
180, 49
63, 38
81, 33
201, 65
258, 171
63, 43
341, 125
151, 84
97, 45
71, 38
75, 33
111, 85
66, 49
477, 169
148, 63
74, 46
82, 19
129, 70
120, 82
122, 50
53, 1
36, 1
81, 53
160, 77
435, 279
65, 1
373, 141
115, 56
166, 109
41, 1
187, 72
97, 48
154, 64
169, 67
76, 46
173, 78
108, 52
129, 38
42, 1
114, 72
103, 48
360, 219
42, 26
116, 62
29, 1
185, 108
70, 1
81, 46
191, 116
96, 54
472, 181
303, 120
108, 63
70, 39
72, 27
78, 34
168, 97
71, 15
175, 85
75, 33
284, 74
184, 58
28, 1
53, 28
72, 33
128, 86
183, 54
192, 103
26, 1
123, 44
71, 56
275, 129
138, 36
80, 40
396, 255
155, 90
289, 155
238, 160
97, 48
61, 16
300, 129
155, 90
42, 1
255, 130
281, 146
72, 41
126, 45
157, 62
396, 156
59, 29
113, 64
134, 51
112, 44
76, 37
105, 64
104, 48
40, 24
17, 1
173, 91
47, 26
259, 118
47, 1
148, 78
134, 69
36, 1
55, 30
46, 31
112, 45
215, 113
202, 127
124, 45
118, 69
59, 46
53, 34
127, 44
94, 39
104, 53
39, 13
34, 1
40, 1
81, 19
138, 85
150, 53
618, 410
320, 227
560, 278
271, 134
74, 29
70, 43
77, 34
423, 215
529, 314
129, 45
524, 318
51, 12
68, 16
320, 157
139, 70
41, 11
174, 107
509, 297
116, 79
125, 53
637, 215
582, 392
96, 45
82, 43
417, 252
569, 281
183, 107
136, 58
107, 76
114, 35
88, 51
108, 76
199, 58
399, 163
257, 125
74, 42
69, 34
106, 66
145, 79
79, 34
90, 67
75, 38
122, 45
66, 40
37, 1
15, 1
27, 1
36, 13
121, 55
236, 140
316, 126
89, 38
197, 60
94, 34
56, 33
253, 168
91, 54
171, 85
311, 179
121, 69
51, 13
196, 112
443, 224
137, 86
99, 43
57, 30
42, 1
198, 122
72, 33
89, 64
246, 117
61, 14
52, 28
47, 15
68, 33
36, 10
325, 156
232, 119
96, 55
66, 32
131, 71
83, 45
82, 15
27, 1
225, 117
233, 100
37, 15
512, 293
185, 95
107, 78
50, 13
47, 1
99, 72
17, 1
301, 191
57, 1
125, 81
28, 1
341, 138
166, 93
55, 29
226, 73
130, 46
68, 17
31, 12
145, 57
282, 161
76, 45
64, 29
271, 168
76, 36
149, 90
53, 27
46, 29
166, 99
79, 41
109, 59
408, 284
29, 1
200, 104
335, 169
41, 19
48, 13
79, 14
565, 241
164, 97
75, 50
54, 16
124, 59
52, 15
111, 35
69, 35
100, 49
111, 59
80, 46
388, 146
340, 206
564, 179
203, 110
72, 1
63, 41
32, 1
91, 36
133, 77
794, 408
104, 66
148, 61
380, 240
180, 92
102, 48
543, 265
31, 1
124, 71
41, 11
173, 124
17, 1
89, 43
79, 35
33, 1
152, 59
37, 1
444, 177
124, 62
440, 165
352, 160
292, 158
126, 46
53, 13
103, 67
147, 97
15, 1
71, 28
114, 60
349, 159
79, 51
46, 33
434, 271
143, 89
116, 48
52, 37
542, 300
406, 191
120, 55
75, 30
121, 45
83, 32
109, 44
130, 50
105, 54
47, 20
411, 205
155, 73
21, 1
68, 1
270, 124
87, 1
131, 88
21, 15
37, 12
152, 81
46, 14
60, 24
81, 39
188, 107
76, 39
286, 128
300, 162
101, 71
50, 26
90, 37
164, 99
161, 47
163, 85
90, 56
152, 87
75, 37
204, 127
268, 172
77, 40
353, 156
61, 38
58, 25
83, 43
125, 51
114, 61
97, 62
213, 99
27, 1
459, 267
480, 293
149, 64
117, 49
37, 1
27, 13
78, 39
110, 71
15, 1
55, 21
167, 112
96, 40
392, 242
157, 94
126, 48
123, 70
218, 98
120, 63
298, 147
102, 65
35, 1
116, 81
90, 33
559, 316
371, 177
240, 136
139, 83
32, 1
730, 366
111, 39
115, 72
238, 150
71, 43
120, 67
102, 60
101, 46
319, 115
79, 42
80, 1
160, 99
49, 1
45, 18
15, 1
48, 31
198, 71
102, 75
121, 59
65, 32
438, 170
96, 43
50, 25
298, 137
88, 54
127, 49
253, 139
30, 1
64, 19
62, 32
353, 221
69, 43
99, 36
71, 33
96, 75
53, 44
336, 172
283, 156
375, 164
134, 44
30, 1
73, 29
34, 1
116, 73
277, 153
654, 376
440, 195
89, 34
96, 65
45, 1
146, 85
65, 1
152, 42
153, 93
128, 38
240, 158
197, 87
189, 101
144, 83
193, 108
111, 40
161, 100
94, 40
46, 1
36, 14
98, 57
24, 1
58, 28
315, 162
317, 142
170, 98
125, 64
123, 57
206, 103
20, 1
82, 51
146, 66
57, 20
114, 43
68, 31
46, 23
538, 231
225, 106
102, 67
30, 1
61, 37
122, 53
135, 74
55, 28
133, 49
68, 1
34, 1
225, 110
299, 173
230, 111
323, 112
486, 176
72, 15
133, 40
549, 281
48, 1
162, 65
186, 113
332, 198
322, 116
48, 11
116, 63
190, 124
151, 87
288, 165
83, 57
138, 50
132, 48
82, 39
46, 14
65, 26
713, 273
53, 11
26, 1
22, 1
507, 225
72, 44
87, 61
185, 127
99, 58
101, 33
136, 82
508, 235
828, 342
606, 363
72, 52
102, 56
168, 49
241, 152
54, 1
125, 67
106, 36
64, 41
251, 163
77, 48
94, 32
214, 68
68, 38
67, 12
108, 47
152, 83
78, 35
102, 53
129, 54
52, 32
78, 33
55, 29
55, 25
25, 1
395, 267
157, 91
67, 27
22, 6
100, 48
294, 149
43, 23
165, 56
277, 106
522, 344
447, 221
103, 67
84, 41
327, 139
160, 56
75, 35
78, 28
16, 1
54, 18
39, 1
401, 155
123, 59
75, 46
143, 62
198, 92
214, 141
318, 196
94, 37
491, 299
88, 58
286, 150
75, 53
66, 37
132, 40
96, 46
50, 23
112, 38
162, 92
178, 120
56, 1
98, 38
82, 46
522, 206
178, 117
255, 172
383, 145
27, 11
55, 15
148, 86
65, 27
496, 316
35, 13
82, 32
124, 78
55, 29
122, 44
390, 174
202, 108
341, 186
142, 88
54, 36
64, 38
488, 316
105, 36
260, 113
519, 205
126, 49
541, 328
38, 22
60, 29
59, 36
55, 16
48, 1
67, 29
50, 25
77, 36
123, 68
118, 50
79, 39
174, 107
24, 1
169, 59
109, 73
742, 393
169, 89
139, 96
115, 52
28, 1
118, 41
44, 22
67, 40
95, 42
320, 161
625, 389
110, 65
241, 73
158, 105
265, 108
102, 60
161, 82
141, 52
151, 52
190, 68
70, 21
51, 23
84, 51
149, 98
27, 1
630, 349
39, 1
266, 137
254, 69
96, 61
47, 1
87, 36
78, 47
325, 156
73, 53
44, 23
142, 84
150, 80
479, 249
104, 68
88, 29
48, 31
77, 44
88, 42
135, 55
37, 1
231, 109
783, 515
110, 45
285, 135
165, 111
44, 1
56, 17
115, 48
61, 33
551, 369
411, 154
61, 1
132, 56
379, 146
66, 34
68, 37
17, 1
74, 40
140, 72
483, 239
110, 43
122, 40
55, 36
90, 47
228, 121
53, 25
186, 89
80, 33
234, 119
44, 1
31, 1
56, 21
75, 34
18, 10
122, 43
479, 286
188, 83
222, 109
27, 9
57, 41
408, 201
48, 1
60, 28
153, 55
130, 50
59, 33
173, 88
44, 21
78, 30
152, 84
113, 61
204, 109
60, 38
592, 180
62, 33
207, 75
66, 35
119, 68
118, 55
41, 1
236, 140
15, 1
665, 299
206, 97
94, 59
298, 161
133, 75
317, 177
31, 1
113, 57
113, 52
112, 46
31, 9
42, 26
278, 123
123, 62
485, 261
426, 182
34, 1
84, 42
28, 1
105, 39
482, 173
394, 159
140, 71
107, 39
81, 34
185, 98
310, 152
24, 1
94, 48
87, 58
43, 1
138, 66
92, 36
70, 43
38, 12
297, 135
71, 15
135, 54
60, 30
267, 128
65, 47
273, 126
34, 1
63, 37
83, 33
178, 110
163, 93
316, 143
138, 85
546, 236
83, 52
89, 61
29, 1
79, 35
46, 25
121, 49
118, 80
106, 34
89, 35
101, 60
344, 230
94, 42
78, 58
130, 96
376, 145
482, 181
144, 79
556, 296
90, 58
38, 15
156, 64
135, 74
424, 278
34, 10
149, 56
146, 84
200, 55
47, 18
133, 64
12, 1
58, 21
300, 135
59, 23
39, 1
43, 16
49, 13
161, 93
362, 143
150, 84
163, 57
583, 306
135, 87
192, 64
259, 132
79, 13
84, 25
218, 104
74, 31
68, 34
212, 137
72, 35
54, 29
31, 9
103, 52
213, 118
34, 1
96, 69
104, 71
89, 39
66, 14
78, 40
79, 30
298, 173
36, 1
179, 86
169, 103
67, 27
79, 30
52, 1
332, 149
205, 130
122, 49
565, 338
228, 124
52, 31
28, 10
46, 1
169, 91
171, 62
166, 62
88, 43
273, 120
103, 38
121, 54
208, 92
15, 1
109, 67
11, 1
58, 22
381, 160
67, 13
65, 36
105, 68
123, 52
130, 41
189, 97
95, 35
293, 194
260, 128
154, 77
89, 40
31, 1
78, 1
242, 107
93, 59
381, 147
70, 29
545, 355
43, 13
114, 46
104, 69
262, 148
209, 136
260, 104
28, 14
57, 1
25, 1
701, 412
153, 78
57, 14
119, 36
172, 40
186, 80
239, 100
497, 313
66, 38
119, 72
63, 44
231, 122
75, 50
59, 1
84, 32
123, 84
87, 56
123, 82
71, 33
195, 71
139, 83
85, 54
139, 77
150, 79
185, 107
182, 76
85, 55
182, 87
126, 41
71, 15
59, 32
35, 21
36, 1
66, 37
103, 68
50, 1
139, 94
113, 50
147, 82
327, 138
36, 1
214, 126
191, 101
205, 134
93, 33
494, 299
111, 75
610, 406
207, 109
467, 285
244, 170
38, 1
152, 100
59, 33
40, 25
523, 209
118, 51
90, 55
62, 19
133, 68
218, 132
109, 46
37, 1
643, 382
460, 253
230, 121
63, 35
126, 78
114, 34
202, 54
241, 138
175, 102
135, 79
141, 50
197, 79
121, 64
328, 153
171, 81
96, 67
564, 282
56, 17
41, 12
392, 249
69, 33
642, 386
160, 103
19, 1
70, 27
76, 47
80, 32
389, 264
313, 132
134, 45
80, 33
147, 91
86, 61
111, 72
42, 1
473, 246
253, 128
56, 1
11, 1
328, 181
323, 142
34, 1
203, 90
78, 37
489, 198
608, 341
41, 1
127, 93
67, 39
194, 125
86, 47
72, 33
834, 434
213, 103
120, 45
371, 138
64, 28
32, 14
18, 1
281, 160
79, 34
81, 50
95, 57
25, 1
67, 24
50, 24
266, 186
180, 96
18, 1
206, 127
63, 41
647, 271
101, 45
98, 66
233, 173
90, 40
66, 17
92, 59
118, 98
366, 154
114, 47
14, 1
198, 123
556, 189
57, 32
199, 100
96, 42
79, 59
106, 39
46, 22
133, 49
122, 74
145, 52
34, 1
653, 429
121, 32
101, 35
576, 320
48, 28
138, 57
39, 1
181, 106
220, 95
437, 283
282, 170
63, 39
123, 53
73, 45
64, 33
91, 38
184, 95
248, 127
54, 21
447, 298
340, 167
86, 36
258, 130
65, 35
112, 75
93, 52
91, 36
125, 63
118, 87
151, 96
167, 107
111, 57
73, 35
182, 109
95, 54
147, 100
42, 1
104, 72
45, 17
170, 76
147, 98
120, 90
163, 96
30, 1
315, 162
137, 49
50, 12
358, 233
93, 58
157, 56
60, 27
127, 79
149, 59
175, 96
99, 38
84, 42
119, 45
39, 1
658, 329
66, 26
139, 98
55, 30
146, 64
71, 50
90, 33
63, 15
463, 282
155, 107
375, 188
25, 1
54, 30
126, 69
109, 65
69, 34
341, 127
65, 31
133, 72
17, 1
281, 114
144, 57
201, 99
73, 35
114, 63
195, 136
233, 68
458, 289
125, 49
291, 105
17, 1
63, 1
97, 57
118, 59
106, 48
309, 209
88, 52
44, 1
77, 20
311, 141
478, 230
77, 39
103, 44
126, 49
66, 1
144, 71
93, 43
124, 51
30, 10
184, 76
76, 36
195, 120
40, 1
110, 51
57, 28
28, 1
56, 25
100, 48
80, 41
47, 1
85, 35
91, 65
92, 40
50, 14
116, 76
240, 143
52, 31
73, 33
43, 1
89, 39
172, 118
36, 1
82, 47
69, 35
69, 44
107, 37
77, 58
248, 119
109, 37
295, 195
92, 39
78, 39
113, 42
52, 1
91, 38
64, 43
60, 28
388, 132
46, 1
191, 112
64, 37
82, 34
134, 97
89, 67
139, 67
141, 83
151, 105
79, 38
85, 41
122, 70
100, 40
155, 79
72, 53
11, 1
208, 102
114, 74
66, 35
63, 34
483, 313
145, 72
106, 76
99, 48
403, 209
194, 56
191, 106
31, 1
469, 171
170, 118
263, 128
80, 35
145, 53
106, 70
127, 84
50, 14
113, 37
125, 54
84, 36
129, 68
58, 38
105, 44
55, 32
105, 70
69, 42
42, 1
121, 73
51, 1
134, 48
18, 1
88, 40
156, 91
28, 1
34, 19
123, 74
120, 48
329, 123
207, 91
18, 1
607, 270
33, 1
37, 1
124, 74
86, 44
197, 51
142, 75
68, 34
368, 149
395, 260
112, 56
106, 58
94, 54
109, 60
202, 106
41, 1
368, 229
413, 141
123, 49
71, 40
51, 1
424, 287
370, 84
40, 19
509, 251
66, 32
70, 15
123, 72
102, 63
129, 103
480, 205
387, 182
302, 152
181, 116
105, 45
128, 46
259, 123
195, 125
48, 14
342, 217
136, 79
95, 42
199, 112
287, 117
618, 297
71, 37
195, 98
64, 1
20, 1
67, 29
89, 47
179, 88
94, 61
99, 37
69, 1
32, 12
23, 1
83, 43
41, 1
38, 1
99, 50
45, 1
90, 39
16, 1
66, 45
17, 1
332, 185
77, 38
314, 144
334, 226
66, 49
73, 32
70, 35
37, 1
45, 1
33, 1
59, 43
18, 1
50, 32
127, 73
127, 94
89, 17
100, 61
75, 38
61, 30
17, 1
228, 103
186, 96
38, 12
34, 12
89, 40
153, 93
86, 55
570, 363
20, 1
14, 1
267, 182
79, 59
136, 43
63, 33
77, 57
80, 32
192, 103
111, 37
445, 270
54, 38
213, 69
220, 100
64, 24
151, 110
516, 312
96, 44
151, 89
37, 17
136, 47
379, 168
118, 43
124, 49
68, 30
33, 1
82, 57
61, 50
34, 1
73, 40
149, 52
85, 71
237, 135
290, 152
62, 32
28, 10
94, 33
168, 75
41, 1
474, 220
319, 210
289, 116
28, 1
137, 52
117, 81
546, 343
167, 83
102, 42
175, 90
199, 64
118, 49
260, 93
56, 15
140, 66
55, 1
97, 77
523, 323
365, 151
121, 45
143, 77
189, 89
216, 117
254, 115
145, 84
121, 66
142, 82
409, 266
536, 322
89, 35
138, 81
762, 454
50, 20
142, 69
30, 1
581, 384
97, 71
235, 102
188, 113
334, 115
82, 38
221, 113
84, 53
153, 55
28, 1
505, 177
130, 91
49, 11
121, 42
150, 46
82, 46
416, 166
114, 38
101, 87
57, 1
116, 59
125, 75
301, 133
61, 33
719, 422
253, 127
149, 97
107, 58
341, 163
33, 1
23, 1
84, 56
17, 1
98, 58
330, 155
155, 101
37, 1
98, 65
203, 130
121, 52
145, 46
97, 69
88, 46
237, 137
567, 319
45, 24
76, 29
239, 148
168, 77
112, 66
46, 27
111, 51
262, 121
215, 121
52, 1
42, 32
399, 166
70, 1
46, 16
231, 50
227, 117
467, 275
156, 82
35, 12
84, 36
534, 253
74, 31
627, 223
240, 114
63, 33
33, 1
121, 37
405, 238
71, 32
71, 48
435, 185
400, 154
351, 254
68, 32
35, 1
99, 45
98, 36
76, 43
331, 193
80, 55
27, 9
405, 267
191, 133
151, 103
42, 13
106, 48
93, 50
861, 434
256, 114
170, 65
94, 50
373, 270
62, 43
120, 73
332, 183
115, 49
20, 1
55, 19
54, 22
76, 34
321, 155
50, 24
363, 174
87, 55
24, 1
153, 89
445, 173
206, 114
518, 318
184, 106
64, 12
102, 45
82, 42
147, 55
321, 145
170, 112
190, 112
44, 13
47, 1
29, 11
55, 1
130, 67
40, 1
77, 48
297, 70
101, 40
36, 1
107, 52
142, 71
169, 80
59, 18
59, 1
600, 385
222, 89
83, 49
172, 93
110, 64
18, 1
84, 37
82, 50
364, 170
317, 178
117, 82
308, 135
39, 1
282, 132
184, 98
77, 33
97, 70
76, 36
36, 1
19, 1
58, 42
479, 334
157, 75
79, 55
215, 114
68, 35
183, 92
158, 77
301, 177
153, 76
45, 1
78, 54
76, 24
192, 125
89, 48
167, 82
53, 27
104, 43
89, 52
219, 121
178, 94
45, 13
103, 70
58, 1
265, 132
109, 65
38, 1
5, 0
746, 346
102, 55
96, 44
248, 114
92, 35
271, 123
21, 1
147, 83
55, 26
58, 1
37, 24
38, 1
232, 150
51, 13
164, 96
557, 218
322, 143
124, 68
551, 331
53, 18
127, 85
91, 19
735, 356
73, 49
264, 130
215, 91
127, 67
48, 25
317, 108
157, 82
136, 48
146, 97
118, 39
185, 112
24, 1
148, 80
105, 38
211, 151
114, 54
209, 126
584, 366
142, 64
69, 37
51, 1
208, 111
243, 136
109, 30
558, 311
32, 8
341, 179
253, 130
108, 71
188, 118
21, 1
173, 109
22, 9
55, 33
335, 137
50, 1
172, 100
582, 257
216, 135
72, 47
242, 140
18, 1
35, 1
101, 54
135, 67
76, 53
332, 227
19, 1
454, 311
338, 163
97, 45
136, 80
66, 32
28, 1
16, 1
49, 26
423, 267
11, 1
105, 71
112, 51
99, 57
118, 1
123, 69
436, 166
340, 173
121, 48
165, 53
101, 36
122, 72
116, 42
396, 277
175, 111
391, 156
90, 45
405, 169
38, 1
83, 35
147, 52
168, 93
54, 27
215, 105
81, 54
32, 1
96, 46
67, 1
88, 65
355, 154
179, 104
150, 78
109, 47
66, 33
55, 1
62, 1
118, 41
39, 1
43, 1
60, 33
64, 23
52, 24
30, 1
199, 55
280, 176
111, 77
203, 104
82, 48
441, 156
35, 12
30, 18
69, 32
162, 120
49, 27
428, 124
22, 1
131, 76
530, 320
182, 77
82, 41
61, 33
103, 40
65, 41
74, 33
21, 1
619, 290
125, 87
96, 59
179, 130
119, 77
158, 98
329, 155
519, 282
120, 91
80, 41
187, 48
85, 47
142, 43
49, 1
77, 48
229, 127
38, 22
815, 362
53, 27
712, 437
96, 64
92, 64
71, 36
545, 276
84, 45
594, 315
54, 1
35, 16
49, 26
126, 74
403, 183
134, 42
113, 59
385, 162
255, 173
71, 36
76, 17
117, 68
61, 1
374, 197
94, 45
287, 165
441, 230
17, 1
475, 245
242, 115
123, 54
126, 47
25, 1
233, 131
28, 1
153, 50
132, 59
159, 53
38, 1
26, 8
651, 289
107, 71
61, 28
251, 99
169, 105
109, 58
72, 41
152, 105
199, 65
94, 50
140, 64
88, 51
368, 149
161, 86
77, 55
40, 18
131, 74
106, 35
104, 64
58, 1
122, 63
46, 1
63, 33
10, 1
121, 51
311, 121
116, 71
750, 327
425, 264
40, 29
81, 51
33, 1
62, 29
552, 212
125, 38
108, 64
115, 65
48, 1
118, 87
110, 54
206, 118
95, 52
139, 83
475, 250
217, 124
226, 97
108, 56
325, 143
75, 34
52, 30
36, 10
256, 113
103, 46
356, 145
243, 120
181, 88
158, 52
152, 48
53, 26
36, 15
463, 239
207, 140
31, 1
22, 10
140, 61
103, 42
554, 212
141, 79
170, 90
50, 31
121, 61
80, 53
133, 84
132, 63
105, 47
29, 9
444, 256
108, 43
115, 59
89, 36
185, 112
167, 94
191, 73
291, 147
285, 121
60, 37
67, 32
109, 45
79, 45
167, 79
72, 34
159, 99
41, 12
116, 53
145, 55
317, 144
124, 79
63, 1
64, 1
98, 57
52, 1
85, 35
131, 37
161, 89
146, 83
139, 50
189, 56
154, 73
77, 34
103, 44
31, 1
60, 31
16, 1
286, 105
49, 27
82, 32
318, 176
41, 13
160, 73
214, 113
53, 13
52, 25
77, 54
64, 36
27, 1
339, 128
120, 44
519, 311
236, 112
258, 120
256, 119
67, 31
46, 1
36, 1
20, 1
221, 104
528, 305
81, 29
351, 116
59, 16
35, 1
14, 1
63, 1
169, 100
63, 34
93, 58
85, 37
143, 69
374, 225
144, 88
195, 106
355, 224
274, 135
131, 49
83, 46
51, 1
77, 53
515, 272
1027, 472
34, 1
49, 15
50, 1
183, 77
124, 37
68, 40
515, 279
287, 129
703, 466
41, 9
355, 196
146, 61
116, 43
59, 23
188, 129
57, 16
87, 31
131, 62
76, 51
83, 30
75, 35
116, 61
101, 61
255, 165
254, 132
105, 35
34, 1
95, 60
40, 1
28, 1
156, 92
155, 75
103, 53
127, 88
34, 1
66, 46
94, 40
404, 201
533, 343
374, 218
48, 24
300, 113
349, 124
54, 16
129, 54
73, 35
60, 27
89, 33
107, 58
234, 135
486, 179
221, 121
138, 79
43, 1
197, 123
21, 8
131, 46
40, 9
110, 43
394, 143
255, 134
58, 33
209, 93
79, 31
231, 127
107, 42
98, 53
18, 7
70, 51
17, 1
330, 227
83, 60
25, 1
103, 48
137, 78
421, 153
84, 48
64, 1
42, 19
312, 125
128, 73
50, 25
107, 36
48, 1
248, 100
252, 101
63, 1
91, 55
16, 1
151, 77
72, 31
65, 37
50, 1
215, 124
63, 38
120, 46
134, 73
140, 96
172, 90
241, 105
30, 1
410, 144
94, 45
333, 215
54, 34
199, 132
42, 24
200, 115
248, 112
54, 1
66, 39
118, 79
123, 46
51, 1
36, 1
433, 178
257, 164
190, 61
452, 159
61, 32
149, 93
80, 37
66, 36
202, 107
170, 97
161, 79
141, 83
120, 77
22, 1
134, 95
302, 140
334, 158
31, 1
296, 197
129, 65
288, 113
85, 38
66, 24
33, 1
421, 191
20, 1
131, 55
49, 1
69, 42
28, 12
68, 19
40, 12
36, 1
175, 129
88, 40
292, 147
105, 53
138, 53
270, 134
48, 26
270, 146
293, 109
60, 31
77, 45
101, 79
62, 29
176, 102
461, 313
88, 46
139, 87
138, 85
457, 192
149, 58
44, 32
134, 34
178, 94
61, 1
23, 1
70, 29
37, 1
190, 88
142, 93
35, 12
134, 42
73, 17
19, 8
83, 62
186, 100
70, 43
710, 364
78, 34
140, 89
305, 171
120, 81
46, 26
44, 1
87, 54
47, 13
186, 55
32, 1
101, 36
453, 292
26, 1
248, 128
211, 81
92, 65
125, 58
117, 48
84, 61
117, 71
116, 64
36, 20
78, 32
512, 315
60, 42
82, 40
122, 54
212, 140
105, 67
57, 37
140, 78
178, 92
83, 39
87, 43
43, 1
33, 14
139, 66
164, 96
62, 1
451, 182
108, 57
137, 76
111, 47
57, 18
152, 68
36, 1
218, 131
141, 72
22, 10
109, 75
272, 171
62, 29
141, 44
250, 147
108, 49
62, 34
60, 28
29, 1
120, 85
78, 44
87, 53
50, 1
46, 16
168, 61
660, 350
88, 43
158, 87
117, 56
50, 24
168, 111
44, 1
95, 43
232, 96
590, 291
143, 84
99, 36
556, 322
369, 179
119, 53
85, 52
294, 117
683, 358
74, 31
423, 245
363, 156
187, 82
120, 41
92, 38
69, 39
549, 224
77, 48
297, 136
91, 37
136, 82
81, 30
70, 27
701, 353
121, 46
96, 42
104, 66
651, 331
59, 33
27, 1
62, 50
32, 1
34, 1
34, 1
114, 44
115, 77
66, 1
250, 98
84, 59
18, 1
63, 38
25, 1
20, 1
66, 37
60, 17
368, 161
143, 78
158, 103
254, 102
376, 223
107, 70
64, 1
164, 84
110, 65
76, 48
112, 63
316, 167
134, 57
79, 18
137, 53
198, 102
45, 24
83, 37
203, 105
228, 119
113, 47
87, 48
62, 1
386, 174
350, 172
96, 47
69, 35
336, 134
268, 140
81, 50
73, 31
44, 1
36, 1
515, 275
26, 1
165, 50
444, 374
112, 67
133, 61
428, 172
16, 1
125, 74
323, 149
88, 60
194, 62
22, 1
175, 98
138, 79
43, 26
308, 158
61, 31
144, 77
122, 63
85, 34
290, 134
29, 1
100, 42
132, 61
704, 393
35, 1
141, 49
165, 52
37, 1
310, 166
219, 135
279, 121
349, 153
164, 63
189, 119
49, 1
21, 1
109, 70
124, 43
272, 114
590, 302
183, 102
261, 122
74, 46
37, 1
96, 37
652, 297
352, 139
53, 29
409, 182
418, 187
70, 42
102, 68
98, 37
124, 62
40, 1
134, 70
208, 132
57, 15
285, 124
277, 127
444, 267
14, 1
262, 102
189, 118
485, 229
271, 145
45, 1
63, 49
167, 104
14, 1
56, 30
460, 299
32, 1
180, 74
334, 165
33, 11
62, 28
366, 154
71, 33
314, 161
208, 70
35, 22
50, 25
70, 43
127, 71
50, 1
120, 41
246, 172
69, 27
30, 10
290, 154
446, 193
339, 155
33, 1
87, 35
122, 68
98, 45
136, 75
53, 31
89, 51
69, 32
155, 73
149, 57
66, 18
57, 28
92, 40
261, 125
22, 1
118, 50
127, 79
73, 55
109, 44
637, 190
306, 162
124, 38
98, 34
49, 21
92, 57
182, 69
32, 18
297, 188
37, 1
128, 46
66, 23
303, 194
432, 247
16, 6
99, 51
47, 27
27, 1
78, 17
52, 26
817, 456
390, 196
171, 72
47, 1
95, 70
91, 51
49, 24
130, 46
46, 1
598, 412
103, 43
169, 78
233, 63
102, 36
371, 202
55, 40
121, 45
87, 36
46, 22
125, 42
73, 46
144, 118
275, 147
533, 182
103, 70
84, 40
163, 63
114, 64
59, 1
42, 11
101, 48
64, 32
158, 51
141, 57
355, 136
97, 36
160, 110
51, 29
35, 1
56, 16
464, 270
16, 1
13, 1
108, 33
50, 27
169, 95
58, 16
85, 36
64, 16
185, 101
119, 44
112, 33
200, 107
103, 58
141, 87
35, 1
561, 375
107, 62
118, 46
46, 1
37, 24
121, 72
231, 121
134, 76
210, 102
43, 21
71, 48
26, 1
63, 31
129, 89
27, 1
69, 1
286, 124
131, 88
48, 23
222, 114
337, 124
191, 103
59, 30
29, 1
163, 86
242, 97
88, 57
39, 1
119, 34
640, 362
107, 55
336, 190
96, 45
87, 60
155, 83
488, 321
32, 1
411, 199
164, 46
50, 1
44, 1
54, 11
330, 137
643, 356
112, 68
67, 29
26, 1
43, 1
80, 37
61, 31
45, 31
99, 56
78, 48
111, 69
83, 15
158, 97
43, 1
56, 15
268, 129
24, 1
84, 58
61, 31
159, 56
92, 68
106, 50
87, 61
136, 85
505, 302
117, 47
135, 78
26, 1
80, 47
47, 14
35, 1
470, 214
128, 44
75, 38
23, 1
56, 28
98, 35
541, 182
57, 13
215, 107
185, 85
447, 169
82, 42
154, 76
255, 164
58, 32
310, 181
105, 38
118, 81
192, 96
565, 196
30, 1
105, 39
152, 103
239, 102
74, 45
87, 48
92, 52
107, 73
72, 27
98, 36
67, 1
234, 60
241, 140
123, 49
484, 262
256, 160
94, 46
64, 25
106, 38
282, 185
52, 1
58, 28
127, 85
147, 88
37, 18
163, 83
583, 296
246, 123
195, 99
26, 1
108, 33
67, 30
78, 45
260, 170
16, 1
116, 65
54, 28
139, 93
356, 223
112, 47
64, 32
432, 286
167, 69
219, 98
202, 85
490, 297
132, 53
50, 23
302, 131
150, 84
83, 38
279, 183
106, 40
58, 30
163, 55
98, 54
31, 1
442, 281
168, 75
230, 97
212, 87
70, 33
38, 1
110, 73
347, 126
64, 16
230, 51
525, 272
412, 192
462, 278
33, 1
180, 56
99, 67
137, 88
144, 102
236, 132
140, 55
298, 187
421, 262
68, 39
72, 35
74, 35
48, 37
37, 1
85, 44
63, 1
37, 1
50, 19
89, 39
573, 317
170, 91
308, 225
179, 93
421, 269
22, 1
63, 1
308, 126
36, 1
76, 48
96, 48
63, 18
169, 101
15, 1
79, 55
295, 130
57, 31
57, 20
65, 1
43, 1
333, 181
194, 118
101, 48
176, 60
232, 125
352, 226
393, 141
113, 48
292, 198
96, 49
38, 1
34, 1
581, 250
143, 83
167, 84
65, 35
726, 404
347, 197
50, 17
108, 49
184, 114
189, 87
175, 87
502, 317
122, 67
54, 17
104, 41
32, 18
72, 32
133, 77
72, 29
330, 182
135, 100
518, 317
72, 34
117, 53
231, 138
18, 1
72, 35
206, 124
115, 66
386, 190
95, 64
96, 65
103, 36
85, 36
45, 13
36, 12
488, 302
336, 136
42, 14
61, 28
38, 1
51, 37
422, 193
86, 44
370, 155
35, 1
43, 29
126, 43
56, 28
71, 31
340, 134
99, 60
101, 33
174, 85
98, 64
61, 31
118, 76
544, 256
91, 31
28, 1
49, 28
63, 42
434, 287
164, 66
85, 40
133, 47
112, 76
103, 34
197, 118
19, 1
311, 133
114, 58
106, 51
103, 38
177, 71
84, 46
112, 41
134, 80
29, 13
84, 40
50, 1
72, 30
45, 1
122, 73
99, 39
40, 25
78, 50
88, 36
110, 56
137, 50
241, 104
210, 132
144, 50
38, 25
226, 179
189, 95
210, 141
114, 76
50, 14
78, 36
139, 84
650, 308
59, 30
71, 48
74, 36
171, 90
101, 72
250, 159
267, 144
111, 48
63, 30
233, 148
111, 59
537, 362
124, 55
159, 86
505, 299
286, 187
81, 24
80, 32
53, 24
147, 78
459, 144
115, 39
75, 30
37, 1
109, 62
501, 293
167, 82
108, 64
459, 250
129, 86
38, 13
72, 47
206, 114
250, 151
20, 1
341, 136
118, 41
85, 39
139, 57
44, 1
110, 48
536, 302
468, 201
120, 66
151, 90
124, 76
96, 38
125, 41
47, 1
85, 32
137, 73
46, 28
206, 92
32, 9
96, 38
97, 64
533, 268
220, 146
26, 1
188, 59
39, 1
412, 219
33, 1
76, 54
112, 75
112, 78
180, 113
43, 1
78, 39
140, 48
60, 36
67, 34
328, 127
77, 39
299, 120
469, 191
233, 170
133, 52
88, 41
59, 1
159, 78
73, 50
118, 55
46, 1
138, 52
484, 323
115, 80
234, 126
107, 57
161, 52
28, 1
90, 41
454, 309
123, 45
562, 209
89, 35
160, 90
35, 1
161, 89
82, 56
203, 60
117, 74
499, 317
135, 65
281, 145
42, 1
120, 79
533, 306
117, 40
79, 36
93, 43
70, 31
83, 51
59, 30
50, 1
272, 158
227, 138
215, 99
444, 164
89, 60
69, 31
106, 47
89, 45
140, 88
324, 141
236, 114
394, 200
120, 65
96, 69
174, 57
136, 82
85, 55
78, 45
62, 49
46, 13
102, 41
324, 156
141, 91
70, 49
50, 12
31, 1
308, 161
127, 60
449, 179
164, 63
106, 45
41, 20
144, 73
297, 128
155, 69
95, 55
255, 166
84, 52
268, 59
52, 1
157, 90
823, 450
44, 20
237, 83
47, 14
208, 98
344, 132
72, 36
114, 75
215, 139
65, 17
62, 31
650, 350
33, 7
85, 42
676, 364
68, 28
83, 36
196, 132
156, 62
77, 36
314, 181
220, 136
99, 58
48, 1
195, 99
672, 417
271, 143
82, 44
27, 1
180, 58
88, 17
32, 1
103, 62
58, 1
531, 292
187, 92
116, 68
99, 59
280, 104
123, 79
56, 27
20, 1
72, 32
86, 33
181, 81
108, 54
457, 189
162, 93
95, 36
24, 1
73, 32
179, 76
147, 76
137, 76
190, 56
22, 1
619, 286
136, 73
31, 1
103, 43
79, 18
75, 40
46, 18
99, 17
91, 49
42, 22
54, 23
37, 10
118, 72
50, 39
39, 1
37, 1
68, 43
142, 83
109, 43
246, 123
119, 81
680, 328
311, 206
137, 49
53, 25
43, 13
154, 82
70, 40
440, 229
387, 265
76, 36
360, 185
26, 1
66, 29
64, 50
145, 71
37, 1
84, 45
101, 57
452, 262
24, 1
17, 1
71, 33
86, 25
141, 82
43, 1
55, 16
98, 40
181, 102
96, 34
106, 63
33, 1
82, 44
46, 1
149, 69
165, 56
50, 14
114, 37
41, 14
124, 47
578, 204
40, 1
186, 78
135, 88
174, 88
180, 86
21, 1
27, 1
86, 16
575, 317
293, 150
32, 1
247, 148
117, 48
152, 113
264, 121
125, 88
31, 1
280, 189
32, 1
156, 102
179, 45
79, 1
37, 1
389, 210
132, 68
154, 79
28, 1
82, 60
115, 75
333, 177
182, 87
66, 29
456, 241
93, 48
598, 363
350, 136
98, 43
32, 1
36, 11
114, 43
210, 112
66, 38
219, 140
298, 179
66, 31
34, 1
182, 47
153, 93
258, 172
88, 54
150, 91
76, 47
112, 84
107, 49
102, 43
101, 37
125, 50
153, 102
49, 29
183, 80
506, 252
72, 47
415, 225
31, 12
95, 62
233, 101
85, 55
191, 62
108, 58
211, 123
64, 1
515, 276
55, 14
98, 32
323, 223
62, 26
106, 65
329, 136
126, 51
51, 15
245, 143
162, 85
138, 85
141, 79
66, 30
301, 206
218, 52
27, 1
186, 86
472, 296
92, 40
91, 58
47, 1
31, 1
15, 1
165, 99
142, 79
337, 170
127, 91
148, 99
96, 69
38, 22
132, 44
53, 12
67, 43
93, 62
77, 43
106, 40
57, 1
48, 24
97, 36
73, 33
31, 1
115, 41
260, 135
130, 66
84, 33
122, 58
113, 80
144, 51
83, 17
71, 17
50, 12
707, 354
53, 40
275, 139
172, 106
131, 61
84, 47
196, 58
76, 17
39, 1
53, 1
61, 1
267, 147
398, 248
101, 57
577, 309
356, 125
31, 1
50, 15
645, 391
56, 37
172, 81
30, 1
601, 368
59, 33
98, 68
88, 59
32, 1
28, 1
140, 52
516, 310
116, 40
49, 21
74, 45
239, 122
94, 61
93, 59
538, 186
165, 100
161, 55
42, 1
109, 51
23, 1
42, 1
194, 114
74, 1
39, 1
49, 1
153, 75
143, 86
111, 59
169, 72
104, 64
60, 40
79, 39
90, 66
569, 370
144, 74
173, 105
250, 143
120, 57
45, 1
305, 127
112, 36
119, 77
92, 36
137, 49
170, 75
121, 61
373, 229
250, 140
35, 1
75, 26
248, 117
43, 22
40, 11
168, 105
142, 78
92, 62
335, 209
119, 78
149, 82
141, 85
49, 16
147, 72
35, 14
200, 97
377, 248
100, 41
221, 94
157, 74
61, 34
630, 309
135, 79
86, 63
115, 51
378, 168
120, 73
325, 131
36, 20
162, 80
95, 44
145, 50
118, 43
463, 225
15, 1
139, 74
39, 1
113, 43
56, 42
87, 34
43, 1
61, 47
45, 1
43, 1
147, 82
77, 28
278, 122
19, 1
28, 1
119, 46
96, 56
105, 55
54, 14
18, 1
365, 212
596, 278
430, 283
106, 54
45, 1
121, 40
71, 33
81, 56
52, 29
149, 54
137, 105
307, 162
108, 49
554, 295
84, 34
60, 13
29, 9
70, 48
120, 48
184, 95
169, 81
60, 15
43, 16
145, 78
160, 49
277, 139
172, 114
47, 30
58, 30
33, 1
203, 66
76, 35
99, 51
194, 106
389, 154
317, 177
67, 32
114, 68
57, 1
134, 86
139, 87
415, 270
98, 55
88, 41
91, 23
370, 143
241, 132
24, 1
245, 158
356, 177
503, 302
143, 46
24, 1
104, 38
23, 1
489, 303
56, 26
91, 52
46, 1
245, 121
11, 1
623, 232
67, 1
108, 58
99, 40
121, 46
48, 1
39, 1
259, 111
114, 50
61, 20
80, 50
107, 44
121, 61
57, 1
138, 70
84, 36
43, 1
209, 104
156, 91
114, 79
123, 74
224, 119
84, 55
142, 100
52, 34
63, 18
119, 67
83, 52
47, 1
69, 37
56, 24
360, 222
155, 46
134, 59
46, 12
82, 35
129, 76
126, 71
64, 1
162, 81
328, 187
23, 1
178, 108
68, 32
23, 1
149, 78
180, 102
67, 28
143, 82
76, 40
92, 58
62, 1
59, 34
65, 40
164, 88
8, 1
126, 73
22, 1
154, 58
101, 64
135, 82
42, 13
148, 75
34, 1
75, 38
147, 80
47, 1
177, 96
64, 16
74, 44
234, 126
616, 388
239, 115
686, 373
95, 35
113, 73
265, 127
125, 77
219, 92
152, 87
125, 38
416, 131
400, 251
137, 44
90, 42
76, 30
195, 105
109, 48
43, 21
325, 130
117, 66
94, 53
12, 1
135, 86
135, 60
180, 77
147, 80
19, 1
315, 177
145, 88
185, 67
347, 158
54, 1
436, 215
112, 45
170, 101
522, 148
31, 1
127, 93
298, 139
56, 19
42, 12
79, 51
194, 104
143, 93
102, 45
33, 1
543, 299
55, 19
245, 120
91, 54
187, 96
93, 36
80, 37
486, 209
153, 50
416, 160
114, 44
109, 50
156, 56
35, 1
94, 42
617, 297
369, 235
316, 165
273, 98
116, 69
84, 37
151, 106
214, 109
112, 66
145, 52
942, 435
137, 96
82, 32
321, 206
125, 81
114, 51
369, 180
34, 1
727, 406
544, 197
94, 60
75, 19
59, 28
84, 48
71, 29
87, 49
37, 1
35, 1
143, 69
30, 1
462, 290
84, 33
46, 22
170, 46
27, 10
55, 33
122, 49
180, 55
172, 78
60, 35
217, 90
109, 57
466, 173
32, 1
270, 127
93, 68
46, 1
238, 109
19, 1
259, 160
484, 294
132, 68
68, 34
12, 1
114, 61
205, 115
178, 108
335, 146
58, 1
311, 150
287, 142
83, 60
166, 83
293, 179
83, 31
50, 12
35, 1
31, 1
81, 38
105, 53
47, 13
30, 1
64, 1
58, 26
414, 227
119, 76
128, 74
109, 66
311, 140
133, 79
84, 39
288, 167
97, 44
72, 57
286, 174
58, 33
145, 70
75, 42
356, 176
48, 28
14, 1
146, 48
123, 45
448, 262
270, 133
294, 214
146, 92
108, 69
153, 48
139, 81
58, 33
96, 56
46, 22
86, 40
100, 47
49, 1
135, 57
11, 1
236, 149
127, 82
328, 217
44, 1
68, 25
103, 38
108, 40
202, 114
50, 1
44, 27
374, 134
337, 135
147, 92
272, 181
80, 36
186, 96
215, 129
184, 57
94, 43
338, 251
625, 219
19, 1
305, 148
314, 141
480, 276
131, 47
81, 30
47, 1
106, 45
164, 112
121, 36
47, 22
28, 1
125, 83
62, 16
94, 35
308, 153
69, 41
78, 33
99, 46
66, 41
119, 35
210, 92
267, 141
76, 31
77, 36
171, 115
351, 145
73, 41
341, 203
63, 30
79, 38
68, 33
114, 58
185, 101
233, 121
80, 35
264, 137
124, 51
254, 135
73, 48
580, 308
223, 98
135, 84
80, 38
141, 51
27, 1
26, 1
384, 227
81, 42
48, 14
32, 1
473, 237
183, 89
30, 11
79, 46
116, 92
69, 34
414, 160
118, 71
191, 46
41, 22
63, 42
248, 156
49, 1
60, 16
135, 59
25, 1
27, 1
341, 141
419, 246
81, 36
326, 140
372, 144
50, 12
558, 303
60, 18
111, 72
37, 14
103, 55
79, 30
773, 391
323, 131
109, 66
56, 1
599, 314
142, 81
40, 10
117, 77
127, 50
20, 1
264, 172
408, 221
133, 104
85, 42
22, 1
558, 331
407, 143
99, 33
25, 1
96, 53
49, 1
30, 1
187, 102
33, 1
50, 1
115, 41
215, 77
24, 1
132, 78
85, 59
36, 1
263, 144
92, 62
72, 35
179, 89
623, 407
175, 53
507, 307
176, 97
207, 132
182, 118
178, 79
122, 77
76, 40
32, 10
267, 133
69, 39
34, 14
154, 85
172, 84
748, 385
67, 50
70, 37
439, 220
64, 32
66, 41
324, 240
129, 54
91, 69
80, 52
109, 74
148, 105
92, 64
76, 35
79, 30
45, 21
226, 141
392, 174
102, 68
492, 167
79, 41
187, 61
39, 1
83, 29
181, 90
441, 155
86, 40
58, 42
183, 99
113, 66
32, 1
52, 1
34, 1
63, 40
114, 45
113, 58
17, 5
103, 47
370, 159
81, 41
46, 15
99, 62
100, 38
249, 163
101, 51
81, 53
58, 1
221, 138
62, 37
58, 16
97, 49
180, 120
42, 10
301, 145
79, 30
46, 11
69, 56
31, 1
305, 116
81, 48
128, 86
429, 231
71, 40
88, 56
206, 100
123, 87
96, 52
66, 22
137, 60
69, 40
10, 1
102, 51
69, 54
221, 115
92, 57
86, 48
106, 44
115, 69
309, 188
58, 1
217, 136
180, 99
121, 49
58, 41
139, 88
237, 119
228, 86
242, 105
439, 253
95, 71
239, 96
269, 127
189, 119
82, 30
146, 54
392, 138
42, 1
170, 113
102, 68
156, 99
98, 41
18, 1
46, 12
108, 54
55, 33
111, 37
174, 87
258, 125
602, 299
90, 60
113, 63
394, 162
240, 106
161, 105
219, 124
55, 1
134, 78
227, 107
88, 45
103, 51
251, 114
136, 64
217, 150
81, 40
50, 1
302, 129
121, 78
105, 44
58, 1
25, 1
210, 100
32, 1
566, 300
35, 1
181, 118
338, 146
397, 213
345, 181
218, 121
252, 133
405, 161
327, 156
62, 22
145, 77
144, 62
306, 144
61, 28
134, 92
53, 16
225, 105
152, 103
166, 69
240, 106
476, 343
347, 170
256, 134
104, 37
11, 1
22, 1
764, 425
65, 42
292, 140
50, 24
364, 151
57, 29
22, 1
54, 1
31, 13
181, 106
73, 55
42, 25
143, 48
91, 38
135, 67
496, 230
29, 1
70, 51
65, 28
66, 26
151, 76
109, 41
48, 1
136, 108
45, 1
159, 114
503, 312
35, 13
152, 47
213, 92
172, 104
48, 1
169, 82
19, 1
726, 418
30, 1
100, 41
113, 57
115, 47
120, 58
81, 40
207, 85
159, 110
140, 47
100, 58
163, 86
144, 73
112, 67
118, 72
147, 82
37, 1
49, 1
115, 49
176, 96
115, 58
585, 328
72, 39
40, 1
186, 99
32, 1
134, 47
126, 87
115, 63
94, 59
192, 93
135, 41
206, 99
122, 82
569, 271
418, 274
54, 35
616, 393
37, 1
336, 206
185, 80
32, 13
399, 218
117, 61
37, 1
90, 52
33, 1
51, 1
220, 109
86, 19
95, 49
48, 31
87, 37
618, 292
46, 11
74, 44
377, 158
227, 137
172, 118
127, 46
113, 84
50, 33
25, 1
477, 163
108, 39
39, 9
126, 62
35, 15
66, 30
82, 32
119, 43
194, 99
594, 296
125, 90
38, 1
45, 1
331, 135
257, 90
51, 16
97, 28
174, 58
87, 59
298, 129
75, 40
79, 29
211, 126
80, 54
53, 13
18, 1
62, 13
59, 1
81, 37
87, 47
98, 37
288, 110
80, 57
118, 81
183, 112
49, 14
92, 44
82, 32
67, 50
405, 202
86, 46
51, 13
408, 185
96, 76
46, 12
61, 37
128, 47
445, 170
161, 97
55, 1
131, 44
191, 89
215, 92
71, 39
35, 1
64, 36
219, 107
59, 19
24, 1
48, 16
102, 43
375, 147
130, 67
8, 1
270, 129
98, 39
157, 82
65, 31
50, 1
38, 1
51, 15
626, 359
183, 104
275, 115
122, 68
137, 76
200, 87
119, 48
62, 35
327, 170
36, 17
58, 1
146, 79
44, 1
607, 246
152, 85
303, 189
176, 90
87, 50
713, 472
720, 374
480, 289
75, 16
316, 133
486, 169
305, 179
372, 167
51, 16
32, 1
92, 38
101, 43
332, 153
161, 89
27, 1
174, 83
55, 24
143, 100
443, 176
103, 61
119, 70
247, 115
62, 11
398, 163
127, 81
41, 1
85, 55
281, 115
402, 220
120, 71
104, 65
108, 33
380, 268
150, 65
116, 77
170, 80
32, 1
177, 84
97, 37
60, 1
141, 69
23, 1
80, 30
30, 1
483, 295
528, 320
190, 68
50, 1
321, 127
102, 53
382, 216
256, 115
57, 32
152, 93
155, 89
193, 97
278, 154
113, 74
166, 111
330, 193
112, 48
197, 121
64, 36
70, 42
161, 111
65, 38
86, 49
237, 102
208, 109
148, 82
328, 138
83, 1
68, 1
202, 117
79, 14
217, 92
213, 110
278, 148
227, 170
82, 47
114, 69
154, 39
77, 39
77, 28
66, 16
91, 53
153, 48
63, 30
83, 59
138, 54
110, 45
91, 55
354, 139
55, 1
237, 95
65, 39
136, 92
85, 30
452, 258
529, 233
324, 214
453, 148
73, 49
78, 38
434, 190
321, 165
463, 287
22, 1
112, 63
215, 122
542, 294
36, 1
89, 38
97, 40
141, 76
92, 35
83, 50
60, 1
16, 1
129, 40
376, 140
183, 95
366, 133
18, 1
183, 115
195, 130
699, 336
287, 151
24, 1
216, 105
179, 75
285, 116
54, 29
211, 104
47, 29
95, 55
138, 81
79, 37
102, 55
514, 190
66, 42
135, 51
295, 194
151, 77
159, 42
94, 62
234, 145
246, 151
412, 287
590, 329
52, 17
137, 48
163, 86
76, 40
66, 15
23, 1
281, 124
46, 14
19, 1
124, 53
93, 52
36, 1
175, 90
151, 77
61, 12
102, 43
82, 54
91, 33
37, 1
80, 43
153, 53
339, 181
27, 1
46, 23
361, 269
800, 444
62, 33
144, 105
86, 41
55, 32
331, 152
199, 103
47, 1
109, 31
92, 73
206, 127
66, 1
85, 62
36, 1
177, 79
52, 15
83, 31
141, 65
217, 126
108, 65
106, 43
215, 91
94, 50
229, 94
369, 126
59, 15
123, 49
359, 142
36, 18
323, 139
216, 133
42, 1
138, 77
73, 36
243, 127
73, 28
107, 74
71, 48
69, 38
272, 138
49, 32
71, 31
286, 119
147, 75
75, 41
452, 259
55, 37
36, 22
220, 108
38, 14
259, 147
503, 213
29, 1
59, 36
358, 161
100, 45
290, 104
14, 1
309, 140
268, 138
83, 39
63, 44
64, 44
58, 40
138, 69
204, 93
125, 73
226, 122
17, 1
127, 48
458, 301
193, 94
139, 62
177, 110
119, 65
374, 137
200, 98
445, 301
92, 56
116, 65
750, 423
75, 18
77, 33
75, 15
45, 30
468, 177
46, 14
210, 114
57, 39
128, 48
94, 53
32, 1
376, 164
306, 165
644, 298
113, 43
110, 39
69, 40
30, 1
168, 80
64, 26
68, 29
232, 141
32, 1
141, 70
360, 209
82, 32
111, 51
544, 226
29, 1
75, 31
127, 82
68, 39
64, 45
75, 38
68, 1
150, 99
454, 272
257, 106
431, 269
224, 145
106, 45
58, 18
128, 50
43, 20
154, 83
203, 115
38, 13
154, 51
180, 72
56, 17
106, 51
18, 1
144, 70
24, 1
294, 122
87, 66
58, 14
89, 57
95, 61
176, 53
85, 59
143, 98
421, 169
104, 62
26, 1
279, 135
32, 1
35, 15
226, 96
243, 135
93, 41
261, 136
75, 24
143, 78
59, 1
106, 51
82, 42
169, 131
92, 33
315, 210
387, 272
375, 159
498, 355
80, 54
571, 280
200, 99
435, 256
91, 50
801, 486
67, 1
389, 167
173, 94
41, 1
27, 1
134, 54
282, 173
598, 315
45, 1
113, 48
65, 41
89, 31
103, 66
33, 10
159, 76
282, 177
18, 1
122, 63
470, 249
156, 94
37, 1
151, 84
115, 69
348, 158
153, 88
32, 1
74, 32
61, 32
28, 1
109, 67
303, 152
163, 78
300, 145
41, 21
181, 97
47, 31
34, 1
53, 14
209, 126
61, 30
372, 143
705, 304
449, 217
351, 145
69, 34
408, 277
121, 49
16, 1
336, 167
478, 313
33, 12
40, 1
73, 36
78, 46
114, 77
52, 32
174, 122
134, 87
36, 20
99, 57
90, 50
419, 157
205, 101
204, 87
35, 1
89, 36
67, 27
37, 1
176, 93
381, 127
146, 36
75, 33
39, 1
67, 26
107, 47
421, 166
694, 468
113, 47
118, 72
136, 87
47, 20
214, 142
33, 1
53, 27
85, 31
35, 14
72, 36
51, 1
82, 40
103, 34
88, 55
106, 43
533, 289
39, 1
113, 59
26, 1
48, 22
32, 1
69, 26
208, 108
450, 283
145, 72
184, 105
244, 161
129, 47
140, 78
110, 46
47, 29
118, 45
204, 110
76, 40
159, 52
119, 56
649, 308
541, 317
28, 1
30, 1
244, 147
124, 79
96, 33
129, 95
91, 52
76, 35
44, 1
59, 1
361, 226
92, 47
106, 34
223, 159
34, 1
105, 60
30, 11
109, 42
249, 98
341, 239
77, 1
27, 1
337, 147
80, 45
429, 268
87, 57
96, 67
45, 1
492, 276
289, 128
150, 95
355, 158
169, 105
70, 33
375, 241
113, 66
127, 51
319, 115
26, 1
461, 308
115, 43
19, 1
172, 70
52, 28
267, 122
80, 41
135, 49
12, 1
91, 39
510, 186
156, 119
104, 64
150, 82
55, 37
116, 48
267, 129
49, 1
88, 60
105, 68
21, 1
172, 95
164, 52
132, 75
120, 71
140, 84
41, 1
81, 36
189, 95
347, 148
89, 51
243, 133
59, 33
75, 36
96, 39
95, 65
69, 30
35, 1
253, 102
599, 322
39, 1
269, 98
91, 41
58, 16
75, 36
146, 53
142, 96
24, 1
197, 106
15, 1
107, 70
62, 34
84, 43
16, 1
189, 91
58, 30
186, 126
44, 1
64, 26
188, 85
31, 1
28, 1
110, 41
62, 38
59, 26
192, 101
90, 41
224, 135
12, 1
16, 1
113, 63
28, 1
110, 44
106, 49
267, 124
146, 66
58, 42
133, 67
165, 90
176, 75
629, 248
60, 42
586, 301
171, 88
560, 304
102, 48
84, 57
94, 42
41, 1
98, 41
661, 356
170, 47
78, 29
117, 73
65, 33
256, 121
41, 21
33, 1
35, 1
182, 118
65, 16
30, 1
150, 107
52, 1
124, 57
99, 38
296, 129
103, 41
62, 14
75, 36
101, 50
336, 117
118, 71
167, 79
76, 59
97, 32
52, 30
213, 160
93, 41
70, 45
97, 30
358, 135
421, 240
73, 43
114, 1
24, 1
40, 1
30, 1
54, 1
466, 243
95, 42
80, 31
298, 116
73, 50
152, 70
99, 63
523, 235
60, 32
111, 45
489, 247
68, 35
121, 48
219, 98
30, 1
252, 97
233, 92
77, 53
608, 189
85, 29
111, 40
67, 32
47, 13
165, 52
86, 45
49, 1
27, 14
369, 202
244, 139
555, 293
46, 17
92, 44
122, 65
98, 45
49, 15
403, 170
87, 43
68, 37
66, 38
519, 289
70, 37
94, 57
217, 97
77, 30
216, 54
52, 42
204, 99
61, 28
85, 36
78, 40
171, 109
180, 119
118, 73
127, 70
199, 103
187, 59
183, 127
89, 50
75, 13
330, 151
210, 110
61, 26
266, 119
436, 176
188, 101
212, 146
229, 115
114, 52
256, 122
68, 34
87, 61
451, 288
39, 17
98, 43
72, 36
190, 105
539, 301
253, 119
24, 13
254, 102
110, 49
39, 1
74, 31
38, 1
109, 61
115, 65
38, 13
17, 1
57, 34
42, 1
145, 68
164, 54
494, 214
35, 19
132, 86
70, 12
198, 86
400, 197
73, 33
118, 87
96, 49
53, 35
152, 85
393, 212
395, 221
33, 1
600, 355
438, 223
218, 125
26, 1
26, 1
87, 40
38, 11
94, 54
303, 171
74, 21
57, 48
119, 48
115, 41
299, 135
93, 34
574, 357
45, 1
27, 7
68, 30
127, 49
147, 49
213, 97
54, 18
20, 1
461, 293
475, 251
292, 110
433, 286
123, 32
131, 94
131, 72
196, 97
211, 132
32, 1
140, 74
79, 42
326, 237
140, 49
231, 123
70, 37
263, 95
388, 146
110, 43
480, 232
564, 213
41, 31
80, 43
37, 1
50, 25
108, 47
119, 79
363, 174
151, 63
103, 66
19, 1
104, 55
168, 96
57, 26
127, 67
145, 76
40, 10
75, 51
116, 77
80, 55
330, 187
208, 144
66, 32
240, 149
124, 78
55, 30
41, 1
188, 77
127, 74
108, 35
477, 187
519, 186
71, 19
80, 53
36, 11
31, 1
201, 115
52, 17
84, 43
37, 19
135, 55
269, 124
193, 119
103, 44
30, 1
224, 133
124, 82
125, 73
32, 1
255, 138
137, 85
36, 1
133, 85
400, 189
94, 43
454, 272
273, 125
70, 44
30, 17
83, 48
116, 82
258, 89
364, 151
90, 57
80, 36
108, 46
511, 344
141, 89
404, 204
36, 1
163, 96
62, 30
170, 63
455, 229
103, 61
47, 1
48, 1
50, 1
60, 42
74, 46
67, 40
86, 37
142, 97
112, 76
33, 1
115, 39
137, 50
701, 295
33, 1
143, 64
92, 47
171, 118
176, 78
325, 126
171, 72
40, 1
158, 92
302, 111
37, 1
133, 49
106, 57
320, 126
366, 156
288, 154
341, 135
66, 30
55, 26
27, 1
36, 1
84, 34
559, 167
56, 25
137, 49
330, 153
31, 1
504, 328
135, 72
98, 39
201, 67
104, 44
49, 1
17, 1
16, 1
277, 137
136, 76
107, 51
537, 334
147, 48
192, 111
47, 11
65, 44
221, 80
72, 38
142, 45
65, 44
73, 39
150, 87
32, 1
96, 59
23, 1
447, 285
40, 11
88, 34
161, 52
332, 214
27, 1
191, 108
94, 38
78, 32
46, 1
86, 43
282, 128
107, 46
118, 40
50, 1
63, 15
43, 1
99, 45
45, 1
89, 60
87, 43
117, 47
115, 58
325, 151
33, 1
287, 195
130, 49
87, 45
52, 26
282, 118
149, 66
73, 37
84, 29
185, 84
166, 70
75, 36
373, 234
32, 13
94, 40
160, 52
104, 45
48, 1
17, 1
153, 77
34, 11
90, 47
34, 9
91, 44
112, 67
102, 41
198, 89
116, 40
446, 297
520, 199
47, 13
90, 48
36, 1
236, 101
44, 14
202, 93
122, 60
267, 121
114, 82
209, 109
32, 1
40, 1
180, 102
66, 34
66, 43
143, 85
257, 156
368, 191
450, 276
170, 86
479, 163
95, 61
106, 63
33, 1
66, 1
30, 1
13, 1
80, 48
33, 10
133, 78
116, 44
138, 53
119, 56
301, 117
194, 126
56, 34
123, 86
93, 59
242, 140
320, 130
42, 1
36, 1
51, 1
113, 65
204, 140
122, 54
89, 29
498, 158
144, 79
333, 149
249, 111
43, 18
69, 29
508, 182
185, 86
117, 52
114, 76
19, 1
113, 41
244, 92
629, 363
38, 1
325, 169
94, 39
38, 16
42, 21
53, 25
160, 114
157, 109
251, 96
50, 25
382, 212
82, 53
56, 32
22, 1
402, 274
77, 48
373, 150
38, 10
34, 1
354, 233
49, 1
104, 41
47, 13
112, 72
118, 81
43, 23
112, 75
67, 32
49, 29
59, 46
140, 96
96, 37
240, 118
30, 1
599, 268
25, 1
47, 1
280, 125
61, 25
444, 202
104, 44
388, 267
365, 263
90, 32
287, 130
36, 1
128, 62
187, 116
103, 50
166, 80
474, 289
262, 114
99, 66
142, 52
488, 208
20, 1
378, 234
309, 128
41, 1
487, 338
422, 148
149, 72
297, 184
30, 1
51, 1
45, 17
619, 290
527, 281
45, 1
45, 1
67, 41
113, 54
284, 146
81, 29
535, 305
85, 30
120, 52
77, 26
65, 35
49, 36
295, 123
83, 29
195, 116
177, 88
181, 109
113, 79
711, 329
219, 115
381, 223
94, 53
116, 62
222, 115
196, 67
106, 64
76, 38
176, 81
73, 41
67, 1
162, 104
36, 1
56, 1
48, 1
33, 9
195, 111
311, 134
511, 228
128, 46
48, 27
47, 1
142, 46
300, 164
92, 42
17, 1
91, 37
535, 161
130, 78
174, 84
597, 335
19, 1
87, 59
58, 16
79, 55
83, 44
553, 361
127, 58
129, 86
210, 97
141, 103
21, 1
92, 37
162, 76
107, 78
172, 95
155, 47
178, 110
158, 92
162, 85
16, 1
147, 103
39, 1
61, 28
95, 65
73, 45
112, 30
53, 15
49, 29
677, 410
124, 53
239, 166
56, 18
100, 41
162, 69
32, 1
589, 364
40, 1
133, 83
41, 1
141, 51
303, 133
469, 176
242, 107
240, 157
59, 36
194, 96
47, 25
445, 181
177, 114
136, 46
185, 123
204, 69
491, 342
142, 90
71, 32
32, 1
706, 394
296, 191
74, 30
154, 78
30, 1
19, 1
61, 39
238, 90
116, 48
664, 466
173, 92
43, 12
133, 45
176, 99
224, 124
272, 154
122, 38
335, 214
33, 1
255, 138
256, 173
415, 170
82, 36
54, 18
136, 71
201, 96
239, 100
151, 54
133, 85
561, 331
46, 26
322, 228
171, 76
93, 48
183, 106
94, 53
93, 32
264, 110
90, 40
304, 177
143, 93
512, 227
83, 38
109, 53
66, 14
507, 258
164, 57
102, 48
86, 36
26, 1
73, 30
77, 31
455, 260
65, 37
71, 33
152, 72
61, 39
175, 105
111, 41
338, 112
156, 48
300, 147
620, 298
118, 68
83, 37
180, 117
55, 18
68, 27
126, 74
104, 57
769, 452
74, 57
522, 154
63, 46
132, 65
122, 74
213, 64
30, 8
266, 116
65, 25
98, 63
72, 47
153, 100
97, 32
477, 229
28, 1
606, 265
60, 14
145, 94
60, 18
76, 36
490, 325
25, 1
53, 32
231, 124
48, 28
466, 261
70, 29
108, 52
16, 1
171, 98
31, 1
112, 58
207, 120
147, 77
141, 49
68, 36
50, 14
99, 41
86, 55
24, 1
65, 30
324, 140
482, 145
125, 71
49, 24
95, 41
200, 96
557, 317
329, 140
41, 1
58, 38
156, 104
71, 35
125, 78
359, 148
204, 133
239, 151
88, 37
134, 94
29, 1
66, 19
114, 68
351, 212
63, 37
162, 68
588, 336
131, 69
511, 186
219, 128
236, 152
79, 35
112, 40
46, 1
61, 27
129, 92
43, 15
293, 203
224, 121
192, 115
143, 93
176, 93
33, 1
67, 37
29, 1
116, 60
598, 330
437, 283
366, 189
322, 123
303, 146
90, 38
62, 14
25, 1
79, 58
350, 216
66, 33
375, 210
198, 80
171, 82
19, 1
385, 169
113, 19
398, 179
385, 145
519, 259
325, 142
113, 64
116, 55
78, 41
148, 60
125, 73
52, 37
55, 1
68, 35
480, 184
109, 50
164, 60
98, 43
82, 32
151, 83
84, 38
78, 36
123, 45
155, 78
110, 77
173, 71
223, 57
134, 72
537, 301
102, 63
207, 89
27, 1
29, 8
144, 92
519, 334
728, 401
110, 36
24, 1
160, 114
217, 103
204, 88
114, 51
109, 42
26, 1
130, 88
69, 33
56, 14
60, 28
46, 1
185, 91
49, 16
168, 96
50, 28
266, 155
55, 26
65, 34
171, 103
169, 108
213, 123
69, 33
201, 110
170, 45
60, 32
310, 177
51, 1
241, 162
254, 119
67, 43
49, 23
56, 25
60, 1
124, 65
46, 1
88, 60
54, 39
45, 1
132, 50
251, 123
142, 88
83, 33
82, 33
154, 52
224, 102
382, 252
59, 29
62, 27
72, 39
65, 36
55, 1
149, 55
22, 1
59, 17
93, 46
201, 67
141, 87
129, 46
214, 134
138, 50
150, 79
157, 94
14, 1
119, 58
153, 89
144, 67
124, 53
755, 401
119, 63
92, 40
148, 92
12, 1
77, 33
45, 12
351, 213
214, 84
36, 1
179, 61
66, 14
101, 83
89, 52
145, 63
154, 89
35, 13
116, 69
360, 134
121, 53
48, 17
39, 21
50, 1
159, 86
178, 100
48, 23
38, 22
215, 59
133, 82
125, 72
245, 152
108, 56
76, 44
171, 106
96, 34
207, 107
99, 54
50, 12
81, 35
27, 1
129, 73
115, 77
74, 42
163, 58
86, 40
131, 74
24, 1
530, 252
83, 60
433, 248
253, 105
77, 24
167, 115
42, 1
147, 56
63, 44
339, 146
153, 82
292, 146
34, 1
188, 90
300, 151
131, 88
104, 79
170, 94
168, 56
80, 41
353, 153
683, 370
38, 1
41, 27
102, 64
229, 109
165, 90
137, 65
186, 46
123, 54
64, 17
208, 120
318, 145
32, 1
376, 161
203, 114
159, 53
80, 56
491, 270
133, 76
147, 87
70, 1
178, 100
65, 31
63, 23
171, 96
268, 157
400, 239
607, 182
221, 120
466, 265
13, 1
66, 1
150, 104
337, 198
201, 110
220, 110
103, 58
107, 54
453, 238
213, 55
75, 17
112, 64
86, 38
140, 85
116, 67
106, 41
20, 1
154, 84
111, 44
395, 167
148, 41
19, 1
44, 1
34, 1
227, 101
100, 68
173, 50
158, 101
237, 118
181, 59
64, 1
64, 35
403, 248
82, 33
219, 140
83, 31
85, 63
54, 41
23, 1
29, 1
66, 37
66, 41
579, 192
82, 38
473, 270
207, 120
95, 64
241, 114
36, 13
65, 32
41, 1
87, 33
154, 54
173, 55
64, 36
24, 1
88, 34
65, 1
108, 37
29, 1
113, 56
73, 41
142, 93
173, 121
385, 230
89, 41
67, 19
148, 48
107, 66
178, 131
101, 67
301, 135
11, 1
178, 84
248, 138
72, 17
78, 36
162, 51
376, 184
61, 30
96, 47
59, 1
162, 78
82, 38
124, 51
96, 56
98, 52
56, 1
57, 1
410, 271
132, 88
44, 23
359, 235
125, 67
172, 89
59, 1
51, 15
299, 211
95, 54
114, 52
114, 68
86, 33
77, 57
178, 56
42, 1
582, 301
77, 51
16, 7
329, 162
360, 247
304, 120
73, 35
427, 213
376, 152
108, 52
52, 38
533, 355
70, 50
224, 89
105, 53
205, 143
154, 72
160, 101
93, 50
354, 200
193, 112
313, 224
412, 270
215, 67
398, 274
263, 129
379, 162
127, 44
544, 353
208, 123
109, 63
81, 33
137, 81
449, 223
61, 26
212, 118
60, 1
291, 152
28, 1
187, 122
67, 48
25, 1
120, 77
619, 264
19, 1
175, 95
121, 47
79, 35
104, 70
602, 358
54, 39
48, 11
56, 13
37, 10
134, 80
166, 105
386, 139
93, 51
654, 346
74, 32
89, 34
264, 153
80, 44
86, 39
145, 103
186, 123
466, 244
62, 37
142, 37
23, 1
91, 48
188, 115
70, 42
93, 45
118, 48
24, 1
199, 125
123, 64
106, 72
496, 328
138, 73
73, 48
93, 19
105, 78
156, 88
190, 105
113, 38
23, 1
186, 112
176, 116
279, 176
88, 37
44, 1
95, 58
143, 78
62, 29
52, 27
15, 1
505, 347
87, 41
66, 17
65, 16
578, 280
57, 16
23, 1
171, 55
191, 92
241, 127
78, 54
571, 232
103, 46
122, 48
407, 236
104, 63
137, 94
54, 17
65, 1
19, 1
318, 184
103, 54
73, 25
341, 185
57, 1
120, 75
277, 145
115, 45
60, 1
44, 24
623, 335
346, 146
44, 1
67, 44
117, 74
353, 252
42, 15
29, 1
142, 59
429, 142
69, 27
82, 64
78, 52
83, 59
69, 29
142, 49
213, 145
47, 13
102, 39
82, 55
240, 147
93, 40
153, 43
125, 84
193, 96
47, 29
140, 70
78, 41
137, 52
78, 35
76, 36
480, 160
55, 16
67, 27
180, 107
162, 62
302, 156
123, 82
40, 28
72, 47
77, 41
17, 1
146, 102
63, 16
51, 14
83, 50
134, 44
221, 102
129, 77
30, 1
51, 14
46, 17
143, 86
95, 17
55, 29
54, 25
489, 308
107, 78
26, 1
483, 258
80, 39
638, 315
597, 263
52, 13
269, 131
232, 108
80, 31
54, 1
271, 127
398, 198
470, 163
47, 24
66, 32
339, 206
115, 44
38, 1
71, 59
16, 1
304, 135
66, 41
96, 38
71, 32
55, 15
175, 121
64, 33
280, 119
94, 33
58, 1
361, 219
130, 47
544, 306
144, 45
155, 50
85, 41
65, 15
44, 1
65, 15
79, 56
182, 127
29, 1
126, 52
83, 65
304, 128
48, 27
327, 168
156, 80
50, 17
123, 49
526, 316
331, 111
81, 53
94, 39
78, 21
58, 14
43, 12
151, 87
78, 37
84, 40
66, 42
169, 100
67, 29
89, 65
408, 214
710, 381
125, 83
40, 1
141, 93
113, 40
626, 213
47, 15
144, 74
81, 35
49, 29
339, 136
68, 39
129, 69
86, 49
110, 51
687, 231
169, 46
116, 40
47, 27
278, 138
43, 1
115, 81
169, 75
148, 63
311, 192
74, 34
213, 120
456, 274
510, 275
294, 127
58, 34
462, 273
189, 116
65, 46
178, 81
247, 116
106, 60
195, 130
70, 36
126, 42
39, 20
36, 1
59, 1
183, 60
270, 109
119, 74
836, 482
98, 43
47, 1
155, 93
53, 29
140, 51
223, 125
152, 101
34, 20
196, 48
75, 1
388, 225
291, 206
30, 1
113, 66
154, 77
81, 39
130, 77
275, 140
90, 42
90, 43
156, 105
66, 28
37, 1
208, 112
100, 52
178, 69
48, 29
507, 218
94, 60
63, 37
193, 105
315, 164
75, 42
131, 65
149, 50
92, 65
23, 1
245, 137
279, 186
71, 44
99, 46
30, 1
131, 85
64, 36
144, 54
212, 91
75, 30
340, 158
29, 1
143, 87
103, 60
127, 58
160, 96
129, 75
63, 35
130, 66
142, 90
116, 44
368, 171
51, 26
118, 45
74, 26
197, 101
192, 120
39, 1
280, 107
150, 114
163, 95
77, 29
22, 1
492, 237
685, 329
732, 310
175, 56
153, 59
167, 109
114, 44
87, 34
105, 46
163, 60
48, 1
127, 92
239, 136
255, 147
21, 1
494, 220
39, 10
231, 153
71, 15
103, 77
56, 42
219, 122
58, 32
142, 98
106, 55
118, 46
401, 173
140, 82
36, 1
53, 16
45, 21
120, 77
190, 57
102, 72
230, 113
60, 35
38, 1
273, 109
92, 32
89, 32
127, 41
63, 46
54, 1
47, 22
100, 46
170, 97
498, 248
71, 30
102, 39
656, 374
64, 15
108, 20
249, 104
109, 63
151, 41
172, 83
42, 1
340, 194
274, 134
118, 76
261, 110
81, 51
109, 62
20, 1
295, 221
189, 56
181, 101
101, 66
99, 46
28, 1
186, 95
108, 53
123, 43
68, 49
518, 210
120, 45
60, 30
431, 269
167, 118
39, 13
53, 1
418, 163
104, 57
101, 50
97, 42
310, 149
52, 1
105, 42
123, 76
92, 57
331, 169
479, 250
650, 207
19, 1
50, 29
45, 1
40, 26
432, 146
115, 65
61, 31
101, 38
59, 39
72, 36
101, 59
103, 46
269, 81
56, 15
77, 30
120, 75
58, 29
86, 36
66, 30
237, 153
27, 10
210, 124
86, 41
44, 31
53, 30
21, 1
734, 351
591, 361
105, 42
166, 121
21, 1
74, 29
28, 1
84, 57
345, 246
155, 89
130, 43
64, 35
73, 37
479, 162
126, 75
187, 49
58, 12
156, 85
71, 29
32, 1
113, 43
68, 31
72, 49
88, 51
271, 167
98, 39
318, 149
212, 130
19, 1
279, 112
182, 62
150, 84
164, 56
346, 235
86, 41
42, 22
79, 40
67, 22
138, 104
51, 25
255, 151
135, 86
131, 87
41, 13
162, 106
112, 65
65, 27
192, 97
40, 1
288, 121
75, 43
71, 12
30, 1
80, 52
341, 136
30, 1
87, 46
212, 129
80, 31
606, 189
99, 41
150, 94
108, 66
572, 303
70, 30
234, 95
324, 197
157, 54
348, 172
47, 1
121, 40
76, 16
108, 53
39, 26
83, 43
154, 51
24, 1
141, 89
133, 39
70, 1
231, 95
71, 39
20, 1
71, 43
60, 11
101, 82
803, 322
161, 87
31, 1
44, 13
319, 166
163, 68
27, 10
213, 93
134, 51
98, 57
13, 1
486, 294
55, 28
42, 1
275, 140
61, 14
106, 62
386, 138
165, 91
197, 121
100, 61
85, 31
24, 1
17, 1
293, 124
84, 55
468, 189
164, 87
609, 329
108, 50
87, 53
88, 53
180, 95
70, 47
96, 62
38, 1
122, 36
164, 59
50, 1
58, 1
77, 36
306, 185
49, 30
78, 61
456, 181
379, 171
509, 297
289, 126
78, 30
254, 153
308, 109
288, 206
39, 1
39, 1
419, 256
283, 181
168, 60
412, 157
61, 31
151, 67
49, 27
81, 38
26, 1
36, 16
508, 297
254, 125
324, 163
129, 69
535, 338
190, 95
422, 204
222, 124
49, 1
318, 215
13, 1
87, 52
680, 273
87, 60
183, 88
58, 27
50, 14
46, 1
459, 201
33, 20
52, 25
41, 1
55, 12
137, 54
81, 53
545, 293
69, 15
427, 167
54, 11
412, 219
307, 162
125, 47
828, 400
73, 30
99, 37
199, 90
118, 64
166, 50
243, 123
39, 1
115, 81
108, 74
100, 56
36, 1
444, 300
264, 154
37, 1
372, 229
201, 106
69, 34
110, 66
43, 1
108, 44
61, 30
84, 34
221, 113
113, 53
53, 24
80, 55
315, 116
37, 1
106, 49
256, 97
105, 49
86, 51
49, 1
392, 252
63, 29
120, 61
103, 45
249, 110
415, 242
179, 85
138, 49
335, 137
128, 56
59, 16
34, 12
32, 1
34, 1
265, 88
107, 76
302, 196
95, 41
94, 39
72, 34
329, 162
188, 98
332, 126
44, 25
74, 47
87, 51
465, 122
39, 1
50, 14
77, 28
87, 58
129, 77
57, 34
36, 1
50, 1
51, 29
38, 1
213, 111
145, 71
88, 31
76, 41
271, 111
106, 44
296, 132
116, 67
99, 49
323, 225
453, 231
544, 287
35, 1
61, 33
130, 69
15, 1
43, 27
14, 1
49, 14
96, 44
421, 262
64, 29
61, 44
52, 32
529, 277
417, 224
90, 59
235, 120
49, 15
155, 92
110, 46
31, 10
26, 1
91, 58
44, 1
83, 20
40, 21
56, 11
331, 189
167, 109
38, 13
75, 43
176, 88
209, 150
55, 35
19, 1
143, 74
40, 20
250, 119
555, 360
430, 264
100, 55
75, 32
39, 1
13, 1
112, 47
145, 104
98, 36
120, 64
75, 47
359, 156
94, 35
118, 64
190, 110
318, 187
139, 70
81, 32
32, 1
422, 183
72, 34
508, 274
137, 74
76, 42
182, 51
381, 137
29, 1
38, 14
159, 81
213, 130
41, 1
395, 162
134, 83
66, 46
279, 111
97, 44
39, 1
55, 14
79, 38
72, 45
36, 1
17, 1
86, 71
212, 97
78, 19
334, 155
62, 46
43, 23
87, 64
35, 21
247, 98
209, 108
112, 70
158, 89
66, 29
133, 58
52, 1
79, 34
68, 34
88, 47
126, 77
204, 142
59, 31
89, 42
576, 333
144, 92
67, 33
73, 37
118, 69
180, 134
227, 120
159, 91
43, 20
131, 67
146, 87
862, 601
31, 1
19, 1
105, 49
60, 10
47, 1
128, 70
145, 78
346, 243
116, 67
36, 12
179, 87
161, 58
367, 187
103, 57
31, 1
352, 175
205, 116
225, 131
38, 12
143, 47
448, 266
79, 41
182, 88
72, 1
46, 24
275, 124
165, 68
529, 295
108, 40
78, 34
150, 72
105, 37
242, 61
86, 38
40, 18
63, 36
45, 16
166, 90
48, 31
141, 80
42, 1
344, 155
209, 126
591, 359
936, 347
221, 117
194, 99
59, 36
118, 39
278, 135
111, 78
74, 47
117, 84
87, 55
151, 76
313, 188
394, 187
71, 39
68, 27
86, 67
463, 290
27, 1
85, 57
79, 31
301, 133
92, 56
68, 30
103, 50
76, 33
101, 45
80, 35
399, 212
38, 1
475, 257
279, 187
163, 74
349, 137
25, 1
66, 32
164, 57
23, 1
67, 13
179, 83
162, 62
242, 140
133, 71
146, 75
136, 60
142, 91
208, 130
119, 36
92, 35
36, 13
71, 36
202, 112
314, 201
54, 25
302, 150
159, 42
191, 131
348, 135
113, 63
83, 31
185, 46
100, 44
47, 1
499, 317
314, 170
77, 48
400, 288
103, 57
318, 126
69, 39
112, 40
108, 49
87, 45
58, 1
210, 98
77, 45
68, 28
80, 47
70, 33
291, 135
167, 97
278, 108
112, 38
128, 41
20, 1
12, 1
412, 163
303, 130
135, 41
350, 201
30, 1
491, 277
297, 192
120, 85
28, 1
95, 57
68, 48
113, 54
143, 51
75, 46
55, 33
305, 157
87, 37
68, 24
85, 39
234, 159
82, 37
149, 53
527, 277
64, 18
678, 371
27, 1
46, 25
303, 203
678, 277
65, 18
180, 90
50, 36
133, 57
76, 48
45, 11
95, 46
38, 1
81, 57
86, 31
151, 76
466, 286
61, 17
128, 95
26, 1
53, 1
83, 59
483, 289
335, 131
150, 79
176, 99
136, 81
96, 81
23, 1
210, 114
196, 120
110, 38
63, 27
135, 95
81, 44
26, 1
98, 39
324, 205
245, 107
74, 48
152, 85
134, 49
198, 86
156, 37
305, 182
112, 47
105, 40
69, 40
88, 37
37, 1
342, 168
88, 57
212, 103
108, 89
130, 83
64, 41
85, 62
80, 46
82, 32
379, 150
111, 84
415, 168
70, 1
52, 31
248, 102
85, 65
416, 159
41, 23
116, 74
86, 47
270, 126
93, 52
83, 37
336, 131
90, 39
121, 53
379, 147
124, 73
293, 123
87, 56
35, 1
70, 34
98, 43
39, 12
201, 121
72, 1
234, 85
211, 107
554, 267
114, 49
67, 34
104, 53
19, 1
110, 48
86, 34
28, 9
182, 94
69, 16
92, 41
40, 13
49, 1
98, 56
127, 46
402, 240
19, 1
14, 1
82, 27
63, 42
216, 92
251, 127
93, 45
87, 52
264, 151
72, 49
30, 1
192, 93
310, 211
20, 1
24, 11
446, 194
104, 61
69, 43
27, 1
68, 29
35, 21
207, 61
102, 38
38, 1
219, 142
143, 77
315, 123
70, 15
64, 37
162, 55
375, 261
254, 80
130, 91
490, 296
20, 1
85, 38
82, 36
316, 146
104, 45
505, 287
640, 334
154, 93
185, 95
331, 138
35, 1
110, 83
38, 13
650, 310
44, 16
183, 58
121, 63
161, 84
469, 169
461, 299
152, 61
154, 85
139, 96
108, 61
88, 41
78, 48
217, 147
200, 135
164, 105
36, 1
140, 93
79, 30
410, 170
56, 1
124, 60
529, 239
205, 84
254, 113
60, 29
90, 53
114, 64
39, 1
245, 92
50, 27
218, 93
266, 115
392, 160
397, 240
179, 97
262, 129
36, 1
183, 130
107, 75
135, 48
224, 145
79, 34
531, 322
185, 111
58, 1
51, 24
98, 64
66, 43
510, 308
306, 214
307, 215
56, 37
64, 41
64, 29
169, 66
60, 18
115, 70
176, 103
85, 48
51, 1
153, 95
301, 108
111, 50
211, 114
155, 105
112, 61
125, 75
53, 13
96, 33
129, 75
323, 182
662, 348
118, 39
526, 315
97, 41
62, 34
29, 1
195, 101
40, 1
132, 78
75, 42
411, 277
67, 30
217, 125
70, 47
115, 37
91, 46
419, 218
422, 181
112, 56
91, 63
117, 45
33, 1
35, 1
181, 91
155, 94
33, 1
61, 1
88, 38
22, 1
93, 55
46, 1
223, 149
42, 1
307, 161
23, 1
270, 126
521, 314
199, 103
72, 33
143, 58
360, 174
209, 151
112, 82
45, 1
95, 52
228, 113
79, 44
38, 1
114, 67
219, 85
20, 1
152, 72
156, 90
276, 117
357, 147
235, 108
34, 1
479, 262
23, 1
880, 446
24, 1
83, 53
64, 33
144, 86
438, 273
57, 25
91, 18
186, 59
227, 116
49, 26
62, 27
100, 63
26, 1
111, 45
162, 73
48, 15
16, 1
120, 50
66, 45
300, 114
452, 245
129, 61
275, 114
57, 30
103, 77
56, 29
57, 32
222, 94
174, 108
139, 73
85, 54
160, 66
26, 8
443, 279
246, 139
107, 51
63, 1
260, 139
47, 1
61, 14
110, 69
33, 1
140, 96
63, 33
119, 79
33, 1
222, 138
239, 119
110, 69
578, 244
145, 52
74, 45
193, 99
791, 375
674, 314
73, 28
169, 116
255, 99
62, 1
95, 29
20, 1
42, 23
155, 82
608, 305
192, 102
96, 48
414, 157
54, 16
154, 87
143, 85
214, 126
222, 108
142, 80
177, 109
302, 119
165, 118
93, 39
102, 36
370, 234
153, 79
44, 1
57, 37
306, 151
147, 78
68, 51
40, 25
143, 70
29, 11
86, 63
365, 240
135, 45
27, 1
182, 114
10, 1
77, 33
106, 80
77, 53
111, 58
96, 67
146, 77
355, 240
109, 61
313, 163
445, 296
60, 13
201, 130
92, 60
369, 221
61, 39
119, 50
177, 129
92, 55
63, 1
89, 32
49, 1
82, 52
124, 71
90, 42
101, 41
107, 57
27, 1
66, 16
70, 54
103, 41
248, 135
302, 118
101, 37
46, 27
302, 185
256, 142
23, 1
117, 90
210, 98
47, 1
270, 180
220, 121
66, 27
93, 74
119, 71
37, 1
371, 151
83, 49
428, 175
130, 41
98, 43
46, 17
88, 50
121, 89
27, 10
102, 35
144, 76
490, 312
501, 244
529, 262
85, 47
77, 40
105, 41
78, 39
206, 124
130, 84
199, 101
29, 1
304, 137
237, 141
146, 84
237, 156
83, 46
106, 40
652, 207
107, 13
59, 32
376, 241
167, 69
50, 32
270, 197
88, 32
217, 112
87, 58
84, 35
601, 316
323, 207
107, 74
98, 16
178, 56
271, 158
33, 1
93, 46
73, 43
140, 72
61, 35
179, 87
79, 29
210, 128
13, 1
100, 51
826, 422
103, 71
481, 224
66, 38
196, 106
93, 39
304, 134
100, 42
69, 36
419, 260
218, 134
63, 17
81, 48
360, 144
101, 64
289, 125
99, 46
75, 31
79, 46
69, 38
58, 18
33, 11
313, 110
162, 90
209, 96
69, 33
130, 71
31, 1
21, 1
691, 313
75, 1
37, 12
223, 137
158, 108
64, 32
147, 54
328, 148
324, 172
70, 30
666, 358
68, 19
88, 35
343, 213
551, 305
472, 253
60, 26
257, 119
23, 1
101, 35
548, 336
71, 44
131, 71
61, 35
38, 1
51, 1
341, 131
121, 52
38, 1
109, 55
144, 95
133, 92
90, 40
30, 1
329, 122
412, 163
475, 153
44, 16
92, 32
345, 186
186, 121
156, 118
102, 45
12, 1
172, 94
82, 58
75, 35
29, 1
333, 137
326, 205
83, 54
113, 55
33, 1
127, 50
53, 21
481, 246
273, 164
142, 101
104, 43
465, 320
120, 67
34, 1
75, 29
86, 38
49, 28
14, 1
85, 51
37, 1
166, 93
87, 49
45, 14
271, 131
25, 1
45, 23
559, 200
168, 64
230, 142
59, 1
48, 15
59, 40
126, 47
269, 162
76, 45
96, 44
281, 177
86, 43
21, 1
356, 133
94, 33
17, 1
106, 74
38, 1
145, 88
518, 242
375, 137
146, 78
469, 287
165, 59
368, 165
111, 69
18, 1
244, 117
73, 48
142, 61
88, 46
82, 37
75, 49
96, 39
150, 72
124, 43
51, 1
287, 178
236, 108
239, 105
70, 20
120, 80
92, 56
39, 23
91, 54
343, 206
309, 135
90, 54
237, 101
92, 47
76, 15
19, 1
167, 90
267, 183
107, 50
93, 36
29, 1
169, 98
336, 164
188, 99
330, 134
45, 23
68, 47
46, 1
90, 37
92, 52
49, 26
70, 54
63, 33
86, 18
83, 44
185, 88
248, 115
370, 190
86, 60
469, 282
174, 100
80, 41
30, 11
627, 353
58, 38
76, 35
54, 17
118, 50
278, 120
265, 130
32, 1
143, 78
73, 56
44, 1
141, 36
84, 28
32, 1
180, 87
89, 38
278, 129
44, 1
94, 40
33, 1
120, 56
105, 66
61, 30
70, 33
350, 225
117, 66
90, 44
150, 47
263, 159
100, 43
114, 49
706, 366
475, 303
49, 1
103, 42
33, 1
445, 156
337, 125
17, 1
225, 142
98, 66
634, 325
58, 1
47, 1
375, 126
226, 125
360, 138
209, 86
320, 204
292, 181
77, 48
103, 45
78, 1
94, 38
143, 85
187, 102
343, 168
211, 106
126, 45
461, 288
86, 57
194, 60
135, 79
32, 1
442, 195
797, 442
379, 239
169, 56
73, 31
43, 1
76, 37
596, 398
97, 35
13, 1
115, 52
110, 78
303, 124
219, 93
424, 231
33, 13
78, 37
418, 228
82, 16
90, 49
105, 45
313, 141
219, 135
23, 9
147, 78
250, 130
163, 101
189, 116
113, 70
56, 15
91, 57
16, 1
80, 37
212, 65
65, 47
515, 231
21, 1
330, 145
45, 13
504, 187
89, 63
144, 73
102, 44
74, 30
141, 88
132, 72
63, 29
78, 15
121, 65
166, 102
116, 48
120, 45
105, 63
63, 1
166, 112
259, 113
69, 1
437, 201
107, 45
64, 41
382, 196
518, 282
40, 23
105, 75
308, 150
108, 46
99, 59
55, 15
234, 173
52, 13
95, 44
21, 1
116, 67
61, 32
651, 373
179, 102
39, 1
190, 90
89, 66
298, 109
70, 36
58, 32
140, 57
127, 38
73, 53
102, 43
507, 262
587, 371
234, 116
212, 97
207, 108
36, 1
359, 155
276, 141
429, 137
18, 1
24, 1
153, 77
105, 40
93, 75
24, 1
109, 50
66, 26
114, 41
162, 86
122, 60
82, 47
638, 315
33, 11
336, 202
149, 79
88, 41
86, 50
125, 58
56, 23
27, 9
84, 35
185, 66
669, 369
170, 79
240, 115
52, 1
146, 55
21, 1
159, 73
65, 45
400, 151
24, 1
406, 207
301, 164
245, 138
485, 250
209, 119
62, 29
437, 176
75, 51
21, 1
71, 35
170, 86
146, 96
79, 42
517, 297
311, 166
47, 15
83, 40
13, 1
123, 87
587, 356
159, 111
78, 54
203, 120
40, 1
670, 217
76, 51
27, 1
162, 60
349, 198
131, 93
513, 165
64, 29
96, 53
205, 102
89, 40
43, 1
104, 54
59, 29
32, 1
46, 1
165, 77
95, 65
284, 156
202, 97
192, 97
71, 36
38, 1
192, 120
270, 156
31, 11
365, 170
76, 34
407, 212
164, 57
128, 44
163, 99
239, 118
283, 145
33, 17
419, 231
309, 146
689, 271
195, 114
123, 50
295, 148
46, 1
441, 211
254, 103
133, 97
140, 77
249, 111
42, 1
33, 14
38, 1
139, 106
356, 217
576, 340
122, 49
36, 1
72, 48
111, 60
66, 28
80, 35
170, 85
197, 122
579, 216
249, 132
243, 132
75, 33
238, 105
538, 298
82, 34
84, 52
133, 48
184, 65
211, 117
393, 220
88, 49
138, 93
329, 169
297, 163
53, 29
15, 1
108, 45
92, 35
199, 62
47, 1
96, 41
136, 46
26, 1
99, 34
34, 1
136, 72
44, 13
102, 59
86, 62
19, 1
40, 10
193, 111
537, 368
49, 1
406, 220
142, 78
466, 280
166, 54
175, 55
61, 27
128, 68
207, 102
196, 109
60, 26
49, 40
65, 30
261, 92
389, 158
167, 58
64, 34
56, 28
103, 70
53, 31
308, 191
55, 27
272, 109
47, 1
233, 95
254, 115
65, 41
118, 64
160, 98
84, 34
348, 146
224, 109
16, 1
93, 39
35, 1
419, 253
142, 93
56, 1
67, 32
46, 1
75, 30
479, 312
108, 52
117, 53
30, 1
82, 37
35, 1
142, 58
129, 77
80, 30
191, 122
62, 31
33, 22
61, 13
57, 30
89, 41
267, 135
490, 283
139, 50
55, 1
55, 34
283, 121
80, 32
427, 196
44, 16
126, 92
43, 1
140, 69
51, 14
162, 42
38, 1
91, 54
87, 60
82, 41
78, 63
83, 52
45, 34
75, 36
203, 96
96, 47
227, 90
66, 29
83, 36
140, 50
144, 82
29, 1
31, 1
96, 57
84, 45
378, 173
490, 280
75, 35
54, 1
134, 65
324, 142
90, 52
173, 52
86, 41
141, 46
63, 42
173, 80
223, 145
40, 1
398, 251
294, 139
48, 26
31, 1
145, 65
125, 71
60, 18
53, 34
51, 30
73, 1
412, 238
314, 193
59, 29
95, 41
29, 1
558, 243
143, 57
94, 50
185, 88
54, 27
101, 61
85, 37
116, 70
64, 28
31, 1
64, 28
98, 38
95, 73
73, 50
188, 97
88, 54
501, 220
72, 22
78, 15
78, 53
68, 48
609, 390
34, 1
180, 84
49, 1
43, 25
54, 1
130, 52
89, 35
332, 212
698, 335
169, 96
154, 56
560, 295
605, 211
69, 37
114, 56
48, 15
486, 298
73, 47
28, 1
76, 48
42, 14
795, 382
185, 117
222, 111
158, 93
106, 75
103, 68
448, 262
60, 15
22, 1
122, 46
72, 18
128, 96
441, 276
390, 130
178, 82
142, 75
509, 193
498, 171
83, 35
74, 43
102, 53
32, 1
34, 14
317, 140
113, 42
288, 141
37, 1
387, 243
49, 14
64, 17
133, 48
39, 1
56, 12
144, 89
161, 57
45, 20
117, 81
43, 14
165, 41
33, 1
70, 49
99, 76
272, 129
297, 141
72, 17
75, 32
406, 237
64, 16
68, 27
45, 1
118, 46
465, 291
78, 31
255, 96
83, 44
422, 158
47, 11
92, 63
59, 34
255, 97
76, 36
189, 100
125, 48
72, 32
51, 27
65, 37
509, 231
136, 79
116, 44
250, 124
190, 125
176, 97
67, 56
135, 71
75, 52
149, 96
164, 76
358, 145
134, 85
289, 185
390, 208
523, 398
36, 1
277, 120
59, 1
35, 10
158, 96
52, 16
182, 104
291, 129
135, 82
170, 93
590, 221
55, 1
20, 1
352, 176
198, 95
76, 53
209, 101
114, 52
51, 30
212, 91
63, 42
179, 69
59, 36
50, 25
50, 1
163, 58
35, 1
115, 62
50, 15
180, 86
571, 397
132, 53
391, 255
271, 88
83, 57
106, 68
66, 34
22, 1
401, 146
51, 15
36, 10
255, 109
107, 54
21, 1
250, 134
49, 1
567, 338
180, 100
175, 43
487, 260
43, 1
31, 1
63, 17
85, 34
65, 46
122, 62
138, 56
134, 59
141, 71
157, 90
20, 1
240, 150
98, 20
54, 37
247, 119
155, 82
410, 261
422, 290
45, 30
33, 1
54, 27
296, 114
107, 63
157, 55
97, 73
329, 192
106, 42
194, 85
287, 140
263, 154
64, 33
158, 58
50, 32
53, 29
99, 68
156, 115
157, 83
78, 43
191, 92
21, 1
177, 109
235, 102
521, 280
578, 339
233, 143
292, 120
198, 144
21, 1
140, 80
69, 47
78, 33
52, 28
44, 1
518, 189
41, 13
246, 104
43, 29
349, 197
112, 48
81, 1
185, 119
418, 238
288, 135
146, 91
69, 33
55, 1
207, 96
77, 31
31, 1
126, 49
78, 48
82, 60
48, 25
253, 141
638, 385
361, 220
123, 49
227, 142
43, 1
252, 114
51, 14
95, 64
33, 1
91, 45
143, 69
49, 38
54, 29
199, 61
303, 133
272, 129
165, 51
59, 16
100, 61
90, 55
377, 142
183, 97
411, 289
63, 27
65, 30
280, 188
133, 76
19, 1
112, 81
652, 365
165, 84
43, 23
151, 80
62, 1
123, 51
67, 36
176, 128
318, 133
64, 31
94, 73
201, 118
82, 55
60, 27
46, 24
85, 49
191, 57
18, 1
44, 1
89, 20
60, 17
29, 1
42, 22
434, 162
97, 70
97, 44
355, 226
672, 433
66, 30
143, 86
366, 144
349, 223
120, 53
514, 306
204, 53
56, 37
415, 178
64, 38
40, 1
179, 112
83, 39
227, 110
55, 1
28, 10
141, 101
192, 111
115, 58
303, 226
177, 113
28, 1
493, 185
90, 60
180, 83
228, 108
124, 89
615, 348
316, 189
155, 103
320, 140
34, 15
114, 30
141, 84
33, 18
210, 86
106, 65
17, 1
481, 272
413, 236
226, 144
107, 46
109, 60
476, 278
262, 122
63, 53
84, 50
92, 42
249, 125
50, 32
88, 55
91, 53
197, 89
87, 36
162, 91
176, 104
255, 139
391, 252
94, 34
492, 294
154, 93
91, 41
30, 1
391, 297
70, 23
496, 164
154, 81
69, 31
103, 44
172, 92
56, 1
162, 77
307, 118
159, 87
68, 44
72, 49
297, 131
180, 87
333, 195
19, 1
72, 17
109, 41
103, 45
121, 71
275, 187
25, 13
827, 382
56, 14
62, 19
71, 40
349, 161
135, 83
163, 90
567, 290
171, 83
38, 1
250, 114
461, 276
84, 51
128, 54
37, 11
95, 63
63, 44
99, 60
137, 94
433, 174
97, 49
23, 13
103, 69
386, 157
591, 290
64, 32
111, 78
114, 37
22, 1
63, 1
147, 75
70, 18
66, 16
407, 286
63, 26
92, 71
71, 27
125, 43
375, 160
253, 127
104, 45
44, 18
62, 1
303, 130
121, 67
25, 1
48, 1
68, 39
76, 17
33, 1
123, 37
93, 40
59, 35
57, 27
62, 28
178, 108
53, 28
165, 96
251, 126
73, 31
333, 160
224, 66
20, 9
104, 76
56, 14
33, 1
114, 82
109, 63
39, 1
148, 38
804, 460
49, 14
583, 311
89, 42
78, 43
449, 151
71, 1
94, 60
147, 91
140, 52
154, 88
170, 81
207, 127
153, 77
90, 42
487, 202
266, 139
143, 75
104, 68
302, 184
519, 293
784, 333
112, 75
134, 85
118, 47
44, 1
421, 268
158, 108
49, 1
193, 135
288, 157
105, 54
96, 57
77, 36
629, 340
84, 59
112, 73
49, 1
342, 137
130, 80
96, 50
132, 97
66, 39
38, 1
402, 186
589, 366
401, 169
226, 106
51, 22
61, 38
73, 17
265, 148
108, 69
210, 143
52, 1
159, 91
110, 40
40, 16
35, 11
35, 21
58, 28
113, 72
60, 35
335, 118
64, 29
134, 57
84, 1
29, 1
229, 105
51, 26
67, 48
56, 1
123, 51
295, 112
27, 1
59, 1
49, 1
119, 67
85, 33
634, 204
31, 9
58, 41
49, 16
503, 258
88, 37
76, 25
97, 73
201, 108
297, 133
37, 21
629, 382
110, 67
43, 17
14, 1
117, 82
287, 162
114, 66
85, 33
140, 83
251, 126
95, 68
53, 1
161, 104
190, 99
153, 47
631, 301
167, 120
36, 1
95, 77
359, 138
341, 124
92, 66
71, 49
168, 86
195, 111
121, 71
34, 10
83, 36
85, 46
57, 27
122, 73
86, 52
305, 129
115, 62
370, 152
82, 40
17, 1
102, 41
119, 82
562, 310
139, 97
74, 48
206, 60
259, 136
62, 37
70, 41
169, 85
184, 72
40, 13
312, 172
492, 277
25, 1
117, 75
92, 66
43, 1
194, 122
43, 23
60, 42
156, 52
186, 62
61, 30
134, 89
303, 177
142, 95
44, 1
75, 1
27, 1
130, 53
40, 1
177, 90
239, 101
112, 59
41, 1
323, 158
201, 114
108, 57
243, 126
108, 55
99, 50
446, 171
166, 80
45, 1
218, 157
122, 63
52, 1
349, 114
86, 16
428, 220
88, 29
245, 167
60, 34
122, 50
99, 66
90, 37
93, 43
110, 69
146, 91
51, 24
294, 160
444, 186
86, 45
84, 55
28, 1
94, 40
38, 1
384, 188
73, 47
14, 1
149, 87
167, 80
65, 29
298, 174
492, 163
144, 89
398, 146
110, 41
64, 34
75, 26
57, 21
112, 66
130, 84
117, 71
797, 516
136, 43
78, 52
48, 29
172, 93
41, 14
89, 66
412, 246
156, 85
195, 62
65, 34
331, 213
77, 42
747, 376
164, 104
57, 29
394, 274
80, 40
80, 50
230, 130
147, 49
23, 1
86, 40
61, 35
277, 138
131, 74
95, 51
116, 82
514, 285
124, 39
477, 246
170, 57
123, 85
106, 34
148, 76
81, 31
58, 16
61, 35
135, 77
79, 36
99, 74
423, 174
25, 8
170, 102
333, 123
109, 47
119, 60
25, 8
455, 176
199, 96
238, 107
81, 37
80, 1
79, 36
55, 1
348, 163
192, 111
42, 29
189, 49
41, 30
149, 45
117, 83
177, 107
136, 91
298, 159
72, 49
375, 154
300, 147
37, 11
26, 1
147, 85
56, 27
55, 27
34, 1
90, 38
99, 43
613, 350
229, 112
69, 51
87, 51
365, 171
155, 60
189, 107
186, 87
88, 69
199, 125
156, 85
103, 52
445, 176
80, 29
26, 10
57, 35
136, 80
565, 295
51, 1
366, 126
68, 50
201, 106
281, 111
35, 1
83, 35
305, 152
112, 78
111, 43
71, 1
104, 63
64, 44
60, 32
65, 28
131, 77
103, 41
46, 1
86, 35
715, 453
71, 32
647, 419
287, 151
77, 40
45, 24
31, 11
200, 108
63, 47
17, 1
148, 86
99, 61
665, 380
235, 161
104, 43
382, 148
105, 69
171, 87
209, 108
377, 157
16, 1
169, 89
80, 34
177, 84
107, 70
39, 1
62, 47
79, 17
284, 154
35, 1
128, 74
75, 53
64, 41
115, 55
64, 29
113, 39
538, 178
281, 154
358, 229
257, 115
100, 55
135, 68
307, 236
459, 186
64, 34
94, 52
164, 67
309, 131
126, 39
97, 35
220, 100
30, 1
124, 41
289, 181
218, 126
23, 1
19, 1
206, 52
353, 246
174, 96
343, 195
340, 229
126, 82
121, 72
51, 16
356, 149
65, 40
28, 10
32, 1
217, 70
109, 41
192, 108
68, 1
16, 1
112, 49
56, 29
75, 42
289, 144
206, 117
90, 62
74, 38
33, 1
111, 72
155, 80
192, 100
166, 76
124, 71
104, 45
126, 71
83, 43
109, 38
91, 1
384, 249
63, 36
99, 54
349, 158
17, 1
41, 1
150, 102
416, 133
53, 18
103, 44
232, 94
66, 33
809, 315
50, 23
87, 43
75, 47
80, 59
384, 198
61, 26
117, 41
320, 224
111, 38
44, 1
777, 448
51, 1
100, 65
61, 34
40, 1
181, 92
114, 49
330, 241
34, 1
261, 115
107, 45
113, 39
84, 47
106, 40
174, 93
20, 1
240, 115
88, 37
75, 36
481, 169
55, 27
135, 67
42, 29
69, 33
118, 76
511, 369
57, 31
220, 73
147, 85
44, 1
354, 151
52, 20
80, 36
53, 1
303, 160
44, 1
39, 15
86, 52
63, 42
177, 94
95, 60
92, 41
29, 1
445, 281
210, 103
78, 54
194, 122
130, 50
61, 1
570, 333
41, 1
338, 173
40, 1
104, 37
271, 109
26, 1
96, 37
133, 55
180, 110
87, 54
261, 180
128, 80
198, 134
20, 1
131, 85
105, 59
108, 75
19, 1
79, 45
130, 69
69, 44
36, 1
639, 342
74, 34
101, 44
836, 465
26, 1
120, 78
773, 334
78, 47
560, 317
92, 39
47, 14
337, 172
374, 194
547, 326
27, 10
123, 45
198, 46
215, 105
58, 28
80, 32
206, 121
613, 310
112, 75
124, 49
375, 174
44, 25
233, 108
70, 36
418, 184
173, 53
405, 147
95, 47
80, 27
40, 14
23, 1
191, 64
196, 95
563, 304
146, 107
560, 251
144, 79
63, 29
27, 1
110, 54
82, 45
140, 85
130, 49
76, 41
81, 34
131, 82
106, 36
125, 88
55, 33
64, 32
446, 235
35, 1
49, 21
64, 30
299, 142
90, 60
180, 64
81, 36
295, 131
347, 151
489, 285
57, 38
44, 20
37, 1
117, 72
323, 140
269, 193
169, 61
297, 112
28, 1
46, 26
84, 58
147, 83
55, 23
422, 232
32, 1
208, 129
110, 73
103, 60
144, 47
59, 43
72, 30
84, 32
95, 45
41, 1
440, 252
519, 168
373, 220
268, 131
99, 58
292, 156
330, 181
80, 36
192, 101
178, 106
491, 162
65, 1
38, 15
114, 82
36, 1
23, 1
122, 79
205, 92
30, 1
68, 33
488, 307
146, 54
150, 77
120, 76
514, 220
379, 207
256, 111
95, 45
62, 42
121, 61
192, 83
344, 146
108, 41
69, 35
136, 75
66, 20
159, 83
94, 49
92, 65
310, 145
341, 129
89, 45
95, 1
130, 74
480, 222
53, 27
245, 130
264, 148
113, 38
55, 29
129, 77
178, 91
69, 40
21, 1
155, 38
222, 110
236, 84
932, 504
245, 134
227, 148
457, 259
131, 79
32, 10
81, 62
112, 51
81, 36
128, 1
68, 30
110, 51
345, 139
118, 79
60, 1
32, 12
31, 1
63, 34
614, 329
407, 275
111, 66
75, 34
218, 105
66, 52
74, 33
90, 58
114, 65
36, 1
33, 1
910, 415
208, 105
322, 152
26, 1
293, 135
89, 48
105, 50
78, 44
111, 44
136, 96
206, 91
74, 33
36, 8
186, 106
136, 43
80, 41
70, 32
87, 39
76, 45
123, 52
167, 55
298, 167
16, 1
264, 120
45, 12
70, 35
376, 230
167, 87
381, 228
35, 1
17, 1
108, 74
98, 42
80, 42
184, 127
52, 26
89, 38
77, 43
61, 29
34, 1
36, 13
49, 22
24, 1
39, 1
242, 103
204, 105
134, 83
70, 35
33, 1
468, 272
131, 84
135, 75
27, 1
249, 122
43, 1
72, 30
849, 361
77, 33
131, 71
58, 27
143, 56
304, 149
105, 45
191, 91
128, 57
95, 36
283, 187
112, 37
195, 117
143, 86
45, 25
136, 72
263, 124
55, 14
94, 39
26, 1
71, 15
116, 62
268, 170
90, 36
134, 81
54, 1
312, 192
284, 129
203, 93
42, 1
35, 14
105, 53
494, 287
123, 51
251, 129
105, 53
166, 93
156, 90
323, 138
215, 136
447, 134
101, 46
142, 45
81, 35
108, 63
468, 269
31, 1
71, 33
94, 48
47, 1
550, 278
254, 97
316, 136
64, 37
336, 166
189, 84
90, 39
488, 277
42, 1
45, 25
76, 30
57, 16
154, 79
62, 22
343, 131
212, 126
64, 41
109, 49
44, 17
19, 1
137, 46
347, 129
17, 1
120, 77
60, 16
149, 103
77, 42
26, 1
19, 1
149, 100
62, 1
113, 45
466, 237
231, 103
289, 138
189, 85
326, 151
121, 40
97, 47
133, 77
92, 47
226, 127
147, 82
169, 103
255, 124
404, 228
438, 226
381, 171
96, 36
347, 144
96, 41
82, 41
39, 1
432, 210
130, 87
338, 167
70, 31
82, 37
83, 59
45, 28
416, 139
145, 89
95, 43
52, 13
181, 111
154, 87
268, 118
103, 36
219, 127
152, 104
75, 36
112, 43
91, 40
113, 51
135, 45
103, 42
487, 334
130, 51
206, 98
49, 21
162, 67
152, 80
160, 88
371, 156
115, 43
60, 31
51, 16
155, 54
105, 19
174, 97
158, 81
42, 1
223, 108
173, 55
348, 177
75, 49
174, 111
349, 174
123, 70
112, 44
523, 317
55, 33
376, 228
60, 14
188, 93
59, 32
126, 78
196, 75
63, 1
318, 134
287, 138
113, 39
165, 124
81, 49
402, 231
51, 15
238, 113
683, 288
610, 255
20, 1
55, 1
185, 93
161, 96
175, 96
98, 21
470, 178
89, 60
88, 29
80, 42
147, 98
146, 51
654, 342
31, 1
31, 1
322, 137
179, 56
240, 105
79, 49
58, 38
95, 38
92, 55
76, 40
488, 278
21, 1
343, 227
360, 136
87, 32
174, 104
121, 69
106, 40
361, 237
55, 1
487, 258
23, 1
126, 89
177, 103
131, 62
75, 36
86, 37
248, 128
44, 17
73, 38
127, 70
103, 37
93, 40
261, 143
23, 1
155, 101
164, 89
40, 1
173, 52
20, 1
405, 224
129, 71
22, 8
518, 182
283, 128
129, 82
74, 32
192, 122
318, 219
436, 175
634, 438
72, 29
499, 222
80, 39
34, 1
297, 129
164, 106
158, 47
345, 135
21, 1
58, 12
373, 201
303, 176
175, 90
278, 142
70, 44
37, 1
40, 15
156, 73
77, 35
224, 143
89, 61
77, 49
17, 1
88, 42
66, 33
341, 154
109, 68
261, 117
58, 31
59, 32
165, 94
152, 88
250, 94
78, 42
28, 1
114, 56
93, 62
92, 58
79, 30
211, 117
125, 57
153, 99
83, 57
197, 112
162, 75
83, 49
158, 85
213, 70
59, 36
300, 215
319, 204
100, 64
116, 61
191, 112
89, 46
160, 64
89, 63
157, 104
245, 121
156, 106
79, 59
40, 1
310, 120
116, 54
225, 141
257, 101
171, 61
103, 51
61, 24
122, 68
78, 36
365, 214
144, 83
98, 53
75, 46
81, 48
157, 50
88, 35
185, 85
71, 49
54, 1
161, 117
227, 159
91, 36
29, 1
95, 59
168, 109
133, 48
118, 48
41, 19
54, 32
158, 66
157, 93
54, 1
286, 199
152, 56
91, 66
87, 32
451, 246
338, 153
40, 1
361, 165
128, 45
270, 123
118, 39
81, 40
359, 161
169, 84
118, 87
76, 44
102, 41
126, 56
170, 111
65, 44
84, 39
334, 132
133, 84
132, 48
132, 32
136, 82
37, 1
70, 34
498, 312
40, 1
62, 41
35, 11
482, 246
273, 193
524, 206
32, 1
150, 83
49, 16
113, 32
51, 18
126, 40
16, 1
218, 118
77, 37
44, 1
541, 253
292, 131
308, 197
204, 108
114, 46
416, 253
60, 20
72, 60
172, 85
47, 13
121, 84
254, 135
152, 99
38, 1
141, 82
230, 118
19, 1
107, 49
294, 177
47, 24
123, 76
464, 238
54, 1
105, 39
103, 56
63, 30
223, 128
86, 43
29, 1
422, 261
141, 77
57, 28
140, 68
92, 58
157, 82
476, 262
91, 62
247, 127
188, 99
318, 188
88, 41
231, 117
219, 160
56, 33
114, 75
53, 15
65, 1
105, 62
29, 1
158, 63
40, 12
689, 390
233, 122
62, 37
90, 42
613, 287
104, 40
116, 60
84, 50
294, 136
69, 51
591, 357
94, 35
99, 56
48, 28
149, 70
110, 69
502, 196
213, 152
38, 22
220, 139
139, 104
89, 38
123, 65
97, 35
70, 49
108, 60
68, 1
88, 40
222, 120
411, 232
94, 63
18, 1
88, 56
109, 44
123, 38
699, 385
74, 47
121, 66
139, 50
32, 1
282, 138
75, 53
47, 28
207, 149
135, 50
161, 87
64, 15
202, 93
145, 51
127, 61
299, 169
41, 1
161, 66
72, 51
100, 45
33, 1
80, 1
146, 94
71, 35
219, 146
119, 52
168, 79
112, 85
488, 307
56, 33
82, 14
462, 258
160, 91
77, 32
298, 158
65, 50
425, 187
154, 108
184, 61
61, 17
243, 144
270, 178
208, 110
34, 1
50, 16
76, 35
67, 1
416, 227
12, 1
59, 23
171, 78
134, 37
40, 13
72, 34
61, 38
411, 161
589, 199
30, 1
55, 38
66, 43
59, 1
233, 157
467, 317
194, 91
26, 1
253, 104
43, 1
68, 34
101, 40
355, 147
139, 75
528, 225
204, 79
24, 1
231, 144
82, 57
115, 77
291, 157
132, 67
21, 1
179, 62
129, 64
490, 296
54, 1
1004, 504
189, 93
69, 35
32, 11
369, 225
61, 31
218, 128
450, 220
434, 177
33, 21
143, 97
160, 57
270, 129
226, 97
65, 46
84, 34
109, 56
94, 39
150, 121
72, 33
655, 390
99, 63
28, 1
208, 114
121, 67
105, 66
254, 136
55, 29
126, 91
40, 1
11, 1
46, 1
116, 68
64, 31
215, 144
232, 102
508, 272
636, 416
53, 1
17, 1
55, 31
55, 33
57, 28
19, 1
123, 38
35, 1
65, 32
348, 154
292, 150
34, 23
90, 19
103, 64
93, 67
74, 54
65, 46
90, 41
33, 16
181, 96
85, 41
63, 33
43, 14
125, 74
83, 48
104, 41
123, 59
127, 85
88, 59
61, 29
36, 1
79, 22
40, 11
138, 75
270, 117
159, 110
160, 60
350, 121
81, 20
25, 1
49, 1
620, 414
291, 120
48, 14
69, 15
201, 91
499, 192
532, 301
93, 51
24, 1
557, 225
64, 1
69, 32
64, 32
99, 44
96, 51
696, 321
364, 200
34, 22
63, 44
101, 51
215, 120
220, 123
745, 393
40, 25
209, 102
146, 73
161, 63
116, 68
167, 117
223, 115
346, 146
76, 40
34, 1
138, 48
440, 274
104, 65
36, 12
32, 11
53, 1
152, 52
423, 256
117, 45
460, 293
230, 99
472, 158
111, 41
213, 83
288, 107
99, 60
127, 85
231, 77
113, 45
120, 49
42, 1
138, 70
52, 1
759, 319
52, 20
38, 1
93, 51
30, 1
584, 354
217, 105
257, 122
267, 179
97, 49
188, 96
175, 54
99, 56
241, 96
31, 1
61, 1
53, 15
57, 25
76, 32
297, 168
50, 1
142, 89
44, 1
141, 63
607, 380
61, 35
47, 27
136, 76
92, 36
184, 94
250, 104
56, 28
156, 97
76, 47
101, 58
109, 46
194, 87
250, 131
72, 52
407, 170
120, 49
43, 1
169, 84
542, 323
180, 122
367, 184
155, 82
86, 51
34, 1
126, 66
36, 1
151, 55
76, 53
95, 34
209, 119
34, 1
123, 72
266, 108
142, 88
394, 271
125, 49
76, 42
15, 1
115, 73
33, 1
146, 81
602, 329
79, 30
120, 82
51, 34
33, 1
256, 179
406, 152
46, 14
373, 250
452, 176
557, 320
56, 34
83, 37
288, 129
315, 178
65, 37
56, 1
62, 35
141, 103
91, 37
213, 111
47, 16
106, 40
206, 97
183, 80
113, 52
346, 218
302, 138
36, 13
89, 36
34, 1
226, 141
66, 38
78, 57
68, 34
465, 267
252, 125
49, 28
31, 1
36, 1
21, 1
164, 50
296, 208
76, 56
49, 1
125, 51
368, 208
91, 40
111, 54
113, 57
145, 49
119, 48
46, 31
111, 58
69, 33
255, 132
58, 1
107, 70
16, 1
45, 1
472, 150
106, 54
105, 60
118, 43
67, 15
424, 182
494, 173
219, 93
147, 88
90, 55
76, 50
17, 1
31, 1
293, 81
759, 397
41, 1
268, 121
390, 148
41, 15
31, 11
194, 97
51, 26
36, 1
117, 69
140, 64
238, 135
67, 31
138, 76
75, 32
56, 1
105, 45
42, 1
68, 34
115, 46
32, 1
57, 30
75, 40
112, 76
93, 68
28, 1
18, 1
203, 69
440, 267
149, 76
26, 1
42, 12
88, 46
112, 42
203, 120
612, 399
84, 34
571, 200
82, 44
55, 14
91, 44
56, 38
213, 106
84, 40
38, 1
78, 48
112, 63
164, 116
90, 44
301, 170
132, 62
258, 160
160, 112
69, 33
84, 42
16, 1
632, 366
57, 25
62, 25
466, 213
105, 42
45, 13
95, 37
50, 14
131, 61
264, 139
116, 54
347, 225
38, 1
86, 55
49, 1
149, 82
138, 57
140, 88
85, 38
564, 231
343, 165
88, 51
107, 38
259, 150
103, 65
61, 18
128, 77
793, 441
636, 341
49, 28
142, 91
123, 84
285, 139
81, 54
155, 91
141, 89
37, 21
127, 100
95, 37
109, 70
38, 1
101, 55
101, 40
77, 58
337, 220
501, 298
173, 70
45, 29
489, 287
313, 149
441, 296
114, 59
27, 1
206, 100
156, 102
165, 90
88, 36
295, 204
74, 17
14, 1
220, 100
154, 89
77, 33
241, 116
336, 158
106, 43
24, 9
167, 96
368, 152
32, 9
258, 133
201, 109
167, 81
532, 272
114, 63
170, 57
59, 13
61, 30
201, 92
415, 260
179, 100
148, 62
25, 9
167, 81
497, 288
137, 89
49, 13
77, 33
70, 19
91, 52
256, 119
116, 74
119, 55
139, 52
339, 220
62, 31
85, 42
229, 104
145, 79
42, 11
70, 29
196, 80
186, 94
399, 272
34, 1
83, 39
44, 1
265, 193
77, 54
75, 26
522, 279
72, 46
163, 83
75, 38
113, 71
112, 47
459, 270
89, 32
43, 1
31, 1
368, 157
17, 1
106, 46
265, 121
89, 54
51, 38
149, 98
152, 48
121, 45
350, 156
21, 1
144, 94
293, 203
67, 36
536, 304
90, 50
52, 29
112, 61
138, 69
436, 165
71, 48
154, 90
145, 91
50, 1
25, 1
37, 1
242, 99
79, 28
176, 82
95, 51
68, 31
61, 31
424, 283
537, 320
59, 39
331, 157
78, 35
46, 30
92, 45
515, 205
162, 67
189, 126
408, 166
211, 129
347, 223
60, 15
104, 58
57, 14
107, 66
54, 1
150, 47
140, 67
145, 79
92, 65
91, 53
43, 25
99, 55
38, 1
528, 222
48, 1
69, 48
310, 140
716, 285
134, 76
46, 1
105, 49
191, 117
94, 64
274, 205
227, 93
94, 40
153, 108
35, 1
51, 35
128, 60
361, 213
55, 1
129, 86
22, 1
502, 220
105, 49
71, 47
421, 180
451, 257
99, 40
267, 170
71, 17
35, 1
476, 297
217, 106
203, 155
350, 230
73, 36
392, 172
241, 102
619, 366
407, 248
807, 361
235, 97
400, 161
35, 12
94, 66
12, 1
134, 48
95, 31
94, 35
189, 102
60, 1
336, 182
253, 118
219, 122
500, 152
20, 1
480, 304
117, 31
31, 1
153, 77
288, 109
47, 12
105, 68
201, 109
416, 255
406, 168
76, 30
315, 147
488, 324
109, 74
44, 34
229, 137
189, 133
70, 47
103, 49
72, 35
97, 58
413, 260
157, 78
92, 33
122, 80
35, 12
14, 1
149, 101
54, 28
43, 27
55, 1
52, 15
186, 84
60, 1
77, 27
492, 268
56, 32
201, 63
465, 224
34, 1
66, 35
108, 42
377, 168
72, 39
27, 1
154, 79
246, 116
44, 12
534, 287
67, 14
57, 37
240, 90
56, 16
211, 100
155, 81
877, 348
77, 34
193, 114
260, 102
156, 85
70, 47
89, 43
55, 1
458, 196
285, 141
37, 1
117, 75
103, 65
54, 25
89, 34
378, 210
80, 18
94, 46
292, 138
63, 16
64, 28
531, 341
92, 36
327, 134
460, 278
44, 1
77, 29
75, 25
169, 103
83, 56
95, 50
586, 298
106, 60
207, 117
44, 1
167, 77
39, 1
62, 36
353, 257
563, 295
85, 42
245, 96
386, 260
112, 45
559, 306
186, 61
110, 44
64, 31
166, 70
98, 39
301, 162
207, 121
87, 39
435, 167
59, 32
223, 126
68, 49
69, 13
421, 228
16, 1
593, 334
46, 1
227, 102
105, 46
178, 88
177, 65
83, 32
169, 83
171, 85
453, 274
153, 51
54, 29
50, 13
106, 67
71, 18
189, 102
81, 33
96, 71
437, 182
75, 1
270, 125
63, 42
241, 137
349, 218
531, 280
123, 84
72, 28
52, 23
143, 52
213, 90
81, 29
41, 1
138, 84
19, 1
109, 70
510, 264
194, 62
71, 47
39, 1
62, 19
133, 59
117, 72
33, 1
101, 32
185, 101
46, 1
83, 39
479, 253
139, 48
243, 122
94, 55
59, 16
100, 40
9, 1
459, 263
146, 87
168, 76
93, 39
165, 103
79, 47
183, 87
109, 76
167, 51
35, 12
312, 171
49, 15
225, 71
70, 32
88, 38
87, 55
488, 301
65, 16
298, 127
163, 119
359, 169
51, 1
66, 29
185, 121
38, 1
52, 20
152, 84
91, 43
246, 112
116, 63
155, 93
86, 46
335, 212
84, 27
211, 121
88, 62
23, 1
134, 55
68, 44
602, 336
127, 74
370, 204
88, 41
44, 23
110, 63
218, 140
41, 1
173, 140
104, 52
39, 12
369, 194
112, 65
191, 81
55, 16
43, 15
318, 124
33, 1
433, 280
89, 34
294, 172
79, 50
175, 100
100, 47
138, 74
348, 135
135, 73
158, 88
602, 281
64, 42
115, 69
86, 44
158, 90
170, 82
135, 76
47, 1
90, 53
140, 56
72, 27
88, 38
18, 1
68, 28
83, 56
168, 80
83, 36
21, 10
54, 1
530, 234
573, 381
70, 1
45, 1
656, 364
35, 1
145, 68
72, 33
614, 344
29, 1
91, 56
51, 21
145, 90
314, 163
341, 242
347, 230
43, 14
128, 65
230, 160
62, 35
41, 20
50, 35
148, 52
57, 47
109, 48
382, 124
91, 44
40, 24
78, 17
78, 45
47, 35
134, 51
241, 91
64, 33
48, 1
121, 39
118, 69
138, 63
246, 121
377, 190
284, 198
264, 101
97, 34
48, 34
132, 44
70, 36
60, 1
130, 45
127, 42
164, 110
39, 31
393, 140
277, 111
492, 289
72, 42
15, 1
41, 11
44, 1
291, 155
156, 89
286, 115
379, 239
343, 152
228, 115
130, 74
106, 74
308, 148
34, 1
480, 180
38, 1
313, 173
57, 17
35, 1
28, 1
100, 42
65, 1
41, 1
119, 41
128, 49
107, 33
459, 292
119, 69
211, 133
113, 40
97, 61
60, 27
22, 1
147, 65
399, 163
141, 56
57, 1
90, 39
131, 48
106, 48
51, 29
290, 109
158, 50
28, 1
51, 1
50, 35
46, 16
105, 51
41, 1
311, 147
73, 42
155, 111
265, 97
489, 246
427, 248
208, 89
243, 142
74, 46
25, 1
819, 301
167, 82
177, 93
438, 284
65, 30
162, 74
302, 138
101, 60
397, 168
74, 43
64, 19
119, 78
217, 103
410, 219
40, 1
69, 31
46, 1
449, 273
95, 65
46, 16
184, 145
178, 80
69, 24
330, 161
86, 64
77, 34
42, 1
411, 196
71, 13
35, 13
92, 18
219, 118
138, 80
104, 72
139, 74
37, 1
11, 1
298, 185
153, 82
181, 105
35, 1
78, 27
361, 184
83, 42
344, 144
228, 112
72, 41
58, 14
68, 38
68, 34
34, 1
99, 43
126, 50
152, 103
86, 64
275, 139
154, 74
162, 73
164, 109
223, 107
279, 135
151, 64
240, 116
145, 104
90, 55
457, 300
546, 246
88, 44
117, 50
87, 16
79, 47
81, 33
64, 29
53, 30
51, 31
81, 36
225, 85
99, 32
727, 336
33, 1
55, 13
127, 73
78, 43
73, 18
268, 142
156, 90
62, 25
236, 153
79, 58
235, 148
67, 27
322, 201
30, 1
35, 1
453, 128
185, 103
155, 86
363, 149
185, 90
395, 136
85, 41
102, 40
496, 154
109, 67
100, 72
210, 110
10, 1
80, 48
267, 111
42, 20
47, 27
188, 42
125, 60
100, 70
109, 70
295, 100
125, 77
114, 41
72, 33
92, 51
90, 63
158, 52
400, 237
60, 41
377, 226
265, 131
77, 46
99, 26
52, 1
125, 81
65, 32
217, 128
97, 53
24, 1
193, 106
172, 111
115, 57
326, 149
100, 33
33, 1
91, 50
313, 167
96, 48
72, 45
135, 86
104, 68
207, 154
203, 101
92, 37
17, 1
63, 44
35, 1
24, 1
80, 46
152, 58
593, 353
80, 59
148, 78
73, 35
119, 71
236, 101
129, 70
112, 74
109, 48
17, 1
272, 106
302, 136
120, 79
94, 47
466, 268
56, 34
122, 53
340, 133
567, 324
319, 186
396, 230
278, 132
105, 61
89, 32
136, 87
112, 68
42, 11
150, 91
103, 56
65, 38
96, 66
286, 168
55, 13
184, 111
185, 124
81, 33
150, 64
92, 52
63, 29
140, 44
140, 76
25, 1
134, 49
557, 202
103, 39
275, 138
285, 159
123, 47
52, 33
91, 42
115, 58
44, 1
57, 32
326, 197
85, 53
16, 1
81, 34
183, 92
566, 304
33, 1
124, 65
26, 1
39, 18
190, 83
366, 246
175, 76
468, 279
450, 260
150, 100
209, 99
135, 84
302, 166
178, 96
55, 34
40, 1
49, 1
95, 37
52, 41
103, 61
57, 19
21, 1
33, 13
144, 88
241, 137
132, 68
57, 30
84, 37
49, 25
90, 42
89, 48
75, 37
176, 53
94, 38
31, 1
245, 101
197, 63
97, 44
107, 60
37, 13
114, 72
280, 153
231, 149
347, 182
16, 1
467, 223
216, 128
62, 41
151, 82
39, 13
409, 242
217, 127
149, 90
121, 81
98, 40
19, 1
132, 90
247, 143
592, 341
89, 33
110, 41
54, 26
145, 53
85, 55
72, 33
703, 393
66, 52
203, 80
374, 201
419, 223
116, 56
65, 45
573, 328
432, 250
324, 161
172, 95
127, 64
298, 186
270, 115
216, 119
111, 45
32, 10
94, 64
81, 35
117, 44
562, 274
85, 37
390, 271
94, 39
75, 46
127, 48
22, 1
50, 1
273, 148
99, 56
697, 373
18, 1
273, 138
145, 71
220, 103
25, 1
129, 46
106, 76
71, 39
314, 167
32, 13
81, 55
137, 70
65, 23
433, 154
351, 253
125, 84
195, 98
40, 23
396, 158
58, 13
337, 133
74, 33
61, 28
250, 122
31, 10
122, 69
208, 118
92, 65
93, 54
285, 140
32, 1
105, 49
93, 41
519, 293
372, 148
43, 1
20, 1
256, 168
41, 1
503, 231
350, 183
312, 142
520, 220
66, 30
59, 41
81, 36
34, 1
110, 68
259, 118
58, 30
145, 50
452, 182
208, 112
190, 126
153, 45
43, 21
259, 178
188, 117
31, 1
28, 1
339, 147
256, 126
208, 106
74, 43
344, 197
65, 44
108, 40
253, 169
401, 140
183, 117
750, 352
115, 84
226, 107
452, 196
58, 34
18, 1
546, 322
68, 38
184, 107
322, 129
141, 84
47, 23
73, 45
406, 244
294, 135
78, 46
105, 39
163, 88
52, 1
72, 1
332, 171
455, 202
421, 142
493, 245
176, 90
110, 84
168, 121
415, 184
239, 158
161, 92
456, 246
149, 67
52, 17
120, 61
75, 50
72, 40
191, 118
23, 1
137, 78
66, 30
115, 57
154, 55
111, 47
138, 69
367, 147
409, 241
267, 109
86, 41
339, 200
382, 175
92, 61
156, 80
23, 1
125, 85
184, 89
90, 62
217, 98
261, 128
70, 31
269, 161
340, 217
279, 124
776, 349
123, 79
108, 77
105, 62
36, 12
24, 1
607, 276
46, 1
158, 81
22, 1
60, 32
110, 42
168, 98
112, 74
97, 60
200, 108
207, 119
86, 40
109, 45
47, 1
534, 280
148, 59
424, 268
69, 50
138, 46
23, 1
428, 228
111, 39
44, 1
67, 43
312, 204
88, 36
112, 45
77, 36
186, 118
35, 1
44, 21
309, 162
62, 28
167, 105
10, 1
78, 37
172, 90
669, 417
146, 82
204, 92
226, 102
380, 241
40, 1
102, 71
579, 351
92, 52
52, 1
106, 46
18, 1
80, 42
134, 92
163, 94
59, 27
228, 98
130, 44
66, 37
416, 268
508, 334
50, 20
472, 171
140, 48
193, 106
270, 151
118, 45
559, 339
196, 100
119, 83
82, 16
176, 103
450, 170
101, 43
288, 196
159, 81
68, 1
107, 44
42, 21
318, 150
105, 43
164, 55
94, 40
171, 108
61, 34
68, 38
87, 46
68, 44
85, 37
19, 1
67, 27
384, 241
21, 1
261, 136
30, 1
72, 41
218, 92
47, 15
81, 36
60, 35
494, 268
24, 1
44, 1
132, 71
74, 37
169, 95
92, 44
312, 184
67, 50
136, 71
79, 38
67, 31
288, 159
181, 109
362, 221
52, 36
135, 46
451, 210
112, 49
211, 106
197, 97
182, 94
367, 236
169, 91
110, 63
124, 48
58, 24
83, 34
444, 197
202, 81
27, 1
106, 78
324, 175
77, 48
49, 27
143, 83
119, 78
128, 60
104, 45
79, 46
55, 1
39, 14
86, 41
32, 1
557, 310
157, 70
109, 74
277, 109
101, 46
24, 1
134, 96
141, 60
83, 37
208, 143
219, 97
158, 62
162, 60
134, 55
102, 41
131, 46
79, 19
357, 159
153, 103
64, 29
27, 1
176, 104
11, 1
12, 1
113, 78
53, 10
109, 38
63, 1
69, 43
240, 125
70, 1
120, 82
116, 41
35, 22
354, 176
114, 62
386, 158
41, 1
190, 81
105, 70
96, 37
322, 164
333, 241
87, 50
451, 294
113, 49
581, 273
35, 12
174, 127
510, 293
74, 35
105, 65
356, 215
53, 1
27, 1
107, 65
196, 55
221, 121
67, 21
46, 1
69, 47
92, 34
154, 61
91, 35
239, 132
149, 114
73, 41
31, 11
28, 1
78, 19
50, 1
176, 102
123, 72
55, 1
316, 192
502, 235
48, 27
474, 252
63, 29
122, 75
370, 142
26, 1
71, 29
452, 166
95, 52
162, 89
414, 150
36, 1
34, 16
63, 28
111, 48
80, 20
24, 1
77, 41
51, 19
136, 90
228, 113
36, 1
68, 45
142, 63
131, 46
44, 1
14, 1
77, 40
332, 144
59, 27
541, 265
58, 15
181, 101
34, 1
90, 37
118, 63
156, 55
367, 144
30, 1
63, 27
543, 267
322, 202
201, 130
34, 1
69, 29
58, 43
91, 64
59, 25
91, 47
42, 23
102, 51
24, 1
139, 78
430, 265
97, 37
229, 107
59, 17
75, 15
145, 99
424, 194
112, 83
26, 1
87, 69
391, 155
93, 35
105, 51
420, 227
111, 64
540, 166
428, 233
38, 1
42, 1
136, 77
19, 1
76, 27
143, 99
175, 117
100, 58
418, 264
73, 35
312, 113
358, 123
18, 1
162, 92
136, 82
210, 111
92, 43
144, 54
602, 372
49, 1
220, 98
61, 29
102, 30
290, 178
101, 48
90, 63
68, 34
192, 91
115, 36
187, 104
38, 18
79, 37
622, 370
35, 13
109, 62
277, 142
406, 241
222, 141
334, 114
328, 128
270, 168
139, 75
117, 58
53, 25
47, 1
123, 52
53, 35
92, 46
40, 1
91, 45
89, 54
210, 134
236, 123
122, 44
92, 43
85, 43
206, 136
701, 275
32, 1
441, 173
159, 98
50, 17
79, 29
67, 28
98, 54
51, 29
299, 138
37, 19
183, 95
307, 148
75, 44
79, 42
125, 72
93, 49
208, 96
50, 1
210, 114
62, 29
529, 241
164, 109
359, 188
176, 96
71, 39
599, 357
36, 1
113, 72
207, 116
126, 53
204, 114
28, 12
440, 193
88, 31
68, 38
139, 50
47, 1
20, 1
362, 130
115, 73
50, 30
333, 149
127, 42
123, 50
98, 54
339, 191
107, 41
634, 383
63, 1
84, 34
116, 85
211, 113
233, 113
116, 70
183, 100
88, 35
171, 78
39, 11
145, 78
258, 108
246, 110
147, 84
453, 302
113, 72
50, 24
39, 1
138, 91
87, 36
296, 151
44, 1
105, 45
525, 247
117, 48
160, 104
63, 37
96, 63
529, 295
527, 284
35, 19
84, 49
83, 45
65, 33
107, 67
237, 117
44, 1
35, 1
34, 1
59, 31
38, 1
57, 27
21, 1
94, 50
123, 50
97, 34
121, 43
88, 61
40, 10
96, 52
45, 1
158, 70
100, 68
43, 27
50, 25
55, 32
318, 135
132, 86
72, 51
415, 184
434, 334
69, 33
19, 1
101, 36
149, 39
95, 60
109, 63
161, 89
70, 35
415, 133
99, 38
34, 1
468, 257
179, 102
70, 55
144, 83
79, 43
167, 68
187, 87
191, 87
46, 30
473, 316
24, 1
16, 1
197, 55
341, 153
56, 27
83, 52
71, 40
101, 64
149, 86
39, 1
228, 157
402, 162
146, 57
216, 112
147, 87
97, 47
127, 79
395, 150
56, 35
22, 1
101, 60
14, 1
65, 33
71, 39
587, 286
536, 325
42, 1
630, 312
38, 1
99, 53
86, 60
41, 1
40, 19
37, 12
66, 29
44, 24
111, 63
59, 27
463, 308
66, 35
54, 1
29, 1
269, 134
75, 31
95, 46
115, 74
411, 174
182, 103
47, 27
479, 185
31, 1
342, 111
402, 208
213, 122
170, 100
125, 62
144, 50
83, 46
103, 46
10, 1
142, 49
105, 38
132, 49
56, 1
133, 50
60, 32
853, 419
72, 41
307, 132
501, 256
196, 115
119, 43
343, 140
88, 30
436, 268
158, 80
61, 16
71, 14
64, 28
146, 54
361, 143
342, 236
39, 1
65, 42
42, 1
175, 92
422, 168
43, 18
47, 21
74, 34
97, 33
125, 51
174, 120
174, 103
48, 20
146, 90
73, 39
368, 143
34, 11
87, 50
97, 66
95, 45
144, 75
295, 159
160, 102
66, 40
22, 1
229, 140
49, 27
203, 120
76, 33
116, 73
112, 48
122, 46
69, 32
97, 40
411, 261
52, 14
51, 1
80, 39
39, 1
161, 103
171, 92
132, 49
97, 67
55, 13
169, 113
208, 123
154, 77
34, 1
324, 137
57, 1
107, 43
174, 91
97, 46
78, 36
274, 139
63, 20
105, 40
69, 32
77, 51
71, 36
25, 1
94, 59
56, 18
68, 33
60, 24
92, 42
136, 48
59, 15
159, 46
129, 58
123, 47
447, 268
40, 1
413, 270
398, 246
388, 229
77, 49
245, 135
208, 106
79, 53
111, 41
291, 138
47, 1
72, 40
36, 1
112, 45
260, 121
115, 56
44, 1
846, 397
22, 1
458, 165
212, 152
431, 120
47, 1
33, 1
137, 63
153, 50
142, 72
150, 87
89, 69
350, 171
425, 304
354, 213
67, 1
106, 42
330, 154
123, 50
39, 20
415, 261
122, 72
120, 62
22, 1
48, 1
83, 44
110, 42
38, 1
187, 97
46, 1
92, 40
131, 81
49, 32
121, 46
303, 178
66, 38
169, 116
57, 28
221, 63
98, 43
322, 138
208, 107
286, 132
67, 47
78, 43
493, 277
302, 197
127, 77
122, 49
70, 42
114, 56
261, 113
98, 71
149, 53
141, 93
102, 40
74, 33
232, 119
291, 118
76, 38
66, 16
387, 190
40, 1
257, 107
47, 24
31, 11
15, 1
148, 104
104, 79
193, 116
31, 1
112, 71
102, 73
267, 131
193, 50
45, 15
441, 223
150, 54
356, 153
144, 58
81, 50
25, 1
14, 1
54, 24
28, 1
46, 26
87, 54
112, 58
43, 15
105, 64
381, 182
156, 79
54, 22
215, 136
75, 42
33, 8
41, 11
62, 44
335, 179
43, 1
96, 34
66, 1
125, 60
114, 43
380, 224
159, 106
63, 31
94, 50
44, 13
458, 305
89, 39
358, 246
28, 1
102, 53
52, 1
51, 12
34, 1
96, 61
142, 81
110, 65
88, 38
131, 42
394, 200
81, 61
166, 115
117, 45
53, 12
98, 29
351, 145
55, 33
179, 83
121, 75
159, 89
64, 1
64, 30
111, 67
81, 36
99, 46
131, 51
32, 1
625, 347
94, 31
65, 48
272, 121
236, 134
403, 114
160, 81
161, 90
86, 44
501, 237
64, 33
238, 138
360, 217
79, 39
58, 29
52, 14
149, 87
81, 40
34, 11
277, 181
74, 51
14, 1
30, 1
140, 72
102, 44
315, 133
405, 269
37, 13
424, 264
96, 57
74, 42
149, 57
195, 114
47, 12
117, 68
222, 122
340, 181
46, 1
73, 35
123, 67
26, 1
67, 33
386, 240
39, 1
87, 56
134, 79
21, 1
84, 33
75, 45
75, 1
615, 321
33, 1
135, 76
89, 51
169, 49
367, 255
42, 1
122, 68
247, 138
218, 60
602, 303
52, 13
108, 56
43, 1
191, 87
31, 1
486, 258
97, 42
161, 95
55, 1
214, 149
24, 1
329, 155
185, 63
276, 134
444, 190
188, 81
316, 156
41, 29
125, 55
135, 50
120, 74
56, 1
302, 198
155, 58
86, 57
19, 1
179, 68
79, 54
396, 235
257, 131
602, 209
419, 280
22, 1
863, 494
464, 143
79, 41
62, 14
89, 52
78, 55
105, 68
10, 1
76, 32
124, 51
52, 24
140, 50
19, 1
114, 71
98, 40
90, 63
65, 48
98, 69
114, 46
60, 38
594, 316
305, 211
18, 1
46, 20
46, 1
98, 42
106, 69
637, 355
47, 1
125, 69
77, 34
161, 51
120, 42
104, 44
77, 17
187, 76
178, 63
87, 62
107, 71
124, 90
32, 1
74, 32
114, 72
63, 43
126, 72
24, 1
116, 73
164, 77
85, 51
282, 154
507, 135
544, 326
65, 28
40, 17
75, 41
110, 78
119, 80
52, 37
137, 68
72, 46
245, 113
166, 90
461, 294
105, 35
105, 48
92, 39
193, 87
21, 1
97, 32
60, 35
48, 31
178, 85
232, 125
129, 47
27, 1
64, 15
48, 35
114, 74
93, 41
93, 42
385, 207
148, 59
256, 92
37, 1
453, 258
37, 10
108, 48
128, 71
256, 136
154, 59
48, 26
278, 164
82, 33
55, 17
20, 1
179, 108
119, 83
103, 46
90, 59
173, 117
20, 1
99, 45
180, 65
76, 33
154, 104
289, 114
95, 37
183, 77
128, 73
119, 49
317, 137
297, 131
556, 356
251, 125
56, 32
94, 33
36, 1
10, 1
25, 1
46, 21
87, 57
244, 128
162, 81
158, 80
98, 46
81, 32
71, 31
25, 1
477, 292
134, 40
753, 340
71, 52
163, 95
82, 34
616, 334
151, 96
178, 103
119, 41
75, 40
136, 57
132, 43
143, 108
41, 1
142, 73
96, 64
68, 48
79, 36
114, 68
63, 29
156, 52
120, 65
32, 1
242, 109
64, 1
68, 33
105, 58
62, 1
95, 50
105, 55
32, 1
99, 41
207, 95
105, 49
30, 1
181, 93
367, 211
39, 13
77, 43
144, 80
125, 53
240, 148
354, 245
522, 259
249, 130
102, 65
330, 190
361, 207
110, 54
181, 103
430, 256
64, 47
69, 41
45, 1
111, 40
123, 48
226, 174
642, 309
112, 73
87, 41
85, 45
60, 1
74, 27
103, 45
231, 99
388, 168
39, 1
171, 91
161, 97
298, 168
90, 37
149, 56
58, 35
241, 97
85, 1
65, 15
178, 87
44, 1
31, 11
127, 83
66, 33
93, 59
81, 54
160, 110
78, 47
601, 396
24, 1
111, 46
332, 153
57, 35
132, 66
89, 52
295, 129
37, 1
488, 190
151, 76
36, 1
108, 41
27, 1
47, 29
89, 35
116, 62
71, 35
62, 1
50, 14
629, 350
103, 41
22, 10
22, 1
90, 40
51, 1
254, 137
99, 62
68, 35
343, 154
470, 273
164, 76
56, 45
449, 204
38, 1
175, 105
125, 63
62, 1
99, 42
44, 1
77, 56
171, 83
185, 108
108, 38
823, 444
126, 47
465, 285
48, 24
154, 89
701, 305
18, 1
125, 71
47, 1
248, 116
484, 185
87, 60
35, 13
80, 38
78, 33
346, 175
106, 72
137, 71
70, 41
110, 16
113, 71
96, 76
696, 357
157, 73
47, 21
211, 101
234, 108
481, 297
423, 205
123, 76
191, 62
196, 140
37, 10
97, 45
57, 25
114, 66
96, 52
284, 209
219, 106
119, 68
114, 40
179, 94
155, 66
267, 141
218, 114
115, 50
123, 69
88, 63
88, 32
537, 349
268, 164
240, 128
303, 176
36, 1
401, 219
104, 67
105, 55
290, 122
62, 39
182, 142
539, 293
515, 190
46, 1
111, 57
617, 346
395, 235
528, 215
49, 1
109, 55
199, 105
28, 1
25, 1
174, 64
238, 117
109, 57
281, 133
69, 35
127, 77
73, 44
88, 35
54, 1
259, 168
153, 61
97, 67
72, 37
171, 85
204, 91
399, 163
433, 166
84, 35
180, 82
466, 282
141, 84
596, 331
445, 138
67, 33
112, 69
101, 58
38, 1
89, 30
134, 40
91, 37
113, 42
101, 31
20, 1
103, 59
316, 144
50, 22
266, 140
74, 30
345, 147
77, 36
91, 67
81, 53
108, 63
172, 101
142, 60
334, 209
241, 134
135, 68
557, 290
114, 68
19, 1
326, 164
460, 232
80, 50
644, 323
16, 1
53, 1
72, 45
64, 35
464, 119
40, 14
50, 1
322, 124
52, 29
20, 1
102, 66
72, 39
62, 23
67, 29
53, 25
203, 92
107, 42
90, 65
240, 111
201, 125
25, 15
352, 154
306, 134
262, 156
181, 97
192, 101
67, 41
338, 168
123, 76
50, 29
103, 34
229, 99
27, 1
458, 226
239, 102
54, 20
49, 1
62, 45
198, 98
193, 52
593, 382
64, 34
390, 269
35, 22
101, 35
281, 159
72, 37
99, 40
328, 193
89, 33
120, 43
74, 52
48, 28
379, 255
58, 13
83, 37
94, 32
193, 73
54, 32
267, 144
145, 80
85, 35
35, 12
133, 66
66, 35
217, 100
77, 36
171, 109
59, 32
642, 303
41, 1
41, 1
134, 83
74, 1
33, 12
72, 40
44, 24
239, 131
102, 65
155, 106
39, 1
205, 125
89, 34
190, 109
526, 321
89, 39
80, 47
225, 96
78, 33
178, 101
27, 1
200, 132
135, 72
228, 146
282, 122
642, 373
47, 21
156, 109
320, 202
98, 30
27, 1
196, 48
128, 82
47, 1
359, 229
39, 1
183, 63
97, 35
212, 91
186, 117
278, 136
117, 56
147, 59
136, 40
102, 80
64, 50
60, 40
88, 44
43, 13
103, 43
69, 13
161, 92
457, 283
311, 205
149, 69
52, 1
43, 1
93, 40
71, 31
48, 1
37, 26
63, 24
129, 46
60, 1
25, 1
389, 229
65, 26
68, 16
55, 25
40, 1
122, 45
96, 60
23, 1
86, 53
62, 16
92, 36
83, 54
130, 42
126, 41
102, 47
151, 53
110, 57
74, 59
28, 1
161, 78
27, 1
124, 73
123, 43
186, 97
107, 38
141, 47
82, 37
143, 43
51, 1
136, 104
46, 1
154, 42
101, 61
370, 157
96, 44
151, 83
480, 187
197, 92
267, 120
62, 31
122, 69
280, 104
38, 1
104, 44
38, 1
591, 257
145, 90
53, 31
75, 31
59, 31
74, 31
276, 131
55, 27
519, 243
238, 141
157, 82
33, 1
144, 43
118, 41
29, 1
81, 36
152, 46
98, 41
201, 99
107, 32
161, 97
102, 37
49, 25
126, 46
393, 244
453, 169
344, 240
104, 43
84, 47
191, 95
207, 138
86, 37
160, 109
27, 1
35, 1
315, 199
54, 1
174, 84
167, 59
182, 126
176, 109
384, 180
488, 202
365, 233
155, 75
80, 30
205, 77
368, 273
69, 50
542, 293
169, 97
131, 48
74, 1
163, 53
619, 272
79, 1
14, 1
325, 204
62, 33
24, 1
172, 59
553, 315
36, 1
18, 5
34, 10
120, 84
89, 41
140, 71
72, 53
325, 200
84, 17
212, 95
43, 1
30, 1
362, 231
77, 35
63, 1
171, 91
42, 19
200, 106
165, 82
174, 117
91, 53
105, 46
171, 105
293, 161
168, 113
146, 71
143, 85
47, 31
153, 52
134, 45
74, 38
120, 50
191, 104
61, 29
118, 32
151, 58
82, 57
271, 123
59, 1
45, 1
23, 1
299, 128
67, 34
23, 1
36, 1
461, 173
115, 81
56, 41
39, 1
128, 85
268, 154
77, 50
246, 129
204, 81
387, 202
54, 35
152, 103
94, 39
375, 156
126, 70
64, 32
124, 73
49, 14
588, 251
24, 9
94, 60
164, 105
350, 172
62, 35
131, 52
453, 280
94, 42
21, 1
244, 111
63, 25
27, 1
66, 18
108, 68
138, 92
168, 106
132, 53
35, 13
71, 45
117, 84
710, 366
634, 344
251, 123
207, 118
112, 62
34, 1
186, 149
297, 141
59, 26
82, 34
63, 1
34, 1
198, 110
107, 50
78, 41
127, 45
69, 34
416, 256
313, 146
107, 49
128, 68
209, 128
51, 1
463, 244
67, 31
134, 73
41, 1
70, 1
37, 12
198, 113
39, 14
79, 46
86, 40
437, 157
73, 48
72, 54
177, 105
82, 32
43, 22
439, 188
124, 46
619, 303
52, 31
127, 66
554, 313
113, 39
109, 63
601, 191
103, 40
152, 84
9, 1
323, 175
69, 42
176, 92
44, 24
236, 158
103, 61
92, 36
831, 527
154, 108
79, 37
166, 57
80, 57
150, 58
81, 34
14, 1
19, 1
118, 75
29, 1
72, 53
685, 342
77, 41
299, 177
61, 37
217, 146
45, 12
124, 52
67, 29
163, 81
134, 42
46, 1
670, 408
614, 396
43, 1
87, 16
108, 54
90, 64
180, 144
125, 42
236, 130
123, 63
412, 275
146, 108
405, 161
490, 251
402, 191
388, 228
49, 12
170, 106
145, 91
398, 263
67, 16
182, 106
89, 34
154, 79
75, 29
99, 57
89, 49
65, 42
68, 46
196, 92
121, 47
92, 1
95, 49
216, 126
78, 31
77, 33
268, 126
120, 46
47, 1
70, 35
64, 42
510, 317
55, 1
102, 40
89, 31
104, 50
91, 56
91, 37
85, 58
74, 41
50, 14
124, 68
352, 138
448, 277
153, 65
22, 1
81, 28
56, 34
109, 60
590, 377
60, 27
97, 76
244, 110
338, 140
74, 31
93, 36
384, 193
111, 76
38, 11
212, 112
81, 49
80, 48
54, 1
51, 1
58, 37
203, 81
74, 43
112, 42
41, 1
111, 57
266, 132
103, 46
130, 102
67, 34
297, 157
29, 1
21, 1
435, 286
120, 69
82, 54
303, 190
97, 44
118, 49
87, 35
193, 99
45, 1
83, 31
689, 454
313, 193
53, 1
16, 1
38, 12
27, 1
116, 45
88, 54
125, 81
83, 53
155, 88
333, 208
194, 100
163, 90
355, 250
68, 38
61, 42
601, 305
66, 34
60, 1
547, 344
51, 14
160, 49
45, 1
420, 205
433, 266
360, 156
65, 36
117, 80
78, 43
190, 122
83, 54
141, 83
80, 35
143, 89
91, 50
48, 23
87, 41
245, 155
51, 25
85, 49
60, 16
13, 1
57, 16
51, 26
83, 39
491, 294
20, 1
27, 1
473, 276
132, 48
75, 45
35, 13
96, 59
35, 1
553, 348
157, 56
24, 1
120, 46
148, 48
28, 1
165, 82
72, 39
159, 53
91, 40
32, 10
100, 50
194, 96
35, 13
231, 135
54, 30
79, 38
120, 48
44, 1
199, 58
82, 42
89, 70
32, 1
141, 45
42, 1
432, 175
579, 321
504, 284
476, 267
226, 105
102, 46
13, 1
178, 94
82, 37
38, 16
180, 93
141, 106
79, 41
151, 73
408, 135
55, 16
270, 159
269, 151
184, 91
580, 281
26, 1
551, 333
264, 111
139, 56
85, 56
170, 44
79, 19
30, 1
238, 115
134, 79
80, 48
237, 104
220, 151
25, 1
84, 36
146, 81
71, 33
45, 21
522, 248
99, 36
56, 1
57, 18
90, 46
92, 45
100, 54
56, 26
103, 57
33, 1
100, 39
283, 168
138, 53
85, 33
41, 15
142, 82
114, 71
27, 9
131, 79
494, 289
22, 1
149, 79
38, 1
70, 31
111, 59
118, 47
219, 101
513, 359
142, 87
101, 60
74, 15
288, 205
86, 47
60, 27
82, 16
397, 161
31, 1
107, 64
123, 81
19, 1
256, 159
55, 37
110, 62
91, 54
114, 74
206, 84
165, 111
81, 51
280, 141
279, 133
50, 1
718, 247
43, 1
43, 1
118, 62
86, 51
393, 285
343, 179
91, 21
39, 18
23, 1
52, 32
112, 64
67, 53
26, 1
36, 1
74, 17
498, 208
90, 35
112, 78
75, 17
217, 121
89, 49
450, 317
51, 31
142, 39
119, 56
110, 72
69, 34
87, 42
327, 150
106, 49
22, 1
510, 233
197, 113
180, 94
146, 82
217, 128
43, 1
47, 23
483, 189
77, 42
22, 1
395, 245
49, 1
440, 175
161, 119
59, 39
86, 56
194, 119
86, 37
57, 23
34, 1
50, 16
88, 45
36, 1
61, 27
17, 1
44, 1
118, 45
60, 13
115, 53
92, 52
60, 29
114, 51
514, 332
89, 54
43, 26
28, 1
113, 48
621, 303
77, 20
40, 1
78, 30
117, 72
177, 109
54, 29
65, 42
48, 30
332, 162
18, 1
33, 1
538, 370
121, 38
62, 16
229, 137
599, 195
140, 49
60, 34
152, 88
24, 1
51, 1
36, 13
59, 33
576, 274
151, 46
389, 158
132, 53
337, 117
162, 88
60, 16
82, 49
57, 14
321, 139
115, 69
251, 123
162, 89
61, 33
91, 31
73, 30
39, 1
40, 14
88, 47
345, 194
209, 94
161, 86
98, 56
143, 96
324, 116
245, 136
43, 32
103, 59
32, 1
127, 62
118, 60
33, 1
379, 238
111, 71
55, 26
38, 1
125, 84
70, 1
204, 89
199, 104
75, 29
88, 44
534, 178
112, 57
133, 99
86, 29
403, 255
26, 9
85, 41
158, 93
337, 230
593, 285
91, 33
396, 282
68, 27
56, 15
43, 26
92, 61
277, 103
156, 93
102, 42
93, 45
82, 63
88, 53
117, 34
76, 39
171, 114
433, 192
125, 80
153, 50
79, 40
29, 1
106, 61
36, 1
164, 107
123, 46
463, 270
94, 32
342, 152
501, 338
330, 196
110, 66
212, 155
215, 100
67, 38
47, 1
125, 62
46, 29
118, 79
125, 94
30, 1
47, 14
224, 104
73, 32
183, 107
310, 176
71, 17
153, 110
175, 94
115, 46
90, 38
92, 40
125, 56
357, 185
38, 24
32, 1
137, 47
99, 42
231, 178
114, 60
692, 450
51, 24
94, 46
256, 133
146, 87
135, 63
110, 60
116, 81
58, 39
73, 27
74, 28
491, 277
250, 128
83, 39
70, 51
30, 1
106, 38
90, 40
200, 101
61, 15
27, 8
96, 71
133, 62
95, 15
68, 32
33, 1
472, 318
518, 220
187, 60
121, 51
108, 44
444, 211
67, 44
27, 1
183, 89
106, 35
484, 262
130, 89
38, 1
115, 78
348, 135
83, 33
66, 36
121, 76
45, 27
67, 28
65, 20
181, 104
194, 102
310, 203
71, 27
39, 1
121, 44
55, 21
136, 89
71, 40
73, 20
81, 58
67, 1
51, 26
141, 69
98, 44
455, 297
62, 27
93, 39
172, 89
50, 24
47, 20
55, 15
130, 64
145, 88
256, 133
398, 205
176, 49
41, 25
120, 68
86, 26
34, 1
239, 122
125, 63
12, 1
279, 174
133, 44
125, 57
122, 85
55, 27
172, 112
211, 123
322, 190
119, 44
283, 142
113, 76
88, 48
57, 36
218, 120
117, 66
306, 141
46, 1
84, 60
156, 83
108, 39
29, 1
153, 58
62, 42
27, 1
175, 82
68, 51
170, 90
302, 155
255, 95
125, 82
289, 147
99, 56
362, 156
339, 138
89, 35
154, 71
42, 1
28, 15
27, 1
114, 43
59, 1
101, 63
68, 31
164, 88
301, 178
74, 33
37, 1
152, 83
224, 133
149, 74
74, 21
461, 319
157, 63
366, 219
91, 30
96, 53
124, 107
116, 44
272, 152
35, 1
172, 94
349, 232
95, 34
316, 125
47, 29
536, 295
361, 189
84, 45
151, 85
66, 29
321, 182
119, 49
41, 1
211, 105
241, 126
133, 81
38, 1
267, 106
105, 41
358, 142
103, 52
283, 116
132, 76
134, 57
48, 16
27, 1
109, 68
106, 65
93, 36
139, 90
129, 54
33, 1
110, 40
191, 122
46, 35
186, 75
248, 176
540, 258
278, 124
143, 76
24, 1
24, 1
182, 94
228, 97
140, 51
557, 239
56, 31
118, 48
149, 91
55, 30
102, 44
183, 100
116, 64
233, 120
212, 100
81, 38
21, 1
75, 35
40, 1
72, 41
75, 40
86, 47
67, 33
33, 1
35, 1
72, 35
51, 14
115, 45
152, 92
530, 340
45, 25
134, 50
122, 46
80, 29
22, 1
175, 65
151, 73
106, 41
38, 1
72, 48
89, 40
58, 28
447, 247
272, 122
353, 156
37, 12
194, 99
50, 1
138, 60
124, 50
276, 189
107, 42
251, 145
66, 41
279, 107
53, 12
545, 353
50, 1
243, 107
100, 68
87, 53
337, 213
444, 254
286, 150
65, 40
76, 36
40, 1
90, 51
74, 44
149, 71
69, 32
61, 42
173, 91
368, 235
166, 72
503, 241
379, 143
22, 1
194, 105
89, 33
15, 1
106, 48
380, 293
179, 106
442, 276
463, 184
100, 45
123, 45
51, 1
49, 23
156, 102
38, 1
502, 279
105, 47
44, 29
270, 196
153, 53
52, 32
43, 1
83, 60
203, 94
208, 126
341, 150
56, 42
76, 49
212, 109
277, 125
67, 38
127, 50
102, 46
210, 141
87, 37
78, 53
68, 32
106, 39
121, 47
125, 68
472, 241
105, 67
145, 73
54, 1
41, 12
160, 55
63, 37
357, 154
104, 75
40, 1
335, 131
193, 120
561, 362
104, 47
27, 1
122, 79
449, 200
51, 27
283, 146
69, 25
63, 31
52, 31
181, 112
112, 38
39, 24
102, 47
26, 12
43, 11
63, 1
205, 115
42, 1
67, 25
76, 42
529, 196
51, 14
52, 29
160, 98
44, 11
617, 363
43, 16
79, 40
82, 42
207, 101
421, 258
62, 32
73, 1
96, 34
100, 36
198, 102
51, 24
200, 104
147, 59
59, 30
120, 20
129, 50
77, 49
128, 43
44, 1
81, 51
59, 25
150, 90
85, 29
114, 34
119, 42
148, 75
162, 105
36, 12
89, 46
112, 70
11, 1
54, 28
24, 1
86, 41
58, 22
41, 1
37, 1
23, 1
53, 23
425, 258
492, 362
180, 112
76, 56
179, 51
330, 207
201, 114
265, 139
383, 254
385, 217
652, 431
80, 55
260, 158
218, 123
123, 71
116, 39
79, 32
136, 60
45, 13
65, 30
16, 1
33, 10
192, 90
165, 100
212, 119
41, 1
79, 48
44, 20
109, 70
100, 44
19, 1
49, 1
74, 36
111, 48
41, 1
43, 1
43, 1
196, 120
123, 47
197, 100
76, 49
27, 1
111, 65
81, 58
246, 128
134, 43
194, 110
133, 73
488, 321
75, 34
84, 39
217, 125
83, 53
156, 90
34, 1
204, 108
373, 224
413, 162
70, 16
64, 32
133, 80
140, 76
127, 87
524, 200
134, 72
62, 49
155, 77
176, 60
179, 94
132, 84
248, 140
282, 79
141, 61
402, 215
438, 273
140, 50
110, 53
52, 16
48, 23
145, 85
229, 137
400, 153
35, 1
247, 150
123, 76
88, 37
33, 1
95, 38
29, 1
40, 1
179, 94
442, 220
707, 430
148, 45
76, 36
81, 33
117, 46
122, 55
101, 17
411, 145
75, 28
137, 51
50, 23
347, 234
155, 61
50, 1
268, 119
32, 1
87, 42
420, 171
203, 104
59, 30
191, 130
299, 128
64, 41
220, 96
71, 29
175, 95
54, 17
73, 39
192, 118
278, 133
31, 18
48, 31
81, 32
76, 39
240, 66
141, 47
582, 317
93, 32
113, 58
50, 34
35, 1
223, 120
45, 14
246, 149
76, 36
75, 38
133, 68
86, 52
640, 349
107, 39
257, 132
376, 215
166, 95
221, 118
197, 50
429, 138
167, 104
83, 19
124, 46
150, 92
297, 160
183, 96
313, 206
531, 195
512, 200
121, 83
154, 52
735, 380
37, 13
222, 105
93, 42
52, 14
88, 60
84, 30
77, 35
44, 14
101, 42
86, 55
35, 1
18, 1
123, 36
366, 215
171, 104
97, 36
69, 32
29, 1
66, 45
837, 516
386, 225
71, 45
161, 99
155, 92
174, 90
299, 151
46, 34
93, 43
110, 76
94, 63
88, 42
67, 30
157, 62
356, 141
277, 137
114, 53
179, 69
106, 78
89, 36
362, 183
38, 11
466, 283
42, 14
35, 1
208, 135
179, 96
142, 81
48, 31
9, 1
423, 131
101, 64
57, 32
207, 86
79, 29
214, 115
72, 55
189, 106
101, 37
130, 83
289, 133
206, 114
70, 33
53, 1
65, 37
71, 41
168, 103
129, 69
451, 311
47, 26
243, 130
82, 44
104, 68
66, 45
161, 54
223, 132
30, 9
43, 1
303, 141
142, 89
138, 55
76, 40
105, 57
305, 152
407, 161
26, 1
388, 258
80, 34
46, 1
197, 118
83, 48
101, 30
135, 50
113, 77
135, 45
155, 81
462, 179
120, 53
33, 1
46, 15
92, 62
65, 41
190, 109
24, 1
122, 68
80, 39
141, 63
33, 13
452, 259
81, 14
89, 54
197, 151
53, 31
120, 39
71, 55
204, 124
110, 50
82, 35
82, 56
120, 65
91, 37
102, 45
78, 54
30, 1
82, 39
95, 63
47, 18
159, 78
113, 75
649, 306
29, 1
59, 29
560, 262
276, 129
79, 53
541, 329
96, 25
156, 92
636, 257
129, 71
79, 36
412, 145
164, 95
9, 1
90, 36
74, 34
134, 81
64, 16
366, 139
332, 135
110, 67
139, 54
282, 166
52, 30
77, 38
211, 111
268, 146
125, 44
87, 62
283, 160
210, 141
40, 13
75, 31
689, 388
39, 22
47, 36
97, 43
329, 198
373, 224
78, 41
237, 134
67, 42
108, 60
270, 121
171, 49
341, 124
22, 9
71, 1
28, 8
115, 54
210, 80
101, 59
58, 44
189, 114
47, 31
169, 58
160, 85
20, 1
136, 69
68, 31
30, 1
141, 56
147, 93
43, 1
61, 1
98, 65
17, 1
388, 260
44, 30
58, 16
155, 55
145, 73
117, 60
47, 13
114, 39
60, 44
88, 57
134, 100
135, 99
32, 1
42, 1
84, 37
18, 1
119, 69
364, 124
230, 117
124, 43
142, 54
365, 144
105, 63
113, 43
42, 1
206, 96
88, 62
467, 243
85, 38
74, 43
102, 45
336, 167
370, 129
267, 128
71, 23
33, 12
93, 57
19, 1
149, 65
279, 133
97, 38
65, 1
18, 1
326, 82
51, 28
133, 80
106, 67
19, 1
141, 49
412, 264
90, 36
81, 56
129, 83
85, 40
345, 215
75, 32
65, 32
75, 34
39, 1
52, 22
51, 14
245, 135
67, 30
64, 38
115, 41
267, 148
246, 87
69, 33
244, 117
36, 13
244, 118
288, 169
443, 280
131, 78
37, 1
77, 23
52, 1
175, 54
459, 145
81, 50
124, 50
148, 55
61, 41
196, 127
37, 12
52, 22
20, 1
53, 1
65, 38
40, 13
177, 74
111, 66
67, 30
28, 14
20, 1
41, 13
75, 45
131, 85
131, 74
212, 111
63, 1
232, 153
168, 121
340, 152
402, 248
197, 76
452, 190
497, 258
16, 1
71, 31
134, 58
27, 1
369, 213
21, 1
511, 280
254, 108
222, 146
38, 1
161, 74
272, 153
452, 291
292, 149
487, 238
82, 41
53, 39
669, 279
306, 141
99, 45
103, 64
215, 144
128, 97
133, 48
302, 122
56, 31
746, 341
66, 1
73, 40
611, 352
103, 66
129, 78
305, 143
134, 59
235, 147
57, 32
38, 1
69, 30
48, 14
339, 207
48, 27
86, 55
104, 38
284, 98
166, 93
731, 311
617, 388
186, 78
113, 60
64, 16
162, 56
219, 104
75, 48
567, 358
355, 225
52, 24
121, 50
252, 113
94, 57
134, 51
139, 82
123, 40
314, 131
76, 39
116, 80
56, 36
364, 142
424, 221
541, 245
160, 91
238, 159
174, 81
205, 125
47, 1
90, 51
183, 56
116, 53
84, 47
192, 61
515, 294
82, 36
40, 12
476, 289
267, 171
72, 39
134, 73
98, 28
73, 45
37, 1
124, 71
66, 42
76, 35
111, 61
82, 41
85, 61
197, 84
514, 187
169, 75
125, 50
66, 32
183, 95
365, 180
50, 1
635, 364
44, 23
241, 168
149, 86
322, 172
55, 1
289, 121
62, 1
52, 26
215, 93
81, 50
203, 106
224, 119
99, 37
177, 86
44, 1
120, 62
98, 39
36, 1
161, 87
157, 51
181, 55
79, 34
59, 15
641, 279
83, 32
455, 259
91, 60
453, 258
121, 47
110, 64
203, 100
57, 25
195, 83
86, 34
107, 45
142, 58
45, 1
266, 111
379, 186
453, 242
36, 1
166, 86
621, 379
581, 388
216, 56
225, 131
175, 50
89, 70
70, 41
76, 52
95, 35
44, 23
570, 329
128, 91
636, 355
354, 236
255, 124
116, 46
61, 14
82, 16
522, 316
31, 1
85, 41
57, 32
223, 109
572, 286
64, 29
39, 17
130, 77
31, 1
25, 1
249, 79
109, 62
43, 1
50, 1
103, 39
147, 47
126, 81
178, 97
17, 1
208, 122
103, 23
101, 55
112, 54
246, 131
46, 29
40, 17
76, 50
33, 1
76, 28
99, 46
118, 66
37, 1
73, 45
112, 63
235, 122
261, 133
145, 42
91, 36
102, 53
93, 35
198, 91
162, 56
94, 30
416, 217
86, 56
47, 1
53, 29
76, 28
311, 159
102, 70
252, 111
106, 37
615, 210
154, 86
86, 40
98, 33
115, 55
115, 83
191, 104
135, 75
97, 72
165, 119
169, 54
58, 21
384, 167
151, 87
191, 96
510, 188
108, 49
318, 133
68, 13
52, 29
145, 52
69, 45
120, 72
199, 102
230, 121
122, 74
50, 33
175, 69
69, 33
302, 153
215, 95
193, 122
86, 31
18, 1
218, 55
44, 1
179, 93
154, 58
597, 378
51, 1
345, 165
229, 158
85, 39
111, 66
40, 1
219, 130
120, 77
29, 1
284, 122
66, 25
55, 31
621, 323
75, 53
75, 36
289, 117
259, 126
135, 79
117, 62
60, 24
204, 64
158, 84
194, 105
400, 161
154, 61
6, 1
36, 1
153, 98
264, 95
93, 43
466, 284
26, 1
44, 21
189, 103
186, 108
83, 14
200, 94
73, 1
207, 84
117, 48
309, 200
412, 221
217, 77
150, 51
226, 126
24, 1
39, 1
498, 307
40, 1
69, 43
15, 1
64, 37
180, 74
113, 64
28, 1
232, 121
77, 35
60, 1
149, 58
184, 86
367, 161
131, 62
33, 24
103, 36
229, 145
86, 38
458, 300
92, 52
93, 46
453, 259
70, 38
79, 36
45, 1
52, 28
187, 110
728, 433
136, 81
69, 25
25, 1
54, 26
204, 64
68, 20
312, 147
215, 124
181, 65
25, 1
375, 141
205, 98
71, 24
242, 93
77, 42
166, 98
328, 223
210, 74
339, 201
89, 38
342, 217
119, 74
67, 1
94, 58
376, 241
153, 57
49, 1
63, 34
148, 49
32, 11
93, 39
32, 1
21, 1
114, 51
42, 24
44, 1
50, 1
39, 11
183, 107
146, 51
70, 31
153, 85
240, 93
188, 82
496, 235
709, 436
536, 366
70, 55
84, 39
200, 102
42, 1
132, 70
176, 111
78, 35
238, 103
466, 273
98, 47
128, 79
50, 1
60, 32
194, 99
60, 1
347, 171
309, 118
247, 149
180, 129
391, 213
94, 48
204, 91
92, 48
102, 56
179, 92
81, 40
164, 92
69, 32
174, 101
291, 170
418, 265
46, 1
72, 32
72, 35
119, 85
82, 31
110, 40
73, 37
336, 133
185, 68
47, 15
110, 38
165, 105
97, 57
212, 149
19, 1
610, 372
64, 34
583, 320
43, 27
48, 14
156, 76
429, 155
45, 1
357, 229
132, 86
143, 42
387, 158
24, 1
259, 138
306, 154
34, 1
73, 14
287, 144
73, 35
86, 63
29, 1
98, 42
70, 44
50, 1
171, 84
79, 46
90, 48
52, 32
120, 69
101, 63
114, 41
358, 159
198, 96
127, 42
76, 34
359, 238
166, 98
12, 1
95, 59
118, 50
126, 83
175, 114
33, 22
68, 32
566, 326
163, 73
429, 275
186, 91
443, 303
30, 12
38, 1
303, 175
60, 1
58, 16
72, 34
70, 34
112, 55
65, 14
177, 55
50, 1
186, 115
261, 109
27, 12
244, 140
478, 249
123, 70
102, 68
61, 34
95, 63
55, 23
165, 47
107, 45
149, 94
99, 48
351, 223
386, 267
154, 39
456, 232
501, 302
108, 65
452, 218
127, 53
93, 40
216, 154
91, 61
26, 7
128, 79
104, 36
23, 1
62, 30
116, 80
195, 86
61, 30
109, 56
74, 36
136, 78
363, 125
81, 35
163, 92
51, 29
214, 118
282, 117
294, 134
102, 56
18, 1
122, 45
22, 1
51, 31
115, 78
98, 36
74, 37
54, 28
94, 58
117, 68
113, 70
248, 107
49, 25
169, 80
12, 1
175, 78
85, 51
142, 82
128, 83
24, 1
36, 1
64, 16
517, 330
260, 128
91, 43
146, 79
126, 87
147, 100
69, 26
219, 133
90, 40
117, 53
91, 62
248, 164
20, 1
105, 46
73, 36
447, 219
113, 39
380, 131
42, 1
201, 100
269, 127
333, 230
174, 81
57, 38
62, 44
111, 41
36, 1
84, 53
437, 268
18, 1
83, 55
11, 1
375, 167
33, 1
27, 1
247, 97
681, 416
161, 61
142, 72
47, 15
347, 158
102, 35
441, 243
78, 36
652, 301
81, 57
208, 107
72, 47
53, 29
75, 31
26, 1
35, 1
552, 370
75, 23
88, 38
53, 12
197, 91
88, 45
34, 1
87, 51
73, 39
57, 33
217, 135
494, 258
94, 34
295, 143
508, 309
93, 48
72, 28
67, 35
148, 97
98, 57
67, 44
67, 36
362, 159
61, 31
524, 354
62, 1
45, 1
26, 1
164, 57
158, 89
22, 1
54, 1
47, 21
65, 22
89, 35
57, 15
284, 130
62, 28
75, 1
155, 83
138, 103
71, 43
60, 33
178, 74
186, 85
441, 195
213, 106
85, 65
154, 78
130, 52
177, 63
128, 48
190, 130
144, 49
310, 126
63, 34
131, 92
104, 41
30, 1
130, 71
157, 91
106, 49
203, 92
101, 29
152, 73
43, 23
77, 51
44, 1
193, 97
74, 43
146, 56
44, 27
49, 1
62, 41
111, 82
96, 58
116, 81
294, 176
113, 62
109, 69
202, 82
54, 27
98, 61
105, 39
84, 47
336, 124
117, 64
361, 242
274, 132
209, 89
88, 68
40, 1
128, 75
116, 45
271, 154
63, 40
80, 54
180, 51
52, 1
43, 15
82, 34
347, 133
463, 191
146, 74
209, 108
164, 79
132, 88
21, 1
92, 61
118, 40
70, 39
125, 84
691, 383
19, 1
163, 86
228, 97
87, 44
285, 117
112, 40
46, 1
71, 40
111, 44
242, 93
120, 41
154, 85
148, 99
137, 82
62, 30
399, 165
94, 62
72, 1
69, 48
206, 118
186, 95
344, 141
222, 102
115, 49
578, 309
114, 62
145, 70
134, 44
175, 83
324, 143
77, 54
128, 42
399, 286
256, 185
269, 186
37, 1
28, 1
18, 1
76, 59
49, 27
65, 42
15, 1
379, 206
608, 200
46, 13
102, 37
147, 83
177, 114
133, 46
85, 55
183, 112
69, 15
408, 247
202, 122
446, 238
175, 61
505, 276
342, 144
507, 234
230, 119
398, 243
110, 47
172, 51
348, 172
55, 1
70, 17
269, 121
196, 106
26, 10
33, 15
74, 46
34, 1
525, 214
487, 188
72, 33
26, 1
62, 32
150, 94
245, 140
89, 42
306, 125
465, 265
188, 56
116, 43
174, 110
47, 18
179, 88
56, 29
153, 90
65, 33
122, 43
122, 83
194, 113
292, 110
78, 36
39, 1
173, 113
49, 27
135, 99
226, 142
21, 1
241, 145
61, 1
70, 1
44, 12
61, 1
179, 104
386, 161
94, 38
71, 36
441, 170
88, 42
99, 45
78, 43
239, 144
77, 54
48, 1
103, 45
412, 163
135, 79
479, 301
49, 1
100, 59
164, 83
34, 11
111, 45
122, 79
173, 117
138, 90
55, 18
40, 1
553, 206
62, 31
63, 15
44, 17
39, 12
162, 45
155, 95
130, 57
63, 28
131, 90
58, 42
212, 107
157, 50
124, 52
197, 75
154, 125
149, 57
187, 114
325, 112
91, 75
189, 99
35, 1
439, 138
41, 16
96, 56
55, 30
166, 62
104, 36
31, 11
58, 1
93, 44
109, 40
168, 119
80, 18
75, 36
42, 25
330, 86
102, 39
54, 1
97, 34
91, 31
69, 30
141, 53
18, 1
162, 40
154, 106
197, 113
400, 162
396, 296
56, 15
358, 144
139, 86
112, 43
221, 94
267, 106
151, 48
156, 110
143, 82
279, 165
62, 30
251, 128
373, 164
78, 35
76, 37
636, 199
113, 37
63, 29
20, 1
403, 173
141, 49
144, 45
95, 37
135, 52
125, 69
488, 282
86, 34
223, 103
248, 143
101, 68
133, 76
120, 72
199, 59
303, 134
182, 58
65, 35
64, 35
151, 87
28, 1
471, 317
364, 232
487, 297
57, 24
108, 40
275, 127
225, 106
183, 106
380, 221
92, 43
53, 1
632, 354
512, 286
56, 43
39, 1
76, 30
154, 73
199, 133
52, 1
54, 32
206, 89
28, 1
416, 129
81, 40
43, 12
383, 210
77, 58
35, 12
295, 131
64, 40
124, 65
119, 57
111, 48
28, 1
608, 336
27, 10
190, 106
602, 312
127, 70
160, 53
143, 96
48, 27
89, 47
158, 47
98, 64
414, 252
173, 41
16, 1
64, 40
212, 114
24, 1
49, 29
185, 63
189, 58
113, 48
112, 42
92, 61
313, 154
143, 96
59, 1
111, 37
69, 30
120, 69
108, 67
124, 41
307, 226
44, 1
34, 1
41, 1
50, 35
230, 69
300, 135
415, 295
22, 1
30, 1
71, 19
164, 102
110, 39
141, 101
77, 35
84, 59
72, 36
240, 62
201, 119
453, 239
114, 53
120, 81
377, 239
33, 1
74, 33
86, 68
102, 40
169, 83
74, 35
77, 1
96, 53
100, 72
25, 9
79, 36
44, 14
158, 114
60, 1
301, 138
103, 65
97, 40
86, 42
36, 13
71, 47
37, 25
16, 1
162, 84
103, 54
207, 137
117, 47
79, 50
555, 251
51, 1
233, 116
90, 37
27, 1
33, 1
121, 81
73, 32
120, 73
40, 1
525, 271
68, 39
80, 32
98, 63
157, 86
22, 1
132, 91
41, 23
89, 64
40, 1
99, 37
293, 142
606, 318
144, 45
122, 74
529, 307
19, 1
280, 96
677, 451
194, 115
225, 116
78, 44
163, 102
62, 30
130, 47
27, 1
483, 187
151, 75
40, 15
89, 34
88, 72
499, 381
54, 28
29, 1
357, 221
228, 68
41, 1
289, 176
160, 108
277, 165
169, 76
95, 57
50, 31
97, 41
170, 73
119, 44
279, 143
25, 1
403, 165
91, 47
163, 94
108, 46
240, 131
48, 36
334, 122
39, 1
301, 139
503, 325
27, 1
47, 31
122, 48
67, 47
64, 43
55, 38
160, 88
78, 36
66, 33
118, 82
138, 58
448, 289
51, 16
190, 124
63, 41
200, 120
113, 36
415, 188
154, 110
128, 46
84, 63
102, 44
95, 55
127, 70
236, 168
15, 1
134, 55
70, 29
255, 100
76, 43
194, 64
165, 61
195, 100
151, 82
95, 54
213, 128
57, 1
89, 72
171, 82
34, 1
121, 65
45, 1
77, 58
26, 1
122, 84
43, 1
18, 1
135, 71
54, 14
413, 321
458, 197
64, 1
702, 308
112, 74
159, 65
186, 134
101, 36
93, 57
107, 47
32, 22
368, 153
390, 143
84, 43
70, 19
124, 41
41, 15
215, 131
35, 1
144, 55
183, 96
46, 1
102, 42
26, 11
82, 41
28, 1
76, 48
582, 372
67, 28
27, 1
168, 55
141, 93
445, 226
622, 382
176, 78
15, 1
80, 38
211, 84
159, 76
51, 1
146, 95
364, 169
66, 32
86, 37
177, 37
78, 37
360, 182
67, 31
81, 36
67, 24
79, 55
50, 1
157, 87
90, 62
314, 149
71, 37
184, 99
87, 54
41, 1
297, 197
44, 1
79, 50
124, 56
74, 31
288, 136
85, 50
113, 46
157, 61
278, 120
28, 1
190, 103
281, 153
35, 13
625, 321
47, 28
116, 64
98, 38
161, 105
71, 34
57, 29
110, 45
75, 28
66, 17
48, 1
34, 12
274, 118
52, 23
117, 75
110, 40
227, 117
230, 162
112, 44
483, 269
75, 48
54, 30
123, 66
722, 348
89, 40
51, 1
64, 17
48, 29
27, 1
43, 1
48, 15
439, 185
108, 68
40, 23
340, 149
24, 1
147, 64
87, 55
67, 30
87, 45
38, 14
127, 50
137, 51
65, 46
258, 118
227, 121
127, 81
379, 157
53, 25
45, 28
137, 83
72, 47
115, 78
83, 61
84, 48
75, 37
78, 29
83, 35
46, 23
73, 15
511, 300
57, 24
44, 1
385, 180
90, 58
243, 97
78, 31
207, 105
12, 1
178, 85
88, 32
161, 102
84, 53
53, 34
230, 138
147, 76
107, 49
394, 277
53, 23
25, 1
294, 113
423, 247
152, 92
84, 33
136, 87
100, 67
71, 36
136, 52
488, 315
96, 61
18, 1
78, 44
352, 194
47, 1
91, 31
50, 27
40, 1
53, 33
103, 38
38, 13
106, 46
166, 127
104, 40
48, 1
368, 126
97, 58
24, 1
171, 99
84, 38
367, 166
73, 36
77, 52
22, 1
67, 35
47, 1
162, 80
177, 104
41, 1
46, 1
100, 37
56, 1
454, 291
115, 43
261, 137
102, 66
74, 17
68, 41
272, 157
220, 143
112, 70
107, 65
62, 26
59, 31
378, 190
124, 76
263, 137
54, 24
51, 33
216, 92
115, 64
244, 159
60, 29
593, 238
101, 59
338, 217
198, 64
54, 17
96, 35
502, 197
69, 18
44, 1
88, 51
96, 62
73, 35
31, 1
255, 148
240, 133
14, 1
110, 42
167, 61
152, 52
124, 69
383, 175
124, 42
61, 36
85, 31
487, 274
270, 140
51, 35
56, 1
106, 41
41, 1
102, 74
112, 43
429, 231
133, 39
61, 30
107, 61
396, 201
254, 144
192, 84
99, 37
74, 26
167, 76
42, 1
16, 1
56, 1
77, 54
345, 228
42, 1
102, 63
125, 92
202, 119
96, 58
51, 1
174, 89
144, 90
571, 368
73, 35
96, 63
76, 37
232, 115
151, 58
325, 192
57, 12
48, 29
79, 57
32, 14
278, 191
176, 97
263, 132
73, 18
22, 1
54, 1
88, 33
445, 256
63, 25
28, 1
116, 87
141, 86
330, 214
54, 1
66, 35
188, 85
92, 63
99, 36
111, 43
477, 309
155, 89
171, 104
30, 1
128, 66
160, 94
105, 50
83, 37
96, 37
331, 167
49, 24
121, 62
157, 85
141, 81
97, 34
127, 72
96, 44
57, 33
117, 49
171, 115
74, 30
81, 1
72, 41
17, 1
57, 14
77, 37
310, 175
62, 18
58, 32
48, 13
110, 14
46, 22
146, 78
130, 102
146, 101
112, 61
62, 47
43, 21
118, 79
165, 63
239, 99
77, 50
50, 22
358, 153
99, 57
385, 244
56, 28
130, 70
368, 185
82, 13
31, 13
152, 43
22, 1
101, 39
344, 149
27, 9
310, 202
129, 85
110, 76
132, 52
96, 56
73, 18
65, 48
69, 20
271, 139
42, 17
90, 46
340, 152
105, 46
67, 33
256, 132
204, 87
548, 289
144, 92
304, 148
28, 1
71, 29
95, 41
117, 77
79, 40
92, 46
135, 47
47, 12
29, 1
59, 23
75, 45
267, 128
433, 165
98, 64
94, 36
191, 107
186, 94
122, 42
117, 82
147, 96
117, 71
132, 73
130, 61
182, 80
116, 42
168, 86
32, 11
55, 1
127, 39
561, 256
123, 71
36, 1
214, 139
95, 42
454, 301
52, 26
105, 80
82, 43
131, 78
284, 111
352, 130
173, 88
171, 98
197, 110
38, 1
35, 1
167, 71
545, 270
47, 26
39, 1
132, 60
70, 46
136, 82
126, 80
139, 56
36, 1
75, 1
137, 93
95, 65
633, 430
66, 19
109, 83
218, 140
124, 78
81, 44
67, 35
47, 1
110, 41
378, 165
26, 1
57, 24
87, 67
126, 46
52, 1
63, 31
68, 38
27, 1
89, 45
89, 44
109, 41
423, 159
63, 25
70, 35
142, 91
106, 45
61, 37
294, 173
132, 90
55, 22
96, 51
146, 68
77, 52
427, 172
60, 1
643, 283
93, 57
63, 37
94, 63
72, 36
48, 32
78, 32
192, 97
92, 34
71, 32
372, 199
41, 1
248, 89
145, 78
147, 78
174, 102
127, 68
324, 132
38, 1
422, 156
184, 117
560, 271
26, 10
67, 17
83, 18
167, 89
187, 93
127, 48
186, 111
47, 22
340, 131
404, 156
346, 160
222, 109
94, 70
173, 93
87, 58
129, 46
70, 15
129, 57
192, 97
34, 14
45, 24
348, 194
183, 95
606, 380
261, 160
775, 545
30, 1
289, 131
99, 64
73, 15
36, 1
126, 53
150, 103
137, 85
219, 101
36, 1
159, 94
163, 77
93, 53
138, 79
114, 44
240, 149
96, 60
71, 31
385, 156
54, 31
199, 68
144, 49
540, 319
202, 138
55, 1
96, 64
31, 9
142, 55
122, 60
136, 67
24, 1
96, 55
30, 1
335, 141
89, 39
259, 165
46, 10
77, 58
61, 46
111, 45
49, 27
578, 347
77, 28
211, 114
261, 121
306, 159
89, 37
90, 39
104, 64
462, 267
212, 93
144, 71
59, 1
89, 44
116, 69
44, 1
23, 1
93, 53
92, 45
323, 169
134, 58
87, 35
35, 1
565, 317
374, 163
170, 90
54, 26
302, 213
130, 76
154, 54
139, 86
80, 35
624, 247
378, 144
101, 60
97, 42
129, 84
135, 47
135, 74
119, 44
204, 103
55, 29
94, 46
60, 30
53, 32
136, 77
101, 48
36, 22
170, 112
548, 308
102, 40
75, 34
237, 139
22, 1
85, 1
382, 250
71, 39
211, 105
42, 16
32, 1
182, 66
314, 77
652, 286
200, 103
38, 24
59, 44
75, 37
12, 1
143, 87
539, 290
100, 32
589, 222
311, 212
120, 43
124, 69
193, 113
43, 1
128, 73
64, 25
197, 112
222, 132
84, 47
129, 59
204, 126
210, 96
109, 54
58, 1
350, 122
164, 101
168, 82
123, 57
518, 243
231, 117
272, 130
388, 198
150, 89
151, 77
45, 31
69, 52
80, 19
157, 47
119, 52
160, 41
32, 13
75, 32
106, 67
119, 42
757, 481
286, 130
70, 45
133, 49
98, 46
177, 60
115, 77
319, 146
95, 66
48, 1
600, 315
133, 46
59, 17
128, 87
176, 107
305, 147
134, 45
119, 55
75, 26
70, 54
146, 80
46, 29
382, 278
60, 1
161, 42
343, 213
314, 167
59, 30
50, 25
30, 1
87, 35
34, 1
112, 53
238, 100
36, 1
79, 34
311, 196
74, 42
312, 164
341, 174
66, 1
407, 223
17, 7
24, 1
76, 37
109, 36
576, 387
92, 21
72, 50
190, 94
141, 88
54, 1
133, 50
48, 29
292, 123
49, 1
182, 107
354, 157
97, 66
193, 84
75, 44
95, 39
86, 46
43, 33
180, 100
158, 89
77, 41
393, 176
34, 13
416, 198
83, 50
23, 1
28, 1
482, 258
125, 67
176, 82
54, 33
107, 57
53, 1
185, 115
121, 65
220, 140
499, 231
47, 12
323, 105
214, 95
385, 136
31, 1
166, 90
45, 14
71, 34
148, 93
77, 27
298, 201
95, 34
207, 132
86, 39
598, 328
158, 54
178, 97
258, 139
382, 236
31, 9
118, 88
345, 136
292, 131
109, 52
636, 396
48, 1
687, 468
150, 52
84, 41
363, 203
557, 352
764, 393
649, 289
35, 1
63, 29
135, 79
325, 159
155, 51
41, 12
98, 40
200, 123
126, 84
468, 262
66, 32
262, 117
41, 1
132, 84
619, 402
122, 42
46, 1
159, 83
48, 1
40, 1
23, 1
489, 204
106, 46
254, 123
89, 58
508, 165
196, 74
18, 1
66, 29
72, 51
107, 46
61, 26
58, 14
67, 31
177, 119
448, 258
56, 1
428, 272
162, 86
81, 38
68, 33
136, 71
212, 121
142, 71
50, 24
123, 46
164, 61
49, 27
73, 34
78, 46
147, 83
38, 13
110, 55
155, 92
61, 13
43, 1
186, 77
428, 262
57, 31
408, 256
64, 26
177, 91
365, 154
170, 88
82, 39
421, 153
53, 35
196, 51
428, 271
78, 39
142, 91
82, 32
363, 141
24, 1
88, 41
122, 71
480, 317
160, 113
151, 75
73, 43
121, 33
60, 1
31, 1
60, 39
408, 154
61, 18
252, 134
372, 198
31, 1
83, 44
307, 147
93, 67
665, 341
220, 125
61, 30
91, 34
129, 43
302, 145
56, 39
51, 20
221, 95
144, 49
204, 131
26, 1
635, 226
109, 39
390, 238
118, 48
76, 30
285, 196
47, 1
95, 59
41, 1
179, 104
43, 1
25, 1
98, 43
117, 48
511, 217
133, 75
110, 49
106, 49
136, 41
130, 49
110, 62
149, 49
112, 39
515, 294
15, 1
128, 43
252, 111
86, 36
69, 23
214, 122
204, 126
48, 16
80, 39
177, 76
163, 82
53, 26
89, 54
269, 177
195, 123
119, 78
181, 69
49, 30
37, 1
39, 1
51, 30
19, 1
65, 23
470, 220
85, 35
17, 1
80, 33
187, 98
64, 33
238, 148
132, 50
93, 46
95, 17
112, 48
284, 138
28, 1
349, 169
139, 84
116, 55
95, 54
373, 195
89, 40
137, 74
32, 1
60, 26
134, 73
277, 149
191, 101
75, 33
71, 30
128, 93
322, 143
388, 153
44, 28
186, 103
462, 317
128, 70
214, 92
71, 25
126, 71
62, 29
34, 1
159, 79
68, 28
56, 1
38, 1
235, 111
70, 32
312, 125
30, 1
28, 1
141, 97
292, 116
76, 50
383, 154
67, 45
237, 154
52, 32
74, 32
78, 36
58, 24
614, 371
81, 46
215, 111
81, 1
110, 45
52, 1
227, 136
41, 11
24, 1
82, 41
519, 298
82, 32
74, 29
244, 143
99, 51
51, 31
400, 136
83, 55
277, 124
147, 100
44, 1
86, 56
103, 58
414, 211
54, 1
115, 48
22, 17
89, 46
16, 1
167, 75
412, 225
301, 143
349, 180
336, 206
117, 65
102, 31
341, 160
68, 32
148, 94
51, 1
241, 104
99, 47
66, 1
133, 82
21, 1
273, 110
63, 28
106, 73
53, 30
20, 1
186, 89
28, 1
41, 13
183, 84
130, 81
402, 269
150, 106
212, 148
65, 24
294, 143
204, 81
131, 50
276, 132
49, 30
163, 107
197, 90
178, 104
113, 72
172, 96
107, 69
430, 286
113, 68
80, 52
380, 204
248, 128
232, 118
561, 250
199, 124
71, 38
62, 41
110, 43
40, 1
55, 13
15, 1
262, 119
130, 74
198, 53
179, 95
40, 1
78, 43
755, 392
79, 51
158, 92
88, 33
252, 116
154, 91
139, 47
181, 119
383, 144
222, 92
59, 11
153, 77
403, 123
45, 1
595, 216
31, 1
114, 45
45, 1
62, 37
32, 1
44, 24
486, 337
168, 81
63, 51
64, 38
40, 1
78, 43
317, 111
66, 34
83, 52
113, 40
525, 323
151, 85
133, 43
116, 52
47, 29
102, 56
412, 162
38, 1
83, 57
151, 64
131, 58
64, 17
74, 42
153, 51
161, 60
363, 193
49, 16
480, 300
190, 91
25, 1
79, 33
49, 1
607, 272
61, 14
229, 149
43, 24
29, 1
189, 126
89, 42
513, 231
81, 52
94, 53
374, 139
89, 45
325, 204
166, 59
67, 18
67, 29
36, 12
432, 232
67, 42
133, 44
177, 120
138, 54
323, 201
452, 162
90, 51
81, 30
44, 1
30, 1
235, 107
115, 65
591, 304
142, 72
151, 77
233, 108
84, 23
257, 202
212, 132
158, 85
131, 79
117, 50
127, 52
53, 35
68, 1
160, 50
188, 99
548, 311
41, 1
67, 30
64, 32
493, 295
551, 298
73, 24
101, 34
88, 36
193, 116
328, 139
34, 19
63, 48
119, 44
40, 1
58, 35
48, 22
63, 38
41, 1
65, 17
166, 89
35, 1
182, 112
108, 74
136, 45
32, 1
49, 1
49, 1
77, 33
341, 143
133, 46
120, 61
109, 74
97, 38
159, 77
50, 1
147, 110
25, 1
126, 61
300, 137
19, 1
55, 31
91, 56
253, 122
269, 116
65, 17
136, 60
86, 40
125, 64
63, 36
46, 1
33, 1
341, 232
51, 29
76, 51
41, 16
152, 74
140, 81
420, 237
306, 109
192, 92
108, 75
113, 58
171, 91
87, 46
334, 151
127, 51
107, 46
34, 12
103, 38
13, 1
620, 336
176, 98
230, 146
156, 101
293, 151
420, 193
152, 49
70, 1
107, 61
166, 58
137, 56
359, 130
65, 31
858, 453
19, 1
86, 55
230, 138
643, 391
144, 84
44, 22
454, 231
333, 184
225, 121
293, 109
207, 109
393, 167
318, 165
223, 108
71, 28
78, 30
83, 56
302, 124
231, 107
359, 127
49, 13
42, 28
199, 94
88, 51
73, 51
86, 49
55, 1
136, 74
600, 263
184, 89
405, 282
51, 30
138, 86
431, 175
157, 98
249, 147
61, 15
88, 44
492, 268
104, 44
68, 33
354, 162
208, 138
135, 59
31, 1
178, 113
16, 1
194, 65
66, 15
68, 16
129, 51
136, 47
136, 80
46, 1
107, 67
127, 80
100, 60
107, 66
315, 117
54, 15
89, 59
56, 1
18, 1
46, 26
30, 1
71, 36
71, 33
119, 52
210, 113
182, 100
108, 64
147, 90
581, 399
80, 46
252, 136
238, 116
355, 148
53, 16
35, 1
60, 36
160, 97
384, 225
390, 171
511, 222
25, 1
337, 223
170, 80
116, 53
33, 10
197, 102
105, 34
334, 239
304, 141
922, 564
903, 470
110, 88
201, 102
239, 146
134, 42
374, 220
160, 54
142, 51
98, 58
544, 350
235, 99
50, 24
114, 82
144, 73
140, 51
119, 47
179, 100
72, 32
66, 41
25, 1
140, 55
88, 35
59, 41
415, 174
111, 41
109, 62
136, 69
76, 1
218, 63
603, 329
40, 1
72, 30
100, 40
58, 43
24, 1
64, 18
75, 30
113, 42
34, 1
95, 53
137, 44
85, 38
510, 308
93, 18
90, 63
201, 88
383, 237
58, 15
280, 153
88, 40
528, 294
85, 51
126, 74
14, 1
184, 104
115, 71
51, 28
638, 344
177, 91
134, 81
122, 69
26, 1
126, 47
63, 49
72, 34
57, 32
193, 64
104, 66
471, 284
47, 1
74, 53
84, 52
710, 345
213, 112
233, 129
368, 245
43, 1
179, 102
55, 12
26, 9
46, 23
146, 53
366, 169
182, 108
94, 34
371, 234
377, 141
508, 325
103, 70
70, 49
76, 37
285, 140
526, 268
112, 49
94, 47
302, 186
74, 30
163, 111
63, 30
304, 203
329, 159
226, 115
49, 27
425, 225
399, 225
96, 39
139, 46
89, 64
284, 158
211, 140
30, 1
249, 170
38, 1
146, 79
58, 14
161, 72
220, 118
88, 52
268, 146
90, 38
80, 37
72, 29
109, 41
215, 112
220, 105
109, 44
221, 130
367, 141
78, 36
271, 119
43, 23
44, 24
82, 41
243, 155
162, 101
423, 251
76, 37
215, 95
107, 62
44, 1
188, 79
116, 47
420, 250
137, 53
399, 237
7, 1
198, 99
197, 94
455, 183
24, 1
128, 50
107, 71
66, 37
213, 118
212, 113
164, 103
314, 139
117, 78
389, 226
50, 1
261, 117
275, 173
110, 69
96, 65
188, 130
62, 29
470, 163
166, 64
148, 82
364, 222
191, 120
36, 1
130, 82
207, 119
81, 16
84, 61
97, 41
227, 147
374, 149
34, 1
91, 40
18, 1
218, 92
218, 117
421, 247
141, 51
37, 20
78, 59
81, 29
135, 79
153, 79
66, 26
57, 31
208, 87
92, 37
146, 98
185, 126
92, 44
245, 114
157, 74
27, 1
85, 66
214, 94
566, 309
562, 318
53, 35
96, 40
343, 230
71, 41
626, 342
131, 47
154, 91
93, 56
117, 70
49, 25
21, 1
114, 73
47, 24
104, 68
150, 79
212, 58
213, 100
32, 1
58, 42
91, 64
500, 181
24, 1
60, 18
246, 151
59, 1
263, 132
61, 42
34, 1
68, 32
54, 1
436, 230
330, 194
235, 99
95, 55
209, 95
101, 42
204, 70
419, 252
388, 235
156, 104
110, 62
18, 1
36, 1
357, 158
186, 86
51, 13
111, 63
179, 108
60, 1
137, 56
44, 23
16, 1
231, 148
86, 32
80, 58
63, 26
132, 68
72, 27
259, 159
301, 174
119, 59
521, 240
631, 382
160, 83
138, 67
573, 348
41, 25
611, 354
108, 30
262, 180
65, 1
423, 265
248, 133
71, 36
99, 63
177, 50
253, 117
180, 101
54, 12
155, 83
109, 46
109, 48
142, 86
75, 47
122, 85
97, 68
585, 322
76, 42
55, 26
67, 1
232, 139
33, 8
103, 55
126, 42
169, 74
130, 46
129, 66
82, 58
290, 168
107, 43
113, 37
226, 114
107, 47
128, 80
599, 398
178, 110
45, 16
121, 55
348, 211
440, 180
399, 230
36, 14
123, 43
113, 48
24, 1
260, 114
89, 63
25, 9
106, 34
41, 1
45, 1
183, 113
147, 85
116, 73
149, 62
352, 215
199, 140
86, 56
56, 30
97, 45
32, 10
61, 11
70, 40
65, 36
166, 47
189, 52
93, 45
137, 69
166, 70
78, 32
12, 1
62, 14
752, 434
81, 44
143, 85
586, 326
46, 14
49, 1
291, 152
108, 57
84, 60
164, 75
157, 41
208, 121
584, 290
49, 26
71, 19
624, 362
268, 124
266, 115
295, 114
186, 90
106, 60
28, 1
105, 45
54, 1
45, 12
561, 300
172, 93
101, 54
101, 64
52, 1
15, 1
236, 149
36, 9
59, 44
143, 96
44, 24
143, 70
155, 85
151, 60
51, 11
186, 55
144, 70
17, 1
63, 44
137, 51
139, 79
113, 44
28, 10
38, 1
36, 13
87, 53
274, 108
130, 55
43, 1
103, 62
128, 88
68, 1
256, 151
63, 29
74, 59
127, 49
91, 40
32, 1
148, 86
65, 26
23, 1
116, 52
353, 136
230, 113
54, 22
171, 89
141, 64
441, 173
90, 43
167, 93
53, 34
118, 83
357, 246
145, 82
38, 11
742, 362
73, 51
64, 27
32, 1
34, 1
31, 1
60, 38
108, 42
38, 1
55, 16
129, 78
32, 1
129, 85
146, 83
344, 152
166, 75
244, 110
144, 84
471, 315
364, 253
261, 114
173, 113
118, 70
101, 49
41, 11
60, 34
174, 121
119, 64
440, 224
94, 56
259, 109
96, 37
226, 90
191, 53
20, 1
169, 77
152, 109
433, 246
101, 50
139, 82
26, 1
116, 42
77, 37
153, 54
49, 23
90, 39
124, 79
88, 41
33, 1
258, 121
104, 41
34, 12
112, 43
409, 234
73, 39
295, 150
24, 11
25, 1
493, 176
188, 100
456, 186
43, 21
371, 136
682, 465
221, 149
164, 96
66, 34
151, 90
253, 173
53, 26
58, 45
288, 195
48, 1
34, 1
102, 57
43, 1
28, 1
121, 80
43, 1
352, 226
326, 221
50, 1
54, 34
37, 19
118, 78
170, 88
40, 15
107, 64
407, 190
578, 226
92, 42
33, 12
451, 220
57, 31
302, 139
214, 131
122, 33
163, 77
216, 76
124, 65
249, 97
56, 38
666, 392
201, 97
62, 1
98, 72
57, 18
95, 39
79, 47
168, 96
279, 123
215, 106
42, 15
345, 153
46, 24
124, 69
221, 99
149, 50
221, 136
23, 1
266, 120
366, 191
90, 53
196, 139
400, 248
378, 162
59, 1
80, 40
119, 50
252, 118
108, 60
117, 45
73, 17
71, 38
655, 307
113, 74
55, 24
44, 15
14, 1
261, 123
110, 69
188, 85
51, 1
95, 34
36, 1
176, 99
147, 95
421, 204
74, 37
74, 30
43, 1
44, 25
167, 101
46, 32
257, 146
43, 15
188, 88
139, 89
70, 33
88, 35
107, 43
474, 318
65, 37
74, 38
79, 35
59, 28
146, 78
531, 297
90, 36
139, 89
187, 92
27, 12
170, 55
83, 46
92, 40
224, 107
63, 1
40, 1
368, 179
408, 252
156, 74
145, 50
94, 40
555, 281
143, 54
359, 133
268, 169
70, 40
136, 57
102, 62
81, 48
59, 42
181, 112
23, 1
77, 57
171, 88
93, 59
179, 53
236, 149
243, 159
184, 100
56, 16
73, 33
104, 75
86, 36
235, 105
108, 35
46, 29
81, 37
65, 28
49, 1
100, 44
66, 41
23, 1
374, 146
727, 323
43, 1
138, 42
97, 42
397, 174
94, 61
85, 17
241, 146
117, 61
80, 56
161, 59
148, 44
344, 135
229, 136
139, 96
41, 26
79, 23
171, 103
116, 62
219, 113
96, 40
121, 86
52, 31
193, 106
120, 66
97, 60
631, 339
494, 280
187, 106
76, 42
137, 75
25, 1
518, 313
131, 46
142, 79
46, 1
150, 51
98, 43
86, 35
202, 96
364, 217
16, 1
262, 100
198, 61
70, 55
38, 10
107, 67
320, 183
88, 46
41, 15
201, 52
215, 111
185, 80
312, 210
42, 1
249, 111
537, 178
443, 264
481, 263
52, 1
103, 45
516, 198
174, 117
333, 135
28, 1
163, 100
208, 114
461, 165
94, 59
179, 107
1003, 409
16, 1
90, 52
92, 46
118, 55
89, 46
192, 141
255, 139
108, 69
137, 75
135, 77
116, 69
53, 16
33, 1
45, 12
36, 1
191, 120
34, 1
137, 47
170, 53
182, 116
185, 79
242, 117
503, 222
674, 368
52, 17
166, 101
528, 321
161, 77
161, 98
121, 75
103, 41
478, 197
144, 71
328, 128
33, 25
69, 1
65, 44
401, 248
167, 82
537, 227
155, 92
151, 89
43, 1
36, 1
317, 163
87, 48
25, 1
143, 85
74, 14
225, 97
177, 108
121, 51
43, 24
62, 33
391, 256
462, 307
50, 1
231, 104
176, 124
110, 35
30, 1
348, 168
50, 28
97, 58
167, 108
28, 1
118, 80
88, 42
130, 88
143, 69
118, 71
254, 142
322, 150
90, 38
162, 83
170, 70
536, 330
21, 1
45, 15
39, 1
95, 56
27, 1
188, 89
36, 1
48, 1
237, 121
38, 1
133, 81
301, 147
250, 102
81, 44
123, 53
225, 118
435, 162
52, 29
324, 141
96, 37
239, 134
191, 52
227, 109
414, 177
80, 56
396, 145
186, 128
64, 30
353, 153
19, 1
33, 1
581, 306
54, 29
167, 54
62, 25
234, 97
41, 22
31, 1
441, 173
134, 47
60, 36
109, 75
102, 63
487, 257
63, 16
51, 1
185, 89
62, 1
808, 400
261, 131
143, 89
488, 335
28, 1
322, 216
76, 30
54, 12
382, 133
62, 38
90, 34
48, 1
62, 44
80, 37
24, 1
92, 56
456, 300
496, 197
162, 101
51, 1
166, 102
298, 145
314, 196
20, 1
100, 33
103, 54
40, 1
279, 151
510, 186
102, 54
306, 148
42, 11
203, 131
118, 78
201, 100
149, 83
101, 39
77, 56
178, 58
73, 45
53, 21
61, 35
90, 60
357, 249
152, 66
136, 43
276, 77
84, 65
43, 13
121, 71
666, 356
42, 1
466, 168
206, 106
37, 14
53, 1
260, 144
26, 1
270, 158
28, 1
252, 120
11, 1
186, 96
161, 84
173, 91
54, 1
221, 153
19, 1
175, 52
130, 75
28, 1
86, 58
89, 38
181, 80
670, 343
198, 120
90, 36
35, 1
199, 106
461, 193
43, 1
15, 1
207, 106
101, 43
28, 1
38, 1
252, 137
92, 50
240, 95
102, 59
19, 1
65, 39
100, 39
114, 74
376, 149
30, 1
67, 47
100, 48
75, 41
531, 239
53, 13
307, 145
622, 397
31, 1
150, 52
31, 1
306, 184
112, 69
72, 39
75, 28
247, 133
343, 196
36, 1
63, 1
132, 65
45, 1
29, 7
27, 1
61, 31
171, 89
93, 32
26, 1
414, 228
34, 14
46, 1
388, 189
355, 244
62, 34
104, 45
122, 60
176, 89
66, 29
95, 63
112, 66
26, 1
77, 42
60, 12
89, 37
295, 171
87, 54
93, 53
82, 38
121, 69
30, 1
316, 151
70, 47
74, 30
233, 105
304, 173
248, 156
31, 1
54, 36
119, 39
52, 27
30, 1
88, 62
69, 32
75, 48
26, 1
445, 201
101, 63
74, 29
89, 55
206, 137
98, 66
82, 34
112, 70
184, 81
158, 102
134, 88
175, 56
51, 22
82, 48
71, 44
511, 344
115, 70
223, 115
48, 36
104, 57
182, 118
43, 29
55, 18
309, 191
114, 70
62, 42
40, 14
115, 41
52, 31
80, 41
244, 95
84, 60
325, 171
47, 1
304, 215
82, 46
173, 59
141, 54
105, 56
95, 50
72, 30
344, 203
662, 324
385, 258
113, 59
89, 36
121, 82
56, 32
85, 30
140, 50
622, 293
251, 71
133, 46
178, 131
70, 1
133, 79
54, 1
60, 16
156, 55
56, 15
387, 143
96, 41
199, 106
56, 28
90, 57
118, 43
181, 99
66, 41
61, 32
83, 33
207, 108
70, 30
282, 157
51, 14
95, 54
324, 136
37, 16
154, 83
88, 41
55, 38
238, 124
92, 64
63, 1
36, 17
150, 50
131, 62
41, 1
149, 46
49, 1
208, 120
114, 76
119, 65
111, 44
120, 49
101, 66
70, 52
461, 191
59, 32
195, 100
225, 112
125, 51
110, 63
321, 114
101, 43
62, 35
33, 1
382, 155
86, 48
52, 16
122, 74
543, 343
64, 22
101, 76
42, 14
51, 1
261, 151
203, 101
88, 47
587, 365
524, 314
452, 283
115, 44
28, 1
413, 150
107, 43
22, 7
234, 177
291, 182
156, 89
144, 50
383, 132
433, 184
524, 323
44, 12
102, 40
589, 328
74, 35
129, 63
60, 1
124, 39
60, 29
44, 1
202, 86
111, 41
174, 95
79, 49
112, 50
106, 58
237, 109
340, 141
67, 44
62, 1
131, 66
160, 84
107, 40
127, 76
370, 206
93, 38
215, 86
155, 57
315, 136
184, 99
67, 48
78, 32
48, 1
277, 197
129, 81
50, 14
201, 124
136, 60
336, 133
172, 56
512, 297
437, 172
49, 1
73, 45
120, 67
145, 81
234, 125
462, 185
144, 49
151, 72
114, 55
112, 61
251, 137
66, 29
132, 73
1011, 447
36, 1
80, 36
150, 96
164, 92
35, 1
162, 105
106, 39
26, 11
106, 92
125, 44
219, 142
88, 60
131, 91
122, 49
47, 34
389, 243
54, 1
89, 46
164, 104
23, 1
335, 154
522, 266
53, 1
125, 37
88, 36
153, 52
40, 13
252, 113
260, 150
39, 1
146, 83
220, 151
93, 46
177, 98
113, 68
108, 61
412, 276
112, 40
55, 40
129, 89
50, 27
69, 54
88, 49
24, 1
122, 72
903, 619
119, 69
63, 17
219, 112
151, 53
135, 59
29, 1
93, 60
76, 35
196, 56
66, 47
110, 66
29, 13
396, 251
104, 48
65, 36
355, 185
63, 17
201, 93
139, 40
152, 74
360, 216
46, 14
235, 136
83, 63
250, 106
50, 1
477, 273
48, 1
77, 46
56, 1
132, 68
102, 48
98, 37
29, 1
189, 96
33, 11
147, 52
732, 337
40, 1
158, 88
74, 54
580, 251
513, 272
52, 31
74, 47
150, 94
57, 15
78, 52
178, 84
327, 156
46, 13
60, 34
245, 157
80, 31
87, 50
161, 70
135, 55
69, 1
714, 274
665, 324
81, 18
88, 40
110, 45
170, 101
164, 93
170, 49
337, 128
64, 31
63, 29
59, 1
173, 58
319, 194
102, 43
69, 40
151, 86
104, 60
360, 196
35, 1
122, 74
376, 240
167, 95
46, 1
134, 82
189, 86
87, 43
347, 209
83, 53
545, 328
439, 238
37, 1
185, 117
147, 63
178, 77
278, 155
247, 69
154, 96
45, 13
100, 58
120, 37
99, 46
93, 62
31, 9
35, 1
104, 71
63, 16
266, 126
168, 115
530, 320
85, 46
148, 95
119, 46
40, 1
33, 1
115, 42
324, 115
411, 185
137, 90
228, 130
59, 14
673, 333
113, 46
193, 123
118, 44
15, 1
35, 11
35, 13
201, 136
207, 126
137, 82
58, 33
122, 54
221, 110
25, 1
124, 77
155, 93
177, 46
70, 17
109, 55
56, 16
454, 297
325, 200
138, 74
82, 40
109, 53
68, 37
71, 34
324, 124
591, 241
134, 75
90, 41
434, 171
207, 101
74, 49
68, 10
226, 119
137, 80
440, 187
641, 279
243, 119
48, 1
130, 45
167, 109
71, 49
46, 1
119, 42
56, 33
72, 39
206, 100
91, 44
52, 26
44, 17
483, 162
174, 90
35, 1
148, 51
332, 189
85, 1
82, 52
290, 124
51, 26
64, 30
79, 16
151, 73
352, 148
363, 173
535, 326
27, 1
116, 51
51, 25
18, 1
54, 24
459, 300
169, 104
233, 140
46, 1
41, 1
114, 72
128, 76
104, 58
32, 1
53, 26
18, 1
103, 36
252, 166
76, 46
131, 46
75, 30
55, 1
185, 107
102, 46
150, 73
361, 149
47, 1
138, 67
173, 39
89, 40
56, 26
499, 276
150, 92
78, 63
67, 30
250, 109
296, 125
78, 31
221, 66
105, 49
491, 295
32, 1
116, 43
144, 64
530, 182
81, 39
90, 55
112, 53
201, 126
101, 43
97, 58
94, 57
44, 14
32, 1
159, 54
434, 157
50, 19
219, 145
55, 32
286, 152
526, 317
269, 134
234, 108
367, 182
37, 1
117, 54
119, 81
98, 51
141, 87
220, 124
74, 1
57, 1
50, 13
64, 33
117, 36
112, 46
80, 39
150, 96
57, 17
121, 44
114, 75
136, 77
28, 1
576, 283
615, 213
18, 1
87, 35
195, 100
66, 33
465, 205
118, 45
53, 41
118, 42
48, 14
136, 85
103, 56
54, 19
85, 48
12, 1
218, 105
117, 50
108, 46
137, 48
751, 432
60, 26
288, 108
99, 73
135, 46
83, 52
117, 80
13, 1
65, 33
28, 1
518, 186
234, 164
92, 63
143, 48
109, 56
434, 182
33, 1
104, 55
100, 57
114, 48
342, 132
41, 1
147, 86
495, 269
93, 52
68, 28
183, 114
83, 49
93, 43
40, 1
206, 105
85, 53
330, 187
175, 93
101, 47
59, 1
179, 111
124, 48
440, 161
168, 103
43, 1
39, 1
56, 26
131, 45
265, 121
153, 98
112, 53
95, 39
171, 52
86, 41
100, 48
98, 47
514, 168
140, 93
749, 487
199, 126
352, 218
52, 14
99, 51
161, 88
103, 67
178, 85
498, 306
119, 92
431, 283
33, 1
623, 321
49, 1
129, 72
31, 12
238, 102
54, 1
72, 1
315, 130
213, 148
151, 53
44, 27
117, 64
41, 1
53, 14
169, 44
699, 421
38, 1
99, 58
479, 266
37, 12
85, 37
67, 30
67, 19
157, 89
267, 162
103, 41
139, 87
158, 91
425, 253
846, 491
514, 280
95, 46
27, 1
145, 41
95, 31
97, 50
44, 1
141, 53
291, 155
125, 68
144, 82
75, 37
427, 305
99, 63
107, 63
57, 1
76, 38
160, 55
436, 157
67, 52
203, 141
110, 68
451, 272
177, 130
127, 68
39, 25
150, 83
90, 34
226, 116
147, 72
382, 237
114, 37
241, 116
165, 71
99, 40
36, 1
73, 39
20, 1
34, 17
65, 15
189, 91
105, 49
45, 1
34, 12
81, 32
592, 291
131, 49
49, 30
21, 1
35, 1
96, 49
27, 1
147, 55
22, 1
166, 100
436, 301
56, 28
696, 304
57, 31
455, 150
83, 59
338, 209
104, 40
75, 36
48, 13
72, 32
74, 44
248, 177
170, 112
82, 41
120, 54
160, 90
34, 1
98, 67
113, 67
71, 31
359, 161
69, 55
51, 24
77, 54
94, 36
104, 78
18, 1
152, 61
59, 36
173, 80
575, 292
113, 65
236, 131
96, 60
51, 1
55, 30
70, 16
620, 322
40, 1
58, 20
100, 48
159, 58
106, 48
91, 37
90, 40
175, 139
83, 54
52, 1
110, 46
77, 52
70, 29
175, 103
25, 1
89, 40
8, 1
30, 1
360, 232
223, 89
45, 1
171, 99
109, 35
39, 12
314, 168
193, 62
34, 1
346, 142
28, 10
232, 68
102, 48
45, 1
38, 1
260, 140
365, 152
48, 16
52, 1
23, 1
200, 123
238, 120
65, 25
19, 1
98, 62
49, 30
127, 45
248, 168
446, 261
563, 260
111, 83
137, 70
170, 98
142, 45
98, 40
196, 128
34, 1
81, 32
325, 140
213, 97
76, 56
187, 109
128, 78
77, 37
207, 122
215, 124
36, 1
89, 48
338, 129
76, 46
109, 38
29, 1
90, 39
400, 178
42, 12
220, 152
181, 85
445, 269
97, 54
140, 89
176, 58
159, 57
142, 93
65, 28
78, 33
92, 38
64, 30
29, 1
140, 90
207, 70
73, 53
60, 17
51, 23
102, 45
260, 154
567, 264
141, 73
282, 141
241, 107
162, 93
48, 1
130, 36
21, 1
191, 85
138, 69
76, 1
58, 29
54, 32
48, 34
220, 107
121, 86
256, 111
173, 102
64, 32
283, 128
310, 140
264, 141
337, 245
84, 42
234, 98
444, 264
31, 1
59, 30
79, 33
122, 85
75, 31
71, 30
132, 84
40, 1
82, 42
61, 1
56, 43
30, 1
75, 37
113, 47
49, 25
150, 85
115, 75
123, 49
618, 346
89, 69
33, 1
316, 232
122, 78
322, 145
272, 172
144, 87
378, 228
72, 19
94, 42
182, 94
80, 44
77, 1
87, 38
118, 79
185, 77
250, 136
40, 1
99, 45
94, 47
243, 99
48, 1
55, 36
345, 225
395, 184
178, 89
335, 170
115, 43
157, 64
86, 51
233, 97
328, 237
39, 15
131, 65
71, 42
161, 103
138, 95
697, 354
67, 38
214, 116
198, 102
164, 78
200, 130
339, 125
100, 39
60, 36
112, 66
57, 36
53, 14
57, 40
121, 43
690, 398
15, 1
755, 333
205, 129
459, 260
245, 139
12, 1
100, 53
41, 1
13, 1
41, 20
491, 266
56, 1
63, 31
81, 27
40, 1
153, 88
60, 30
82, 32
195, 104
37, 12
143, 115
717, 419
150, 108
53, 1
75, 16
55, 1
105, 73
157, 62
86, 33
168, 101
159, 48
48, 1
75, 50
81, 19
156, 91
186, 102
318, 168
681, 502
135, 52
48, 25
376, 177
49, 1
85, 34
55, 1
43, 11
62, 16
71, 37
356, 189
47, 1
29, 1
66, 44
81, 56
30, 12
187, 86
61, 38
424, 255
38, 1
135, 73
101, 66
383, 282
36, 12
202, 58
343, 127
62, 14
133, 97
71, 32
90, 43
49, 1
215, 132
78, 29
111, 53
156, 54
42, 1
148, 57
142, 56
52, 15
461, 305
306, 169
142, 90
169, 51
193, 134
145, 80
310, 149
41, 1
334, 117
159, 92
79, 57
108, 44
139, 60
59, 15
95, 38
178, 109
106, 47
36, 1
169, 83
29, 17
39, 16
172, 96
707, 365
226, 102
649, 395
30, 1
205, 108
296, 154
461, 257
257, 104
65, 39
33, 11
99, 36
22, 1
268, 139
289, 113
97, 56
124, 44
99, 56
69, 29
364, 171
471, 313
499, 311
478, 162
22, 1
91, 43
527, 255
355, 230
106, 47
177, 89
380, 142
70, 43
36, 1
552, 350
53, 22
104, 46
41, 10
45, 24
139, 52
75, 32
425, 167
33, 1
148, 92
77, 38
79, 30
201, 89
116, 41
89, 50
45, 1
112, 45
324, 197
144, 97
122, 34
231, 135
79, 1
518, 348
223, 90
68, 27
28, 1
195, 120
69, 44
42, 1
134, 40
52, 33
119, 50
75, 34
49, 18
39, 25
433, 311
85, 34
137, 82
259, 111
32, 19
23, 1
73, 30
131, 47
89, 19
265, 136
75, 50
43, 1
59, 1
82, 29
161, 88
74, 31
168, 97
88, 53
30, 1
151, 76
132, 49
24, 1
24, 7
44, 23
33, 1
272, 126
90, 54
44, 21
547, 298
68, 24
86, 47
571, 356
37, 14
84, 55
144, 90
89, 38
252, 163
589, 240
35, 28
49, 29
339, 238
164, 110
125, 87
441, 275
148, 91
84, 32
298, 143
82, 52
163, 108
43, 1
152, 60
17, 1
96, 55
324, 139
183, 97
720, 374
52, 27
73, 35
233, 99
254, 113
91, 50
544, 323
74, 38
214, 116
13, 1
168, 75
95, 42
70, 35
152, 87
154, 79
26, 1
133, 67
251, 137
59, 28
340, 218
183, 72
71, 36
177, 99
166, 76
501, 336
286, 202
94, 61
85, 47
161, 58
364, 267
372, 251
178, 58
179, 104
210, 104
104, 46
202, 95
83, 43
625, 319
59, 31
50, 15
71, 31
529, 306
39, 11
13, 1
63, 30
218, 141
202, 98
78, 36
200, 67
288, 182
114, 46
385, 169
69, 36
326, 117
751, 333
441, 221
111, 52
42, 1
31, 1
73, 35
157, 72
124, 38
193, 132
320, 164
299, 181
23, 1
465, 268
597, 215
31, 9
86, 42
87, 69
106, 59
72, 31
280, 131
81, 32
132, 85
198, 62
177, 65
296, 121
161, 79
23, 1
234, 126
121, 55
124, 65
104, 50
184, 52
29, 1
107, 52
115, 50
337, 155
33, 1
159, 104
212, 99
35, 1
139, 56
124, 36
489, 239
97, 40
125, 58
146, 68
107, 77
78, 37
143, 89
86, 32
588, 310
33, 12
318, 176
154, 61
49, 1
146, 69
184, 89
107, 44
67, 37
62, 39
62, 25
151, 57
70, 49
232, 117
159, 60
308, 136
175, 59
81, 44
153, 76
138, 91
493, 241
243, 143
126, 65
132, 81
277, 132
20, 1
81, 55
93, 67
381, 155
49, 1
42, 1
63, 35
68, 29
53, 18
339, 150
198, 77
105, 46
86, 40
33, 13
680, 359
115, 47
476, 212
83, 54
130, 80
139, 81
255, 93
43, 1
123, 47
238, 132
290, 169
101, 65
118, 61
59, 28
91, 67
154, 75
210, 97
78, 43
160, 82
188, 109
131, 80
189, 83
242, 142
112, 43
79, 47
75, 35
594, 332
62, 37
185, 86
45, 17
562, 329
170, 101
198, 133
418, 266
109, 43
161, 95
79, 33
72, 38
91, 39
115, 58
261, 110
135, 47
392, 233
63, 27
201, 116
29, 12
171, 87
290, 133
140, 54
279, 186
100, 47
18, 1
58, 27
121, 66
640, 389
82, 41
157, 82
262, 131
19, 1
77, 51
98, 43
104, 68
33, 14
101, 59
71, 17
80, 53
52, 16
34, 1
49, 24
111, 44
56, 16
44, 16
139, 49
276, 115
59, 30
166, 56
104, 70
321, 166
76, 48
274, 171
96, 34
114, 73
89, 32
345, 228
90, 46
68, 35
100, 43
101, 73
46, 1
21, 1
77, 33
450, 161
38, 1
41, 1
34, 22
47, 1
57, 32
102, 49
22, 1
212, 64
61, 32
33, 11
98, 37
430, 181
135, 62
146, 77
397, 263
94, 55
31, 1
216, 116
138, 47
36, 21
38, 1
434, 152
54, 27
145, 48
115, 45
195, 83
44, 25
153, 57
60, 1
233, 124
241, 132
305, 184
39, 23
488, 177
40, 1
27, 1
13, 1
40, 1
80, 38
84, 35
62, 31
104, 42
435, 168
442, 297
46, 26
142, 83
101, 52
118, 52
130, 38
174, 87
36, 22
37, 1
66, 14
88, 59
81, 43
121, 49
119, 74
84, 47
130, 74
289, 146
53, 15
106, 42
35, 1
50, 22
358, 233
362, 270
150, 90
483, 195
70, 33
158, 85
140, 43
347, 235
51, 24
798, 387
38, 1
495, 330
62, 17
86, 29
83, 41
51, 15
179, 51
91, 65
187, 85
117, 36
76, 28
116, 66
249, 73
44, 12
106, 71
131, 58
80, 32
26, 1
26, 1
110, 50
203, 122
39, 1
38, 1
149, 56
290, 158
114, 74
98, 66
500, 267
179, 101
247, 105
276, 136
134, 45
119, 50
61, 27
550, 303
87, 32
221, 108
516, 172
138, 76
140, 73
67, 44
130, 45
97, 43
121, 70
192, 92
571, 339
375, 165
234, 115
75, 33
39, 1
78, 39
427, 251
89, 38
203, 83
77, 27
110, 69
43, 1
163, 77
148, 99
43, 27
146, 51
32, 13
31, 1
230, 135
33, 1
141, 55
106, 68
198, 113
167, 88
291, 198
57, 34
88, 19
135, 72
120, 44
243, 105
144, 66
120, 38
138, 48
95, 41
71, 32
754, 427
226, 108
58, 15
139, 48
50, 33
94, 33
237, 117
200, 91
109, 81
35, 1
61, 46
33, 11
56, 28
64, 42
287, 155
245, 134
299, 178
69, 40
244, 118
90, 61
21, 1
162, 89
92, 40
64, 33
146, 63
99, 55
632, 361
316, 132
64, 30
201, 100
81, 52
33, 1
72, 43
61, 1
123, 56
40, 1
390, 258
389, 202
69, 32
164, 76
42, 1
32, 1
404, 254
71, 44
110, 48
24, 1
168, 92
94, 50
82, 56
17, 1
222, 124
89, 47
698, 429
52, 1
282, 176
63, 28
67, 23
131, 68
44, 1
370, 182
116, 41
27, 1
164, 48
216, 114
31, 1
107, 46
45, 1
17, 1
254, 165
85, 36
52, 28
58, 28
287, 108
196, 49
98, 55
77, 54
134, 71
132, 41
292, 203
274, 137
60, 1
271, 130
172, 99
223, 154
45, 14
510, 204
27, 1
649, 347
113, 46
31, 1
178, 100
75, 51
38, 1
112, 63
641, 254
135, 83
315, 161
286, 138
28, 1
107, 67
484, 295
63, 30
61, 46
106, 50
30, 1
122, 67
91, 50
297, 178
87, 58
108, 78
358, 146
80, 31
124, 42
76, 32
109, 55
258, 132
426, 178
499, 197
109, 57
212, 136
70, 39
332, 134
229, 117
381, 242
544, 291
297, 158
104, 63
416, 133
125, 69
145, 45
70, 37
319, 145
237, 157
184, 55
214, 54
163, 98
152, 52
265, 117
162, 92
34, 14
314, 161
78, 45
358, 156
208, 68
85, 44
153, 71
340, 233
372, 247
34, 13
88, 40
273, 147
59, 41
88, 36
212, 89
364, 181
528, 142
63, 1
19, 1
507, 222
60, 31
137, 82
396, 181
44, 13
229, 111
123, 46
49, 33
397, 194
196, 114
285, 132
78, 35
25, 1
237, 104
198, 144
230, 136
145, 83
355, 178
99, 44
11, 1
183, 108
291, 143
30, 10
870, 549
310, 164
88, 32
86, 33
324, 134
26, 1
109, 47
110, 63
249, 161
28, 1
28, 1
108, 47
303, 122
49, 1
30, 1
121, 31
67, 33
150, 66
495, 302
208, 112
79, 58
152, 80
11, 1
44, 18
39, 1
94, 35
120, 89
57, 1
82, 39
90, 50
267, 190
390, 161
302, 127
150, 99
47, 15
138, 94
185, 114
238, 149
549, 314
38, 15
369, 171
18, 1
262, 118
53, 15
70, 17
98, 37
310, 212
471, 264
227, 133
114, 46
164, 51
93, 40
54, 14
19, 1
191, 115
39, 13
380, 255
62, 41
91, 60
444, 303
165, 92
27, 1
33, 1
51, 36
101, 47
320, 114
183, 120
106, 58
473, 302
21, 1
111, 63
142, 66
135, 59
22, 1
253, 132
137, 90
199, 101
133, 84
218, 118
112, 36
667, 278
124, 77
433, 285
72, 57
37, 12
112, 46
290, 197
260, 169
385, 238
176, 42
62, 29
102, 40
186, 79
46, 1
56, 1
50, 26
171, 99
111, 69
154, 81
174, 86
257, 160
73, 16
435, 285
204, 92
51, 17
90, 45
68, 30
139, 83
172, 93
438, 198
129, 74
50, 1
150, 52
28, 11
109, 68
28, 1
428, 164
67, 34
107, 61
544, 280
97, 65
149, 73
60, 36
29, 1
61, 30
50, 1
91, 34
120, 72
84, 50
511, 257
137, 77
186, 103
147, 58
438, 170
82, 39
92, 65
16, 1
63, 14
144, 88
173, 87
107, 41
110, 38
101, 34
340, 242
84, 1
252, 110
227, 100
422, 143
498, 199
342, 239
407, 240
441, 207
40, 1
38, 1
82, 47
28, 1
91, 53
40, 1
127, 82
141, 90
362, 180
211, 151
89, 37
220, 102
134, 78
15, 1
15, 1
259, 92
127, 70
692, 416
81, 41
97, 48
272, 161
445, 157
123, 45
46, 24
79, 44
386, 173
140, 97
277, 156
118, 50
22, 1
103, 45
29, 10
104, 54
160, 99
192, 105
107, 61
561, 195
105, 47
413, 156
84, 58
109, 39
42, 1
30, 20
77, 36
197, 121
232, 136
51, 35
179, 103
92, 42
16, 1
200, 116
74, 29
38, 1
49, 28
387, 154
69, 47
10, 1
104, 41
347, 133
145, 88
33, 1
85, 52
81, 54
101, 65
353, 229
62, 34
38, 1
63, 21
119, 48
119, 44
131, 47
33, 1
49, 13
239, 128
68, 32
35, 1
61, 29
548, 279
35, 1
192, 44
58, 15
108, 66
93, 42
222, 142
101, 55
64, 1
439, 176
115, 58
192, 107
112, 77
77, 32
116, 45
75, 37
451, 185
108, 43
111, 58
152, 78
420, 140
37, 1
28, 1
261, 96
57, 1
452, 299
286, 129
75, 31
361, 155
77, 53
170, 75
44, 1
76, 40
454, 281
245, 142
75, 30
157, 60
88, 29
60, 29
203, 109
73, 35
58, 33
120, 59
85, 43
33, 1
118, 69
513, 232
516, 276
90, 53
140, 82
104, 38
13, 1
230, 97
394, 154
174, 80
59, 43
220, 104
65, 30
272, 181
107, 37
41, 19
66, 32
113, 64
207, 83
197, 106
175, 84
216, 114
64, 27
24, 1
38, 1
231, 97
390, 242
124, 75
196, 114
187, 71
199, 62
553, 212
483, 280
101, 36
192, 139
87, 68
233, 137
46, 1
89, 48
289, 149
46, 20
128, 81
81, 57
87, 58
146, 40
97, 56
144, 69
142, 39
398, 182
85, 57
212, 101
57, 20
45, 30
118, 48
391, 243
59, 31
260, 118
102, 39
161, 72
69, 47
234, 109
91, 53
160, 65
251, 136
134, 46
52, 29
59, 40
48, 1
222, 122
77, 32
100, 45
349, 252
92, 43
103, 43
98, 69
86, 45
175, 89
131, 51
223, 110
216, 131
237, 124
50, 1
40, 27
40, 11
16, 1
22, 1
219, 105
55, 15
17, 1
68, 35
70, 42
49, 13
42, 1
40, 1
493, 199
92, 18
239, 162
614, 204
26, 1
223, 93
155, 79
333, 116
352, 139
131, 56
56, 1
99, 68
95, 37
71, 29
376, 155
143, 95
64, 13
295, 191
73, 48
44, 25
143, 58
69, 37
153, 85
140, 92
568, 244
85, 54
84, 35
448, 273
47, 11
143, 85
587, 294
90, 40
110, 63
458, 189
102, 58
182, 94
37, 1
66, 32
41, 1
132, 77
337, 146
408, 233
69, 32
26, 10
268, 152
186, 67
671, 335
71, 49
93, 40
42, 1
63, 41
15, 1
49, 1
100, 55
60, 32
145, 53
391, 257
248, 138
96, 43
325, 121
55, 13
103, 69
341, 191
72, 35
208, 139
47, 1
27, 1
587, 345
57, 26
56, 1
134, 100
85, 38
116, 59
31, 1
20, 1
55, 34
127, 69
95, 37
609, 210
72, 42
65, 31
127, 85
127, 49
155, 56
103, 47
34, 10
79, 46
42, 13
75, 15
33, 1
24, 1
26, 1
724, 328
37, 11
198, 96
488, 198
131, 62
91, 44
147, 109
327, 222
163, 67
47, 1
84, 43
65, 48
369, 159
59, 18
309, 187
546, 336
114, 57
72, 1
24, 1
100, 18
216, 137
88, 38
59, 1
73, 27
121, 48
80, 34
40, 1
375, 151
46, 19
26, 1
41, 26
67, 34
90, 46
108, 33
32, 1
126, 91
155, 76
99, 53
167, 45
190, 104
186, 100
232, 111
156, 81
75, 36
313, 193
12, 1
100, 39
62, 31
114, 33
71, 45
139, 51
359, 198
221, 69
135, 40
220, 102
166, 111
214, 56
28, 1
468, 168
611, 366
44, 36
15, 1
389, 180
28, 1
447, 258
179, 84
41, 27
95, 41
339, 223
64, 41
151, 82
321, 118
83, 32
336, 191
85, 56
63, 39
142, 57
58, 17
137, 81
52, 22
334, 185
49, 25
95, 42
103, 36
53, 29
142, 73
84, 43
99, 50
81, 56
34, 1
32, 1
99, 34
51, 26
87, 61
270, 178
79, 1
597, 364
223, 111
243, 137
201, 113
113, 86
332, 200
71, 50
34, 12
154, 88
206, 112
198, 58
62, 1
42, 1
95, 39
51, 1
688, 427
105, 45
108, 47
22, 1
87, 53
236, 95
38, 1
31, 1
380, 230
82, 34
221, 96
431, 254
143, 41
56, 33
160, 102
75, 32
36, 1
89, 37
178, 115
48, 1
204, 93
133, 49
48, 12
159, 86
43, 1
51, 15
170, 100
60, 14
76, 33
204, 119
813, 403
327, 132
357, 209
381, 181
91, 46
103, 32
365, 151
495, 208
51, 16
98, 50
123, 53
54, 15
168, 78
125, 53
117, 69
30, 9
150, 98
261, 115
84, 42
70, 23
73, 35
74, 40
80, 38
35, 13
170, 88
137, 33
199, 56
275, 164
236, 122
123, 70
320, 204
313, 148
50, 1
30, 1
189, 93
74, 49
67, 16
56, 16
298, 183
117, 67
58, 13
954, 405
340, 144
83, 38
58, 13
74, 31
38, 1
114, 44
56, 17
135, 88
187, 98
486, 203
79, 29
101, 40
173, 123
104, 71
184, 118
662, 389
190, 90
40, 12
68, 37
215, 90
59, 14
145, 87
157, 90
57, 28
256, 121
104, 75
79, 41
371, 136
74, 32
120, 42
161, 92
174, 94
110, 78
155, 87
52, 25
120, 80
65, 32
89, 37
362, 156
165, 90
437, 264
81, 34
54, 24
54, 29
73, 43
227, 114
116, 78
314, 199
39, 1
606, 198
321, 209
110, 70
196, 139
48, 14
63, 36
223, 126
117, 80
71, 32
391, 273
31, 1
201, 97
82, 56
303, 151
344, 244
147, 76
585, 454
101, 58
19, 1
52, 1
27, 1
319, 152
58, 20
57, 37
132, 43
448, 238
106, 33
293, 138
14, 1
119, 37
267, 153
25, 1
21, 1
99, 71
211, 97
133, 86
167, 97
167, 60
70, 20
62, 19
177, 101
50, 26
303, 144
68, 17
150, 60
92, 65
167, 89
182, 97
113, 47
416, 224
115, 62
259, 134
58, 1
34, 11
61, 28
89, 59
138, 81
297, 128
80, 29
54, 15
497, 291
64, 27
83, 60
212, 115
89, 65
191, 103
93, 63
63, 45
51, 30
239, 57
173, 74
86, 42
124, 66
42, 17
88, 35
142, 83
36, 12
141, 70
155, 57
32, 1
472, 204
114, 46
77, 41
122, 69
182, 109
244, 84
65, 27
99, 62
58, 29
299, 135
83, 52
108, 60
623, 304
224, 69
423, 203
78, 48
61, 17
198, 111
390, 249
68, 17
84, 20
65, 28
109, 39
68, 17
91, 62
203, 111
65, 28
69, 47
120, 76
55, 15
34, 13
29, 1
166, 88
56, 1
184, 90
30, 1
123, 51
79, 32
18, 1
190, 98
181, 130
67, 25
43, 14
61, 18
149, 91
139, 48
91, 55
171, 107
208, 121
34, 1
50, 26
109, 68
83, 51
33, 1
38, 15
210, 84
110, 57
119, 41
63, 29
81, 39
154, 93
69, 41
42, 12
160, 98
195, 125
133, 79
74, 33
26, 1
77, 46
397, 180
46, 1
134, 71
51, 1
37, 1
161, 61
46, 22
84, 39
69, 42
73, 36
79, 33
169, 92
48, 28
45, 15
51, 36
44, 1
117, 44
167, 81
106, 50
511, 272
603, 375
315, 152
186, 114
229, 89
415, 278
25, 1
58, 26
541, 334
40, 20
67, 31
13, 1
137, 83
41, 1
36, 12
200, 68
260, 104
99, 46
81, 36
21, 1
20, 1
57, 14
518, 290
61, 42
50, 1
315, 229
87, 50
74, 29
98, 74
85, 37
124, 71
162, 111
46, 1
238, 135
120, 66
62, 32
292, 122
296, 156
170, 95
231, 120
62, 1
660, 249
67, 34
77, 48
211, 108
191, 99
94, 40
239, 153
66, 41
149, 116
62, 43
260, 141
84, 17
143, 90
20, 1
39, 14
210, 104
198, 142
394, 151
27, 1
97, 34
119, 77
72, 33
109, 64
89, 32
71, 36
80, 44
208, 67
187, 106
149, 90
172, 84
98, 48
78, 37
126, 78
116, 68
74, 30
49, 15
522, 282
110, 71
184, 122
127, 83
96, 51
86, 34
60, 39
103, 42
228, 104
86, 33
60, 1
97, 53
111, 52
122, 41
221, 124
79, 41
32, 10
137, 48
252, 108
41, 1
240, 155
56, 29
373, 243
55, 25
80, 58
89, 62
56, 29
108, 58
87, 56
361, 198
62, 25
86, 38
86, 1
19, 1
82, 49
406, 253
38, 1
87, 43
94, 64
279, 117
370, 67
116, 47
586, 367
246, 137
274, 130
61, 37
510, 257
212, 95
61, 1
92, 59
300, 184
52, 33
58, 30
258, 150
138, 85
177, 98
66, 36
268, 182
98, 60
646, 280
73, 42
37, 1
520, 336
72, 36
103, 33
187, 88
62, 30
74, 33
70, 28
191, 93
233, 109
93, 39
432, 170
54, 1
467, 290
61, 1
409, 276
150, 108
35, 1
65, 38
65, 44
121, 47
58, 1
86, 36
86, 57
124, 86
153, 98
103, 51
251, 131
181, 105
123, 82
69, 33
50, 34
133, 77
26, 1
269, 131
125, 48
72, 35
171, 83
187, 91
126, 67
51, 18
74, 32
21, 1
170, 80
130, 81
144, 44
124, 75
206, 96
503, 268
140, 59
113, 73
43, 1
69, 26
195, 110
326, 234
152, 76
92, 66
43, 21
176, 67
31, 1
89, 49
151, 78
326, 120
131, 48
159, 107
82, 1
135, 79
441, 175
133, 75
440, 182
25, 1
155, 92
139, 52
165, 37
42, 9
95, 57
95, 37
393, 169
141, 85
249, 105
238, 111
29, 1
119, 66
108, 45
96, 46
56, 29
111, 71
132, 71
106, 46
271, 116
160, 55
72, 49
31, 1
68, 38
76, 47
497, 281
525, 288
155, 48
298, 111
67, 46
167, 95
108, 47
194, 121
185, 106
511, 330
46, 1
118, 54
38, 23
133, 62
187, 100
510, 199
103, 71
32, 1
111, 53
47, 14
11, 1
245, 107
135, 56
251, 121
406, 206
907, 389
99, 44
68, 27
184, 88
44, 18
85, 37
173, 80
84, 36
732, 348
359, 155
44, 12
80, 36
57, 17
139, 67
57, 1
118, 81
297, 199
307, 137
120, 67
66, 36
106, 34
82, 43
65, 41
48, 40
191, 75
246, 109
181, 112
121, 58
376, 148
312, 185
76, 32
398, 277
270, 110
81, 59
125, 75
187, 102
38, 19
100, 31
153, 80
176, 96
59, 1
97, 39
91, 52
132, 62
221, 109
177, 90
28, 1
72, 34
191, 53
181, 87
280, 159
214, 157
30, 1
448, 217
84, 49
49, 35
97, 61
62, 38
48, 1
478, 186
50, 36
33, 1
181, 119
24, 1
88, 47
20, 1
282, 156
81, 1
365, 242
175, 50
146, 89
35, 1
66, 45
68, 1
105, 44
58, 36
112, 87
325, 145
71, 49
61, 17
147, 89
53, 24
78, 48
621, 278
349, 228
276, 139
103, 71
186, 58
51, 30
18, 1
34, 17
501, 190
550, 317
204, 141
608, 354
52, 1
27, 1
189, 57
14, 1
238, 122
337, 201
50, 1
146, 92
51, 1
108, 65
48, 1
297, 115
216, 132
57, 29
121, 64
47, 24
53, 14
100, 67
220, 106
215, 101
72, 44
74, 33
151, 100
153, 91
219, 87
49, 29
36, 1
162, 50
108, 48
434, 284
51, 16
112, 60
245, 124
84, 47
143, 88
84, 43
32, 1
68, 43
466, 170
265, 136
126, 61
497, 237
299, 143
233, 115
138, 98
289, 199
287, 176
63, 32
216, 102
130, 60
79, 47
148, 61
37, 1
157, 108
138, 88
117, 76
77, 50
162, 62
390, 204
246, 157
600, 344
56, 40
71, 1
82, 52
45, 14
197, 99
146, 86
416, 162
161, 77
244, 94
393, 148
252, 110
84, 56
330, 119
33, 1
220, 137
663, 303
429, 213
32, 1
75, 35
32, 1
71, 30
146, 98
32, 1
367, 165
407, 251
21, 1
342, 166
99, 66
268, 129
102, 58
389, 153
74, 33
241, 95
96, 67
63, 28
16, 1
51, 1
67, 26
170, 104
32, 1
100, 45
82, 38
48, 20
158, 108
157, 84
63, 33
80, 46
72, 1
153, 75
105, 36
308, 170
204, 140
76, 36
317, 118
184, 121
228, 99
51, 28
238, 106
20, 1
206, 109
35, 1
107, 42
85, 53
228, 133
91, 41
100, 17
151, 52
169, 80
89, 38
143, 78
135, 53
21, 1
171, 95
61, 31
432, 170
246, 145
144, 75
99, 44
28, 1
89, 39
104, 35
75, 34
332, 118
95, 73
57, 28
90, 59
195, 118
277, 139
547, 312
386, 219
130, 44
186, 88
43, 1
109, 40
241, 91
77, 53
82, 37
167, 86
412, 264
154, 100
236, 72
95, 40
166, 93
115, 38
60, 17
261, 135
138, 90
87, 34
148, 109
141, 104
107, 46
145, 56
69, 41
390, 151
81, 37
241, 119
161, 103
258, 135
248, 69
50, 1
77, 12
42, 1
60, 36
104, 74
633, 317
323, 140
61, 14
477, 301
79, 54
665, 306
106, 55
20, 1
224, 95
42, 1
138, 96
21, 1
398, 261
104, 44
466, 255
326, 171
434, 275
83, 46
61, 18
65, 54
181, 94
99, 41
129, 51
222, 131
200, 58
31, 1
355, 257
454, 184
158, 87
38, 12
66, 1
79, 46
46, 1
112, 53
277, 122
111, 70
22, 1
78, 36
42, 12
299, 162
18, 1
69, 49
236, 151
155, 79
68, 1
131, 67
200, 135
49, 26
18, 1
179, 94
78, 53
121, 84
62, 35
92, 54
104, 40
101, 41
127, 76
117, 42
115, 68
49, 32
63, 1
75, 1
21, 1
54, 1
72, 47
39, 1
54, 12
217, 114
49, 1
28, 14
415, 259
43, 25
583, 366
94, 38
118, 73
116, 83
240, 118
558, 230
84, 47
50, 14
204, 96
489, 202
18, 1
252, 117
272, 140
68, 35
122, 80
23, 1
75, 39
107, 40
98, 44
60, 1
272, 124
33, 1
119, 45
102, 33
151, 66
91, 43
287, 117
128, 53
80, 41
591, 413
32, 1
298, 156
149, 95
119, 59
27, 1
400, 156
62, 24
59, 32
201, 90
147, 75
82, 45
250, 150
333, 199
296, 119
29, 1
107, 62
236, 109
443, 146
311, 123
115, 77
63, 29
448, 265
314, 184
81, 58
114, 67
84, 37
323, 139
69, 43
94, 62
199, 92
61, 30
62, 43
335, 129
39, 17
28, 1
126, 66
570, 322
550, 353
480, 308
99, 57
577, 393
97, 40
334, 157
124, 75
122, 47
109, 35
357, 125
94, 39
343, 250
79, 35
319, 140
395, 233
83, 30
49, 28
158, 71
321, 228
17, 1
47, 1
202, 90
47, 1
387, 156
32, 1
61, 1
118, 68
103, 65
55, 13
63, 29
286, 134
111, 41
118, 78
24, 1
113, 43
76, 35
626, 393
125, 75
131, 45
111, 53
222, 140
142, 83
239, 128
275, 115
56, 23
483, 307
75, 32
165, 84
101, 39
331, 158
233, 134
519, 341
71, 31
66, 1
40, 15
71, 44
225, 108
368, 273
65, 35
121, 77
58, 30
29, 1
145, 72
19, 1
196, 89
84, 34
499, 338
624, 336
93, 39
72, 45
48, 1
44, 13
290, 163
73, 36
286, 134
53, 1
256, 122
53, 31
427, 226
16, 1
485, 287
86, 61
187, 97
21, 1
49, 26
63, 28
170, 79
81, 39
49, 1
80, 55
132, 74
368, 164
149, 73
57, 31
159, 87
156, 49
248, 176
76, 35
33, 19
91, 34
457, 245
271, 165
59, 23
134, 47
55, 1
115, 65
157, 52
105, 70
196, 94
75, 33
64, 1
84, 54
72, 50
375, 242
168, 99
444, 195
33, 12
62, 29
343, 233
97, 34
624, 351
191, 116
34, 20
120, 46
128, 77
71, 31
93, 41
191, 98
68, 36
127, 75
77, 48
110, 38
303, 129
147, 43
108, 45
135, 72
232, 140
108, 61
572, 373
387, 178
533, 294
49, 14
482, 209
364, 148
200, 53
35, 20
74, 31
26, 1
48, 1
185, 88
140, 83
160, 96
84, 53
208, 121
138, 75
63, 28
80, 26
88, 44
91, 46
480, 203
86, 55
355, 173
478, 146
297, 147
26, 1
395, 158
74, 33
364, 226
158, 43
58, 30
102, 77
259, 120
45, 1
225, 122
124, 47
136, 90
100, 38
59, 16
148, 84
181, 59
42, 1
73, 45
65, 18
70, 33
71, 14
203, 101
92, 33
70, 37
150, 76
279, 128
394, 153
59, 29
148, 89
289, 147
211, 155
300, 155
705, 407
71, 36
97, 38
257, 109
179, 121
133, 55
124, 63
241, 105
122, 92
89, 54
74, 42
267, 163
166, 96
53, 25
70, 36
643, 354
193, 93
286, 167
195, 100
120, 66
65, 35
21, 1
101, 55
333, 114
160, 103
73, 33
29, 1
140, 57
96, 44
143, 70
100, 73
164, 53
107, 38
39, 1
151, 77
399, 143
158, 77
531, 315
217, 132
74, 40
133, 85
142, 86
365, 210
126, 83
98, 61
532, 187
453, 181
632, 277
157, 82
569, 337
50, 27
108, 39
555, 343
516, 218
278, 135
214, 126
143, 45
101, 65
108, 41
41, 25
65, 31
101, 57
82, 35
290, 135
65, 43
24, 1
104, 79
37, 1
729, 465
141, 79
130, 66
41, 11
43, 21
182, 78
46, 1
92, 54
132, 85
565, 323
101, 54
154, 78
90, 62
90, 61
75, 17
307, 169
59, 37
85, 44
238, 172
51, 12
185, 50
70, 28
126, 59
433, 266
83, 35
403, 181
419, 311
105, 66
169, 94
140, 101
231, 141
174, 75
49, 29
126, 60
38, 1
229, 67
54, 35
351, 164
128, 39
302, 173
69, 48
77, 44
87, 47
86, 55
431, 160
287, 176
45, 20
38, 12
237, 145
106, 66
28, 1
81, 43
378, 148
457, 356
122, 39
593, 308
424, 211
350, 242
87, 49
40, 22
180, 58
267, 137
94, 20
108, 86
102, 36
88, 69
102, 33
136, 56
144, 54
79, 54
87, 59
16, 1
16, 1
346, 224
424, 256
224, 149
297, 145
286, 145
55, 34
156, 86
79, 44
616, 343
246, 131
23, 1
685, 326
126, 45
105, 60
314, 223
280, 137
24, 1
136, 97
112, 63
292, 170
195, 128
27, 1
147, 49
86, 38
418, 230
73, 18
68, 37
118, 38
31, 9
204, 110
95, 51
67, 43
22, 1
133, 92
554, 248
90, 43
65, 29
57, 1
298, 140
127, 74
141, 60
243, 103
30, 1
61, 31
125, 89
199, 124
206, 107
354, 145
73, 19
63, 33
151, 103
65, 14
69, 23
47, 13
96, 43
20, 1
23, 1
207, 59
56, 28
143, 72
47, 27
252, 111
382, 155
91, 42
349, 201
165, 108
470, 169
131, 68
30, 19
98, 42
47, 1
193, 97
121, 35
134, 83
47, 25
169, 93
401, 165
215, 92
105, 41
337, 133
148, 79
50, 33
161, 109
163, 111
79, 33
45, 17
167, 102
36, 18
65, 1
98, 59
206, 112
59, 18
17, 1
142, 49
314, 181
271, 122
71, 56
52, 1
370, 226
143, 91
78, 48
138, 56
165, 42
89, 33
67, 28
137, 49
212, 109
254, 156
147, 90
488, 291
124, 44
130, 69
207, 50
70, 1
231, 113
61, 26
46, 13
99, 63
477, 280
40, 1
87, 44
50, 31
130, 49
178, 86
597, 311
42, 1
334, 139
232, 148
271, 146
108, 65
310, 210
68, 43
59, 1
94, 43
183, 108
170, 106
108, 47
137, 64
199, 60
369, 230
252, 112
244, 154
38, 1
282, 145
113, 78
35, 12
515, 256
40, 1
54, 30
187, 114
107, 57
317, 137
18, 1
51, 38
30, 1
152, 64
59, 28
66, 38
55, 28
100, 61
115, 36
199, 92
75, 38
364, 228
64, 26
604, 307
101, 40
117, 52
62, 1
91, 36
34, 1
324, 207
93, 40
89, 31
278, 112
134, 63
260, 132
666, 323
51, 26
18, 1
70, 38
33, 25
106, 48
47, 38
82, 52
86, 58
131, 51
46, 16
109, 60
197, 95
134, 60
26, 7
75, 34
582, 386
128, 44
110, 75
27, 1
503, 295
89, 51
112, 69
154, 37
50, 1
129, 37
432, 256
27, 11
94, 62
81, 49
423, 266
28, 12
339, 207
51, 22
125, 77
29, 11
573, 260
210, 89
160, 104
75, 35
273, 103
82, 30
210, 117
194, 118
300, 197
133, 88
291, 146
140, 41
86, 53
84, 39
359, 208
44, 25
112, 67
177, 115
430, 275
133, 44
112, 64
110, 37
314, 228
240, 117
77, 33
297, 164
101, 49
63, 1
124, 74
111, 72
494, 268
178, 102
31, 12
48, 1
338, 174
19, 1
99, 56
108, 43
42, 1
232, 112
110, 59
31, 11
389, 196
107, 40
55, 22
26, 1
111, 55
65, 17
435, 284
62, 28
43, 8
159, 82
469, 190
120, 39
118, 70
16, 1
138, 74
149, 74
265, 107
803, 406
117, 76
57, 17
418, 169
85, 33
35, 1
156, 101
57, 37
47, 16
127, 64
87, 58
74, 32
585, 373
65, 28
31, 10
319, 169
160, 54
299, 139
93, 42
75, 37
152, 73
67, 26
183, 107
100, 47
258, 161
178, 72
758, 457
433, 254
99, 64
93, 51
168, 89
139, 107
18, 1
164, 97
424, 270
119, 92
27, 1
42, 1
35, 1
111, 57
78, 30
104, 43
102, 58
53, 26
42, 30
194, 92
329, 143
135, 91
48, 34
116, 68
46, 14
118, 45
37, 23
46, 22
27, 1
224, 163
172, 100
54, 32
93, 53
53, 16
94, 64
87, 55
20, 1
56, 36
155, 109
101, 45
112, 42
59, 19
274, 120
46, 1
75, 54
44, 11
121, 47
196, 152
79, 39
583, 326
17, 1
134, 53
195, 53
20, 1
150, 51
346, 237
66, 46
529, 253
51, 24
537, 266
13, 1
84, 37
92, 39
203, 118
80, 43
135, 54
590, 264
49, 13
217, 154
193, 84
151, 54
40, 22
68, 38
78, 60
24, 1
114, 66
47, 1
82, 49
195, 103
96, 39
288, 165
330, 177
159, 58
132, 45
240, 112
127, 73
157, 96
113, 59
361, 239
128, 44
48, 1
156, 97
137, 56
158, 108
38, 1
54, 33
159, 98
184, 76
133, 80
128, 70
27, 1
202, 153
40, 1
346, 186
32, 1
220, 93
32, 1
103, 62
75, 55
80, 1
105, 45
315, 222
33, 1
44, 22
71, 34
291, 175
555, 305
31, 1
122, 63
216, 115
165, 86
519, 285
272, 127
114, 50
166, 64
89, 34
47, 23
368, 221
128, 71
15, 1
53, 28
42, 1
109, 54
661, 407
386, 164
108, 65
95, 41
247, 130
155, 49
173, 59
95, 58
138, 45
89, 52
453, 170
82, 56
131, 47
59, 1
481, 273
471, 215
593, 372
154, 95
57, 13
724, 335
67, 32
203, 117
48, 15
77, 34
58, 16
25, 1
92, 50
364, 127
54, 1
23, 1
91, 51
106, 53
387, 272
215, 113
36, 12
42, 13
89, 56
440, 237
40, 1
45, 29
60, 37
152, 38
228, 118
248, 126
195, 95
131, 71
96, 41
128, 75
150, 49
222, 170
53, 1
423, 195
172, 111
92, 40
445, 183
193, 118
162, 101
164, 75
215, 120
88, 37
133, 48
122, 50
126, 77
93, 46
20, 1
184, 92
275, 163
57, 35
518, 320
376, 190
50, 17
195, 105
62, 29
37, 1
185, 108
162, 113
212, 127
181, 105
159, 98
25, 1
137, 52
353, 177
71, 53
162, 97
43, 16
197, 104
169, 86
11, 1
153, 77
180, 109
151, 42
359, 209
63, 31
93, 40
80, 47
119, 78
61, 1
478, 285
535, 178
89, 57
99, 42
299, 147
134, 77
54, 1
107, 66
251, 79
78, 48
64, 32
315, 197
144, 39
54, 14
248, 127
96, 64
66, 46
213, 121
43, 1
92, 63
83, 34
82, 46
56, 23
55, 38
164, 103
270, 132
964, 418
127, 48
137, 75
137, 50
132, 56
91, 34
193, 135
311, 127
62, 36
168, 89
35, 1
84, 17
338, 132
58, 32
32, 12
330, 164
38, 16
72, 42
18, 1
34, 12
232, 105
319, 125
421, 174
59, 35
96, 47
352, 126
20, 1
78, 39
82, 1
56, 35
59, 41
279, 143
163, 103
315, 207
75, 38
235, 104
72, 31
114, 59
277, 139
105, 69
152, 49
24, 1
82, 33
164, 93
60, 41
64, 29
184, 126
203, 123
352, 203
132, 80
110, 44
74, 43
146, 99
146, 94
148, 48
481, 315
252, 174
111, 72
49, 1
70, 49
410, 220
143, 104
360, 147
140, 49
64, 35
58, 1
497, 286
50, 1
66, 28
198, 96
63, 43
55, 16
27, 1
105, 72
70, 44
30, 1
389, 199
62, 26
569, 190
186, 77
35, 1
75, 27
75, 35
64, 26
67, 30
93, 1
23, 1
91, 33
21, 1
102, 64
159, 81
97, 62
631, 361
133, 86
164, 87
75, 30
25, 1
43, 1
132, 70
234, 131
241, 124
530, 278
122, 89
258, 148
598, 213
123, 71
55, 11
126, 51
71, 41
83, 55
107, 79
102, 62
323, 148
125, 44
56, 1
93, 44
60, 29
85, 36
73, 46
162, 82
109, 58
562, 382
200, 149
168, 96
216, 124
49, 1
79, 41
17, 1
101, 67
76, 39
184, 120
232, 117
78, 34
391, 258
93, 38
34, 16
486, 278
244, 177
31, 9
97, 48
485, 272
107, 44
148, 74
41, 1
101, 40
133, 62
541, 330
184, 91
127, 46
347, 139
204, 91
670, 292
183, 125
294, 156
461, 217
61, 1
514, 196
25, 1
46, 26
97, 50
405, 170
235, 117
576, 334
167, 60
48, 1
409, 206
178, 112
202, 128
310, 129
265, 105
61, 19
340, 130
120, 41
66, 37
116, 69
204, 108
433, 209
164, 86
606, 369
157, 66
72, 1
43, 1
39, 1
83, 35
37, 1
32, 1
62, 25
34, 1
39, 1
92, 33
79, 18
72, 48
58, 27
112, 47
38, 1
96, 63
303, 114
99, 35
82, 36
186, 99
87, 54
142, 36
27, 1
103, 53
94, 39
431, 174
125, 86
64, 42
69, 31
184, 90
67, 28
134, 89
118, 53
51, 1
56, 39
103, 66
168, 95
345, 220
127, 73
87, 36
92, 45
147, 68
88, 38
135, 41
85, 61
65, 46
41, 10
469, 244
131, 88
69, 45
38, 1
25, 1
78, 54
239, 152
243, 98
82, 53
303, 184
95, 33
256, 92
81, 54
40, 11
123, 88
144, 81
112, 50
165, 78
75, 38
51, 29
91, 42
74, 45
165, 103
102, 43
441, 132
86, 42
141, 106
171, 87
51, 1
242, 110
90, 63
167, 69
45, 26
144, 84
230, 141
39, 19
133, 46
188, 84
211, 86
110, 67
307, 169
80, 40
134, 101
430, 198
350, 149
68, 15
220, 98
91, 37
134, 79
87, 54
109, 40
379, 142
261, 194
153, 76
107, 38
23, 1
244, 95
81, 38
211, 105
267, 126
63, 34
181, 94
70, 33
106, 39
383, 168
12, 0
67, 35
78, 30
77, 32
22, 1
112, 67
95, 57
137, 47
122, 85
140, 60
409, 230
277, 128
152, 96
64, 29
175, 92
388, 163
47, 28
38, 1
43, 12
199, 102
144, 51
85, 48
152, 55
131, 64
48, 1
158, 49
315, 180
23, 1
58, 31
219, 99
548, 295
75, 38
117, 64
88, 35
46, 12
146, 48
27, 1
86, 59
23, 1
46, 29
42, 14
123, 56
52, 30
499, 304
137, 83
147, 100
25, 1
297, 134
166, 49
95, 41
61, 42
350, 161
98, 37
86, 41
130, 61
88, 32
26, 1
203, 90
177, 62
115, 59
293, 122
134, 75
33, 18
235, 132
247, 131
35, 15
82, 63
481, 186
197, 66
315, 137
94, 46
510, 329
69, 26
110, 48
140, 51
53, 27
43, 23
80, 56
515, 298
85, 38
230, 125
296, 136
90, 48
81, 56
77, 39
104, 56
173, 45
129, 73
87, 37
93, 39
110, 72
112, 44
72, 30
65, 1
208, 56
65, 38
395, 143
31, 11
52, 23
86, 33
107, 78
205, 102
218, 79
274, 167
79, 44
44, 1
437, 257
115, 62
164, 93
60, 35
787, 356
113, 35
76, 38
84, 44
323, 139
26, 1
324, 147
84, 41
59, 29
408, 273
19, 1
173, 121
488, 183
79, 12
519, 186
66, 16
135, 84
90, 62
88, 50
64, 23
64, 41
339, 240
410, 146
110, 41
109, 40
336, 118
90, 45
104, 81
91, 32
143, 81
449, 364
56, 17
149, 86
617, 306
251, 141
199, 137
21, 1
208, 94
76, 44
395, 261
49, 1
125, 54
122, 58
145, 35
147, 76
53, 1
96, 55
99, 49
96, 45
185, 108
698, 402
93, 45
574, 319
21, 1
55, 1
138, 104
43, 1
105, 44
75, 32
264, 172
67, 33
56, 1
598, 353
31, 1
112, 44
132, 48
70, 1
217, 151
532, 197
170, 92
47, 1
163, 99
102, 44
127, 48
84, 14
69, 45
156, 36
87, 50
71, 31
76, 39
280, 112
116, 40
108, 46
319, 225
418, 225
208, 108
32, 11
121, 55
170, 81
17, 1
51, 40
165, 105
86, 33
129, 73
341, 164
368, 222
101, 50
56, 29
72, 30
77, 38
214, 106
77, 40
68, 32
149, 50
664, 421
211, 97
194, 105
119, 57
169, 98
98, 51
24, 1
41, 1
198, 93
96, 48
93, 61
84, 57
429, 202
60, 37
283, 127
171, 116
83, 41
121, 77
131, 55
155, 91
44, 1
58, 33
118, 87
22, 1
207, 122
323, 138
70, 29
79, 60
77, 42
69, 29
272, 120
253, 172
129, 78
206, 112
60, 17
67, 33
46, 1
88, 33
69, 16
246, 63
73, 18
95, 40
405, 151
55, 1
853, 375
119, 72
67, 31
216, 126
33, 1
342, 193
40, 1
98, 69
54, 21
128, 43
74, 42
787, 514
177, 79
157, 93
141, 77
90, 61
327, 104
772, 383
604, 361
290, 178
122, 73
164, 85
83, 34
97, 50
45, 16
165, 87
78, 36
42, 21
50, 16
525, 317
32, 1
219, 125
383, 219
32, 1
25, 1
192, 130
312, 218
68, 43
71, 1
61, 37
328, 147
56, 13
308, 126
382, 135
436, 249
73, 40
90, 35
121, 53
187, 114
79, 40
92, 65
64, 1
60, 1
120, 46
140, 81
66, 15
12, 6
100, 62
93, 43
342, 144
487, 357
109, 63
146, 58
163, 58
211, 85
101, 55
29, 1
105, 32
80, 38
123, 45
176, 110
480, 271
79, 50
160, 85
101, 66
105, 64
56, 32
63, 16
62, 33
285, 122
628, 278
391, 185
45, 1
76, 1
174, 103
30, 1
70, 34
26, 1
77, 54
81, 34
113, 53
96, 43
68, 16
109, 52
79, 33
42, 12
104, 68
248, 130
15, 1
365, 224
224, 141
278, 142
95, 50
232, 145
92, 42
82, 59
131, 76
141, 94
50, 1
35, 1
81, 15
96, 42
145, 50
267, 150
49, 30
79, 50
39, 1
138, 85
178, 94
147, 54
62, 28
548, 299
185, 73
469, 284
116, 66
252, 108
75, 51
110, 81
182, 49
83, 37
361, 234
199, 51
108, 46
97, 38
161, 78
56, 28
68, 14
23, 6
85, 59
60, 27
195, 107
24, 9
210, 125
110, 61
49, 14
160, 57
30, 1
216, 131
142, 84
23, 1
60, 13
184, 110
67, 47
618, 358
30, 1
29, 14
181, 94
453, 306
130, 85
54, 37
24, 1
415, 202
296, 177
45, 14
91, 60
401, 220
103, 47
90, 48
165, 108
545, 321
41, 26
161, 113
81, 46
147, 89
83, 37
130, 99
411, 250
309, 174
231, 124
256, 170
172, 55
478, 162
35, 15
108, 47
447, 239
129, 82
75, 1
161, 96
115, 71
102, 53
168, 65
35, 1
203, 107
39, 13
210, 111
126, 43
91, 63
146, 87
258, 116
99, 66
80, 37
164, 111
392, 153
94, 41
302, 210
254, 122
137, 83
95, 60
274, 180
83, 64
612, 315
177, 56
89, 55
411, 177
57, 22
112, 68
52, 33
418, 183
294, 142
160, 54
179, 100
123, 80
58, 1
110, 52
115, 65
607, 337
56, 31
94, 33
139, 41
125, 47
412, 181
99, 53
325, 145
84, 57
401, 217
126, 51
156, 93
259, 116
207, 136
168, 105
73, 25
63, 42
73, 26
271, 188
71, 18
189, 131
94, 46
71, 45
61, 1
214, 115
90, 41
152, 92
110, 36
375, 203
97, 54
80, 34
85, 38
148, 88
91, 65
82, 47
113, 70
115, 45
108, 60
206, 122
42, 23
48, 12
156, 40
188, 116
68, 48
125, 48
303, 201
59, 25
524, 309
86, 46
484, 298
54, 12
518, 252
72, 35
61, 16
43, 26
547, 332
444, 236
338, 217
166, 55
28, 10
777, 483
447, 175
169, 92
70, 35
194, 99
230, 115
106, 77
112, 41
34, 1
125, 46
97, 43
96, 56
258, 107
427, 294
35, 1
58, 39
112, 40
26, 1
284, 128
38, 13
78, 40
308, 120
160, 50
30, 1
207, 117
100, 38
82, 39
61, 31
296, 153
74, 32
579, 344
106, 71
78, 48
59, 17
193, 111
155, 93
61, 1
75, 15
471, 183
53, 1
180, 113
422, 250
60, 49
56, 25
54, 1
162, 90
101, 46
87, 1
152, 100
145, 102
77, 56
107, 70
159, 54
91, 53
114, 48
431, 193
68, 45
245, 138
42, 13
199, 87
109, 63
143, 69
61, 24
28, 1
189, 84
52, 33
68, 31
57, 29
157, 54
109, 71
256, 137
73, 29
330, 165
638, 400
254, 145
90, 64
95, 36
87, 62
100, 36
173, 81
47, 1
98, 61
342, 142
97, 43
297, 148
98, 56
487, 249
254, 131
65, 1
52, 36
517, 345
262, 151
67, 17
140, 84
350, 162
69, 40
199, 81
54, 27
728, 358
87, 37
267, 125
27, 1
26, 1
36, 1
107, 62
19, 1
54, 38
40, 23
68, 34
30, 1
113, 49
143, 85
187, 135
99, 43
517, 289
32, 1
211, 110
106, 60
86, 33
105, 39
82, 39
357, 147
31, 1
227, 100
42, 1
144, 88
338, 132
184, 45
456, 148
117, 50
153, 45
322, 166
204, 58
23, 1
60, 16
14, 1
39, 1
58, 32
96, 40
160, 107
25, 1
357, 204
41, 16
70, 40
125, 70
518, 325
20, 10
231, 142
21, 1
137, 80
75, 25
143, 88
164, 58
36, 1
165, 82
370, 145
288, 182
66, 32
62, 44
88, 57
76, 1
67, 18
112, 50
45, 29
136, 82
444, 232
57, 1
71, 53
285, 145
62, 37
92, 64
22, 14
168, 91
184, 89
32, 1
43, 1
441, 309
241, 107
92, 19
42, 14
131, 70
198, 102
92, 33
464, 234
43, 24
107, 47
96, 35
42, 14
57, 28
227, 146
40, 13
124, 86
72, 41
30, 1
50, 38
344, 229
62, 30
66, 36
448, 192
45, 29
106, 63
190, 98
369, 129
154, 89
320, 135
193, 91
322, 147
35, 1
111, 47
246, 161
134, 49
55, 37
94, 42
83, 41
193, 88
118, 46
442, 304
386, 263
643, 342
51, 21
146, 69
83, 51
110, 41
323, 181
97, 38
81, 36
22, 1
132, 77
120, 46
272, 115
80, 29
255, 163
70, 34
38, 1
154, 95
79, 29
43, 1
43, 19
142, 77
74, 14
65, 24
76, 46
135, 78
94, 68
63, 31
31, 1
112, 63
313, 177
138, 43
222, 127
161, 57
77, 39
19, 1
78, 1
43, 14
136, 95
535, 217
36, 1
82, 55
40, 1
148, 67
151, 88
152, 80
127, 75
123, 57
218, 149
97, 41
56, 27
521, 341
156, 74
22, 1
137, 44
262, 114
42, 27
208, 94
307, 160
227, 139
78, 52
252, 132
139, 79
127, 44
91, 42
122, 57
92, 68
349, 256
541, 302
158, 94
204, 57
41, 1
438, 302
39, 1
304, 197
35, 1
410, 250
89, 40
92, 47
33, 1
84, 44
54, 27
67, 34
22, 1
47, 1
139, 88
327, 159
97, 61
139, 83
76, 54
61, 32
305, 147
161, 56
71, 29
79, 37
126, 70
83, 39
286, 143
94, 72
43, 1
183, 85
30, 1
200, 105
92, 50
169, 98
39, 23
20, 1
84, 34
174, 98
54, 28
248, 108
55, 1
140, 96
243, 70
160, 111
430, 148
70, 32
41, 16
156, 75
59, 30
97, 44
717, 364
583, 277
39, 1
59, 27
94, 58
201, 126
358, 168
82, 55
153, 54
108, 50
73, 35
165, 59
83, 37
196, 133
37, 1
139, 51
46, 1
117, 40
185, 128
198, 125
89, 33
173, 104
87, 53
18, 1
89, 65
128, 42
190, 115
89, 64
165, 104
155, 90
136, 36
87, 33
73, 32
375, 134
66, 41
123, 90
67, 48
229, 119
100, 47
120, 66
219, 102
159, 90
191, 91
324, 206
310, 116
54, 22
48, 14
169, 74
344, 215
88, 68
65, 37
149, 84
36, 1
103, 67
344, 164
169, 84
74, 56
230, 96
94, 36
174, 110
42, 18
82, 42
74, 27
78, 58
182, 45
209, 110
414, 233
88, 41
547, 269
49, 1
275, 167
254, 75
38, 1
178, 104
150, 101
79, 55
301, 135
185, 99
34, 27
359, 148
56, 13
141, 69
99, 70
329, 192
114, 59
118, 67
134, 49
576, 307
104, 41
60, 29
95, 58
132, 72
50, 32
129, 86
22, 1
158, 42
39, 13
72, 28
89, 58
55, 31
63, 46
41, 1
191, 131
387, 155
241, 168
427, 252
102, 64
315, 126
68, 1
83, 59
456, 183
68, 35
190, 96
680, 381
301, 137
323, 158
145, 98
55, 1
88, 67
26, 1
57, 23
107, 43
77, 47
47, 1
62, 28
91, 67
157, 61
178, 98
73, 47
103, 41
123, 50
95, 73
144, 95
96, 28
41, 1
39, 1
292, 142
90, 38
116, 46
243, 119
39, 12
111, 64
92, 62
129, 95
173, 83
16, 1
234, 119
86, 43
19, 1
61, 36
117, 63
166, 98
473, 290
69, 41
39, 1
328, 134
452, 193
57, 43
187, 100
30, 11
311, 208
496, 262
305, 146
947, 520
185, 82
265, 155
575, 182
31, 1
96, 45
51, 1
351, 238
49, 11
71, 33
403, 258
48, 1
111, 51
30, 1
180, 75
68, 33
484, 179
344, 201
65, 33
164, 78
200, 119
468, 236
209, 97
372, 137
205, 98
124, 95
57, 14
235, 129
120, 84
156, 130
413, 273
222, 107
43, 12
218, 134
19, 1
51, 1
481, 260
19, 1
78, 56
157, 83
201, 103
40, 16
179, 117
83, 57
34, 1
122, 49
695, 324
514, 224
131, 67
252, 123
283, 138
180, 70
69, 37
59, 32
61, 39
60, 29
131, 66
56, 26
158, 58
178, 109
150, 88
76, 42
288, 110
108, 71
49, 28
31, 12
501, 273
248, 110
235, 155
39, 1
73, 41
41, 12
416, 152
105, 54
334, 121
94, 33
698, 367
30, 1
557, 264
92, 69
140, 78
97, 61
197, 109
81, 33
340, 242
89, 45
159, 100
96, 34
109, 65
468, 253
247, 134
82, 34
92, 39
48, 31
180, 136
120, 38
73, 1
86, 30
134, 76
276, 177
233, 140
73, 35
58, 28
251, 125
184, 96
384, 158
86, 36
52, 34
31, 1
125, 77
58, 1
149, 48
82, 32
222, 88
551, 329
173, 109
83, 47
102, 61
54, 23
66, 35
44, 1
97, 34
256, 108
179, 93
160, 57
715, 345
36, 19
51, 1
604, 346
304, 192
158, 76
105, 67
306, 161
592, 330
106, 42
177, 93
154, 92
78, 1
120, 74
87, 57
117, 44
130, 60
100, 38
106, 42
98, 35
59, 1
256, 147
61, 32
501, 191
85, 43
123, 42
170, 52
229, 98
345, 146
55, 1
137, 81
420, 301
284, 129
68, 34
167, 86
420, 210
340, 118
141, 53
138, 84
431, 168
229, 126
99, 17
131, 45
169, 101
122, 46
81, 46
128, 50
184, 93
157, 59
93, 59
27, 1
82, 52
127, 44
163, 94
77, 33
123, 42
33, 11
100, 44
41, 1
70, 1
79, 34
137, 50
589, 368
308, 160
221, 105
52, 30
233, 137
100, 61
85, 18
24, 1
48, 24
44, 31
140, 79
126, 80
57, 35
93, 44
109, 65
164, 96
353, 200
99, 61
435, 287
837, 349
127, 67
116, 70
50, 1
441, 275
38, 18
86, 61
550, 346
47, 1
102, 65
60, 1
30, 1
84, 62
77, 30
164, 53
84, 34
54, 34
130, 44
83, 62
407, 303
149, 85
208, 87
193, 109
67, 17
116, 47
27, 1
53, 20
37, 1
183, 57
69, 34
55, 33
45, 1
430, 176
112, 41
36, 23
135, 71
568, 310
37, 1
592, 309
454, 307
273, 120
319, 133
93, 35
321, 139
109, 42
104, 48
70, 17
74, 42
124, 43
67, 38
123, 62
95, 1
363, 217
77, 33
109, 60
602, 316
139, 75
187, 89
82, 36
65, 44
89, 36
90, 65
186, 110
169, 49
191, 101
245, 120
86, 53
191, 114
184, 116
211, 135
67, 34
86, 38
98, 39
137, 63
77, 35
74, 37
129, 86
85, 59
83, 50
22, 1
196, 105
177, 66
53, 26
217, 125
475, 182
233, 97
380, 208
165, 95
152, 77
45, 1
80, 31
266, 118
66, 49
178, 122
357, 134
193, 55
107, 42
102, 67
506, 283
310, 108
70, 1
117, 98
65, 27
38, 1
324, 144
82, 39
123, 46
490, 272
139, 116
66, 1
498, 165
43, 25
135, 81
511, 247
24, 12
81, 42
26, 1
70, 38
49, 23
135, 89
172, 81
516, 303
184, 117
124, 47
142, 50
283, 130
129, 57
118, 65
202, 114
102, 65
34, 12
199, 90
96, 37
182, 80
637, 164
36, 11
329, 155
97, 69
83, 41
109, 44
35, 1
82, 45
78, 35
86, 59
69, 36
104, 42
291, 119
39, 28
563, 309
112, 48
22, 1
109, 51
48, 37
37, 1
76, 36
79, 53
40, 15
93, 40
240, 106
221, 113
171, 93
119, 80
42, 1
132, 46
152, 58
897, 531
123, 62
138, 84
62, 32
115, 78
53, 15
347, 230
316, 126
137, 85
208, 104
75, 31
88, 47
104, 37
76, 36
77, 51
413, 254
663, 266
249, 94
157, 77
212, 98
47, 29
78, 36
63, 18
36, 1
400, 155
100, 37
356, 198
134, 68
47, 29
123, 79
270, 156
821, 282
79, 53
20, 1
43, 1
377, 194
667, 418
222, 121
82, 37
101, 38
81, 37
72, 44
74, 38
435, 174
345, 151
43, 1
45, 18
300, 157
36, 11
117, 56
18, 1
16, 1
58, 38
407, 254
255, 122
111, 60
287, 166
43, 1
259, 111
114, 40
250, 182
62, 39
149, 41
635, 338
187, 101
160, 51
472, 234
230, 135
177, 85
85, 44
126, 79
164, 95
120, 44
82, 51
72, 36
70, 49
107, 33
61, 35
60, 27
44, 1
167, 91
331, 244
22, 1
63, 37
52, 30
21, 1
188, 52
143, 73
145, 91
97, 37
58, 1
69, 35
224, 168
12, 1
532, 210
66, 46
174, 94
55, 45
89, 56
647, 305
123, 54
65, 29
89, 56
208, 88
557, 280
176, 46
17, 1
35, 1
157, 78
42, 14
234, 122
148, 76
102, 46
462, 275
208, 97
98, 79
361, 169
76, 25
310, 184
24, 1
131, 95
71, 32
112, 36
115, 58
124, 79
66, 26
137, 55
252, 111
118, 59
117, 64
56, 16
81, 18
72, 42
65, 43
61, 20
108, 39
52, 29
35, 1
133, 98
105, 44
73, 32
267, 98
163, 96
119, 52
92, 42
42, 1
416, 250
312, 138
86, 44
99, 66
109, 66
112, 38
71, 45
73, 42
447, 307
121, 68
155, 99
526, 337
370, 190
47, 15
365, 191
70, 29
50, 1
515, 366
394, 203
132, 47
37, 1
198, 106
63, 31
224, 140
356, 178
61, 24
84, 46
102, 51
646, 208
27, 1
132, 44
356, 238
47, 24
70, 38
26, 15
107, 84
139, 91
84, 52
76, 29
158, 62
36, 10
45, 22
63, 30
50, 1
101, 42
58, 1
226, 128
203, 119
370, 136
149, 92
322, 205
64, 11
335, 246
110, 52
274, 143
762, 500
61, 28
55, 27
215, 93
23, 1
43, 1
220, 136
239, 92
154, 88
444, 171
299, 203
89, 44
154, 116
468, 335
53, 28
142, 59
699, 302
73, 40
97, 41
127, 44
16, 1
358, 165
162, 88
239, 112
61, 41
333, 140
133, 83
101, 38
147, 55
135, 92
118, 62
99, 39
219, 122
228, 162
29, 1
492, 290
661, 367
67, 43
305, 213
218, 91
159, 97
281, 150
210, 112
234, 111
64, 46
96, 53
80, 43
89, 67
426, 191
59, 29
125, 63
56, 16
84, 46
36, 1
180, 53
57, 30
189, 73
157, 55
239, 115
61, 1
81, 53
41, 18
297, 204
46, 19
203, 77
124, 69
103, 49
451, 189
129, 58
38, 1
235, 140
518, 263
608, 255
41, 1
188, 112
211, 90
135, 76
57, 41
118, 53
82, 42
107, 43
36, 1
182, 119
74, 39
649, 351
31, 1
81, 46
189, 116
95, 53
641, 326
50, 22
63, 29
35, 10
87, 56
136, 70
154, 87
87, 39
126, 59
287, 157
50, 19
80, 40
61, 46
64, 39
43, 1
11, 1
109, 57
289, 152
569, 399
83, 48
46, 1
333, 226
134, 74
152, 87
239, 160
177, 79
184, 83
546, 267
81, 38
31, 1
115, 72
61, 20
18, 1
631, 356
362, 189
417, 314
115, 51
111, 66
78, 39
73, 38
208, 112
88, 63
62, 31
16, 1
172, 102
252, 153
35, 1
229, 105
104, 60
61, 43
106, 34
313, 123
42, 1
74, 47
79, 28
124, 43
84, 50
119, 48
304, 222
246, 110
456, 164
356, 138
206, 134
79, 51
73, 43
70, 39
219, 133
90, 46
31, 1
83, 40
99, 58
29, 1
72, 44
75, 27
37, 1
64, 35
56, 1
113, 73
111, 41
54, 30
98, 49
121, 43
73, 43
144, 47
151, 54
218, 101
116, 54
70, 36
94, 52
93, 47
57, 13
227, 111
50, 28
295, 124
272, 148
127, 57
49, 13
92, 34
64, 36
192, 107
75, 34
34, 11
38, 11
68, 38
98, 39
24, 1
39, 1
67, 33
77, 39
195, 143
367, 206
28, 1
62, 33
470, 330
73, 30
110, 30
443, 285
71, 43
42, 22
434, 200
127, 46
750, 350
36, 13
58, 16
194, 113
327, 178
111, 75
226, 148
75, 35
40, 1
135, 90
83, 39
87, 45
49, 28
39, 12
129, 82
442, 261
106, 71
43, 15
17, 1
96, 46
151, 70
150, 72
486, 286
57, 28
441, 291
64, 47
494, 297
199, 95
70, 24
100, 41
52, 28
119, 49
78, 37
435, 175
48, 17
161, 100
416, 265
81, 59
132, 40
39, 1
69, 42
126, 63
104, 70
47, 1
212, 104
435, 215
315, 208
193, 102
131, 82
100, 59
144, 92
182, 107
611, 227
66, 24
169, 110
68, 39
238, 105
78, 50
50, 16
120, 49
60, 27
84, 51
358, 136
64, 1
151, 82
69, 27
81, 46
51, 30
127, 39
119, 79
251, 131
89, 44
92, 36
480, 274
51, 33
151, 88
172, 111
828, 479
634, 308
98, 45
244, 125
37, 1
55, 29
41, 17
374, 184
31, 1
77, 37
284, 146
97, 60
93, 68
136, 92
61, 33
449, 331
139, 75
35, 1
288, 125
55, 34
54, 1
116, 74
78, 53
222, 117
278, 128
47, 27
41, 25
42, 1
97, 39
34, 1
166, 90
336, 205
28, 1
339, 146
537, 279
76, 54
146, 77
60, 37
219, 62
74, 16
376, 168
151, 99
51, 22
81, 64
225, 148
32, 1
398, 254
10, 1
207, 86
85, 45
171, 72
162, 96
166, 57
132, 71
158, 59
53, 14
28, 1
250, 124
71, 29
82, 37
30, 1
127, 84
350, 200
213, 66
170, 125
64, 29
131, 68
32, 1
119, 102
67, 27
73, 40
187, 89
75, 38
158, 100
76, 33
135, 92
53, 17
113, 47
196, 108
228, 111
38, 1
118, 51
83, 37
120, 42
141, 64
344, 189
65, 1
137, 85
180, 113
105, 43
161, 90
491, 282
81, 55
219, 99
48, 25
107, 44
115, 74
96, 60
41, 1
136, 84
83, 1
244, 127
120, 64
176, 48
375, 175
57, 15
139, 79
29, 1
125, 73
384, 281
353, 261
521, 262
86, 53
418, 174
92, 57
47, 29
115, 65
34, 1
34, 1
27, 1
91, 31
42, 24
101, 39
133, 59
312, 211
65, 38
431, 159
180, 102
125, 82
142, 88
538, 359
96, 70
135, 51
163, 84
116, 51
119, 48
78, 41
146, 40
130, 69
85, 37
115, 74
122, 51
150, 96
22, 1
152, 87
95, 63
40, 1
493, 170
96, 58
176, 117
28, 1
81, 39
768, 338
319, 176
130, 46
153, 87
369, 205
49, 1
68, 37
186, 54
101, 49
218, 114
91, 36
106, 52
156, 50
20, 1
231, 124
25, 1
150, 68
120, 53
101, 61
23, 1
68, 42
385, 156
77, 53
105, 61
45, 14
56, 29
201, 91
134, 85
284, 166
12, 1
278, 135
40, 1
29, 10
58, 37
102, 48
73, 30
377, 160
46, 1
144, 94
74, 32
69, 44
125, 44
130, 79
51, 25
365, 152
219, 118
22, 1
69, 50
43, 1
119, 74
745, 415
343, 211
62, 1
117, 69
143, 41
86, 36
87, 49
72, 48
87, 47
152, 50
108, 55
72, 36
67, 36
60, 30
180, 90
119, 43
439, 256
141, 63
94, 64
588, 341
257, 141
262, 105
35, 1
147, 56
297, 154
73, 1
110, 44
49, 18
497, 324
45, 18
149, 88
47, 15
29, 1
343, 143
176, 66
283, 127
112, 63
164, 97
76, 44
69, 31
46, 25
169, 100
242, 154
449, 192
108, 44
133, 46
174, 82
78, 48
466, 249
74, 49
77, 34
520, 176
193, 86
102, 72
116, 46
65, 27
56, 26
19, 1
96, 56
65, 27
402, 220
181, 78
65, 43
471, 269
314, 145
71, 43
63, 38
123, 83
363, 176
156, 48
72, 41
219, 138
28, 14
73, 1
109, 71
88, 35
117, 63
73, 38
118, 63
356, 135
30, 1
65, 16
132, 89
43, 1
56, 26
190, 107
153, 70
124, 64
224, 93
283, 136
88, 33
19, 1
452, 234
90, 49
97, 54
261, 139
113, 76
93, 44
55, 28
208, 91
205, 128
72, 32
31, 1
350, 181
73, 51
690, 282
182, 95
94, 43
87, 43
76, 28
82, 60
188, 58
95, 38
54, 14
140, 93
53, 1
161, 51
479, 342
161, 79
283, 163
254, 115
359, 145
597, 291
240, 126
129, 65
701, 310
65, 1
136, 79
319, 179
57, 29
115, 46
225, 170
44, 1
207, 138
411, 255
296, 148
143, 86
95, 41
179, 99
76, 57
76, 31
43, 12
408, 278
129, 89
244, 119
9, 1
362, 207
108, 44
148, 83
139, 79
81, 37
184, 92
42, 1
144, 60
34, 1
63, 30
430, 171
297, 172
171, 84
53, 1
321, 131
46, 1
46, 1
82, 25
89, 53
64, 18
42, 17
71, 39
79, 39
47, 1
214, 117
54, 14
268, 142
46, 10
53, 24
27, 1
29, 10
72, 48
464, 242
522, 334
55, 33
370, 148
157, 102
418, 182
119, 38
457, 174
127, 71
52, 28
106, 45
158, 55
166, 89
104, 50
170, 86
112, 75
131, 50
87, 51
58, 23
40, 1
97, 55
56, 30
28, 1
53, 1
109, 70
172, 53
39, 13
181, 74
179, 113
346, 232
132, 82
552, 293
144, 51
31, 1
168, 49
81, 52
23, 1
34, 1
223, 146
126, 95
73, 16
222, 100
218, 122
231, 121
11, 1
149, 92
199, 127
150, 81
82, 37
53, 1
41, 27
48, 17
156, 98
154, 84
541, 172
167, 61
121, 48
91, 56
125, 91
80, 36
67, 33
395, 207
197, 122
151, 88
109, 39
98, 59
480, 265
26, 1
131, 83
24, 1
399, 229
49, 34
53, 14
57, 27
42, 1
52, 1
127, 88
181, 47
94, 55
91, 45
55, 30
507, 156
139, 96
41, 19
110, 54
176, 92
93, 44
369, 140
44, 13
97, 49
122, 48
422, 235
58, 30
168, 86
125, 55
52, 13
47, 1
69, 1
160, 105
481, 296
48, 13
114, 41
55, 1
100, 40
627, 453
54, 1
437, 243
64, 16
346, 158
107, 68
383, 141
414, 192
159, 84
422, 149
243, 126
72, 35
65, 49
193, 114
158, 83
89, 63
54, 37
64, 39
61, 31
57, 16
135, 52
112, 32
468, 295
62, 24
207, 114
78, 40
42, 30
42, 1
114, 55
98, 56
48, 1
261, 129
47, 13
78, 58
72, 28
293, 121
131, 88
66, 19
27, 1
119, 45
75, 54
106, 32
65, 46
203, 98
39, 1
38, 16
13, 1
126, 54
166, 76
26, 1
172, 48
247, 148
45, 1
179, 96
111, 73
135, 55
364, 243
150, 59
31, 12
97, 41
242, 117
127, 48
402, 223
210, 68
296, 127
64, 1
156, 118
78, 30
114, 54
132, 54
95, 70
83, 28
64, 28
42, 1
188, 114
157, 90
118, 75
31, 1
432, 222
68, 39
86, 46
39, 1
66, 28
168, 77
14, 1
103, 41
112, 46
118, 41
172, 78
70, 50
175, 94
41, 12
61, 36
103, 55
335, 179
26, 12
428, 264
174, 59
48, 1
103, 47
78, 18
88, 36
113, 45
238, 95
179, 106
115, 60
69, 23
364, 180
183, 93
120, 75
95, 42
911, 508
40, 1
112, 44
463, 158
98, 40
203, 100
101, 39
85, 39
111, 73
164, 86
31, 1
249, 123
77, 25
531, 350
167, 90
47, 10
117, 41
79, 58
39, 1
291, 101
50, 1
98, 41
155, 52
377, 197
118, 74
115, 64
50, 40
59, 1
477, 195
87, 51
158, 103
249, 151
474, 190
89, 36
234, 128
106, 40
405, 230
383, 221
87, 56
140, 84
49, 23
331, 168
78, 35
47, 14
94, 48
669, 420
81, 31
143, 90
80, 35
157, 104
282, 171
211, 131
135, 67
124, 47
128, 73
25, 1
58, 29
52, 34
131, 84
425, 175
43, 1
75, 15
642, 213
249, 97
186, 114
79, 53
157, 101
439, 282
37, 1
132, 84
91, 45
44, 15
340, 151
198, 93
81, 53
21, 1
27, 1
53, 1
96, 30
76, 31
71, 33
386, 198
118, 65
112, 67
290, 150
101, 47
61, 34
117, 64
51, 29
90, 50
28, 9
108, 61
396, 144
48, 1
40, 13
196, 63
62, 29
219, 144
73, 32
52, 13
109, 64
136, 73
64, 33
197, 47
236, 113
124, 65
454, 308
130, 34
138, 98
130, 63
113, 56
896, 424
74, 31
79, 39
153, 59
633, 309
367, 153
93, 57
85, 57
103, 69
48, 1
39, 12
303, 120
73, 39
168, 80
68, 43
68, 31
43, 13
111, 52
313, 149
50, 30
179, 93
107, 70
178, 62
129, 71
79, 36
69, 41
55, 23
103, 73
68, 1
234, 141
52, 13
90, 39
285, 136
178, 53
113, 43
38, 15
64, 41
147, 49
236, 130
354, 158
141, 80
98, 39
90, 63
95, 62
184, 61
137, 72
73, 39
124, 57
195, 90
25, 1
119, 78
10, 1
80, 41
376, 165
107, 61
154, 64
222, 122
50, 27
82, 43
141, 84
129, 63
147, 81
592, 285
237, 104
44, 26
68, 36
15, 1
76, 38
138, 84
48, 17
507, 371
312, 204
77, 57
153, 78
417, 243
77, 53
70, 40
127, 73
111, 71
117, 49
147, 78
51, 29
184, 100
70, 33
17, 1
40, 1
490, 323
27, 1
55, 31
31, 1
409, 269
70, 1
452, 291
85, 52
180, 128
27, 1
551, 326
96, 64
92, 60
72, 17
183, 77
49, 16
125, 81
38, 19
346, 180
59, 26
171, 80
77, 39
34, 1
68, 51
90, 63
194, 87
171, 90
84, 31
85, 43
599, 328
132, 61
39, 1
115, 71
290, 93
101, 47
67, 31
72, 54
84, 42
71, 49
198, 57
231, 129
267, 138
133, 43
63, 23
344, 111
67, 31
40, 1
16, 1
193, 129
125, 65
106, 52
106, 42
22, 1
117, 66
129, 51
132, 64
64, 1
14, 1
462, 299
46, 25
104, 59
34, 1
34, 1
311, 165
80, 49
74, 49
79, 56
452, 322
105, 56
74, 39
75, 47
47, 31
248, 161
334, 146
489, 308
168, 57
142, 71
265, 102
84, 1
159, 75
56, 17
145, 79
62, 37
184, 92
106, 38
54, 42
101, 36
97, 67
141, 93
442, 152
49, 21
80, 52
126, 41
237, 97
15, 1
74, 44
74, 16
512, 320
43, 1
96, 51
135, 97
175, 69
43, 18
206, 130
395, 178
109, 58
483, 291
113, 70
151, 91
81, 42
358, 152
86, 42
215, 109
71, 45
29, 10
130, 69
24, 1
365, 187
56, 29
51, 26
22, 1
250, 168
98, 66
275, 121
159, 106
116, 41
241, 114
164, 84
226, 113
78, 45
169, 78
50, 1
23, 1
367, 244
30, 1
355, 144
238, 94
108, 61
42, 23
295, 131
80, 37
57, 1
57, 36
332, 130
170, 71
78, 44
86, 55
87, 53
37, 1
304, 245
110, 44
58, 32
275, 118
107, 51
269, 138
36, 1
266, 140
45, 26
73, 40
102, 33
61, 1
493, 186
78, 33
195, 105
226, 96
332, 198
332, 150
400, 138
121, 58
65, 1
32, 12
59, 17
75, 27
333, 234
137, 66
193, 70
157, 58
96, 52
122, 61
216, 101
27, 1
402, 209
150, 80
76, 50
251, 159
78, 49
182, 82
66, 41
140, 82
40, 1
126, 40
60, 42
45, 1
815, 413
415, 196
97, 42
68, 44
143, 74
161, 106
31, 12
48, 14
166, 75
108, 72
331, 101
100, 34
129, 63
130, 87
223, 127
33, 1
128, 39
73, 34
138, 78
61, 1
131, 71
103, 46
60, 22
35, 1
340, 164
69, 16
116, 64
131, 78
267, 128
244, 131
21, 1
25, 1
132, 47
32, 1
23, 1
89, 38
38, 1
51, 17
114, 71
52, 14
448, 184
159, 75
208, 100
272, 177
38, 22
176, 97
150, 82
82, 51
49, 18
51, 1
109, 28
122, 84
538, 208
55, 1
144, 113
99, 57
119, 38
215, 120
18, 1
211, 130
81, 30
501, 354
96, 66
92, 62
98, 44
109, 34
201, 60
84, 62
171, 89
23, 1
190, 58
288, 182
39, 1
135, 80
102, 60
40, 28
139, 50
182, 58
168, 59
377, 154
89, 58
103, 65
572, 257
114, 46
402, 207
41, 18
186, 131
95, 33
518, 284
55, 37
208, 134
106, 61
81, 42
159, 52
23, 1
65, 36
143, 53
44, 23
105, 37
43, 25
93, 64
96, 38
77, 29
547, 271
180, 55
18, 1
53, 10
185, 99
30, 11
95, 50
109, 61
209, 161
39, 1
110, 65
246, 119
135, 84
467, 258
128, 51
336, 149
117, 76
594, 356
53, 1
81, 17
145, 97
205, 114
215, 116
111, 66
59, 15
213, 141
147, 47
88, 59
71, 37
49, 25
37, 23
160, 71
58, 10
100, 56
26, 1
147, 43
594, 422
149, 84
88, 40
49, 1
41, 14
178, 49
211, 126
560, 289
267, 127
103, 56
411, 167
366, 149
374, 222
62, 36
86, 41
152, 73
185, 91
362, 200
130, 47
111, 36
353, 120
160, 90
30, 1
162, 84
78, 30
285, 97
51, 31
131, 41
74, 19
292, 144
131, 53
377, 257
29, 1
383, 226
30, 1
118, 43
168, 77
31, 1
15, 1
29, 1
68, 49
277, 183
56, 29
143, 88
27, 1
80, 33
216, 114
72, 33
67, 30
159, 74
352, 157
624, 350
67, 31
52, 1
103, 73
436, 280
50, 41
78, 39
115, 46
389, 191
96, 50
78, 47
694, 467
240, 104
104, 45
86, 46
207, 99
137, 88
126, 46
131, 90
729, 334
316, 170
184, 89
200, 87
135, 49
153, 53
258, 122
88, 38
191, 126
67, 35
31, 1
52, 37
474, 296
73, 36
325, 224
427, 224
41, 17
57, 28
38, 1
149, 72
112, 48
545, 303
99, 29
187, 99
38, 1
278, 124
54, 29
210, 145
250, 137
142, 91
153, 54
209, 103
30, 1
49, 14
20, 1
248, 109
147, 51
24, 1
20, 1
182, 51
325, 226
28, 1
48, 13
133, 74
24, 7
35, 1
74, 39
29, 1
104, 42
566, 261
74, 30
52, 1
160, 85
103, 56
25, 1
26, 1
129, 78
141, 49
54, 1
146, 72
268, 124
353, 152
78, 39
98, 64
102, 31
312, 115
121, 82
259, 113
69, 32
55, 1
39, 23
85, 47
190, 100
73, 42
63, 36
164, 87
27, 1
110, 49
143, 78
133, 73
215, 99
340, 124
348, 238
54, 37
60, 47
121, 73
93, 37
125, 72
208, 89
385, 264
76, 40
113, 44
144, 64
370, 219
91, 48
33, 12
27, 1
118, 56
19, 1
95, 40
110, 47
79, 1
95, 42
82, 38
48, 14
228, 119
282, 165
33, 13
70, 29
64, 1
340, 136
24, 1
62, 1
150, 103
282, 187
59, 30
89, 42
290, 151
105, 48
35, 1
47, 1
127, 62
203, 131
263, 144
301, 130
35, 1
153, 79
97, 67
47, 1
173, 86
106, 67
28, 13
18, 1
67, 29
59, 31
121, 47
121, 48
68, 33
122, 81
427, 227
356, 139
36, 11
170, 94
210, 102
305, 170
207, 99
71, 48
48, 15
584, 332
101, 40
28, 1
384, 176
429, 284
47, 24
64, 29
709, 297
246, 120
43, 1
38, 13
152, 102
34, 1
184, 93
65, 31
73, 40
73, 37
46, 20
80, 51
80, 26
185, 64
73, 36
109, 37
467, 200
153, 61
39, 1
64, 34
240, 110
109, 43
113, 38
33, 1
18, 1
63, 30
476, 282
114, 71
110, 67
71, 47
356, 158
50, 1
76, 45
39, 17
92, 47
448, 275
212, 125
89, 38
79, 56
165, 87
165, 109
30, 1
375, 227
161, 111
237, 154
317, 123
281, 114
85, 55
307, 214
45, 13
611, 399
137, 75
564, 316
545, 164
47, 26
136, 80
138, 68
476, 190
194, 61
107, 72
166, 109
122, 49
357, 134
88, 63
219, 98
115, 72
95, 52
103, 40
303, 136
76, 36
72, 36
17, 1
445, 205
111, 34
60, 31
55, 15
79, 35
264, 114
118, 70
35, 11
47, 1
219, 105
34, 1
129, 78
137, 93
136, 89
122, 57
47, 13
159, 84
273, 149
52, 31
96, 60
40, 1
346, 144
178, 103
53, 25
93, 55
59, 34
53, 18
61, 45
41, 1
115, 74
37, 1
55, 41
545, 310
47, 24
148, 65
162, 68
51, 21
53, 25
18, 1
169, 120
109, 49
443, 269
315, 130
113, 80
168, 75
596, 281
383, 149
248, 148
185, 88
243, 107
165, 69
74, 41
140, 45
162, 69
48, 15
543, 293
79, 37
63, 1
132, 47
160, 95
179, 101
527, 284
217, 88
25, 1
53, 38
371, 242
29, 1
100, 45
150, 93
129, 69
56, 30
81, 36
417, 268
83, 59
92, 44
90, 67
89, 59
204, 111
92, 41
120, 74
100, 54
140, 76
27, 12
83, 31
289, 144
562, 193
82, 53
31, 1
91, 58
165, 64
137, 100
249, 155
641, 391
53, 1
95, 60
39, 1
138, 73
303, 137
345, 161
159, 68
124, 86
93, 53
201, 103
142, 73
22, 1
27, 1
97, 60
143, 82
206, 58
85, 42
24, 1
76, 31
173, 70
226, 110
52, 18
78, 16
65, 32
77, 43
311, 163
356, 166
60, 24
106, 37
33, 1
109, 54
13, 1
87, 56
24, 1
54, 14
199, 112
77, 55
64, 33
299, 207
59, 12
144, 83
55, 28
99, 49
112, 45
62, 30
209, 120
248, 108
18, 1
82, 55
75, 41
64, 49
338, 231
375, 193
96, 49
90, 62
231, 96
89, 48
34, 1
74, 29
59, 40
642, 397
350, 252
75, 46
353, 161
146, 89
241, 62
16, 1
226, 109
108, 45
332, 125
82, 40
125, 75
318, 222
70, 44
59, 35
407, 162
119, 68
175, 52
55, 30
97, 40
350, 154
103, 42
193, 101
69, 32
83, 38
471, 144
42, 1
385, 234
51, 26
56, 1
209, 129
49, 28
45, 1
43, 9
138, 45
46, 16
133, 86
70, 42
76, 55
150, 84
269, 166
197, 147
663, 243
150, 48
25, 9
36, 1
88, 62
76, 35
409, 224
249, 62
535, 304
202, 98
408, 163
224, 94
167, 75
189, 103
45, 1
190, 99
55, 13
101, 39
24, 1
61, 16
222, 123
34, 1
44, 1
61, 1
151, 75
214, 129
134, 64
155, 52
193, 61
83, 49
111, 54
143, 44
67, 16
96, 51
135, 71
89, 40
123, 71
193, 96
161, 54
86, 33
10, 1
25, 1
191, 63
126, 71
123, 78
344, 170
191, 87
36, 1
142, 59
181, 86
37, 1
433, 161
37, 12
126, 75
202, 118
48, 1
102, 35
150, 64
151, 50
191, 95
95, 59
42, 15
399, 165
368, 190
36, 1
64, 38
215, 97
27, 1
501, 339
56, 38
53, 22
106, 45
77, 43
32, 20
49, 38
41, 13
185, 60
217, 105
159, 101
22, 1
107, 48
92, 45
61, 1
117, 57
67, 33
171, 101
470, 200
140, 90
270, 134
77, 31
73, 51
109, 62
35, 1
34, 12
101, 42
320, 152
86, 36
165, 83
127, 48
36, 15
178, 51
758, 381
91, 37
112, 53
451, 271
110, 37
176, 98
142, 62
59, 1
122, 80
102, 68
501, 281
135, 94
96, 72
267, 152
99, 45
60, 32
82, 36
114, 54
28, 1
154, 79
117, 72
450, 313
535, 301
137, 57
174, 70
50, 21
23, 1
126, 54
64, 39
97, 45
157, 55
265, 171
99, 47
226, 117
85, 38
62, 26
79, 43
154, 53
303, 193
190, 112
127, 75
198, 88
336, 228
82, 42
199, 95
38, 1
138, 70
411, 222
358, 210
263, 126
427, 139
35, 13
147, 94
137, 79
38, 16
347, 154
180, 89
490, 277
67, 34
32, 1
123, 79
32, 1
145, 88
112, 63
341, 198
674, 359
239, 147
219, 119
108, 89
48, 1
61, 19
108, 74
44, 1
67, 43
40, 1
81, 38
65, 54
144, 47
80, 47
204, 141
97, 40
205, 57
66, 12
47, 1
108, 48
81, 53
86, 44
109, 41
62, 36
59, 22
123, 44
115, 67
130, 47
33, 1
54, 27
371, 163
52, 1
134, 79
110, 66
341, 186
216, 119
155, 85
166, 58
118, 55
87, 36
441, 273
22, 1
84, 34
351, 233
446, 263
56, 1
89, 54
68, 31
93, 28
69, 42
521, 326
242, 134
192, 94
53, 1
55, 35
131, 80
60, 1
104, 42
176, 76
531, 174
95, 64
116, 61
206, 154
105, 66
54, 22
200, 110
50, 30
204, 91
266, 185
43, 1
412, 277
449, 259
155, 85
206, 96
80, 41
243, 121
169, 50
75, 37
45, 30
70, 32
72, 38
105, 36
76, 46
24, 1
59, 17
515, 264
416, 191
154, 95
37, 1
49, 34
29, 11
240, 124
147, 74
56, 24
65, 27
137, 64
211, 138
157, 60
39, 1
165, 93
26, 1
86, 36
37, 1
72, 41
25, 1
60, 29
138, 85
519, 306
176, 103
22, 1
86, 36
121, 48
224, 95
99, 50
40, 13
258, 107
47, 1
207, 112
28, 1
403, 169
67, 31
75, 32
106, 40
26, 1
82, 1
96, 62
622, 312
202, 96
492, 346
259, 134
208, 139
116, 45
66, 17
73, 43
590, 378
135, 88
68, 28
117, 79
16, 1
311, 123
394, 255
340, 155
60, 30
79, 41
41, 11
105, 54
49, 22
142, 67
16, 1
211, 96
383, 243
595, 263
77, 33
42, 13
275, 131
81, 37
398, 165
131, 45
215, 122
33, 1
148, 53
130, 57
69, 33
372, 168
348, 136
45, 1
536, 355
44, 18
64, 46
117, 75
91, 40
60, 37
106, 77
368, 117
291, 120
147, 102
51, 29
58, 29
99, 57
91, 57
108, 43
37, 23
676, 357
284, 143
117, 72
139, 82
41, 11
215, 58
123, 84
29, 6
135, 42
31, 1
56, 32
98, 45
35, 1
64, 32
46, 1
74, 38
123, 43
135, 82
185, 88
567, 276
211, 126
165, 99
86, 53
362, 199
548, 365
150, 86
295, 127
99, 63
49, 15
125, 56
234, 101
47, 12
74, 43
108, 33
49, 1
450, 184
203, 63
58, 25
143, 97
150, 82
180, 132
56, 32
188, 96
78, 46
347, 153
144, 84
254, 99
344, 144
309, 156
259, 94
153, 86
33, 12
144, 83
126, 51
172, 82
77, 36
84, 32
122, 45
23, 1
44, 21
881, 442
306, 199
97, 40
146, 47
95, 62
165, 102
149, 85
67, 1
196, 113
97, 47
126, 58
656, 366
131, 73
494, 312
256, 110
135, 78
36, 1
291, 138
90, 63
177, 79
670, 294
19, 1
70, 1
43, 1
17, 1
26, 1
268, 130
33, 1
143, 67
352, 140
144, 65
65, 1
18, 1
56, 16
147, 89
96, 41
42, 24
321, 140
64, 33
327, 153
82, 53
42, 11
31, 1
111, 71
513, 267
30, 1
158, 56
150, 45
75, 24
24, 1
150, 92
198, 128
85, 35
178, 105
248, 89
138, 79
44, 1
96, 41
47, 1
150, 97
166, 99
115, 44
110, 59
234, 120
117, 43
88, 40
98, 33
127, 75
120, 44
128, 67
578, 291
51, 1
646, 364
64, 23
90, 62
113, 42
62, 31
34, 1
336, 120
241, 99
66, 1
122, 72
31, 1
46, 1
75, 16
110, 62
44, 26
85, 31
37, 1
49, 31
104, 75
502, 323
27, 1
79, 46
134, 73
117, 75
398, 140
124, 55
247, 129
220, 54
21, 1
449, 270
60, 31
102, 67
106, 45
388, 233
89, 35
46, 1
139, 57
282, 148
184, 79
20, 1
55, 26
107, 44
69, 48
40, 1
126, 67
518, 322
105, 34
40, 21
85, 50
722, 450
128, 73
76, 36
87, 48
60, 1
287, 178
196, 105
59, 33
69, 18
160, 101
213, 121
131, 45
259, 115
450, 283
282, 121
127, 74
87, 42
37, 1
75, 48
222, 123
94, 50
74, 46
42, 14
131, 48
66, 31
19, 1
134, 69
129, 79
60, 36
145, 97
38, 1
79, 35
120, 68
193, 123
64, 27
112, 57
101, 40
71, 18
90, 45
90, 60
398, 148
125, 49
62, 13
51, 20
175, 88
82, 18
77, 32
84, 45
65, 27
44, 1
518, 337
79, 15
52, 1
150, 74
52, 40
193, 119
136, 84
238, 167
122, 72
35, 1
105, 34
74, 34
44, 13
257, 136
142, 75
109, 66
86, 35
114, 57
81, 49
271, 132
161, 84
140, 84
172, 58
61, 29
26, 1
61, 37
85, 56
99, 45
134, 55
113, 77
82, 48
203, 115
72, 19
124, 79
157, 82
46, 1
29, 1
47, 9
76, 33
49, 16
190, 107
56, 1
108, 83
30, 13
78, 39
106, 55
163, 101
483, 272
74, 38
68, 26
507, 308
100, 39
258, 144
53, 26
237, 101
26, 1
63, 36
182, 49
337, 146
44, 1
112, 47
57, 32
108, 54
110, 32
205, 97
201, 83
99, 40
124, 40
58, 16
138, 84
71, 35
107, 49
135, 78
72, 1
178, 107
24, 6
111, 64
362, 180
42, 1
110, 73
83, 39
22, 1
399, 129
86, 35
48, 1
427, 246
205, 85
138, 89
136, 51
396, 196
128, 75
68, 16
63, 43
50, 39
84, 38
34, 1
88, 51
100, 39
192, 92
117, 39
111, 78
118, 74
149, 80
58, 29
47, 24
110, 45
154, 87
69, 30
131, 51
262, 127
144, 95
33, 1
165, 58
59, 31
309, 207
113, 43
580, 458
305, 196
545, 181
234, 102
160, 56
225, 141
57, 24
44, 33
100, 37
141, 88
280, 167
41, 28
48, 30
97, 42
39, 29
154, 81
73, 14
49, 1
59, 17
131, 81
91, 46
130, 49
50, 23
65, 38
46, 15
47, 1
63, 16
88, 36
68, 17
294, 115
8, 1
42, 27
29, 1
350, 227
19, 1
220, 98
280, 109
313, 122
143, 64
112, 77
133, 48
135, 56
81, 44
389, 189
134, 62
88, 37
86, 47
518, 288
389, 142
295, 182
93, 41
27, 1
64, 29
56, 33
579, 364
413, 252
467, 260
194, 82
71, 18
208, 87
34, 21
41, 1
123, 51
104, 40
81, 14
175, 102
398, 265
115, 47
405, 140
314, 202
38, 13
63, 39
366, 216
59, 1
48, 18
366, 159
95, 55
259, 129
256, 103
228, 104
95, 66
81, 31
157, 125
369, 240
214, 84
61, 15
46, 1
219, 129
78, 28
59, 11
94, 46
83, 43
337, 179
44, 29
449, 284
119, 70
394, 287
278, 128
21, 1
68, 45
129, 72
100, 39
58, 39
93, 56
226, 109
132, 91
43, 1
59, 26
82, 38
38, 1
83, 38
121, 80
91, 60
276, 133
261, 133
452, 157
196, 93
468, 275
211, 106
433, 261
216, 93
175, 99
178, 101
86, 59
102, 40
188, 133
68, 45
212, 114
239, 126
46, 15
62, 34
362, 166
129, 59
72, 54
32, 1
29, 1
435, 159
122, 40
226, 123
165, 81
292, 136
164, 97
116, 70
58, 1
113, 37
273, 142
127, 69
88, 32
96, 44
75, 40
206, 58
316, 128
72, 38
76, 41
372, 142
101, 68
336, 154
221, 111
104, 79
277, 111
188, 93
32, 1
110, 52
73, 27
113, 71
119, 84
124, 71
53, 26
572, 252
160, 52
276, 128
40, 13
41, 24
394, 164
55, 27
89, 1
159, 102
437, 180
65, 27
558, 225
69, 27
144, 93
159, 72
175, 74
72, 52
374, 165
67, 1
145, 99
169, 131
453, 207
197, 120
46, 11
53, 38
34, 1
383, 223
147, 76
60, 17
170, 64
33, 1
60, 28
65, 30
417, 163
60, 16
44, 1
338, 148
309, 138
197, 93
106, 66
133, 72
46, 1
271, 113
196, 88
99, 45
296, 148
117, 65
302, 185
118, 86
204, 89
24, 1
525, 366
63, 1
60, 33
473, 150
90, 57
407, 287
47, 29
146, 42
149, 53
205, 103
87, 55
81, 42
542, 358
61, 27
67, 40
63, 27
559, 390
80, 57
54, 1
159, 88
62, 27
571, 227
103, 56
85, 35
147, 96
439, 154
55, 13
31, 1
314, 185
299, 121
41, 1
392, 262
51, 33
51, 15
124, 72
169, 104
76, 28
71, 41
166, 94
207, 112
112, 40
172, 105
116, 51
116, 84
79, 32
90, 35
130, 65
94, 36
87, 66
338, 215
50, 1
209, 99
393, 216
85, 30
219, 92
86, 37
95, 36
72, 38
97, 40
199, 104
292, 191
456, 264
10, 1
78, 39
147, 49
50, 13
51, 28
94, 63
204, 60
848, 427
113, 56
51, 35
56, 1
141, 88
364, 171
326, 170
66, 48
356, 188
260, 127
64, 31
103, 59
42, 16
87, 44
99, 44
71, 33
279, 130
122, 40
159, 59
124, 76
42, 1
86, 57
92, 37
81, 35
155, 64
203, 107
43, 1
34, 10
226, 131
72, 17
464, 284
152, 75
270, 112
53, 23
159, 88
157, 90
39, 19
181, 98
79, 40
49, 1
53, 14
569, 357
26, 1
221, 117
56, 1
74, 37
244, 134
66, 1
41, 13
387, 149
46, 1
54, 1
79, 34
108, 49
79, 34
187, 95
119, 47
60, 1
44, 19
169, 116
126, 84
156, 58
152, 76
49, 1
126, 78
21, 1
75, 32
108, 47
34, 1
78, 39
84, 39
97, 54
57, 34
155, 88
178, 100
138, 80
272, 157
72, 44
246, 125
303, 194
150, 81
62, 21
246, 99
22, 1
143, 61
58, 17
140, 89
21, 1
140, 87
113, 65
256, 132
760, 413
106, 53
84, 44
176, 83
95, 57
717, 355
49, 16
469, 278
22, 1
235, 117
88, 37
460, 230
73, 50
101, 64
80, 33
87, 48
124, 71
144, 47
90, 53
516, 317
409, 172
112, 72
459, 172
288, 132
42, 1
73, 1
82, 1
82, 50
291, 129
144, 89
112, 44
149, 78
171, 81
20, 1
107, 60
45, 28
43, 22
109, 43
123, 45
29, 1
114, 67
42, 1
405, 153
154, 91
78, 46
57, 33
172, 56
213, 145
56, 1
88, 35
58, 26
58, 36
282, 160
90, 39
62, 25
74, 40
54, 28
112, 48
8, 1
84, 57
343, 123
207, 114
272, 183
85, 44
66, 40
122, 35
593, 331
203, 101
43, 11
138, 53
114, 71
272, 125
223, 124
184, 100
29, 1
142, 48
108, 44
32, 1
439, 255
209, 67
50, 1
45, 35
141, 81
14, 1
87, 35
447, 325
95, 32
630, 376
67, 19
98, 69
519, 335
173, 103
89, 31
195, 80
91, 37
120, 54
48, 1
67, 32
91, 36
89, 64
70, 43
222, 142
79, 36
46, 14
21, 1
92, 39
160, 75
97, 14
326, 172
132, 84
104, 49
75, 41
48, 23
111, 65
62, 35
311, 153
81, 35
153, 83
40, 12
49, 15
42, 1
201, 84
85, 63
85, 36
62, 1
90, 35
50, 26
157, 97
24, 1
358, 202
270, 142
142, 73
12, 1
32, 1
172, 57
28, 1
177, 110
405, 219
124, 52
116, 64
234, 132
316, 147
608, 188
74, 47
219, 123
73, 18
52, 25
76, 41
24, 1
114, 50
145, 74
44, 12
44, 1
424, 234
57, 11
157, 110
118, 46
383, 141
95, 46
48, 29
28, 1
73, 45
119, 45
141, 88
106, 40
75, 31
53, 1
102, 62
231, 154
69, 29
55, 28
78, 52
10, 1
76, 32
40, 1
43, 12
342, 118
123, 78
45, 1
179, 83
524, 277
95, 45
29, 1
84, 18
815, 429
59, 16
279, 135
253, 120
363, 159
46, 12
62, 42
86, 41
53, 13
61, 43
167, 107
68, 1
171, 128
130, 70
290, 128
99, 50
71, 35
97, 31
176, 76
99, 68
90, 29
61, 36
38, 15
83, 56
341, 240
247, 104
140, 88
39, 11
32, 1
133, 40
29, 1
49, 29
30, 1
102, 56
357, 149
117, 43
99, 42
126, 74
130, 95
33, 1
212, 102
49, 1
151, 43
134, 52
125, 78
165, 97
86, 49
62, 28
206, 87
168, 59
99, 67
498, 182
27, 1
102, 42
613, 343
184, 105
441, 230
25, 9
120, 44
85, 1
134, 85
308, 126
72, 19
77, 30
76, 54
55, 32
483, 273
213, 109
402, 233
207, 94
62, 45
247, 99
67, 29
148, 57
113, 61
44, 1
144, 53
112, 58
346, 166
13, 1
120, 50
62, 24
118, 57
113, 87
159, 50
47, 23
49, 1
45, 12
167, 88
97, 39
305, 113
101, 51
119, 80
32, 1
75, 17
49, 13
162, 84
85, 41
83, 38
69, 28
109, 77
46, 1
37, 13
180, 56
138, 90
81, 43
45, 1
241, 116
439, 280
257, 160
241, 123
102, 69
377, 171
194, 82
136, 91
137, 80
82, 44
213, 134
325, 161
35, 1
173, 79
128, 88
443, 202
399, 190
66, 35
131, 66
546, 264
115, 57
146, 112
256, 156
32, 10
177, 107
52, 1
163, 60
61, 26
46, 13
49, 29
757, 460
116, 59
119, 52
167, 78
133, 81
186, 108
43, 16
159, 100
171, 51
86, 39
53, 29
87, 63
178, 100
69, 37
83, 35
249, 127
57, 17
676, 298
338, 156
115, 87
62, 31
72, 48
85, 50
38, 18
78, 51
282, 127
80, 33
372, 240
174, 96
93, 35
132, 90
148, 58
277, 152
64, 14
473, 172
54, 25
164, 76
95, 35
87, 41
807, 413
440, 186
62, 19
236, 147
51, 25
284, 141
49, 1
103, 64
107, 20
54, 16
94, 54
46, 1
61, 10
92, 37
435, 266
64, 37
54, 15
17, 1
128, 54
71, 31
56, 1
95, 32
38, 1
36, 1
284, 121
91, 58
381, 166
68, 31
44, 18
49, 16
398, 150
144, 73
277, 157
140, 52
68, 35
56, 1
65, 37
318, 166
375, 207
247, 110
392, 150
144, 43
17, 1
106, 68
59, 28
120, 74
36, 9
273, 112
132, 89
169, 82
82, 37
90, 38
189, 119
72, 45
269, 137
246, 116
43, 15
116, 71
231, 132
40, 18
350, 235
251, 106
45, 1
20, 1
133, 59
393, 172
83, 47
154, 75
14, 1
400, 236
58, 29
60, 33
146, 46
129, 53
129, 42
57, 13
96, 43
100, 53
190, 96
226, 129
91, 51
273, 152
119, 83
24, 1
184, 109
123, 89
33, 20
79, 45
73, 57
513, 291
38, 1
118, 42
112, 80
14, 1
63, 34
65, 41
112, 42
310, 161
460, 293
290, 158
200, 89
131, 71
54, 1
84, 51
55, 1
122, 56
206, 101
69, 40
13, 1
144, 71
352, 228
76, 43
50, 26
97, 37
171, 83
29, 12
84, 44
160, 109
85, 1
389, 223
101, 46
55, 16
86, 34
126, 75
54, 1
211, 101
62, 39
150, 84
182, 149
80, 35
84, 35
74, 39
337, 207
82, 43
54, 14
484, 175
51, 29
56, 37
84, 40
195, 88
91, 40
24, 1
310, 150
150, 78
259, 123
515, 177
73, 36
185, 96
175, 54
27, 17
153, 57
43, 1
617, 311
67, 49
521, 204
68, 19
418, 289
146, 87
208, 135
135, 75
125, 50
272, 164
150, 100
605, 346
152, 79
181, 101
23, 1
192, 79
92, 35
345, 127
43, 18
144, 67
45, 25
43, 1
50, 1
41, 1
90, 48
227, 120
295, 186
75, 34
133, 71
344, 240
53, 1
114, 75
453, 281
21, 1
430, 170
276, 180
39, 13
113, 55
71, 48
20, 1
54, 14
106, 48
581, 319
135, 62
103, 62
35, 1
187, 117
50, 1
141, 97
112, 94
129, 43
416, 199
88, 39
531, 345
101, 68
33, 17
90, 52
80, 35
44, 1
166, 50
81, 55
106, 63
77, 38
83, 31
486, 272
93, 60
307, 181
80, 44
87, 51
92, 54
118, 82
59, 29
616, 348
33, 1
720, 389
118, 83
83, 34
299, 143
238, 126
170, 59
90, 58
63, 38
44, 15
154, 75
244, 132
91, 39
321, 116
69, 15
221, 139
522, 195
390, 179
125, 59
111, 80
203, 84
67, 17
180, 81
313, 174
144, 87
106, 50
209, 105
173, 100
104, 47
186, 114
152, 110
43, 1
128, 75
73, 53
602, 325
448, 240
60, 1
175, 59
455, 253
342, 198
79, 35
89, 36
40, 1
107, 49
24, 1
55, 12
105, 45
156, 121
21, 1
71, 41
421, 246
136, 68
75, 25
89, 32
278, 141
154, 86
82, 42
30, 1
86, 36
279, 110
49, 29
479, 252
392, 241
557, 285
173, 85
253, 159
57, 16
126, 98
103, 47
569, 339
53, 29
33, 1
40, 1
80, 41
459, 187
44, 14
36, 1
295, 140
402, 230
20, 1
386, 177
95, 35
378, 237
124, 47
81, 38
28, 1
76, 43
60, 23
81, 45
70, 33
100, 58
66, 32
574, 318
215, 113
97, 54
141, 52
103, 44
118, 50
153, 58
62, 33
122, 61
102, 51
23, 10
40, 1
88, 49
94, 59
273, 154
256, 166
38, 14
136, 81
42, 1
37, 1
47, 1
550, 334
579, 269
165, 70
89, 54
77, 35
42, 28
55, 16
26, 1
77, 52
225, 124
70, 29
59, 18
51, 1
95, 39
552, 306
19, 1
132, 73
447, 185
317, 191
41, 11
49, 16
44, 1
77, 34
568, 265
45, 32
182, 115
108, 67
170, 91
94, 36
216, 99
724, 377
105, 72
130, 84
50, 27
12, 1
147, 53
124, 81
35, 1
42, 24
294, 183
45, 12
91, 42
149, 83
71, 49
80, 38
130, 45
123, 90
83, 54
87, 58
336, 195
32, 1
57, 16
268, 98
72, 38
107, 18
37, 11
112, 71
144, 73
50, 32
120, 50
133, 62
122, 75
73, 19
53, 1
127, 87
455, 296
224, 114
78, 35
425, 229
588, 320
187, 88
232, 132
120, 40
92, 58
99, 37
46, 1
235, 109
215, 99
83, 40
412, 259
401, 215
160, 98
43, 1
74, 30
65, 31
140, 74
543, 308
130, 64
128, 76
28, 1
102, 49
92, 53
239, 160
89, 45
114, 76
136, 48
143, 52
223, 112
79, 45
397, 136
75, 48
131, 72
126, 70
497, 333
40, 1
186, 53
278, 149
495, 314
40, 11
52, 11
59, 16
140, 54
113, 42
117, 43
493, 243
81, 34
100, 57
258, 139
66, 39
73, 47
47, 33
169, 48
271, 138
93, 43
170, 92
277, 109
51, 13
182, 111
159, 49
498, 268
397, 149
183, 71
184, 113
42, 1
189, 111
111, 40
123, 55
55, 15
54, 1
230, 136
42, 1
348, 151
187, 113
96, 34
45, 13
151, 46
126, 46
98, 76
245, 122
122, 41
726, 295
52, 1
90, 41
263, 161
85, 59
94, 40
113, 67
71, 22
114, 32
247, 106
109, 74
165, 111
126, 93
28, 1
315, 181
148, 108
106, 55
307, 122
28, 1
102, 44
71, 35
537, 189
47, 21
181, 55
72, 30
129, 53
140, 53
181, 87
145, 70
171, 109
198, 93
391, 135
109, 51
131, 97
90, 30
28, 7
27, 1
104, 42
155, 46
61, 34
50, 30
51, 30
23, 1
129, 45
271, 133
490, 294
114, 44
58, 22
466, 184
245, 130
100, 58
398, 164
91, 65
64, 28
105, 51
40, 1
40, 1
88, 57
108, 41
177, 87
55, 1
41, 1
42, 12
150, 76
116, 68
156, 57
154, 95
154, 81
178, 80
118, 53
525, 192
28, 1
144, 52
130, 51
245, 141
27, 1
348, 233
164, 58
30, 1
79, 55
115, 73
37, 1
441, 152
121, 56
36, 1
63, 1
87, 13
110, 41
184, 98
78, 32
104, 45
58, 32
118, 61
78, 18
76, 41
63, 40
169, 109
219, 108
71, 54
135, 61
54, 14
130, 65
107, 36
64, 34
48, 1
134, 91
89, 33
30, 1
81, 43
111, 73
87, 61
269, 109
766, 324
71, 39
24, 1
507, 240
29, 1
64, 25
169, 84
414, 252
32, 1
84, 33
714, 397
398, 169
34, 1
58, 32
479, 195
72, 35
242, 123
64, 29
108, 47
62, 15
90, 44
115, 82
34, 1
90, 47
127, 48
70, 57
123, 34
69, 39
161, 88
133, 49
36, 12
147, 67
137, 57
111, 50
95, 69
64, 1
209, 157
48, 14
110, 71
232, 99
313, 192
49, 1
73, 38
115, 44
157, 79
67, 35
113, 64
28, 1
294, 121
192, 96
39, 20
228, 125
349, 137
52, 1
558, 203
20, 1
42, 20
275, 119
95, 40
90, 1
89, 58
177, 86
183, 68
503, 257
60, 1
99, 58
237, 156
231, 147
14, 1
28, 1
502, 337
533, 266
66, 42
79, 35
108, 56
87, 35
268, 121
42, 16
300, 135
54, 27
83, 55
796, 277
194, 51
47, 26
38, 1
843, 435
90, 28
394, 147
147, 98
565, 294
595, 325
224, 139
420, 155
38, 13
88, 60
160, 79
218, 110
72, 15
372, 177
74, 56
137, 48
81, 49
55, 34
48, 15
77, 51
414, 165
360, 161
54, 33
83, 56
471, 329
174, 95
188, 97
97, 50
101, 34
47, 1
929, 371
70, 15
85, 53
424, 184
423, 198
144, 108
657, 308
185, 120
75, 40
138, 70
93, 53
148, 105
350, 234
58, 16
385, 258
50, 1
414, 180
165, 90
88, 33
52, 32
97, 57
110, 46
81, 43
161, 100
32, 1
87, 39
84, 44
103, 42
116, 59
258, 136
90, 34
55, 13
255, 95
144, 96
86, 65
101, 42
46, 32
34, 23
75, 32
128, 73
321, 211
70, 32
214, 86
58, 1
325, 158
521, 350
156, 115
153, 52
73, 50
51, 1
27, 8
129, 77
200, 101
197, 113
649, 315
76, 35
31, 11
29, 1
47, 14
147, 80
45, 1
130, 96
174, 91
46, 1
45, 12
219, 116
122, 71
68, 34
63, 18
58, 26
43, 1
379, 237
88, 60
36, 13
87, 38
471, 225
51, 26
154, 88
271, 172
852, 558
34, 12
48, 14
72, 52
60, 16
21, 1
50, 13
87, 54
70, 34
99, 68
170, 78
61, 32
17, 1
98, 46
69, 18
103, 41
38, 1
120, 57
69, 50
32, 1
431, 297
66, 14
299, 158
70, 42
59, 31
163, 82
89, 33
602, 376
131, 70
96, 35
225, 116
86, 34
44, 1
454, 164
294, 132
37, 24
94, 63
437, 269
53, 33
53, 21
101, 40
68, 39
407, 167
193, 62
46, 1
79, 27
105, 67
182, 52
250, 148
12, 1
305, 137
69, 1
222, 89
31, 1
284, 131
76, 37
215, 117
66, 37
46, 27
245, 113
181, 119
154, 49
638, 310
55, 15
67, 37
262, 124
240, 140
234, 150
65, 26
44, 9
103, 57
69, 49
181, 80
40, 1
103, 77
51, 25
335, 228
26, 1
65, 27
115, 48
102, 38
220, 95
518, 264
89, 38
56, 1
28, 1
133, 80
70, 33
92, 44
177, 55
194, 49
164, 47
39, 1
120, 87
79, 41
50, 23
129, 48
93, 45
119, 69
96, 37
61, 34
261, 111
139, 96
52, 1
50, 29
28, 1
105, 41
26, 1
51, 18
345, 122
93, 41
43, 8
103, 37
56, 34
19, 1
117, 40
53, 1
526, 213
113, 43
101, 46
516, 294
108, 40
101, 40
84, 46
425, 146
46, 1
76, 36
53, 32
97, 33
77, 17
94, 38
120, 71
155, 41
518, 174
48, 1
20, 1
324, 161
134, 84
130, 80
185, 93
155, 65
46, 1
80, 45
268, 189
97, 30
391, 271
56, 29
54, 35
115, 66
56, 16
324, 168
84, 35
76, 33
350, 243
71, 22
227, 70
45, 1
431, 272
76, 32
435, 294
123, 54
265, 139
78, 34
158, 95
59, 29
50, 16
103, 38
54, 30
331, 198
40, 1
93, 49
170, 105
623, 221
425, 161
310, 149
251, 171
324, 130
74, 50
352, 157
733, 388
355, 233
118, 72
104, 40
97, 61
579, 304
127, 55
177, 77
80, 37
376, 250
31, 15
96, 45
68, 29
60, 25
23, 1
123, 68
143, 92
21, 1
49, 1
82, 32
168, 98
41, 25
435, 192
30, 1
131, 85
163, 85
104, 63
199, 128
43, 25
50, 22
71, 47
151, 82
81, 65
71, 44
288, 149
90, 34
326, 143
159, 93
76, 40
43, 1
81, 57
164, 79
240, 120
34, 11
393, 160
22, 1
139, 79
94, 67
361, 222
201, 120
39, 21
50, 40
101, 56
48, 29
74, 46
522, 291
68, 28
96, 55
101, 43
150, 49
110, 43
61, 30
30, 1
517, 240
193, 115
42, 23
172, 95
37, 1
385, 226
45, 27
72, 47
26, 1
139, 49
42, 14
230, 100
283, 159
92, 38
49, 16
214, 98
137, 91
22, 1
159, 109
279, 142
36, 18
69, 1
238, 149
552, 304
238, 73
130, 41
179, 104
402, 140
594, 194
105, 66
526, 299
186, 94
78, 45
70, 55
463, 151
118, 50
75, 23
63, 40
102, 39
110, 78
49, 38
61, 28
253, 77
288, 118
61, 1
120, 38
139, 104
100, 37
82, 39
77, 18
184, 87
81, 28
38, 1
14, 1
132, 57
262, 166
496, 333
31, 1
96, 59
456, 256
51, 20
29, 1
44, 1
41, 1
287, 145
764, 342
217, 139
145, 87
406, 193
39, 21
23, 1
67, 31
74, 51
148, 94
91, 42
128, 52
355, 170
121, 87
205, 116
101, 52
476, 292
266, 95
232, 86
130, 69
73, 14
187, 91
91, 65
52, 28
74, 13
460, 262
139, 81
111, 65
428, 239
215, 114
329, 172
391, 304
87, 60
552, 380
170, 80
261, 62
248, 143
109, 39
101, 50
51, 38
609, 371
241, 149
231, 120
13, 1
176, 103
137, 35
52, 30
78, 39
64, 1
66, 34
290, 193
127, 35
354, 203
94, 55
132, 70
48, 1
133, 82
78, 41
80, 42
60, 1
140, 68
349, 139
81, 38
425, 234
296, 208
130, 76
319, 165
128, 70
63, 31
86, 39
84, 33
77, 32
159, 91
578, 252
43, 1
148, 94
39, 1
71, 42
144, 57
40, 17
130, 82
215, 119
45, 13
112, 47
53, 1
820, 520
49, 1
61, 1
32, 1
22, 1
315, 119
52, 20
556, 279
74, 1
413, 175
110, 49
86, 48
486, 232
54, 1
169, 43
296, 163
161, 76
99, 48
33, 13
204, 124
269, 180
77, 33
185, 95
91, 30
60, 42
48, 1
35, 13
64, 50
52, 14
35, 1
144, 82
86, 64
77, 1
71, 49
276, 120
265, 167
81, 58
566, 280
108, 42
77, 30
94, 38
26, 1
80, 38
110, 60
27, 1
28, 1
71, 43
120, 54
82, 35
105, 63
72, 35
171, 91
368, 197
126, 39
265, 130
125, 35
258, 120
161, 99
61, 31
508, 343
93, 37
120, 44
318, 184
32, 1
27, 1
395, 188
340, 224
206, 90
80, 49
115, 82
115, 52
558, 191
37, 16
186, 101
65, 1
376, 132
233, 137
37, 1
61, 12
199, 92
87, 52
260, 142
144, 88
509, 183
66, 34
121, 78
89, 52
94, 32
439, 282
32, 13
304, 142
32, 1
82, 38
134, 72
75, 52
60, 41
503, 273
131, 66
10, 1
277, 118
53, 27
118, 66
54, 15
37, 9
253, 152
223, 85
636, 397
204, 104
39, 1
90, 43
118, 41
222, 108
221, 125
111, 74
115, 44
60, 25
49, 1
175, 88
742, 400
74, 40
65, 1
99, 47
37, 12
84, 38
108, 66
770, 507
96, 43
102, 41
264, 154
584, 299
141, 92
59, 43
243, 105
391, 204
49, 29
84, 30
238, 153
47, 31
56, 11
121, 83
157, 88
53, 25
170, 85
103, 29
84, 22
248, 114
19, 1
162, 40
180, 95
64, 48
143, 50
159, 92
63, 26
85, 31
145, 87
51, 1
66, 1
154, 56
88, 44
103, 40
101, 75
157, 50
42, 1
45, 1
20, 1
150, 95
356, 173
69, 33
57, 1
221, 114
24, 1
43, 13
104, 36
386, 222
181, 81
110, 50
39, 14
190, 126
101, 44
599, 324
148, 65
203, 101
311, 203
218, 104
61, 17
124, 74
493, 270
59, 35
74, 22
110, 58
157, 53
127, 50
140, 74
71, 52
169, 86
230, 106
111, 53
257, 153
56, 32
195, 111
483, 304
122, 52
40, 1
465, 189
125, 71
77, 38
309, 133
167, 45
148, 58
510, 289
116, 42
404, 216
361, 135
43, 1
24, 1
82, 57
507, 267
81, 48
135, 82
240, 149
650, 239
211, 105
94, 37
393, 162
22, 1
145, 87
13, 1
184, 89
222, 124
129, 73
160, 100
30, 10
94, 40
169, 96
66, 1
118, 45
362, 153
451, 268
149, 84
171, 51
27, 9
86, 32
127, 84
148, 74
41, 1
120, 56
336, 218
75, 41
455, 230
43, 19
450, 286
665, 363
86, 48
103, 36
15, 1
145, 77
45, 11
267, 94
45, 1
40, 12
86, 59
308, 144
459, 151
41, 21
141, 57
65, 16
435, 196
150, 51
88, 31
40, 13
145, 71
160, 88
397, 282
75, 37
193, 122
73, 44
105, 42
250, 103
64, 33
29, 1
343, 190
90, 59
28, 14
29, 1
34, 1
110, 42
72, 37
25, 1
42, 1
199, 114
233, 145
66, 50
66, 35
155, 50
66, 1
76, 13
417, 264
162, 98
27, 1
78, 37
103, 60
43, 26
61, 36
164, 93
220, 111
120, 71
68, 43
58, 27
173, 53
43, 22
353, 146
37, 1
71, 19
237, 144
95, 51
409, 140
87, 37
201, 92
67, 23
70, 33
133, 84
68, 36
302, 195
651, 373
261, 143
502, 376
172, 121
87, 49
19, 1
95, 54
34, 1
57, 1
95, 38
291, 105
129, 66
324, 165
154, 78
639, 394
87, 35
55, 12
97, 51
145, 50
323, 171
350, 211
91, 55
233, 139
119, 85
57, 1
69, 44
148, 68
76, 45
25, 1
192, 139
657, 444
35, 1
101, 40
73, 38
102, 44
63, 36
285, 143
191, 123
65, 31
23, 1
203, 74
100, 48
162, 73
169, 78
301, 138
48, 23
432, 166
41, 19
122, 76
135, 79
265, 124
78, 49
245, 100
46, 20
169, 113
169, 109
313, 196
32, 1
24, 1
40, 1
53, 27
127, 43
198, 68
81, 39
101, 55
82, 42
89, 38
132, 76
37, 1
76, 34
196, 140
651, 397
171, 64
64, 26
201, 80
89, 48
90, 49
26, 10
281, 135
85, 43
45, 1
51, 20
181, 112
37, 1
114, 36
103, 68
55, 29
591, 320
159, 100
73, 29
71, 38
105, 47
157, 65
450, 238
6, 1
65, 1
328, 213
18, 1
137, 57
382, 146
181, 82
58, 24
206, 120
522, 303
138, 51
59, 1
93, 74
23, 1
104, 41
69, 42
86, 57
344, 247
124, 49
74, 40
160, 80
50, 1
51, 27
203, 120
56, 25
51, 23
231, 86
137, 45
92, 42
107, 63
31, 1
72, 1
65, 16
150, 58
138, 75
155, 82
37, 25
175, 110
89, 56
45, 1
36, 1
29, 15
287, 141
177, 55
49, 14
132, 84
112, 68
89, 46
71, 22
373, 166
45, 1
198, 54
54, 23
55, 30
728, 405
29, 1
85, 42
73, 51
182, 111
109, 43
145, 78
107, 64
58, 14
77, 32
67, 40
20, 1
51, 29
139, 80
209, 133
400, 273
81, 33
446, 283
108, 69
172, 61
152, 46
62, 1
136, 42
43, 1
96, 40
55, 1
152, 93
419, 158
353, 187
186, 56
133, 97
63, 40
40, 1
98, 39
212, 152
84, 60
526, 291
73, 50
72, 32
119, 68
154, 115
144, 47
60, 1
112, 54
70, 39
105, 70
457, 189
85, 36
47, 1
537, 281
51, 1
121, 48
430, 176
61, 14
39, 19
158, 102
117, 47
577, 342
435, 170
99, 42
232, 103
87, 36
269, 106
366, 249
192, 103
151, 53
30, 1
51, 27
100, 41
34, 13
137, 78
39, 20
167, 81
659, 323
62, 37
77, 17
201, 104
311, 133
14, 1
69, 30
91, 61
211, 154
375, 154
228, 142
131, 53
19, 1
144, 91
260, 155
101, 53
179, 66
187, 116
380, 189
74, 34
14, 1
101, 48
226, 112
305, 156
196, 86
205, 64
322, 138
74, 42
254, 100
162, 92
22, 1
82, 58
489, 330
131, 90
108, 57
21, 1
28, 1
46, 17
116, 45
54, 1
102, 54
76, 54
55, 38
129, 66
212, 106
727, 466
23, 1
59, 32
450, 162
197, 91
329, 155
499, 187
67, 39
47, 1
272, 111
77, 18
80, 16
473, 290
350, 172
38, 1
98, 66
173, 93
52, 36
378, 159
144, 48
95, 56
275, 95
42, 14
112, 62
329, 198
282, 139
30, 12
88, 42
132, 51
82, 46
276, 146
194, 105
412, 185
110, 46
111, 65
73, 28
91, 42
416, 221
35, 1
135, 85
70, 40
100, 44
21, 1
236, 136
55, 1
68, 47
130, 74
654, 372
173, 125
289, 160
94, 61
756, 490
165, 87
84, 42
69, 33
146, 78
109, 46
120, 81
15, 1
81, 18
215, 103
34, 1
50, 24
452, 279
185, 96
186, 96
40, 1
751, 376
134, 86
64, 1
105, 52
169, 116
177, 99
196, 104
199, 124
267, 112
508, 195
34, 20
57, 19
59, 33
134, 73
23, 1
97, 48
36, 12
164, 80
63, 15
51, 15
198, 90
18, 1
115, 72
167, 53
139, 86
249, 121
124, 77
76, 41
54, 1
57, 15
18, 1
116, 71
183, 114
705, 304
108, 36
537, 356
55, 15
83, 63
70, 37
210, 106
385, 166
791, 337
163, 111
261, 161
50, 13
112, 48
126, 72
114, 68
158, 95
38, 12
426, 173
195, 114
64, 31
160, 90
100, 46
73, 36
160, 53
62, 38
348, 146
92, 36
38, 9
127, 39
450, 202
56, 1
291, 172
60, 1
56, 28
391, 245
167, 46
153, 92
56, 30
131, 85
279, 115
143, 89
52, 40
65, 32
92, 19
50, 38
48, 14
107, 51
33, 10
155, 83
353, 139
123, 60
63, 25
60, 1
97, 69
96, 68
317, 202
292, 160
106, 59
504, 222
74, 55
79, 33
438, 192
95, 62
132, 71
49, 19
147, 83
35, 1
63, 29
77, 61
121, 46
110, 77
89, 58
52, 15
46, 1
257, 101
248, 149
71, 36
85, 18
73, 30
621, 375
109, 59
242, 151
305, 205
250, 111
106, 60
297, 194
13, 1
62, 16
338, 182
123, 80
86, 41
120, 60
89, 36
49, 16
26, 1
553, 250
595, 371
433, 272
132, 92
343, 180
331, 142
33, 1
38, 1
373, 238
53, 35
692, 310
57, 1
69, 26
73, 40
278, 129
189, 106
295, 109
473, 174
269, 143
122, 41
744, 488
233, 93
125, 77
191, 103
307, 211
245, 163
76, 33
34, 1
54, 33
78, 48
43, 29
120, 82
192, 99
56, 28
263, 144
297, 133
36, 1
68, 48
120, 44
52, 1
23, 1
494, 220
225, 122
122, 50
72, 1
58, 32
20, 1
115, 94
89, 52
153, 51
31, 1
86, 63
75, 50
75, 36
34, 1
124, 81
127, 61
56, 14
163, 56
28, 1
234, 108
360, 119
99, 43
96, 35
200, 102
93, 55
178, 74
152, 85
47, 16
66, 1
81, 35
67, 33
117, 65
273, 157
88, 57
67, 32
64, 31
137, 45
147, 67
293, 143
185, 98
87, 64
116, 54
116, 51
344, 169
377, 249
403, 255
85, 37
140, 72
636, 334
82, 37
387, 164
419, 283
74, 37
62, 46
164, 92
147, 49
25, 1
212, 110
35, 1
35, 1
62, 27
362, 244
576, 283
215, 122
40, 1
73, 33
523, 315
73, 14
19, 9
321, 147
104, 35
138, 69
126, 50
120, 79
52, 24
138, 65
324, 207
77, 45
45, 12
334, 218
74, 59
97, 46
52, 15
74, 48
50, 27
116, 48
129, 56
29, 1
57, 24
169, 64
73, 30
64, 27
108, 44
103, 74
176, 101
208, 130
76, 29
72, 47
224, 101
279, 123
28, 1
50, 15
76, 34
141, 75
528, 185
136, 51
51, 27
133, 85
106, 52
61, 33
354, 174
451, 177
81, 48
67, 45
78, 29
187, 95
109, 59
209, 97
16, 1
78, 32
132, 66
105, 54
94, 39
266, 124
126, 88
75, 40
39, 15
50, 1
54, 16
47, 16
51, 1
72, 32
58, 25
32, 1
15, 1
314, 211
522, 284
31, 1
50, 25
197, 87
378, 228
57, 33
527, 265
221, 89
723, 492
293, 110
116, 79
62, 33
119, 78
86, 59
88, 39
52, 30
258, 155
218, 120
139, 60
71, 35
44, 23
123, 83
172, 74
95, 36
69, 32
90, 56
70, 34
266, 138
246, 105
121, 84
106, 50
43, 23
79, 56
163, 91
133, 80
173, 109
71, 49
161, 112
145, 60
353, 207
158, 96
246, 132
73, 47
343, 121
114, 39
72, 49
37, 1
298, 115
178, 86
97, 49
49, 23
100, 74
184, 122
449, 302
169, 77
90, 60
235, 77
467, 264
87, 34
58, 26
133, 52
148, 92
325, 211
154, 51
205, 126
97, 43
75, 48
68, 14
206, 127
67, 35
31, 1
366, 187
693, 475
124, 40
33, 1
139, 41
61, 1
407, 242
96, 40
38, 1
28, 1
48, 13
42, 1
61, 31
102, 55
55, 12
58, 13
34, 1
48, 32
53, 1
91, 51
66, 39
85, 37
26, 10
180, 97
75, 32
200, 94
184, 105
118, 73
55, 18
545, 224
124, 55
102, 68
421, 273
62, 34
48, 1
126, 95
50, 1
448, 275
99, 55
128, 77
83, 61
151, 40
392, 133
161, 67
165, 79
671, 262
287, 143
249, 100
108, 78
162, 96
164, 125
204, 108
547, 314
111, 42
144, 78
30, 1
82, 57
115, 77
78, 53
144, 87
41, 24
87, 42
271, 113
129, 60
134, 87
105, 77
158, 98
81, 49
31, 1
149, 40
683, 307
30, 12
222, 119
253, 104
260, 134
114, 79
74, 33
65, 30
174, 109
118, 53
164, 100
64, 20
59, 43
88, 51
90, 33
57, 17
221, 106
174, 43
169, 101
72, 28
196, 97
80, 53
157, 83
388, 167
21, 1
112, 76
449, 282
87, 62
424, 161
42, 14
182, 126
132, 80
223, 104
136, 79
79, 41
136, 48
550, 308
35, 1
49, 1
563, 366
915, 400
38, 1
43, 1
168, 52
652, 414
414, 172
95, 57
101, 59
56, 37
347, 239
165, 102
243, 104
75, 15
96, 37
135, 64
62, 41
66, 46
61, 30
423, 262
178, 78
21, 1
251, 95
111, 42
288, 130
243, 108
342, 204
116, 71
177, 86
120, 89
109, 63
119, 45
85, 43
132, 47
235, 161
109, 67
110, 57
67, 37
107, 43
86, 44
62, 40
189, 116
72, 54
360, 222
290, 152
80, 1
127, 46
144, 85
160, 60
116, 96
93, 34
81, 54
87, 46
170, 98
247, 110
68, 1
68, 31
594, 323
71, 50
65, 36
92, 35
143, 49
514, 285
86, 37
93, 63
185, 101
101, 59
69, 57
133, 88
98, 57
347, 141
256, 162
73, 39
171, 52
381, 233
50, 1
77, 51
45, 1
88, 40
120, 70
386, 164
92, 32
173, 116
359, 217
107, 40
104, 54
163, 93
76, 51
70, 29
17, 1
62, 36
63, 29
33, 1
129, 67
67, 33
108, 66
50, 1
104, 45
134, 43
52, 12
69, 40
114, 43
168, 84
244, 110
158, 81
631, 298
34, 11
86, 30
203, 56
117, 75
44, 1
196, 92
94, 47
334, 191
56, 27
63, 12
84, 51
93, 42
160, 44
543, 287
60, 16
100, 48
74, 50
42, 1
193, 92
92, 73
155, 60
22, 1
22, 1
81, 49
570, 339
544, 217
220, 138
213, 94
49, 1
161, 54
68, 23
95, 58
54, 33
332, 174
88, 53
97, 42
92, 42
182, 102
23, 1
29, 10
73, 38
219, 107
598, 327
59, 31
187, 97
46, 1
60, 16
24, 1
52, 1
566, 315
121, 47
28, 13
81, 1
155, 68
181, 121
219, 112
105, 56
261, 117
329, 129
133, 72
557, 309
69, 32
160, 84
95, 50
558, 283
127, 90
321, 166
176, 92
38, 15
184, 123
393, 222
123, 62
63, 28
21, 1
66, 48
41, 1
64, 40
47, 1
333, 203
252, 122
429, 186
367, 249
52, 32
136, 56
69, 28
91, 54
100, 36
113, 41
68, 32
134, 83
43, 25
27, 1
107, 49
205, 89
211, 84
18, 1
74, 43
110, 68
289, 129
73, 48
176, 65
69, 1
248, 136
19, 1
28, 1
127, 38
107, 60
38, 1
102, 56
142, 86
105, 32
51, 33
154, 41
51, 38
85, 40
118, 45
47, 1
151, 83
309, 144
19, 1
27, 1
179, 60
153, 82
362, 189
164, 79
358, 157
120, 63
39, 1
175, 57
34, 1
127, 56
442, 186
520, 217
188, 90
249, 192
78, 36
88, 36
28, 1
98, 56
415, 265
42, 14
47, 29
56, 16
285, 169
105, 52
123, 61
406, 170
22, 1
51, 16
91, 48
91, 71
88, 34
141, 54
88, 33
102, 49
185, 61
106, 73
64, 37
234, 64
112, 55
148, 82
45, 1
560, 349
17, 1
42, 9
27, 1
187, 77
136, 45
322, 125
148, 101
661, 365
125, 43
99, 61
54, 1
107, 42
53, 13
82, 38
77, 37
76, 21
46, 1
347, 193
46, 18
83, 32
19, 1
530, 281
160, 105
247, 141
158, 64
44, 13
277, 166
51, 24
375, 192
50, 1
219, 65
115, 43
97, 57
16, 1
76, 53
65, 32
211, 123
39, 23
37, 1
74, 27
52, 35
76, 32
91, 49
61, 27
82, 46
110, 61
290, 87
190, 116
189, 100
77, 41
39, 1
126, 94
55, 30
53, 29
56, 1
135, 72
368, 217
362, 172
32, 1
57, 1
25, 1
43, 13
290, 73
204, 71
35, 1
84, 45
220, 94
224, 116
515, 186
63, 30
23, 1
39, 13
199, 113
149, 93
42, 1
211, 112
258, 136
238, 114
83, 38
105, 50
63, 34
174, 76
342, 193
116, 54
151, 102
224, 101
118, 72
88, 39
155, 52
70, 25
98, 64
68, 49
41, 1
30, 1
104, 40
76, 39
124, 84
95, 47
64, 34
147, 77
87, 51
335, 129
92, 47
188, 121
107, 55
24, 1
269, 139
109, 72
31, 1
19, 1
109, 39
103, 60
69, 50
345, 160
136, 90
34, 1
361, 250
19, 1
130, 84
63, 18
57, 35
77, 35
167, 92
48, 1
208, 105
411, 146
62, 47
137, 87
98, 51
70, 1
502, 369
46, 28
62, 46
123, 81
501, 281
29, 1
17, 1
123, 79
288, 116
86, 18
155, 80
80, 56
60, 26
22, 1
193, 105
138, 104
344, 225
101, 43
84, 40
68, 30
293, 146
140, 40
105, 64
324, 150
284, 135
559, 285
45, 1
65, 40
89, 50
160, 89
582, 328
406, 271
49, 1
311, 143
106, 64
53, 25
259, 94
443, 314
41, 1
129, 82
42, 1
131, 79
586, 297
182, 93
164, 91
37, 24
63, 39
189, 126
54, 1
132, 100
27, 1
145, 85
147, 53
122, 76
121, 77
137, 64
328, 219
727, 369
72, 35
188, 90
54, 28
154, 74
39, 19
183, 79
93, 65
140, 82
63, 15
116, 43
60, 16
94, 30
103, 41
185, 101
501, 309
229, 125
55, 24
54, 1
103, 42
243, 97
90, 56
61, 36
83, 41
245, 176
115, 48
68, 45
249, 170
324, 138
38, 15
49, 22
77, 42
233, 124
271, 146
190, 120
56, 25
411, 152
43, 33
128, 79
448, 256
21, 1
176, 96
75, 42
32, 1
32, 10
391, 253
448, 267
279, 119
292, 137
132, 63
38, 1
340, 127
156, 85
66, 50
396, 209
231, 127
631, 397
100, 63
74, 34
100, 45
12, 1
44, 1
101, 50
266, 114
34, 1
33, 12
129, 65
40, 12
603, 329
45, 27
79, 37
46, 1
115, 75
53, 1
98, 56
44, 1
278, 102
63, 29
485, 300
178, 95
60, 44
54, 1
61, 14
141, 53
58, 1
101, 49
95, 65
141, 113
100, 45
220, 108
25, 1
86, 33
181, 116
449, 291
124, 66
138, 92
79, 40
116, 53
108, 43
248, 169
51, 1
208, 121
104, 68
26, 11
40, 1
128, 52
67, 39
201, 127
198, 97
188, 106
510, 229
27, 1
22, 1
42, 25
13, 1
75, 27
26, 1
107, 67
666, 322
105, 50
56, 1
103, 63
171, 49
282, 106
126, 79
64, 37
384, 158
34, 1
63, 1
44, 14
106, 44
153, 94
147, 68
90, 56
33, 1
166, 74
288, 129
378, 270
169, 59
56, 15
33, 1
485, 263
56, 23
329, 136
94, 63
107, 83
24, 1
387, 190
575, 266
159, 68
312, 194
377, 259
56, 1
63, 1
344, 252
39, 1
179, 50
23, 1
79, 43
131, 44
63, 30
85, 37
265, 140
48, 1
113, 87
235, 152
776, 363
305, 167
128, 49
399, 143
79, 33
387, 155
77, 44
82, 48
90, 56
406, 209
223, 108
386, 172
399, 280
195, 105
230, 168
164, 88
182, 55
107, 35
130, 85
119, 57
173, 129
47, 18
39, 15
318, 153
327, 180
573, 263
343, 154
111, 73
295, 212
33, 1
41, 13
89, 41
82, 42
835, 325
405, 229
519, 343
24, 1
41, 1
78, 41
70, 29
34, 1
228, 159
70, 38
30, 1
133, 52
95, 47
221, 156
363, 242
598, 259
60, 25
594, 159
369, 238
512, 228
467, 226
237, 59
89, 36
87, 39
183, 109
183, 76
310, 133
608, 364
92, 43
241, 148
36, 1
49, 23
419, 140
96, 52
95, 1
106, 62
89, 29
55, 17
68, 45
53, 41
491, 278
90, 1
51, 18
296, 173
72, 33
334, 224
175, 116
203, 106
83, 39
71, 30
132, 60
67, 36
158, 96
132, 52
87, 33
255, 109
105, 70
161, 97
381, 161
114, 63
68, 26
151, 81
241, 119
73, 37
209, 75
151, 48
656, 310
166, 55
94, 68
27, 1
24, 1
193, 84
126, 65
35, 1
61, 39
159, 98
492, 356
240, 105
48, 14
315, 126
59, 31
17, 1
151, 85
754, 419
35, 1
308, 166
307, 165
378, 150
44, 1
132, 78
220, 99
79, 54
266, 123
33, 1
128, 61
186, 102
28, 1
38, 25
310, 123
398, 225
83, 36
109, 57
67, 28
74, 39
207, 96
78, 32
24, 1
599, 256
44, 32
236, 132
45, 1
639, 469
83, 35
278, 223
71, 41
345, 197
39, 1
199, 139
118, 40
95, 59
293, 117
441, 266
39, 1
39, 1
46, 25
124, 69
44, 1
203, 57
57, 35
85, 40
72, 41
47, 1
280, 156
29, 1
650, 421
110, 46
339, 192
191, 134
60, 29
30, 1
213, 105
177, 95
705, 311
35, 1
76, 54
650, 328
128, 45
270, 129
71, 53
60, 13
49, 1
219, 122
14, 1
135, 44
99, 61
71, 37
134, 42
126, 42
172, 79
115, 76
80, 43
16, 1
684, 410
43, 1
62, 23
128, 77
118, 46
81, 36
130, 71
62, 1
373, 159
84, 58
79, 47
76, 34
81, 31
108, 77
54, 34
83, 40
64, 27
314, 191
40, 24
42, 1
175, 114
45, 1
40, 20
401, 157
152, 82
121, 60
114, 82
222, 91
47, 1
53, 26
337, 145
90, 42
44, 14
131, 56
67, 36
61, 27
223, 138
74, 33
84, 49
128, 56
214, 154
50, 27
82, 31
171, 105
72, 46
50, 1
77, 49
83, 48
101, 55
39, 20
63, 24
329, 171
141, 41
185, 102
51, 1
78, 27
153, 72
107, 70
87, 48
161, 88
95, 44
63, 30
70, 15
114, 78
139, 67
42, 1
70, 40
62, 16
135, 58
417, 233
122, 45
280, 171
154, 82
125, 86
20, 1
56, 24
148, 84
87, 38
161, 108
52, 1
198, 107
56, 33
101, 46
329, 129
55, 29
27, 1
171, 100
60, 1
91, 55
46, 27
68, 37
367, 236
479, 306
171, 56
68, 33
42, 1
142, 47
63, 37
133, 44
152, 79
125, 76
81, 33
250, 173
77, 42
56, 1
365, 212
115, 34
52, 27
83, 35
92, 49
413, 277
138, 84
88, 41
80, 32
73, 34
184, 47
241, 109
89, 32
18, 1
39, 1
60, 27
55, 24
111, 43
344, 164
96, 65
226, 119
173, 63
140, 50
187, 119
115, 71
77, 33
100, 42
422, 152
415, 247
89, 66
50, 1
42, 1
126, 45
112, 77
43, 28
148, 76
482, 255
610, 336
114, 73
150, 77
115, 48
32, 1
113, 47
596, 332
306, 174
71, 34
59, 30
54, 1
62, 42
81, 37
49, 16
171, 78
52, 1
58, 26
148, 59
264, 106
26, 1
132, 75
215, 108
323, 217
191, 50
136, 94
51, 26
56, 25
121, 71
57, 23
124, 70
158, 50
224, 146
47, 1
47, 1
102, 39
25, 1
100, 73
85, 32
320, 158
31, 13
557, 376
160, 48
349, 237
187, 104
49, 22
54, 22
99, 72
58, 1
104, 59
194, 94
37, 1
113, 76
218, 111
91, 43
67, 27
86, 46
200, 100
353, 148
50, 1
56, 28
105, 36
101, 60
155, 83
35, 1
41, 26
96, 57
383, 218
176, 100
378, 153
85, 60
324, 200
48, 24
189, 92
66, 49
220, 104
241, 102
206, 82
249, 151
133, 72
108, 36
296, 138
19, 1
227, 123
63, 1
278, 131
77, 30
64, 15
197, 67
33, 1
291, 129
146, 105
112, 47
90, 47
26, 1
338, 108
128, 81
46, 1
166, 83
47, 20
47, 16
54, 1
127, 45
146, 82
395, 173
183, 98
44, 1
10, 1
122, 59
293, 138
68, 13
81, 56
61, 38
244, 96
188, 100
84, 35
59, 34
35, 9
307, 110
92, 51
171, 78
93, 33
398, 174
480, 153
317, 180
37, 12
168, 96
114, 81
81, 48
129, 79
43, 15
86, 54
60, 46
361, 185
123, 72
158, 79
131, 73
206, 85
88, 34
199, 89
55, 37
284, 114
578, 227
135, 42
343, 205
110, 55
64, 33
138, 42
123, 47
300, 199
40, 10
147, 78
44, 25
160, 84
201, 103
82, 51
129, 58
175, 87
210, 94
65, 34
55, 1
448, 167
89, 48
136, 78
110, 70
137, 59
456, 202
60, 33
51, 20
130, 58
41, 14
30, 1
70, 32
204, 76
102, 51
89, 51
77, 45
161, 49
14, 1
93, 37
245, 105
112, 47
161, 58
115, 71
38, 1
53, 13
359, 165
226, 154
99, 44
107, 40
38, 1
456, 194
148, 70
399, 256
50, 1
481, 254
385, 240
51, 29
121, 65
21, 1
49, 28
166, 92
75, 28
84, 52
76, 17
70, 23
51, 30
57, 32
57, 14
198, 91
371, 248
74, 55
196, 106
213, 112
230, 92
244, 106
53, 1
109, 41
21, 1
446, 170
132, 55
86, 30
77, 56
97, 70
87, 35
71, 1
76, 38
154, 50
391, 239
27, 10
40, 1
437, 174
79, 56
108, 36
189, 78
76, 34
140, 90
32, 1
555, 182
169, 126
18, 1
39, 11
51, 1
528, 342
54, 1
113, 70
37, 1
371, 157
370, 172
77, 41
88, 63
70, 47
101, 78
57, 1
65, 38
60, 35
143, 34
70, 44
92, 61
76, 37
145, 75
13, 1
409, 278
151, 59
42, 15
496, 356
178, 49
49, 28
111, 73
217, 115
162, 79
58, 31
44, 1
69, 16
59, 35
24, 1
157, 74
801, 379
43, 17
95, 54
44, 1
105, 64
80, 47
476, 284
153, 55
40, 1
143, 78
37, 13
139, 85
275, 134
236, 124
254, 157
195, 104
31, 1
83, 50
54, 1
170, 104
541, 337
141, 85
315, 206
239, 111
251, 138
48, 15
412, 253
90, 42
194, 137
59, 1
155, 91
113, 65
73, 31
99, 46
302, 142
255, 182
91, 47
161, 87
298, 119
104, 50
366, 248
717, 323
112, 48
60, 29
74, 38
56, 26
93, 39
84, 36
104, 58
62, 16
269, 114
98, 39
74, 49
210, 87
155, 89
342, 164
340, 143
187, 64
170, 108
75, 37
140, 84
138, 56
49, 27
119, 44
190, 113
241, 141
155, 44
61, 27
23, 1
28, 1
27, 1
154, 83
149, 71
87, 51
137, 100
42, 15
341, 143
68, 41
93, 62
136, 80
385, 241
163, 104
315, 183
357, 134
192, 101
203, 97
461, 277
39, 14
216, 105
86, 65
315, 127
363, 225
41, 1
23, 1
111, 52
48, 12
223, 107
119, 57
417, 152
309, 131
146, 73
104, 59
38, 24
212, 122
61, 38
47, 14
16, 1
201, 119
194, 99
25, 1
243, 166
195, 106
62, 40
53, 15
140, 122
83, 30
129, 77
96, 41
72, 46
134, 74
90, 43
212, 146
69, 28
32, 1
380, 287
639, 239
272, 158
58, 39
62, 29
364, 179
165, 72
88, 51
104, 32
68, 17
217, 108
48, 40
238, 100
232, 157
592, 300
102, 32
239, 139
53, 1
403, 165
283, 125
409, 167
461, 294
71, 45
76, 56
55, 17
145, 51
92, 44
104, 44
33, 1
361, 166
71, 46
476, 170
114, 38
95, 35
233, 150
34, 1
102, 44
106, 45
48, 17
252, 112
45, 1
104, 39
255, 128
261, 175
13, 1
285, 174
69, 50
62, 35
34, 14
13, 1
54, 24
121, 49
360, 127
486, 269
43, 13
304, 159
38, 1
107, 42
816, 478
250, 134
58, 15
33, 1
142, 104
51, 24
96, 39
115, 77
121, 50
158, 85
619, 340
83, 1
171, 68
103, 49
452, 283
266, 96
44, 1
67, 1
87, 54
61, 31
58, 30
118, 72
199, 95
114, 73
32, 1
102, 47
16, 1
67, 17
87, 19
120, 60
324, 124
196, 100
139, 70
124, 71
97, 53
94, 52
85, 39
451, 302
79, 41
433, 299
65, 29
291, 120
70, 36
62, 27
86, 61
30, 11
117, 79
170, 72
76, 34
105, 63
212, 84
939, 403
644, 345
119, 62
36, 12
171, 122
152, 88
122, 75
36, 1
54, 15
74, 28
648, 392
31, 1
106, 53
140, 52
116, 51
311, 142
69, 16
98, 49
265, 151
67, 44
597, 258
107, 57
45, 12
30, 1
211, 94
144, 46
123, 44
62, 39
385, 248
41, 22
94, 46
97, 49
56, 27
74, 39
401, 247
66, 40
98, 39
54, 26
223, 119
28, 1
156, 94
294, 133
56, 29
133, 80
253, 106
671, 370
82, 40
81, 60
103, 55
141, 90
39, 12
47, 1
136, 59
61, 34
355, 233
252, 109
309, 150
131, 82
332, 159
111, 50
87, 62
65, 29
63, 31
58, 33
217, 127
550, 269
100, 39
106, 41
94, 39
21, 1
462, 262
74, 49
503, 271
41, 15
99, 42
265, 166
314, 193
62, 34
142, 107
110, 45
165, 43
530, 255
29, 1
134, 50
174, 90
145, 83
213, 78
389, 167
369, 181
109, 43
348, 192
238, 120
159, 89
382, 154
60, 40
51, 24
229, 150
207, 95
129, 78
119, 72
46, 16
110, 83
75, 38
59, 32
67, 29
134, 76
121, 69
36, 1
42, 30
578, 238
92, 48
69, 14
40, 13
120, 50
241, 137
150, 104
65, 25
56, 14
67, 33
542, 270
676, 388
115, 55
497, 273
46, 1
120, 43
173, 54
80, 36
378, 179
100, 73
189, 102
57, 32
363, 139
117, 69
47, 1
33, 1
246, 129
143, 51
112, 44
131, 60
144, 93
89, 48
193, 104
146, 98
57, 1
44, 12
286, 115
71, 47
84, 60
27, 1
90, 55
127, 88
632, 307
317, 214
241, 141
150, 85
107, 38
147, 78
81, 34
503, 207
42, 1
686, 370
122, 75
172, 81
498, 255
498, 200
177, 88
50, 1
20, 1
207, 106
171, 85
81, 38
58, 25
131, 85
125, 70
107, 79
103, 41
68, 32
30, 1
86, 56
566, 340
211, 111
144, 76
420, 245
519, 281
36, 1
461, 301
157, 84
84, 47
259, 128
361, 246
51, 24
65, 12
60, 26
21, 1
237, 143
235, 105
44, 1
178, 50
91, 35
50, 21
316, 139
293, 156
127, 49
391, 179
69, 28
58, 1
274, 136
93, 34
99, 40
156, 98
382, 243
223, 113
74, 40
30, 1
98, 39
314, 113
46, 21
96, 63
82, 54
615, 320
58, 15
168, 88
135, 61
137, 93
107, 46
22, 1
45, 20
317, 134
55, 30
42, 1
405, 221
56, 34
76, 35
198, 64
102, 44
114, 66
39, 1
23, 1
367, 130
72, 53
435, 164
331, 124
75, 14
99, 42
66, 34
179, 101
170, 93
71, 33
69, 31
73, 42
323, 145
34, 1
239, 180
216, 110
82, 45
58, 26
110, 47
34, 1
23, 1
350, 166
115, 57
121, 60
39, 11
62, 37
121, 68
276, 173
56, 1
182, 100
66, 37
340, 150
358, 237
81, 22
90, 38
566, 380
62, 1
200, 112
33, 13
65, 18
348, 143
159, 75
34, 1
116, 75
99, 38
34, 21
71, 51
49, 23
166, 83
128, 70
501, 252
17, 1
97, 44
150, 84
116, 83
30, 1
239, 97
47, 27
88, 37
262, 124
154, 88
27, 1
189, 118
92, 55
77, 1
180, 132
116, 50
97, 60
42, 1
66, 37
297, 159
61, 33
155, 71
56, 38
90, 66
184, 109
368, 215
639, 374
168, 104
22, 1
119, 65
109, 41
74, 51
114, 64
86, 34
90, 57
125, 72
284, 146
426, 250
74, 36
193, 47
310, 129
65, 31
663, 363
40, 1
98, 75
44, 1
244, 130
96, 57
103, 43
85, 49
581, 307
391, 256
59, 40
257, 155
53, 16
431, 267
524, 279
23, 1
114, 73
22, 1
386, 145
26, 1
791, 390
356, 153
71, 39
289, 125
75, 32
33, 1
45, 1
494, 318
47, 14
123, 76
57, 21
73, 37
65, 14
61, 1
349, 175
75, 50
142, 49
29, 1
94, 54
65, 43
67, 15
196, 89
221, 85
48, 21
51, 27
151, 80
501, 204
112, 59
82, 40
475, 272
58, 33
391, 132
433, 264
77, 44
424, 166
67, 38
84, 44
232, 161
36, 1
132, 105
295, 144
65, 32
468, 229
22, 1
138, 49
55, 1
66, 38
490, 293
65, 39
61, 1
38, 1
29, 1
57, 37
40, 1
119, 81
76, 39
110, 45
38, 19
85, 45
91, 27
112, 55
120, 77
93, 56
242, 132
109, 57
81, 42
376, 141
77, 40
129, 49
588, 205
82, 41
48, 26
26, 1
65, 41
146, 50
223, 104
559, 376
110, 40
170, 91
102, 53
123, 49
111, 53
110, 60
136, 93
143, 93
226, 93
112, 45
250, 144
233, 106
282, 139
37, 1
92, 59
119, 75
180, 84
237, 103
58, 15
187, 141
85, 42
82, 58
143, 74
570, 364
63, 16
54, 17
78, 35
39, 1
381, 154
70, 39
72, 44
86, 33
285, 204
103, 68
80, 58
240, 117
137, 93
57, 16
179, 107
586, 274
464, 188
131, 70
62, 32
250, 157
457, 301
104, 42
364, 151
461, 194
309, 128
387, 183
124, 51
174, 91
116, 64
192, 106
832, 372
41, 1
69, 20
197, 81
60, 18
25, 1
61, 34
385, 167
306, 112
74, 36
25, 1
24, 1
379, 205
27, 10
80, 42
29, 1
83, 49
71, 33
676, 485
421, 141
182, 114
506, 336
21, 1
131, 70
529, 313
72, 34
98, 41
95, 47
373, 142
91, 62
99, 51
155, 97
357, 147
147, 61
99, 40
182, 93
87, 38
84, 49
54, 24
256, 90
120, 42
456, 189
100, 43
196, 85
167, 106
89, 59
200, 112
151, 100
52, 26
112, 65
269, 143
165, 98
96, 45
152, 71
206, 115
117, 79
321, 131
84, 39
528, 276
62, 34
587, 273
89, 54
258, 117
59, 33
83, 43
476, 235
217, 112
65, 29
98, 33
190, 108
55, 1
168, 122
43, 13
311, 129
76, 46
29, 1
189, 84
81, 33
83, 40
86, 44
142, 80
64, 34
85, 39
569, 276
165, 80
92, 35
120, 85
214, 133
36, 1
145, 57
444, 192
529, 335
299, 136
63, 29
28, 1
90, 45
117, 37
280, 207
126, 49
280, 179
122, 66
317, 145
190, 67
41, 10
50, 13
43, 1
153, 81
341, 138
131, 57
194, 95
245, 142
80, 17
39, 1
300, 197
281, 189
32, 1
67, 29
86, 51
29, 1
118, 60
326, 188
185, 83
58, 19
61, 25
234, 103
38, 9
445, 281
131, 80
57, 38
208, 89
469, 176
90, 35
91, 47
81, 37
74, 58
90, 40
86, 40
111, 49
159, 88
226, 134
603, 372
91, 37
370, 135
178, 104
266, 128
95, 43
28, 1
88, 30
69, 30
77, 31
76, 47
83, 17
124, 45
54, 1
583, 358
28, 1
171, 101
288, 133
277, 182
36, 1
167, 105
46, 15
57, 29
110, 77
78, 39
202, 142
161, 84
78, 1
30, 1
180, 145
261, 125
87, 37
100, 38
235, 133
60, 28
115, 52
53, 1
66, 29
92, 19
107, 43
49, 34
73, 1
109, 40
89, 41
61, 1
91, 35
454, 191
85, 39
89, 36
40, 21
84, 36
137, 87
58, 30
162, 86
335, 186
82, 62
34, 1
609, 350
109, 77
209, 99
177, 98
281, 128
142, 85
176, 75
409, 242
597, 314
43, 1
162, 111
104, 67
58, 34
25, 1
51, 1
112, 73
42, 24
62, 14
99, 71
228, 102
329, 195
493, 359
156, 96
70, 54
158, 89
20, 1
121, 69
319, 145
38, 1
186, 54
93, 35
283, 141
350, 263
60, 30
52, 1
96, 42
60, 18
24, 1
92, 59
234, 113
30, 1
292, 131
55, 14
132, 84
78, 26
39, 11
31, 11
328, 131
150, 99
107, 41
58, 26
34, 1
212, 88
222, 101
66, 31
355, 190
165, 99
81, 37
277, 135
117, 67
69, 48
423, 289
56, 27
24, 1
364, 236
716, 359
47, 38
246, 125
37, 1
350, 136
173, 95
150, 62
33, 1
69, 38
41, 25
129, 48
103, 64
65, 35
51, 1
234, 142
641, 443
36, 1
88, 40
118, 60
93, 70
28, 12
31, 12
283, 130
408, 244
154, 115
412, 147
75, 1
411, 283
37, 1
102, 42
115, 50
180, 110
266, 114
132, 56
90, 35
151, 65
50, 23
65, 14
367, 136
32, 11
142, 88
43, 26
427, 166
84, 33
109, 69
355, 183
457, 263
437, 180
99, 44
88, 19
719, 342
417, 267
140, 61
188, 57
240, 111
220, 93
237, 153
290, 168
111, 46
150, 45
700, 467
193, 95
134, 83
71, 34
46, 27
162, 108
574, 277
206, 62
175, 76
70, 46
95, 51
49, 17
569, 210
41, 16
60, 34
110, 67
79, 38
473, 186
68, 33
71, 39
108, 62
99, 55
153, 69
74, 47
63, 24
115, 38
794, 346
641, 406
100, 44
72, 25
123, 47
82, 46
69, 39
154, 97
240, 83
58, 30
80, 19
37, 25
49, 30
151, 56
282, 150
88, 59
80, 48
157, 53
160, 94
78, 36
80, 51
216, 62
87, 36
310, 138
94, 46
64, 27
34, 1
146, 61
72, 44
19, 1
399, 193
71, 1
442, 285
40, 13
41, 1
116, 43
134, 54
36, 14
152, 90
117, 45
156, 108
307, 168
65, 17
254, 117
511, 354
95, 45
543, 333
136, 75
250, 132
43, 1
99, 36
93, 39
93, 42
309, 133
161, 53
45, 22
57, 32
376, 205
46, 1
134, 47
62, 33
189, 60
29, 18
104, 66
76, 30
156, 80
188, 102
466, 290
78, 35
235, 103
36, 1
71, 46
34, 1
73, 46
82, 42
64, 18
95, 58
52, 30
490, 277
137, 44
30, 1
92, 35
145, 73
47, 1
125, 76
103, 53
49, 14
57, 41
187, 62
153, 108
87, 42
51, 14
72, 37
92, 45
195, 82
197, 135
289, 143
122, 67
17, 1
140, 43
152, 74
105, 68
61, 24
469, 175
39, 13
110, 73
131, 73
69, 30
32, 14
145, 47
69, 50
211, 88
119, 80
189, 87
282, 149
64, 16
135, 58
155, 56
75, 35
54, 27
134, 50
146, 87
25, 1
28, 1
177, 100
34, 12
301, 221
222, 119
188, 126
419, 295
35, 1
51, 16
204, 88
103, 43
151, 78
73, 50
295, 103
72, 43
233, 170
103, 68
326, 134
99, 42
50, 15
134, 51
83, 40
124, 39
153, 82
173, 102
85, 35
201, 87
647, 312
123, 43
103, 75
276, 148
40, 1
112, 47
411, 141
120, 37
129, 46
508, 304
56, 1
114, 39
402, 267
71, 31
38, 12
207, 98
368, 158
77, 55
19, 1
118, 74
135, 51
54, 32
65, 32
148, 72
80, 43
150, 90
49, 1
162, 79
117, 58
74, 33
177, 102
497, 329
375, 232
36, 1
105, 64
95, 64
335, 151
121, 94
135, 52
276, 134
158, 86
41, 23
199, 118
214, 91
589, 239
86, 48
153, 65
57, 32
124, 40
857, 393
574, 320
336, 190
208, 110
753, 449
47, 24
101, 64
53, 27
123, 62
64, 34
123, 72
183, 102
47, 1
87, 42
211, 124
43, 1
81, 50
354, 179
112, 47
35, 1
260, 97
183, 82
106, 52
318, 201
303, 194
33, 10
153, 59
168, 97
434, 167
420, 268
120, 48
67, 16
129, 66
46, 1
33, 1
55, 34
58, 31
348, 196
182, 52
456, 232
274, 112
375, 214
62, 22
70, 32
35, 25
378, 168
85, 41
86, 52
138, 82
419, 267
20, 1
89, 49
96, 48
175, 89
254, 108
186, 95
130, 64
136, 51
66, 1
120, 75
156, 91
157, 63
201, 122
61, 31
237, 128
328, 164
463, 216
290, 159
175, 109
22, 1
73, 34
69, 50
20, 1
140, 82
21, 1
665, 276
25, 1
16, 1
93, 42
408, 151
64, 32
41, 1
242, 100
26, 1
54, 16
56, 27
180, 127
48, 28
95, 28
244, 136
51, 34
108, 75
59, 1
84, 35
109, 45
51, 16
505, 235
328, 113
42, 1
277, 186
81, 35
121, 62
45, 27
77, 42
60, 30
146, 59
42, 1
206, 106
48, 25
591, 360
164, 84
165, 87
10, 1
231, 117
85, 50
28, 11
94, 57
109, 54
67, 42
433, 241
82, 37
252, 145
280, 128
111, 67
190, 106
209, 114
30, 1
92, 44
123, 68
303, 190
30, 1
69, 30
31, 1
62, 25
349, 220
87, 58
103, 64
662, 353
23, 1
17, 1
100, 42
186, 92
227, 147
168, 79
188, 113
218, 134
80, 48
149, 83
211, 107
133, 76
48, 26
680, 357
225, 154
55, 41
27, 1
37, 1
93, 61
198, 114
28, 1
345, 155
451, 252
121, 57
373, 153
58, 1
26, 1
319, 170
268, 113
310, 127
143, 59
144, 89
34, 1
120, 49
120, 43
601, 358
340, 115
113, 53
46, 1
59, 20
319, 125
107, 41
89, 38
76, 52
100, 40
108, 57
526, 325
21, 1
88, 65
210, 136
358, 129
88, 36
140, 75
116, 45
87, 37
185, 109
300, 162
112, 43
103, 39
79, 44
39, 1
123, 68
40, 1
137, 74
94, 56
120, 53
147, 70
83, 35
133, 64
68, 52
74, 50
124, 78
336, 140
121, 48
15, 1
136, 52
137, 57
64, 39
41, 1
387, 262
89, 46
29, 1
10, 1
19, 1
129, 88
56, 41
32, 1
476, 184
38, 1
97, 42
45, 23
250, 126
105, 39
29, 16
136, 40
118, 88
400, 242
89, 65
550, 328
149, 67
71, 45
151, 75
109, 45
146, 59
248, 104
183, 119
111, 69
54, 24
41, 1
134, 80
554, 334
105, 66
69, 17
38, 1
98, 44
98, 57
28, 1
98, 66
62, 33
88, 15
446, 197
69, 1
483, 284
138, 44
88, 46
422, 148
166, 109
73, 24
477, 247
77, 16
99, 67
57, 11
104, 63
172, 106
140, 65
117, 45
43, 14
63, 34
105, 47
23, 1
466, 161
41, 1
45, 18
33, 1
121, 70
61, 37
183, 106
179, 81
127, 48
43, 1
192, 108
38, 1
33, 1
285, 123
32, 1
638, 391
72, 44
438, 308
116, 76
508, 266
78, 35
35, 1
104, 47
216, 113
84, 34
308, 157
37, 1
394, 265
86, 57
59, 36
28, 1
224, 147
126, 80
90, 32
57, 35
84, 51
67, 32
57, 30
42, 25
97, 37
71, 33
169, 97
33, 1
289, 98
72, 47
84, 60
51, 24
31, 1
696, 407
234, 124
43, 14
79, 58
17, 1
41, 1
220, 102
77, 32
222, 125
89, 31
379, 143
224, 135
523, 278
12, 1
110, 40
71, 47
211, 106
185, 102
193, 105
210, 91
223, 126
22, 1
153, 51
264, 155
247, 103
95, 54
67, 27
352, 213
128, 80
269, 117
57, 17
94, 60
45, 30
105, 41
107, 45
93, 34
61, 34
177, 114
157, 51
77, 37
178, 65
121, 42
177, 96
157, 72
244, 95
218, 150
228, 152
414, 223
626, 341
102, 61
29, 1
30, 11
74, 36
64, 33
159, 69
52, 32
161, 80
327, 160
52, 1
94, 48
117, 65
68, 41
36, 1
677, 363
108, 45
17, 1
97, 35
215, 123
163, 96
172, 99
346, 240
129, 66
86, 19
142, 99
167, 88
276, 98
115, 44
98, 37
42, 1
98, 54
108, 62
48, 32
191, 98
16, 1
218, 85
225, 110
51, 1
42, 16
48, 31
84, 38
211, 131
394, 168
251, 106
58, 28
233, 122
82, 57
477, 277
45, 1
75, 38
54, 12
187, 105
46, 27
62, 13
26, 1
307, 237
180, 98
124, 87
129, 47
140, 50
212, 106
226, 124
24, 1
361, 152
67, 18
93, 62
177, 74
88, 37
94, 54
219, 124
105, 46
76, 42
34, 1
34, 1
83, 18
31, 11
493, 147
92, 39
121, 75
41, 1
136, 48
395, 212
73, 42
106, 28
152, 77
142, 73
166, 55
210, 115
563, 295
42, 14
38, 13
110, 59
342, 137
314, 143
425, 300
46, 28
73, 34
78, 31
532, 332
148, 52
124, 71
46, 1
114, 73
879, 401
70, 33
118, 45
537, 287
48, 13
154, 109
34, 1
217, 109
217, 132
50, 30
20, 1
21, 1
23, 1
132, 70
282, 152
84, 37
63, 30
249, 165
217, 54
41, 15
189, 107
44, 1
123, 73
21, 1
291, 216
55, 31
385, 159
61, 33
52, 1
184, 117
188, 92
395, 216
64, 35
64, 35
72, 17
433, 284
147, 70
76, 41
213, 115
79, 38
260, 176
53, 1
59, 39
193, 91
467, 266
132, 49
869, 438
165, 61
276, 159
230, 117
324, 181
270, 115
38, 1
216, 94
206, 96
30, 1
337, 132
65, 27
111, 71
154, 85
128, 49
115, 54
92, 53
73, 39
178, 93
191, 110
121, 50
156, 53
100, 21
96, 60
130, 78
140, 72
164, 42
54, 15
452, 273
469, 248
597, 321
25, 1
93, 56
51, 1
201, 93
109, 40
43, 1
51, 32
30, 11
282, 166
305, 116
70, 41
190, 104
127, 78
72, 34
127, 78
72, 50
128, 92
303, 177
266, 125
90, 50
133, 56
116, 45
149, 74
162, 88
159, 89
178, 92
286, 132
53, 1
334, 129
46, 1
532, 258
54, 22
184, 90
67, 30
389, 262
345, 120
166, 51
88, 46
119, 42
257, 135
467, 291
170, 73
59, 1
395, 217
64, 21
162, 113
96, 35
94, 36
327, 218
62, 29
102, 38
40, 13
42, 1
79, 36
418, 158
62, 31
643, 294
62, 30
33, 1
20, 1
65, 38
173, 76
77, 32
376, 226
78, 33
95, 42
47, 1
73, 39
395, 235
35, 1
166, 91
126, 72
94, 61
136, 68
69, 47
481, 289
357, 192
105, 66
427, 290
72, 44
80, 37
109, 37
87, 36
310, 144
379, 220
167, 52
177, 109
85, 46
49, 28
135, 80
48, 22
64, 34
46, 1
296, 189
492, 254
110, 71
557, 257
59, 39
252, 115
103, 68
25, 12
211, 119
93, 38
70, 1
175, 93
188, 118
148, 82
68, 26
113, 79
25, 1
74, 53
48, 1
431, 275
61, 38
30, 12
127, 92
50, 30
714, 427
21, 1
58, 36
79, 32
63, 44
50, 1
511, 258
17, 1
33, 1
54, 14
293, 119
13, 1
602, 278
123, 58
82, 44
177, 104
120, 52
104, 64
324, 156
95, 43
118, 68
242, 109
84, 42
70, 47
384, 173
92, 59
113, 74
399, 276
122, 86
30, 14
14, 1
74, 31
45, 14
84, 53
33, 1
116, 45
155, 51
86, 35
479, 312
559, 324
108, 65
43, 19
145, 74
575, 264
100, 64
314, 145
71, 51
241, 138
109, 43
84, 52
90, 40
105, 42
179, 49
76, 33
124, 88
358, 216
22, 1
41, 1
595, 262
161, 94
151, 49
88, 58
148, 63
335, 257
177, 111
360, 148
361, 208
198, 120
107, 63
69, 35
91, 45
33, 1
76, 36
35, 1
141, 82
96, 59
106, 67
49, 35
156, 51
70, 28
69, 45
201, 90
83, 40
97, 45
134, 75
156, 105
73, 28
55, 1
31, 1
79, 47
44, 13
158, 87
221, 91
119, 62
404, 217
47, 15
90, 40
164, 103
50, 27
50, 31
166, 92
50, 1
383, 180
72, 33
128, 72
205, 118
51, 1
118, 36
169, 116
36, 1
212, 96
316, 147
55, 31
389, 175
49, 1
130, 67
116, 42
68, 26
203, 91
65, 41
63, 48
139, 43
58, 33
94, 46
282, 118
130, 57
221, 132
74, 47
22, 1
143, 85
383, 240
413, 175
175, 91
205, 114
102, 66
464, 260
388, 198
80, 40
43, 1
73, 39
107, 44
94, 53
153, 77
239, 124
182, 104
44, 23
116, 66
98, 27
153, 100
133, 44
459, 303
73, 38
105, 71
285, 179
110, 43
73, 50
657, 327
38, 11
698, 367
123, 81
28, 1
38, 1
189, 128
31, 1
556, 310
107, 59
97, 31
92, 42
277, 110
55, 27
508, 322
70, 15
124, 86
197, 87
330, 132
240, 89
225, 101
60, 33
156, 97
179, 94
51, 22
718, 448
112, 33
437, 271
183, 57
83, 61
138, 84
244, 127
99, 58
140, 79
97, 55
75, 35
113, 45
53, 1
53, 1
50, 1
69, 1
92, 38
88, 39
146, 67
41, 11
73, 18
353, 242
339, 212
147, 53
44, 15
110, 42
106, 70
347, 172
105, 64
34, 10
384, 153
105, 51
142, 76
72, 34
76, 38
75, 40
60, 1
33, 1
91, 59
51, 39
153, 76
158, 117
238, 122
351, 202
765, 351
140, 57
234, 131
66, 18
151, 86
420, 229
108, 79
41, 1
21, 1
29, 1
179, 90
67, 29
39, 1
115, 74
365, 185
287, 199
131, 42
34, 1
89, 49
56, 23
71, 49
88, 60
205, 127
249, 171
67, 42
146, 85
324, 127
53, 36
171, 99
161, 91
61, 11
400, 220
113, 56
126, 41
87, 60
49, 16
65, 44
70, 32
240, 103
312, 140
78, 37
74, 35
207, 121
204, 108
492, 204
114, 44
222, 137
170, 84
147, 84
522, 271
165, 75
61, 36
108, 56
69, 32
320, 210
100, 65
128, 74
41, 11
80, 59
28, 1
629, 333
25, 1
117, 66
167, 66
354, 220
153, 86
65, 45
138, 57
258, 136
12, 1
242, 112
45, 1
121, 82
256, 122
48, 16
294, 114
176, 115
133, 70
36, 1
86, 49
62, 15
77, 48
32, 13
32, 1
49, 21
721, 335
45, 14
137, 46
97, 36
34, 15
62, 20
38, 12
67, 42
77, 48
47, 1
62, 15
99, 40
20, 1
164, 76
87, 34
240, 111
97, 56
346, 211
244, 140
140, 59
67, 32
376, 183
164, 81
32, 1
303, 103
154, 48
93, 46
36, 11
73, 49
102, 65
146, 41
199, 136
74, 31
53, 15
164, 90
81, 59
389, 257
189, 80
24, 1
264, 104
106, 70
282, 198
54, 35
154, 51
631, 299
84, 41
67, 40
360, 194
115, 52
87, 25
145, 50
65, 43
125, 83
44, 1
102, 59
97, 56
64, 25
58, 43
26, 1
343, 127
121, 51
90, 34
66, 24
84, 34
28, 1
49, 32
160, 59
514, 338
214, 86
92, 53
307, 121
40, 1
188, 103
44, 14
272, 140
429, 268
49, 24
556, 330
309, 195
40, 1
272, 124
103, 78
58, 16
429, 240
39, 1
26, 1
233, 120
273, 138
194, 112
139, 78
296, 196
622, 299
294, 138
106, 45
13, 1
333, 197
52, 1
34, 1
110, 57
649, 326
175, 117
48, 1
167, 64
123, 46
424, 263
489, 232
18, 1
84, 47
72, 54
144, 85
91, 61
27, 10
616, 294
102, 52
193, 140
70, 29
95, 41
57, 15
139, 82
52, 25
143, 82
98, 62
214, 145
64, 50
98, 66
237, 134
138, 92
32, 1
81, 43
66, 36
121, 77
99, 63
49, 28
98, 66
79, 47
79, 12
54, 15
39, 1
156, 57
424, 153
752, 369
214, 98
127, 58
353, 124
422, 190
72, 31
61, 32
114, 47
118, 73
56, 15
326, 175
276, 173
481, 213
89, 45
119, 42
105, 33
103, 31
269, 135
61, 46
74, 40
177, 109
90, 49
248, 89
259, 131
159, 60
77, 42
113, 44
112, 42
33, 1
107, 17
482, 187
256, 109
155, 89
398, 239
79, 35
117, 65
91, 46
309, 148
36, 1
80, 47
74, 15
39, 1
347, 185
161, 54
148, 72
95, 36
207, 120
49, 13
94, 40
303, 208
39, 24
84, 19
37, 1
81, 1
67, 1
773, 334
263, 122
118, 65
217, 94
165, 96
60, 37
49, 27
80, 40
91, 47
387, 236
78, 29
108, 62
76, 26
52, 1
116, 87
47, 12
51, 1
98, 49
73, 37
344, 219
569, 368
355, 197
148, 96
99, 52
60, 15
528, 255
26, 11
136, 70
86, 39
192, 100
111, 68
46, 1
76, 29
90, 40
148, 83
211, 120
76, 15
153, 79
50, 15
222, 157
39, 12
79, 45
133, 61
197, 72
29, 1
32, 1
377, 147
37, 1
53, 1
225, 164
56, 1
317, 146
169, 106
139, 38
26, 9
99, 35
285, 108
62, 31
137, 54
42, 15
96, 50
69, 50
151, 82
108, 43
96, 48
60, 28
503, 178
258, 130
46, 14
54, 16
18, 1
275, 114
209, 157
40, 12
37, 24
105, 49
109, 76
68, 35
278, 131
172, 111
124, 53
65, 35
79, 33
76, 34
43, 1
289, 140
395, 253
89, 58
75, 34
935, 362
30, 9
250, 103
132, 79
45, 13
129, 47
103, 74
91, 55
172, 77
108, 60
685, 337
241, 101
67, 49
10, 1
150, 102
656, 288
62, 27
511, 186
276, 163
125, 74
88, 55
111, 59
206, 95
28, 1
344, 218
58, 16
103, 36
179, 90
74, 48
281, 117
267, 117
65, 26
90, 37
56, 15
78, 35
22, 1
112, 46
87, 38
424, 236
122, 51
135, 62
87, 45
388, 182
86, 16
150, 81
77, 40
502, 207
279, 191
172, 57
23, 1
80, 57
183, 98
428, 283
139, 49
180, 98
144, 41
58, 14
119, 51
43, 13
52, 1
59, 1
77, 39
119, 37
278, 184
105, 36
19, 1
32, 1
73, 35
37, 1
46, 1
424, 167
260, 113
77, 47
83, 46
75, 20
670, 348
466, 175
82, 44
247, 103
83, 51
350, 133
136, 68
84, 37
62, 1
103, 42
103, 34
74, 27
62, 34
15, 1
44, 14
102, 60
79, 42
104, 69
75, 51
91, 36
119, 51
100, 28
101, 54
33, 13
125, 72
128, 102
38, 1
67, 1
430, 325
175, 101
127, 75
196, 88
743, 411
72, 30
31, 1
118, 79
117, 39
538, 330
65, 46
75, 51
54, 23
432, 160
77, 20
261, 118
92, 40
143, 96
81, 41
168, 93
586, 322
209, 99
53, 34
53, 15
410, 144
191, 85
53, 21
73, 36
491, 219
176, 110
137, 85
72, 1
73, 45
450, 280
158, 88
104, 69
354, 250
97, 45
64, 29
139, 51
23, 1
657, 339
81, 1
279, 185
86, 31
14, 1
322, 162
329, 206
78, 18
115, 61
150, 71
359, 250
116, 63
62, 42
70, 45
70, 15
121, 1
115, 52
70, 35
50, 1
83, 43
103, 56
71, 26
146, 48
260, 145
91, 35
463, 202
346, 155
37, 22
113, 49
153, 91
53, 31
113, 42
378, 167
69, 42
113, 74
163, 112
19, 1
42, 1
89, 35
126, 63
55, 1
89, 39
99, 65
96, 36
63, 38
252, 116
149, 67
49, 29
45, 12
43, 1
143, 57
88, 41
175, 99
100, 38
81, 40
176, 89
193, 65
245, 133
66, 30
9, 1
19, 1
60, 33
15, 1
78, 64
147, 60
150, 80
92, 73
246, 164
99, 57
558, 265
76, 33
147, 50
57, 17
316, 140
127, 67
57, 27
409, 175
62, 35
298, 170
48, 1
258, 142
143, 91
72, 1
68, 53
36, 13
678, 405
177, 76
327, 160
281, 123
100, 41
81, 47
86, 57
30, 1
75, 33
154, 97
59, 30
48, 18
214, 151
251, 124
67, 32
66, 39
139, 100
403, 273
131, 98
161, 50
105, 73
98, 52
53, 1
29, 1
238, 106
25, 1
305, 224
83, 32
82, 48
427, 279
436, 248
274, 159
169, 111
305, 215
68, 1
157, 78
129, 92
66, 44
224, 138
124, 46
32, 1
38, 14
600, 348
70, 27
97, 53
503, 277
100, 73
115, 68
390, 260
204, 94
113, 70
214, 107
27, 1
66, 15
83, 44
245, 111
244, 167
158, 102
348, 230
656, 392
50, 27
265, 117
52, 13
53, 27
48, 1
152, 113
99, 32
205, 98
199, 49
394, 156
205, 114
155, 106
16, 1
117, 53
113, 61
182, 92
145, 82
39, 1
30, 1
148, 96
144, 76
77, 37
83, 54
15, 1
119, 50
146, 96
34, 1
349, 143
107, 45
279, 110
98, 41
112, 77
70, 43
54, 29
160, 90
71, 27
161, 66
135, 96
34, 1
227, 106
100, 38
41, 1
295, 169
123, 80
455, 319
38, 14
38, 1
48, 27
255, 153
36, 1
90, 51
90, 33
649, 325
239, 142
104, 62
60, 36
127, 77
101, 36
50, 1
174, 106
123, 88
74, 55
308, 172
282, 208
131, 76
23, 1
262, 171
152, 83
245, 113
394, 211
105, 35
47, 1
36, 13
105, 65
407, 288
182, 119
165, 82
52, 1
119, 57
187, 89
177, 81
27, 9
61, 35
85, 41
69, 42
403, 248
129, 48
95, 42
58, 26
124, 91
114, 46
206, 99
100, 26
637, 325
324, 140
36, 25
27, 1
101, 68
9, 1
218, 114
65, 32
186, 103
90, 33
88, 43
156, 67
63, 1
78, 31
68, 43
172, 109
167, 90
22, 1
31, 1
435, 192
141, 80
110, 58
120, 57
147, 77
164, 38
63, 34
114, 51
74, 23
36, 1
130, 66
186, 58
350, 199
109, 77
52, 11
306, 129
32, 12
85, 64
138, 88
146, 74
658, 359
286, 172
81, 28
122, 67
78, 41
67, 36
104, 37
494, 345
83, 35
29, 17
124, 56
54, 7
115, 70
55, 1
139, 47
93, 47
60, 37
22, 1
106, 47
196, 100
469, 293
198, 115
47, 30
358, 229
73, 33
117, 74
61, 35
419, 240
346, 159
348, 131
23, 1
30, 1
396, 253
478, 253
51, 1
57, 29
109, 73
135, 47
771, 510
141, 95
38, 1
36, 16
144, 53
248, 143
52, 20
120, 74
66, 32
473, 274
186, 119
75, 54
123, 80
57, 18
237, 142
411, 170
224, 100
69, 44
60, 25
202, 102
155, 96
78, 41
74, 49
46, 35
235, 99
58, 39
25, 1
30, 1
160, 102
16, 1
44, 14
64, 1
126, 51
102, 45
68, 34
358, 155
183, 106
56, 16
69, 1
48, 1
124, 48
485, 326
146, 90
110, 71
120, 66
136, 72
53, 32
123, 77
104, 44
101, 69
28, 22
92, 35
30, 1
166, 113
317, 168
133, 77
153, 87
266, 149
145, 92
123, 78
56, 1
64, 34
122, 73
95, 39
60, 15
201, 115
180, 85
515, 191
34, 1
527, 363
253, 112
202, 95
63, 34
269, 179
22, 1
146, 85
197, 115
68, 35
482, 281
57, 15
199, 141
125, 62
142, 83
147, 96
72, 49
187, 105
54, 28
121, 67
47, 1
101, 50
151, 78
46, 21
32, 13
50, 12
93, 48
91, 64
369, 209
36, 1
211, 120
146, 77
47, 1
82, 35
172, 101
386, 238
49, 1
70, 35
243, 120
168, 41
117, 37
49, 1
109, 57
495, 200
51, 1
107, 69
74, 52
189, 117
535, 235
227, 110
122, 68
332, 159
148, 53
103, 64
76, 20
428, 178
205, 86
214, 119
111, 36
83, 39
314, 133
82, 42
120, 45
158, 91
113, 48
54, 1
50, 1
46, 1
70, 45
265, 212
87, 44
288, 134
44, 26
23, 1
272, 160
115, 56
49, 1
92, 67
253, 155
225, 83
113, 43
30, 1
103, 61
401, 179
225, 111
463, 164
104, 54
37, 1
690, 304
98, 60
35, 1
66, 26
92, 56
273, 132
415, 265
105, 55
112, 41
60, 27
75, 40
83, 48
77, 52
125, 43
16, 1
88, 39
233, 115
96, 33
205, 94
634, 331
131, 46
170, 84
115, 51
282, 132
283, 120
267, 167
309, 88
426, 280
64, 33
83, 34
131, 60
48, 1
68, 35
124, 75
300, 119
104, 65
60, 39
240, 107
99, 37
40, 1
83, 44
94, 64
70, 34
559, 221
41, 1
41, 1
81, 26
75, 40
97, 38
337, 129
104, 62
37, 1
23, 1
320, 174
143, 64
74, 35
58, 33
76, 31
43, 14
392, 242
260, 154
78, 50
71, 39
275, 118
570, 346
85, 30
135, 46
132, 65
84, 61
72, 42
358, 192
128, 43
460, 227
644, 371
74, 28
664, 307
519, 256
252, 120
60, 40
59, 32
402, 135
56, 29
130, 79
19, 1
631, 367
258, 101
87, 34
98, 49
80, 42
356, 172
110, 60
191, 134
90, 64
539, 169
69, 40
122, 69
83, 56
88, 58
166, 93
24, 1
59, 36
280, 131
119, 81
300, 128
338, 171
108, 54
95, 54
64, 13
282, 147
52, 37
23, 1
142, 79
125, 75
67, 49
287, 130
109, 44
65, 1
131, 34
173, 93
218, 130
82, 40
43, 12
119, 60
412, 233
130, 47
92, 65
176, 110
126, 77
194, 101
188, 83
220, 65
163, 64
184, 98
16, 1
37, 1
80, 37
64, 17
101, 75
155, 75
93, 46
306, 210
192, 138
59, 43
115, 64
27, 1
50, 1
177, 98
76, 36
91, 35
350, 163
288, 124
77, 37
195, 121
206, 95
82, 28
132, 71
112, 50
258, 105
260, 133
155, 53
130, 82
96, 67
50, 14
55, 32
74, 39
55, 24
256, 112
135, 66
73, 46
338, 175
88, 59
107, 55
73, 1
34, 1
273, 131
52, 33
145, 85
470, 273
40, 1
71, 27
259, 158
17, 1
83, 38
189, 95
169, 112
77, 42
376, 159
606, 265
106, 42
94, 20
98, 45
25, 1
62, 26
400, 167
190, 64
105, 51
164, 58
277, 108
306, 123
129, 76
604, 187
344, 133
162, 62
439, 158
333, 138
104, 35
299, 187
58, 1
113, 59
68, 28
470, 283
434, 242
132, 71
166, 102
41, 1
176, 84
36, 1
46, 24
429, 280
185, 105
33, 1
153, 77
38, 1
364, 130
30, 1
137, 47
59, 1
87, 69
415, 166
24, 1
43, 27
132, 76
205, 117
296, 118
175, 53
146, 72
73, 1
138, 80
62, 30
289, 161
93, 57
417, 263
141, 78
107, 64
72, 34
20, 1
87, 39
503, 302
251, 116
99, 68
78, 50
83, 55
218, 110
71, 30
18, 1
105, 46
594, 291
154, 50
43, 1
84, 42
101, 50
230, 60
86, 36
135, 70
78, 55
371, 194
92, 42
196, 98
76, 38
355, 140
467, 144
360, 219
111, 66
112, 65
106, 35
102, 50
95, 63
185, 108
76, 44
592, 342
72, 37
603, 232
93, 39
28, 10
71, 16
233, 114
41, 1
329, 188
71, 36
410, 209
159, 87
282, 116
169, 75
109, 61
30, 13
339, 241
281, 184
821, 405
49, 20
96, 36
89, 68
102, 50
70, 52
149, 89
204, 120
71, 33
212, 118
55, 15
94, 22
103, 55
170, 93
288, 149
23, 1
254, 156
227, 137
171, 93
46, 1
42, 14
116, 40
42, 10
22, 1
147, 104
134, 41
202, 146
350, 188
159, 94
114, 53
103, 44
479, 220
164, 100
189, 102
464, 290
125, 70
122, 66
53, 1
45, 1
79, 47
56, 30
54, 28
60, 31
78, 41
73, 42
219, 154
28, 1
37, 1
432, 206
107, 37
86, 16
579, 303
29, 1
269, 131
95, 41
40, 25
327, 137
128, 62
169, 124
296, 152
95, 35
277, 114
109, 63
214, 112
81, 59
16, 1
336, 124
190, 110
96, 34
157, 65
19, 1
75, 38
120, 46
28, 1
45, 1
57, 1
181, 103
47, 1
34, 12
210, 118
253, 113
129, 41
39, 1
133, 71
580, 316
175, 103
55, 14
385, 166
232, 100
477, 175
117, 70
59, 33
85, 38
366, 130
116, 38
298, 153
23, 1
293, 133
342, 201
59, 1
41, 1
31, 1
131, 85
52, 27
90, 66
117, 62
262, 129
27, 1
39, 26
165, 85
81, 63
108, 58
85, 37
105, 59
178, 115
173, 63
296, 107
68, 50
554, 227
50, 1
440, 164
79, 31
129, 75
486, 284
165, 90
264, 136
95, 58
113, 80
136, 105
172, 96
299, 131
44, 1
257, 136
91, 59
106, 78
407, 173
182, 111
170, 86
88, 35
391, 191
102, 36
217, 112
99, 75
90, 30
57, 36
86, 40
141, 81
23, 1
342, 190
80, 41
50, 26
110, 41
100, 42
35, 1
115, 59
89, 65
47, 25
54, 17
50, 34
53, 24
241, 138
88, 39
556, 353
59, 19
89, 37
121, 69
47, 31
103, 41
30, 15
208, 93
60, 36
25, 1
40, 15
51, 25
66, 37
179, 87
348, 178
359, 205
163, 60
71, 49
28, 11
170, 58
68, 46
62, 26
62, 1
301, 166
89, 59
64, 36
202, 117
92, 57
27, 1
550, 325
76, 38
45, 34
163, 97
146, 96
43, 1
65, 34
286, 186
135, 51
46, 22
120, 56
117, 73
50, 30
142, 77
307, 194
102, 69
67, 1
217, 131
112, 49
153, 104
735, 393
75, 30
252, 109
415, 172
56, 15
325, 146
986, 389
118, 75
110, 74
124, 79
187, 144
591, 281
80, 40
230, 148
516, 233
289, 179
97, 41
174, 95
319, 186
156, 45
104, 56
85, 34
29, 1
220, 116
436, 277
49, 27
363, 136
307, 189
159, 97
254, 113
108, 66
94, 59
54, 1
230, 131
50, 28
145, 76
106, 68
328, 163
109, 59
736, 447
136, 42
187, 95
128, 49
229, 102
124, 79
94, 36
211, 126
351, 242
61, 18
88, 33
134, 85
296, 94
30, 1
555, 304
102, 67
267, 151
759, 344
73, 46
200, 97
211, 101
16, 1
76, 30
189, 78
53, 29
225, 154
125, 48
69, 49
69, 1
50, 15
434, 294
217, 131
54, 29
99, 39
145, 88
298, 119
69, 33
423, 284
67, 31
67, 44
127, 47
211, 55
43, 1
73, 32
77, 28
63, 1
85, 61
87, 38
303, 134
78, 36
160, 87
73, 34
355, 165
85, 36
118, 69
56, 38
80, 43
90, 35
196, 103
34, 11
124, 84
81, 34
283, 196
582, 285
103, 41
63, 33
104, 63
120, 42
44, 12
173, 102
337, 133
207, 138
178, 113
40, 1
214, 141
38, 1
537, 369
187, 53
81, 46
48, 10
185, 91
95, 59
81, 53
157, 57
491, 235
220, 116
201, 105
67, 42
730, 374
75, 42
109, 44
49, 1
74, 45
68, 37
35, 14
493, 330
320, 134
127, 47
14, 1
115, 56
76, 36
75, 36
524, 406
350, 167
152, 76
63, 30
143, 86
145, 47
740, 410
31, 1
511, 308
254, 134
12, 1
37, 1
180, 91
542, 208
273, 140
48, 30
175, 53
146, 85
59, 35
58, 1
840, 492
114, 65
173, 55
171, 107
36, 1
110, 84
185, 129
260, 111
44, 1
531, 189
103, 41
41, 11
195, 131
122, 53
421, 208
369, 165
121, 72
67, 41
120, 87
133, 80
130, 50
14, 1
542, 299
60, 39
155, 95
26, 1
105, 64
252, 109
86, 1
419, 265
60, 35
128, 69
420, 186
46, 1
85, 27
19, 1
355, 179
407, 273
50, 38
163, 87
83, 44
259, 118
134, 42
36, 1
24, 1
466, 169
182, 89
102, 66
431, 262
232, 162
54, 30
70, 32
62, 34
57, 29
204, 115
281, 135
70, 26
68, 36
38, 1
352, 228
42, 1
94, 35
136, 57
300, 155
134, 74
99, 70
53, 14
85, 63
282, 148
41, 1
807, 350
104, 54
16, 1
226, 100
50, 1
170, 93
227, 91
83, 21
243, 141
132, 72
59, 44
109, 48
75, 34
72, 44
97, 43
60, 46
28, 1
54, 1
227, 94
716, 429
128, 51
121, 67
33, 1
151, 48
133, 48
31, 1
194, 61
299, 127
60, 14
293, 112
192, 125
114, 56
155, 95
128, 61
31, 1
30, 1
100, 43
176, 70
190, 106
183, 120
315, 132
214, 110
141, 93
98, 64
64, 41
89, 49
340, 137
483, 166
330, 192
161, 114
34, 1
104, 38
207, 100
520, 278
235, 133
452, 304
146, 89
77, 30
88, 40
59, 37
72, 32
49, 13
83, 55
217, 71
64, 18
148, 91
349, 211
116, 39
195, 101
37, 1
241, 123
676, 444
67, 46
49, 30
253, 188
60, 26
86, 62
519, 172
158, 86
379, 183
383, 202
127, 76
231, 122
372, 135
111, 54
60, 15
33, 1
138, 52
144, 81
164, 74
360, 166
77, 58
134, 72
126, 57
51, 1
225, 136
115, 66
355, 166
87, 33
234, 105
77, 38
110, 42
344, 246
59, 30
386, 126
77, 59
147, 76
388, 153
94, 45
156, 94
152, 53
204, 83
55, 27
148, 90
107, 72
32, 12
584, 332
46, 1
54, 22
112, 40
200, 86
127, 83
56, 12
261, 119
112, 45
169, 60
264, 55
583, 327
534, 337
351, 222
64, 17
230, 150
154, 83
111, 42
149, 94
83, 36
363, 233
126, 82
208, 104
75, 44
105, 77
707, 431
343, 190
60, 29
149, 81
32, 1
286, 168
90, 49
197, 79
72, 33
117, 56
97, 43
136, 82
254, 121
31, 1
44, 1
278, 136
227, 109
146, 75
39, 1
468, 278
376, 223
41, 1
561, 280
48, 1
105, 49
308, 156
164, 65
76, 48
664, 443
384, 170
303, 120
61, 1
68, 34
129, 46
107, 54
46, 15
58, 1
18, 1
40, 1
399, 190
47, 40
540, 256
136, 76
94, 72
195, 79
256, 150
139, 64
40, 14
70, 33
103, 61
116, 75
36, 1
148, 85
355, 131
199, 80
182, 98
88, 39
206, 142
22, 1
60, 28
215, 127
106, 46
169, 86
76, 1
198, 96
148, 74
362, 150
83, 30
35, 1
107, 43
66, 32
142, 87
489, 289
31, 1
296, 197
111, 71
132, 68
61, 14
218, 131
207, 104
94, 41
90, 36
56, 27
528, 272
99, 74
125, 71
50, 1
566, 270
377, 182
105, 49
83, 58
248, 125
432, 245
109, 56
104, 72
115, 65
273, 103
202, 101
211, 131
79, 52
174, 106
125, 68
21, 1
70, 47
91, 59
568, 333
88, 37
56, 33
126, 67
381, 149
119, 58
463, 295
143, 71
38, 14
67, 53
161, 109
37, 1
297, 158
193, 89
396, 174
101, 44
70, 37
94, 35
88, 33
156, 50
35, 1
109, 50
104, 48
258, 74
119, 43
57, 34
54, 16
314, 162
115, 74
113, 70
64, 50
40, 13
107, 57
19, 1
35, 12
72, 49
117, 47
101, 63
128, 56
20, 7
107, 65
39, 1
54, 1
35, 11
121, 52
32, 1
126, 70
383, 178
91, 58
101, 70
67, 29
220, 114
40, 13
88, 52
361, 179
123, 73
48, 16
558, 203
55, 14
206, 56
48, 1
156, 51
209, 134
86, 69
23, 1
110, 43
150, 75
535, 184
172, 114
355, 212
536, 267
72, 29
354, 163
216, 144
57, 17
93, 18
144, 78
111, 39
223, 72
99, 46
329, 243
64, 47
176, 108
79, 36
169, 58
104, 74
85, 36
410, 173
89, 35
16, 1
147, 70
134, 57
141, 80
119, 51
434, 245
419, 221
463, 304
36, 13
113, 50
194, 85
95, 50
19, 1
246, 180
64, 34
502, 271
83, 32
53, 33
362, 256
38, 1
160, 97
128, 64
114, 38
31, 1
444, 209
58, 1
31, 10
157, 96
44, 1
89, 54
60, 1
117, 49
62, 34
85, 41
71, 35
142, 74
90, 38
197, 95
117, 77
53, 15
70, 38
43, 25
67, 50
117, 63
243, 66
385, 246
410, 164
59, 13
106, 37
96, 61
128, 94
28, 1
105, 47
45, 28
85, 38
71, 55
94, 61
75, 38
53, 1
526, 289
318, 184
312, 125
65, 37
168, 98
163, 90
187, 113
370, 245
89, 38
76, 24
78, 33
489, 289
92, 59
44, 1
132, 90
267, 112
230, 104
185, 74
716, 498
82, 50
65, 40
399, 211
137, 79
103, 65
411, 278
84, 42
88, 53
384, 202
47, 1
110, 67
35, 1
82, 36
378, 158
208, 106
383, 164
50, 20
211, 113
99, 48
103, 71
247, 137
196, 95
48, 12
420, 193
808, 241
298, 120
355, 148
275, 139
52, 27
128, 50
28, 1
106, 43
74, 41
98, 39
303, 203
50, 1
90, 37
306, 126
146, 72
176, 53
276, 112
237, 142
63, 16
396, 271
124, 54
537, 259
171, 82
44, 1
455, 298
545, 318
110, 39
353, 243
78, 34
76, 40
205, 137
47, 14
70, 45
19, 1
69, 45
87, 32
69, 29
76, 34
521, 277
113, 62
340, 170
93, 54
82, 31
162, 91
172, 85
53, 15
76, 12
77, 33
63, 28
166, 93
93, 39
151, 96
67, 24
269, 177
73, 41
32, 1
129, 78
32, 12
74, 35
98, 35
116, 70
74, 34
39, 1
95, 45
196, 112
641, 307
92, 36
33, 11
216, 140
243, 104
317, 133
63, 1
36, 27
348, 164
29, 1
97, 43
106, 54
391, 238
81, 33
120, 58
50, 31
250, 173
23, 1
81, 37
161, 50
98, 50
449, 215
127, 47
188, 93
442, 171
118, 62
187, 41
307, 130
70, 34
78, 17
12, 1
388, 257
458, 335
63, 46
236, 102
32, 1
116, 46
97, 65
169, 52
194, 107
62, 15
351, 160
142, 79
304, 113
285, 166
79, 39
119, 96
100, 62
35, 1
146, 78
123, 72
128, 44
106, 61
63, 34
144, 92
255, 114
43, 13
49, 1
284, 123
51, 27
42, 22
99, 40
37, 10
31, 14
385, 242
367, 169
93, 53
183, 115
75, 42
261, 114
12, 1
135, 102
178, 110
223, 124
207, 91
177, 72
58, 40
176, 98
575, 293
105, 50
94, 55
158, 65
165, 49
161, 54
114, 58
210, 132
198, 120
18, 1
471, 279
519, 232
271, 185
561, 268
77, 39
88, 50
202, 125
116, 37
87, 62
28, 10
192, 103
173, 120
226, 125
18, 1
87, 53
64, 20
101, 60
99, 38
247, 118
623, 254
230, 111
64, 29
457, 235
40, 25
79, 48
87, 60
60, 1
77, 32
156, 96
248, 119
146, 85
38, 15
108, 42
133, 82
364, 158
103, 44
593, 332
32, 1
123, 81
338, 165
63, 14
28, 1
35, 1
136, 52
363, 164
213, 123
167, 121
489, 237
161, 57
75, 47
287, 129
309, 138
37, 12
123, 80
164, 79
101, 65
136, 72
312, 127
333, 228
24, 1
285, 147
122, 44
184, 98
185, 88
241, 83
125, 45
141, 65
157, 95
118, 86
56, 1
189, 99
175, 109
34, 1
214, 92
508, 364
59, 34
297, 210
115, 72
83, 45
771, 369
120, 69
195, 113
472, 171
43, 1
354, 188
60, 28
123, 63
191, 87
46, 28
117, 63
54, 28
111, 44
48, 1
47, 19
40, 1
60, 31
13, 1
81, 39
563, 238
68, 37
83, 59
638, 343
459, 245
82, 51
24, 1
69, 46
111, 49
16, 6
172, 98
125, 77
43, 27
61, 24
86, 59
45, 1
195, 99
60, 42
115, 44
126, 90
191, 93
172, 106
171, 58
51, 30
91, 41
486, 255
184, 99
98, 48
103, 67
583, 309
192, 118
217, 94
24, 1
95, 34
83, 49
73, 34
67, 16
115, 76
74, 36
134, 79
309, 213
22, 1
39, 12
69, 33
110, 68
101, 66
75, 33
112, 42
46, 1
103, 62
358, 142
72, 37
276, 120
62, 44
81, 40
216, 99
159, 95
77, 38
104, 53
284, 171
171, 105
47, 11
65, 32
70, 45
168, 99
380, 201
82, 37
287, 176
106, 67
105, 48
261, 140
32, 16
31, 1
24, 1
136, 46
456, 180
163, 125
89, 28
136, 47
205, 81
143, 61
28, 1
105, 67
104, 46
32, 1
195, 71
165, 59
147, 79
462, 150
317, 154
188, 82
24, 1
76, 1
496, 212
69, 38
300, 147
95, 45
13, 1
542, 247
106, 63
519, 304
411, 146
112, 51
96, 47
290, 178
326, 167
22, 1
31, 1
115, 37
59, 25
39, 1
58, 14
235, 100
370, 178
732, 433
41, 22
42, 1
134, 47
239, 134
337, 156
120, 61
106, 62
273, 107
147, 93
99, 45
95, 57
61, 1
263, 120
256, 143
165, 102
44, 12
151, 84
166, 59
626, 372
81, 35
72, 38
372, 228
131, 77
67, 42
261, 113
53, 1
45, 1
197, 74
529, 187
189, 87
175, 105
118, 69
64, 39
439, 171
22, 1
95, 40
498, 304
195, 105
114, 67
53, 35
183, 116
114, 82
40, 1
75, 36
84, 1
672, 223
51, 20
27, 1
338, 133
124, 47
39, 1
54, 24
20, 1
70, 35
26, 1
175, 83
90, 43
27, 1
459, 197
43, 1
65, 14
319, 157
52, 24
82, 32
58, 13
154, 89
114, 64
48, 1
42, 21
98, 40
98, 42
74, 32
54, 14
244, 151
130, 86
94, 53
182, 103
604, 404
153, 69
128, 78
66, 16
218, 86
130, 48
106, 68
28, 1
90, 47
48, 29
108, 47
99, 71
107, 46
44, 1
99, 64
155, 52
107, 60
80, 35
53, 14
53, 30
57, 1
116, 30
409, 214
178, 96
87, 48
209, 117
623, 263
287, 107
131, 77
121, 63
486, 291
94, 30
292, 170
78, 48
47, 1
108, 74
228, 107
109, 48
286, 146
137, 71
39, 23
60, 28
334, 137
328, 128
42, 13
259, 131
49, 1
424, 194
218, 113
121, 81
59, 33
346, 141
56, 27
116, 40
355, 189
69, 29
54, 1
238, 141
202, 101
127, 46
103, 71
179, 90
107, 67
72, 41
503, 307
91, 59
323, 135
36, 15
325, 157
13, 1
111, 54
55, 45
52, 30
178, 108
280, 111
74, 35
173, 90
90, 58
92, 39
120, 65
135, 67
232, 99
434, 294
42, 21
107, 49
133, 53
237, 63
76, 47
188, 61
49, 1
53, 15
68, 18
40, 15
63, 13
45, 29
286, 174
78, 41
23, 1
85, 41
63, 35
615, 350
101, 45
69, 26
234, 114
131, 94
96, 41
47, 1
52, 1
63, 35
215, 130
201, 109
73, 50
207, 136
533, 324
132, 52
61, 26
459, 241
97, 48
88, 57
603, 372
125, 30
231, 164
64, 13
149, 56
297, 219
96, 41
14, 1
161, 71
154, 78
43, 1
353, 157
152, 50
133, 74
18, 1
420, 216
203, 104
51, 14
46, 1
349, 151
101, 75
50, 26
128, 63
303, 131
495, 232
128, 53
406, 161
155, 83
132, 85
31, 1
95, 34
90, 40
44, 1
133, 89
236, 109
65, 1
287, 187
21, 1
247, 74
94, 45
286, 128
218, 90
190, 91
103, 57
100, 70
148, 73
124, 65
186, 98
58, 15
74, 36
63, 34
93, 58
30, 1
162, 72
178, 82
82, 40
146, 80
106, 41
123, 45
75, 47
276, 146
80, 18
53, 16
534, 290
238, 106
128, 81
61, 31
177, 49
41, 1
123, 66
108, 61
194, 62
429, 170
176, 88
43, 21
22, 1
101, 43
76, 46
293, 173
50, 1
27, 1
60, 44
58, 41
65, 27
45, 28
45, 22
60, 1
249, 133
107, 43
323, 163
170, 105
269, 174
364, 197
588, 362
36, 1
177, 87
248, 127
267, 108
103, 73
42, 1
326, 121
266, 64
629, 291
677, 321
64, 29
188, 115
177, 89
131, 53
68, 35
450, 133
44, 1
129, 86
39, 11
56, 17
252, 101
144, 85
149, 99
138, 38
77, 36
175, 130
92, 46
250, 131
574, 372
147, 51
68, 36
75, 24
82, 56
82, 58
95, 39
546, 171
228, 75
79, 18
61, 22
67, 16
242, 115
99, 40
61, 31
18, 1
64, 44
434, 186
98, 32
124, 57
98, 56
352, 153
294, 125
105, 55
184, 106
54, 24
218, 135
698, 219
48, 1
102, 35
50, 26
250, 159
39, 1
58, 42
49, 1
566, 299
101, 38
45, 13
43, 16
70, 29
56, 34
127, 47
138, 83
60, 33
112, 38
78, 57
240, 127
69, 31
316, 126
47, 1
81, 14
35, 11
39, 1
82, 40
222, 117
319, 134
166, 124
172, 50
35, 26
99, 41
311, 105
59, 35
99, 65
75, 38
122, 86
90, 36
239, 90
14, 1
189, 108
22, 1
101, 42
85, 35
353, 153
190, 88
142, 78
74, 39
13, 1
38, 1
47, 32
128, 80
107, 68
123, 69
194, 58
47, 34
234, 182
268, 113
73, 29
155, 82
48, 1
30, 1
194, 128
105, 46
171, 127
112, 69
59, 1
112, 62
109, 41
207, 108
42, 1
67, 16
343, 222
58, 1
288, 187
31, 1
450, 320
234, 112
186, 94
305, 140
36, 1
260, 147
388, 244
102, 44
373, 215
92, 64
108, 48
257, 127
192, 106
54, 36
204, 104
57, 1
46, 13
523, 175
79, 49
112, 51
209, 110
247, 109
62, 26
59, 38
175, 94
406, 225
61, 50
341, 236
21, 1
353, 146
113, 73
66, 35
585, 321
89, 44
116, 47
162, 101
184, 127
139, 80
113, 78
116, 45
99, 53
474, 192
93, 64
115, 51
92, 40
297, 127
97, 61
64, 15
176, 131
333, 188
204, 104
102, 50
64, 29
64, 47
184, 106
226, 102
158, 103
182, 86
597, 323
125, 47
143, 74
64, 28
226, 126
367, 190
398, 245
121, 58
110, 41
73, 39
261, 143
130, 53
48, 1
236, 109
151, 51
76, 39
40, 1
60, 27
143, 83
512, 286
68, 28
153, 48
54, 32
177, 100
315, 227
56, 18
189, 108
159, 59
226, 112
403, 234
142, 95
123, 70
167, 76
49, 32
269, 154
263, 152
136, 74
85, 40
190, 73
145, 93
33, 1
156, 76
161, 81
485, 290
71, 35
84, 56
29, 10
25, 1
52, 41
30, 25
138, 87
33, 1
170, 87
538, 283
62, 1
212, 98
29, 1
161, 80
259, 106
98, 47
49, 27
207, 69
364, 209
109, 71
272, 148
63, 1
51, 27
208, 145
65, 44
80, 55
30, 1
56, 15
145, 87
79, 53
217, 131
37, 1
41, 12
378, 212
255, 152
87, 44
37, 1
129, 53
35, 11
144, 83
151, 122
130, 89
76, 28
89, 44
158, 92
116, 51
57, 36
481, 304
133, 71
47, 1
74, 30
131, 44
127, 65
73, 26
29, 1
163, 72
67, 1
60, 15
319, 137
131, 91
73, 28
16, 1
111, 39
46, 1
39, 18
108, 70
330, 217
21, 1
39, 13
49, 30
207, 140
275, 198
120, 59
69, 35
167, 81
158, 81
141, 86
78, 32
351, 147
113, 47
167, 113
167, 83
221, 103
623, 306
172, 107
76, 15
93, 37
76, 47
69, 39
341, 156
223, 127
34, 1
91, 42
33, 1
293, 123
311, 222
300, 142
217, 122
94, 63
147, 75
159, 96
101, 76
50, 1
51, 12
169, 78
139, 76
582, 274
140, 96
148, 79
357, 145
296, 154
503, 269
34, 1
509, 306
26, 1
258, 145
643, 231
112, 45
31, 11
265, 147
27, 1
95, 43
110, 42
63, 1
200, 64
595, 300
100, 52
65, 34
120, 64
89, 49
59, 12
188, 110
62, 27
159, 81
95, 70
45, 27
284, 192
256, 91
251, 135
246, 134
49, 18
59, 32
155, 89
174, 93
111, 38
63, 32
72, 54
74, 30
45, 1
23, 1
309, 146
177, 88
330, 232
105, 42
127, 72
32, 1
30, 1
156, 89
133, 84
36, 12
199, 111
74, 33
172, 97
73, 43
77, 60
285, 115
201, 97
645, 374
53, 16
100, 35
404, 182
416, 282
68, 1
386, 159
111, 83
68, 49
20, 1
260, 112
27, 12
103, 61
372, 165
49, 33
265, 151
119, 83
191, 75
31, 1
120, 82
133, 48
159, 52
65, 27
156, 94
210, 151
54, 25
235, 119
18, 1
28, 14
172, 85
29, 1
89, 32
134, 65
44, 25
70, 36
120, 75
434, 139
319, 158
92, 41
138, 70
67, 30
87, 33
303, 144
163, 46
225, 91
280, 90
233, 148
28, 1
408, 146
34, 1
137, 59
74, 32
87, 43
383, 246
62, 34
176, 92
180, 95
110, 68
141, 39
302, 145
102, 44
147, 76
76, 35
79, 55
267, 114
59, 32
134, 52
309, 186
108, 63
56, 24
69, 17
237, 157
80, 48
88, 41
85, 34
130, 75
457, 191
342, 151
78, 17
148, 85
23, 10
66, 13
489, 271
90, 34
102, 41
166, 102
143, 60
226, 117
145, 80
473, 285
95, 48
58, 1
135, 57
54, 1
216, 104
186, 124
68, 29
659, 378
286, 154
40, 24
208, 125
86, 43
139, 49
214, 104
345, 157
517, 254
134, 81
35, 1
65, 45
259, 93
142, 53
25, 1
82, 30
353, 234
165, 54
33, 1
313, 202
61, 38
27, 1
215, 119
173, 102
461, 296
79, 35
161, 75
43, 1
117, 43
24, 1
86, 41
628, 394
110, 60
91, 33
106, 61
101, 68
790, 362
367, 165
119, 56
197, 84
448, 230
92, 41
78, 35
85, 60
435, 220
83, 48
126, 53
164, 115
242, 136
179, 105
115, 75
692, 360
214, 127
97, 47
89, 33
126, 42
167, 96
394, 144
174, 112
127, 53
315, 153
46, 1
423, 162
173, 116
310, 155
23, 1
81, 39
80, 34
60, 26
122, 37
126, 76
335, 224
65, 42
239, 124
94, 39
488, 205
245, 125
207, 91
46, 1
154, 103
91, 59
160, 89
116, 48
81, 33
201, 91
334, 150
134, 86
216, 84
206, 137
99, 54
105, 55
28, 12
37, 11
55, 25
191, 108
28, 1
146, 96
33, 10
179, 71
130, 68
707, 428
190, 91
51, 13
56, 23
636, 359
466, 255
138, 90
118, 74
221, 113
167, 101
34, 1
70, 36
97, 71
49, 1
52, 1
244, 128
42, 14
18, 1
50, 13
95, 60
25, 1
129, 79
86, 46
574, 260
50, 11
23, 1
130, 74
107, 72
122, 35
110, 41
60, 32
104, 39
108, 47
404, 153
138, 97
334, 127
698, 271
73, 30
59, 15
48, 30
119, 59
93, 55
316, 144
56, 34
202, 103
548, 307
149, 82
31, 1
47, 26
168, 80
497, 284
107, 50
247, 128
32, 1
241, 157
128, 60
81, 20
205, 91
133, 99
71, 1
129, 66
104, 34
329, 205
139, 76
286, 194
190, 122
176, 115
80, 41
97, 77
156, 63
54, 1
60, 1
475, 285
43, 1
160, 47
232, 156
123, 45
107, 41
20, 1
235, 135
101, 33
684, 364
334, 127
30, 1
62, 31
79, 34
26, 10
394, 201
46, 25
545, 250
22, 1
112, 44
52, 13
97, 65
494, 249
72, 19
44, 27
164, 84
90, 34
141, 78
283, 58
123, 62
604, 336
62, 25
244, 108
74, 54
152, 45
165, 93
50, 24
65, 1
59, 25
63, 38
55, 26
59, 1
25, 1
468, 205
100, 44
137, 78
72, 34
120, 82
78, 34
406, 285
459, 178
69, 39
42, 18
64, 54
35, 11
290, 142
80, 1
34, 12
85, 54
88, 50
150, 76
154, 86
135, 69
96, 60
22, 1
53, 1
221, 137
673, 302
90, 55
135, 51
321, 152
108, 52
384, 149
129, 81
199, 129
28, 10
72, 37
142, 87
35, 1
44, 1
104, 63
41, 12
187, 58
152, 56
78, 40
572, 297
56, 1
302, 166
43, 26
176, 102
88, 55
376, 222
177, 96
50, 17
145, 42
381, 165
71, 33
165, 97
170, 87
141, 76
147, 83
218, 59
188, 80
192, 115
58, 36
96, 58
110, 47
186, 101
113, 48
115, 50
319, 136
111, 27
315, 176
226, 54
178, 60
202, 101
92, 39
205, 87
107, 45
80, 32
93, 61
49, 1
189, 126
123, 44
69, 36
31, 12
122, 51
73, 40
112, 38
252, 159
170, 124
280, 107
44, 19
81, 54
62, 11
83, 36
22, 1
57, 35
20, 1
31, 1
100, 51
95, 17
252, 115
69, 51
88, 35
168, 82
18, 1
194, 75
156, 80
34, 1
110, 54
312, 210
76, 37
46, 15
98, 61
85, 50
86, 40
24, 1
82, 42
26, 1
456, 204
380, 222
460, 296
172, 97
77, 43
313, 163
48, 1
69, 29
21, 1
42, 1
130, 46
171, 81
153, 82
91, 57
118, 63
100, 55
181, 106
135, 56
122, 62
54, 28
107, 63
22, 1
233, 162
121, 43
36, 1
371, 141
129, 79
322, 224
144, 48
164, 80
212, 149
151, 88
416, 255
118, 50
91, 40
131, 83
130, 86
108, 35
167, 84
378, 133
105, 55
72, 57
636, 348
144, 68
28, 8
620, 411
347, 221
329, 144
172, 123
159, 82
77, 37
39, 1
143, 89
296, 182
35, 1
393, 253
90, 44
127, 74
42, 1
30, 1
108, 73
60, 18
66, 29
145, 46
97, 42
73, 16
48, 15
324, 200
105, 54
359, 173
74, 40
278, 147
66, 28
18, 1
653, 333
28, 1
75, 39
83, 44
185, 102
225, 99
203, 127
74, 37
157, 40
73, 42
107, 76
381, 141
123, 78
137, 79
222, 140
105, 71
48, 13
343, 155
40, 16
54, 23
200, 78
78, 35
78, 51
61, 34
237, 184
185, 79
132, 73
290, 137
99, 64
44, 23
317, 156
157, 103
151, 86
187, 127
82, 49
152, 53
75, 34
102, 21
98, 40
386, 180
122, 46
85, 45
64, 34
64, 42
121, 87
285, 148
43, 1
411, 210
83, 34
80, 40
156, 95
125, 86
104, 60
196, 80
109, 41
345, 158
58, 1
92, 64
112, 44
113, 52
74, 27
142, 72
266, 159
139, 56
239, 113
195, 104
63, 27
85, 36
371, 136
61, 25
36, 1
19, 1
26, 1
104, 81
177, 78
145, 93
121, 49
102, 71
85, 34
101, 37
58, 41
88, 46
109, 37
316, 199
219, 108
505, 179
52, 32
166, 70
61, 1
109, 45
141, 75
138, 51
69, 35
136, 86
178, 91
51, 16
71, 32
98, 55
60, 23
110, 66
32, 1
215, 93
493, 273
179, 104
85, 47
27, 1
581, 288
163, 107
300, 116
342, 174
284, 172
20, 1
180, 101
418, 193
71, 37
38, 12
74, 38
91, 38
89, 38
143, 72
97, 43
91, 67
114, 52
41, 1
100, 19
98, 59
315, 163
236, 115
30, 1
44, 1
66, 45
77, 46
210, 113
266, 146
275, 200
52, 25
94, 55
21, 1
104, 44
500, 262
210, 131
47, 32
34, 12
96, 65
221, 86
225, 111
299, 121
61, 42
33, 1
92, 59
59, 28
47, 13
68, 48
141, 98
154, 52
350, 224
75, 28
144, 86
50, 1
129, 77
115, 30
409, 230
127, 47
135, 48
115, 76
202, 77
615, 316
120, 63
199, 103
18, 1
233, 104
53, 1
110, 47
144, 79
101, 42
749, 328
18, 1
64, 34
110, 49
93, 63
132, 42
357, 176
258, 71
70, 28
139, 91
132, 38
164, 50
25, 1
39, 1
41, 1
421, 167
92, 66
423, 231
321, 101
679, 301
138, 40
88, 34
311, 138
94, 53
188, 103
91, 57
110, 72
255, 109
275, 158
18, 1
60, 18
31, 1
208, 127
518, 286
250, 172
90, 54
41, 32
54, 1
108, 56
100, 68
207, 111
53, 1
269, 126
334, 151
71, 57
533, 272
474, 276
619, 290
81, 45
53, 30
48, 1
125, 80
169, 83
322, 201
273, 72
195, 79
54, 34
99, 59
45, 1
489, 235
578, 253
353, 156
80, 40
180, 97
134, 52
723, 357
188, 94
104, 31
32, 13
99, 74
106, 84
16, 1
58, 31
279, 123
63, 1
131, 77
146, 53
89, 48
97, 43
73, 35
319, 163
63, 33
136, 69
471, 273
213, 133
115, 70
50, 26
199, 97
118, 61
59, 32
55, 1
121, 65
474, 273
42, 15
163, 95
83, 38
118, 64
164, 65
19, 1
113, 66
118, 80
374, 244
77, 37
411, 227
123, 70
74, 41
257, 139
118, 49
132, 46
170, 84
101, 38
78, 42
309, 154
77, 43
223, 108
83, 47
78, 18
122, 37
616, 380
92, 30
158, 81
150, 87
97, 62
55, 29
180, 130
207, 99
29, 1
253, 119
121, 47
137, 80
26, 1
184, 87
373, 152
147, 78
70, 43
87, 35
166, 96
159, 89
232, 161
254, 98
256, 133
75, 38
223, 145
53, 1
179, 64
347, 140
157, 52
312, 186
145, 53
152, 56
48, 35
151, 112
33, 1
66, 35
25, 1
291, 112
176, 127
145, 77
441, 244
76, 19
44, 1
468, 264
249, 129
315, 120
51, 24
25, 1
81, 35
19, 1
74, 37
43, 1
42, 1
282, 163
68, 36
146, 81
83, 54
204, 85
305, 175
31, 1
94, 29
66, 29
93, 43
272, 126
418, 248
241, 107
141, 76
138, 76
281, 120
71, 40
32, 1
140, 56
228, 176
138, 76
179, 52
108, 43
305, 150
33, 1
197, 114
237, 112
8, 1
53, 22
79, 40
112, 32
299, 165
155, 58
129, 52
191, 123
113, 46
60, 16
41, 22
162, 93
94, 43
49, 1
22, 1
120, 81
202, 115
71, 35
229, 125
110, 34
94, 46
710, 360
99, 46
256, 111
64, 1
78, 18
65, 1
236, 132
172, 61
120, 54
159, 94
129, 46
55, 1
65, 1
35, 17
35, 1
67, 28
639, 331
253, 136
616, 232
82, 1
146, 82
281, 183
69, 32
159, 80
126, 68
183, 62
20, 1
33, 1
39, 11
73, 53
60, 18
30, 1
109, 43
330, 122
185, 54
61, 31
497, 274
94, 53
47, 1
140, 85
29, 8
910, 585
19, 1
80, 40
187, 132
23, 1
88, 54
110, 36
247, 137
105, 60
137, 73
113, 70
86, 53
132, 78
65, 13
27, 1
244, 156
38, 1
31, 1
324, 186
180, 106
609, 339
299, 158
52, 1
19, 1
343, 223
151, 70
147, 62
227, 112
63, 36
202, 125
263, 89
145, 77
101, 63
145, 52
63, 17
111, 52
542, 298
52, 25
44, 31
103, 61
409, 179
82, 53
182, 91
77, 30
270, 105
55, 25
100, 79
92, 47
210, 92
277, 131
42, 1
354, 193
91, 38
180, 87
83, 46
205, 54
94, 60
74, 39
83, 33
130, 76
35, 1
51, 23
162, 53
109, 76
61, 1
226, 119
57, 15
420, 313
31, 9
218, 105
91, 57
41, 1
46, 14
118, 52
173, 88
115, 39
183, 106
214, 92
40, 1
392, 220
292, 107
329, 151
431, 285
67, 32
244, 135
254, 106
71, 34
502, 289
350, 238
105, 75
112, 33
116, 88
39, 14
37, 1
173, 43
131, 85
411, 153
272, 160
285, 147
137, 68
73, 42
118, 75
60, 30
360, 160
76, 39
115, 45
21, 1
50, 25
70, 39
125, 48
224, 152
37, 13
39, 1
108, 66
146, 52
63, 31
43, 1
45, 23
98, 41
442, 293
85, 47
77, 36
36, 1
86, 44
22, 1
38, 1
122, 71
82, 58
14, 1
246, 107
227, 135
53, 39
241, 134
117, 40
202, 114
161, 51
97, 64
99, 65
234, 122
134, 53
91, 42
535, 236
160, 91
260, 152
114, 43
39, 1
69, 36
165, 80
585, 284
66, 26
160, 80
127, 56
477, 258
62, 14
51, 15
225, 125
179, 46
74, 28
73, 29
58, 33
40, 1
67, 31
325, 139
106, 38
113, 63
412, 155
253, 117
52, 37
58, 1
103, 76
39, 1
180, 99
47, 13
190, 64
100, 43
130, 48
58, 39
43, 1
22, 1
119, 65
37, 14
100, 44
89, 38
415, 175
104, 45
149, 55
62, 43
36, 24
74, 33
100, 33
392, 208
123, 63
73, 1
106, 47
54, 28
71, 26
224, 140
305, 194
119, 78
386, 287
148, 86
198, 90
122, 83
55, 1
58, 15
68, 24
180, 103
143, 66
69, 38
118, 43
99, 45
164, 56
175, 112
167, 82
64, 30
443, 177
174, 115
75, 37
39, 20
63, 30
443, 311
158, 65
88, 46
198, 94
333, 241
118, 69
34, 8
137, 48
44, 29
96, 62
68, 35
4, 0
200, 102
26, 1
340, 125
157, 51
422, 280
162, 104
50, 28
281, 136
212, 99
100, 41
41, 1
38, 1
125, 48
327, 140
263, 170
130, 81
239, 165
101, 38
139, 48
137, 84
28, 1
197, 103
23, 1
25, 1
44, 1
131, 81
88, 36
34, 22
376, 174
355, 133
47, 1
61, 17
39, 1
49, 1
80, 57
176, 78
100, 66
39, 26
351, 153
90, 48
35, 14
728, 321
89, 46
76, 16
93, 49
113, 42
351, 156
134, 48
789, 355
103, 39
157, 84
168, 91
62, 30
130, 49
99, 43
93, 30
102, 51
84, 33
105, 53
129, 75
296, 180
63, 17
70, 40
134, 64
437, 221
158, 100
75, 14
22, 1
82, 37
139, 46
222, 94
52, 19
40, 15
300, 223
159, 70
39, 1
251, 61
61, 14
193, 125
97, 44
185, 113
87, 39
33, 1
48, 23
121, 59
201, 128
15, 1
57, 32
47, 1
27, 1
47, 32
22, 1
109, 40
73, 36
66, 34
402, 235
88, 34
681, 300
45, 1
560, 315
319, 131
172, 96
84, 34
33, 1
351, 257
120, 87
91, 37
94, 37
277, 123
526, 280
37, 1
160, 83
124, 36
387, 219
147, 89
160, 97
63, 37
85, 58
373, 140
81, 54
81, 49
110, 42
73, 15
38, 18
55, 13
512, 284
42, 13
181, 98
61, 29
144, 90
221, 136
124, 78
139, 49
79, 40
153, 55
150, 54
402, 171
86, 48
530, 323
131, 48
72, 32
390, 215
411, 267
213, 95
62, 36
495, 303
142, 82
97, 52
27, 1
349, 234
99, 76
38, 1
105, 63
570, 260
210, 104
61, 1
80, 32
160, 62
363, 150
114, 70
35, 9
30, 1
123, 45
56, 27
579, 258
559, 266
24, 1
85, 32
82, 48
63, 39
284, 109
105, 32
95, 37
635, 313
328, 230
95, 42
131, 89
34, 1
104, 40
128, 53
34, 13
239, 111
46, 24
84, 34
238, 105
48, 1
47, 1
124, 70
186, 131
62, 39
346, 144
146, 52
87, 38
223, 105
176, 77
124, 71
81, 52
26, 1
137, 38
113, 43
300, 196
176, 96
77, 50
46, 1
187, 86
103, 59
118, 71
140, 48
336, 142
75, 39
48, 1
57, 44
95, 63
71, 19
39, 1
38, 1
184, 97
495, 195
570, 317
143, 105
559, 342
187, 97
101, 49
73, 43
114, 71
226, 75
35, 12
527, 220
286, 193
252, 154
73, 39
166, 85
96, 64
327, 175
122, 56
447, 241
63, 33
44, 12
279, 131
90, 45
422, 203
82, 44
58, 36
128, 40
127, 77
228, 128
170, 120
338, 207
78, 41
585, 332
355, 219
462, 257
151, 109
129, 93
302, 146
483, 268
65, 15
78, 32
149, 43
37, 1
81, 34
345, 144
139, 105
54, 1
273, 195
203, 140
113, 79
55, 15
53, 14
29, 1
112, 62
96, 59
164, 101
77, 1
339, 177
169, 42
273, 128
22, 9
183, 59
299, 142
56, 32
36, 11
108, 61
73, 33
84, 35
560, 319
120, 53
176, 91
138, 71
110, 43
63, 1
198, 86
105, 81
451, 286
45, 24
628, 268
26, 1
77, 45
126, 75
633, 370
112, 49
55, 42
151, 58
172, 77
428, 184
90, 50
165, 51
448, 180
37, 1
109, 56
38, 1
280, 104
354, 260
107, 57
129, 83
422, 239
140, 79
80, 43
273, 168
230, 142
89, 37
58, 28
534, 293
44, 1
147, 71
68, 45
291, 131
27, 1
81, 46
66, 17
236, 116
88, 43
141, 64
234, 115
113, 64
105, 64
322, 228
132, 97
173, 62
53, 26
569, 244
526, 336
57, 28
274, 202
62, 32
232, 156
340, 159
170, 93
37, 1
93, 52
167, 98
63, 29
37, 1
73, 1
198, 64
87, 49
49, 10
68, 43
126, 41
177, 101
49, 1
29, 15
188, 105
72, 30
216, 145
192, 99
40, 1
79, 15
167, 89
137, 47
70, 36
95, 45
152, 91
85, 33
448, 302
34, 17
32, 1
122, 47
42, 1
163, 83
18, 1
98, 36
21, 1
99, 36
244, 112
332, 242
102, 36
53, 32
426, 252
20, 1
185, 98
137, 76
31, 1
35, 1
42, 1
62, 17
457, 246
120, 69
54, 26
418, 153
29, 1
299, 203
75, 36
130, 88
137, 72
86, 48
135, 78
103, 49
111, 69
142, 82
224, 129
[truncated: 6,198,443 more chars]
