# Supplementary material for: Consume, Modify, Share (CMS): The Interplay between Individual Decisions and Structural Network Properties in the Diffusion of Information
Source: PLoS One. 2016 Oct 31;11(10):e0164651. doi: 10.1371/journal.pone.0164651 (PMC5087943; doi:10.1371/journal.pone.0164651)
Supplement: S5 Dataset — (TXT) [file pone.0164651.s005.txt]

WikiTalk strong ties
Superspread threshold: 30 nodes
number of consumers, size of critical mass group

NM
Network size: 2394385
2, 0
842670, 289908
827357, 389682
2, 0
803652, 330284
2, 0
823600, 384440
1, 0
1, 0
1, 0
2, 0
1, 0
2, 0
1, 0
830971, 343266
1, 0
1, 0
2, 0
866405, 372144
812830, 305763
1, 0
1, 0
1, 0
2, 0
2, 0
862710, 356919
838985, 362392
857515, 365342
1, 0
1, 0
1, 0
1, 0
870442, 356091
842626, 328227
852495, 360058
840854, 393709
812236, 327837
1, 0
1, 0
1, 0
1, 0
1, 0
879634, 399116
834911, 345006
1, 0
1, 0
1, 0
1, 0
884933, 356297
1, 0
847962, 329200
827413, 371237
1, 0
1, 0
1, 0
885973, 342303
2, 0
1, 0
1, 0
1, 0
1, 0
1, 0
867686, 347442
2, 0
886889, 356162
834607, 336129
2, 0
1, 0
2, 0
1, 0
1, 0
885305, 356743
1, 0
871592, 356923
903839, 327982
1, 0
876454, 364897
845091, 323559
802119, 308702
1, 0
884047, 349691
839994, 331775
1, 0
1, 0
865986, 371241
1, 0
855517, 364165
827438, 369144
1, 0
879327, 403309
1, 0
850232, 356954
850641, 354375
2, 0
830927, 340074
2, 0
884620, 364529
1, 0
2, 0
1, 0
2, 0
1, 0
1, 0
866396, 368596
1, 0
2, 0
1, 0
829465, 351549
814279, 361038
861320, 367317
2, 0
825855, 386267
859302, 390359
1, 0
810039, 340207
1, 0
2, 0
1, 0
1, 0
899835, 383051
1, 0
870589, 357256
2, 0
832993, 365967
1, 0
2, 0
1, 0
1, 0
875028, 370108
1, 0
1, 0
1, 0
2, 0
1, 0
1, 0
1, 0
827558, 358963
1, 0
1, 0
846371, 361778
832974, 356802
1, 0
831950, 363999
1, 0
1, 0
825036, 333385
1, 0
819689, 334694
1, 0
1, 0
868628, 375615
1, 0
1, 0
2, 0
2, 0
1, 0
2, 0
1, 0
814761, 327800
1, 0
2, 0
1, 0
872493, 360463
888942, 393230
2, 0
844712, 376419
1, 0
1, 0
2, 0
845931, 386191
1, 0
1, 0
1, 0
2, 0
838387, 329077
1, 0
867045, 369063
2, 0
1, 0
1, 0
1, 0
2, 0
840596, 326632
1, 0
1, 0
849512, 378561
1, 0
1, 0
1, 0
1, 0
1, 0
1, 0
1, 0
856610, 354862
2, 0
2, 0
1, 0
2, 0
1, 0
856079, 378419

NM
Network size: 2394385
2, 0
1, 0
813599, 350070
880117, 365665
857048, 360948
1, 0
2, 0
895242, 371794
1, 0
2, 0
2, 0
822876, 327336
1, 0
2, 0
865232, 346270
876392, 346735
1, 0
1, 0
2, 0
1, 0
1, 0
1, 0
2, 0
811241, 346679
1, 0
869017, 361879
1, 0
1, 0
2, 0
830979, 367305
2, 0
1, 0
871421, 358865
1, 0
2, 0
1, 0
1, 0
2, 0
1, 0
1, 0
1, 0
861040, 330931
1, 0
1, 0
856851, 370404
889878, 378474
817332, 368365
1, 0
1, 0
2, 0
1, 0
2, 0
1, 0
2, 0
878539, 342101
855481, 344204
823229, 344200
816914, 347594
1, 0
1, 0
1, 0
1, 0
822411, 371012
1, 0
827234, 377677
785197, 328205
820982, 336327
2, 0
859394, 351367
1, 0
1, 0
1, 0
820456, 371725
2, 0
860069, 353477
818181, 350100
1, 0
830354, 389284
1, 0
1, 0
1, 0
1, 0
1, 0
1, 0
1, 0
2, 0
1, 0
1, 0
1, 0
2, 0
2, 0
1, 0
1, 0
1, 0
1, 0
1, 0
876998, 351094
891393, 376988
835316, 339429
2, 0
2, 0
1, 0
813400, 357839
904318, 393682
2, 0
787646, 339116
1, 0
1, 0
2, 0
822152, 363155
1, 0
805835, 337832
1, 0
1, 0
1, 0
861319, 328427
1, 0
821177, 337524
1, 0
2, 0
1, 0
860675, 377385
858633, 357553
2, 0
845564, 324694
2, 0
2, 0
1, 0
1, 0
1, 0
873847, 352555
829727, 343606
871052, 346413
844901, 346492
2, 0
856884, 355328
1, 0
1, 0
878979, 387909
817407, 331986
1, 0
1, 0
2, 0
816232, 355432
1, 0
1, 0
825568, 364193
1, 0
1, 0
1, 0
1, 0
1, 0
1, 0
1, 0
2, 0
2, 0
831374, 350490
2, 0
2, 0
831272, 314030
1, 0
1, 0
863350, 346714
820985, 340752
1, 0
1, 0
863332, 364079
2, 0
877409, 388437
2, 0
1, 0
1, 0
1, 0
1, 0
1, 0
1, 0
2, 0
2, 0
1, 0
2, 0
1, 0
1, 0
1, 0
1, 0
1, 0
1, 0
1, 0
844366, 365068
1, 0
1, 0
1, 0
1, 0
850907, 385846
1, 0
814403, 370601
2, 0
1, 0
1, 0
1, 0
2, 0
2, 0
1, 0
823007, 365783
845310, 343177
2, 0
1, 0
1, 0
1, 0
1, 0
2, 0
1, 0
1, 0
1, 0
1, 0
1, 0
818837, 351482
1, 0
1, 0
2, 0
1, 0
2, 0
2, 0
1, 0
1, 0
2, 0
2, 0
824859, 386199
1, 0
1, 0
1, 0
1, 0
1, 0
1, 0
1, 0
1, 0
1, 0
1, 0
1, 0
1, 0
1, 0
2, 0
1, 0
852623, 377991
813147, 337681
1, 0
884956, 368529
2, 0
817543, 340784
833835, 333557
1, 0
851024, 381750
1, 0
1, 0
1, 0
853543, 379561
1, 0
1, 0
1, 0
1, 0
821426, 391024
1, 0
1, 0
800424, 314697
800485, 335506
896328, 354711
1, 0
1, 0
1, 0
858375, 356263
1, 0
1, 0
827064, 340063
865411, 349336
2, 0
2, 0
1, 0
1, 0
2, 0
1, 0
1, 0
1, 0
1, 0
1, 0
2, 0
2, 0
863040, 337319
1, 0
1, 0
2, 0
839164, 367509
893738, 411355
837159, 339179
2, 0
828492, 321731
1, 0
1, 0
841165, 366693
2, 0
1, 0
1, 0
1, 0
1, 0
1, 0
1, 0
1, 0
842752, 365546
1, 0
1, 0
1, 0
1, 0
1, 0
1, 0
853159, 356464
1, 0
2, 0
1, 0
2, 0
1, 0
2, 0
868966, 350132
2, 0
1, 0
886261, 329362
879189, 341019
1, 0
876388, 341229
1, 0
823077, 320652
1, 0
2, 0
862188, 353655
1, 0
1, 0
2, 0
1, 0
2, 0
840602, 350308
1, 0
900266, 380168
1, 0
893119, 358709
1, 0
841873, 333771
1, 0
1, 0
1, 0
1, 0
858847, 370077
1, 0
1, 0
1, 0
2, 0
1, 0
1, 0
1, 0
1, 0
1, 0
882118, 379512
1, 0
1, 0
1, 0
1, 0
2, 0
1, 0
1, 0
2, 0
1, 0
1, 0
1, 0
2, 0
1, 0
851228, 353708
1, 0
1, 0
1, 0
1, 0
1, 0
895397, 381513
1, 0
820892, 377503
1, 0
1, 0
2, 0
825660, 331942
1, 0
1, 0
2, 0
1, 0
853668, 380282
1, 0
1, 0
1, 0
1, 0
1, 0
1, 0
1, 0
792610, 328010
1, 0
1, 0
2, 0
903993, 344621
1, 0
851609, 358843
1, 0
1, 0
1, 0
851902, 369614
1, 0
1, 0
1, 0
850638, 391155
1, 0
1, 0
854865, 357835
1, 0
1, 0
2, 0
2, 0
2, 0
2, 0
1, 0
1, 0
844028, 343428
807400, 350072
842161, 333260
1, 0
1, 0
1, 0
1, 0
823011, 348355
2, 0
1, 0
2, 0
1, 0
857133, 358220
2, 0
835193, 354709
2, 0
816711, 341975
1, 0
846153, 323845
1, 0
868687, 353620
1, 0
2, 0
1, 0
1, 0
866331, 365868
818379, 318724
2, 0
1, 0
1, 0
1, 0
831023, 390172
1, 0
1, 0
1, 0
798310, 325280
1, 0
866987, 345905
1, 0
789535, 299536
1, 0
1, 0
833602, 336849
794591, 346787
2, 0
1, 0
1, 0
1, 0
1, 0
2, 0
880328, 356863
808987, 327989
2, 0
882134, 367329
2, 0
1, 0
834523, 357137
846187, 381321
1, 0
823838, 309718
1, 0
847386, 341823
1, 0
1, 0
1, 0
1, 0
831526, 362131
1, 0
830093, 330572
823855, 329084
840298, 386860
1, 0
2, 0
1, 0
1, 0
831424, 376281
1, 0
1, 0
2, 0
2, 0
2, 0
853681, 341466
2, 0
1, 0
1, 0
1, 0
829180, 316109
2, 0
1, 0
806641, 351610
1, 0
1, 0
822950, 376389
1, 0
2, 0
1, 0
2, 0
887920, 394208
1, 0
2, 0
1, 0
1, 0
1, 0
831813, 354250
1, 0
1, 0
2, 0
1, 0
851575, 301788
2, 0
1, 0
884548, 369617
1, 0
878714, 355589
1, 0
1, 0
833811, 370112
815350, 340705
1, 0
2, 0
853149, 337846
834769, 320638
874661, 366296
1, 0
1, 0
2, 0
865421, 347565
1, 0
2, 0
1, 0
2, 0
1, 0
1, 0
856073, 392775
1, 0
839343, 304470
897974, 396892
822859, 369100
850225, 341410
1, 0
866284, 343673
1, 0
840390, 396687
1, 0
2, 0
2, 0
1, 0
2, 0
2, 0
1, 0
835079, 368517
1, 0
2, 0
869448, 337652
1, 0
861439, 346078
1, 0
2, 0
1, 0
825725, 371477
1, 0
1, 0
1, 0
1, 0
839013, 330148
1, 0
2, 0
1, 0
1, 0
2, 0
1, 0
1, 0
1, 0
865940, 342537
1, 0
2, 0
1, 0
1, 0
1, 0
2, 0
1, 0
865869, 360804
1, 0
817302, 348189
1, 0
1, 0
1, 0
2, 0
880891, 377750
1, 0
1, 0
2, 0
1, 0
1, 0
2, 0
833728, 339350
2, 0
1, 0
829779, 305456
2, 0
1, 0
854909, 370712
824614, 321570
832058, 365827
1, 0
2, 0
1, 0
1, 0
2, 0
1, 0
898020, 344274
1, 0
1, 0
842732, 335804
2, 0
2, 0
1, 0
872180, 371353
1, 0
842843, 356989
1, 0
2, 0
1, 0
1, 0
1, 0
2, 0
1, 0
839723, 341871
1, 0
864414, 349517
811393, 349137
1, 0
1, 0
795020, 349898
864664, 355753
1, 0
1, 0
1, 0
1, 0
2, 0
1, 0
1, 0
1, 0
1, 0
845414, 360604
2, 0
2, 0
1, 0
1, 0
842615, 360409
863772, 394572
1, 0
1, 0
1, 0
2, 0
814458, 321918
817634, 327456
869979, 333210
832076, 288389
818965, 321557
828931, 361738
2, 0
2, 0
1, 0
2, 0
903537, 404409
2, 0
888375, 388404
871587, 354088
1, 0
799430, 335948
1, 0
1, 0
1, 0
1, 0
2, 0
1, 0
2, 0
1, 0
862697, 339341
1, 0
816748, 343778
862808, 353879
2, 0
2, 0
1, 0
824976, 367486
876268, 342549
843309, 338722
854291, 342261
808693, 369496
1, 0
1, 0
1, 0
1, 0
2, 0
1, 0
883901, 363035
1, 0
1, 0
890027, 375145
1, 0
2, 0
1, 0
2, 0
2, 0
838453, 327768
839972, 367424
1, 0
2, 0
2, 0
850825, 339076
1, 0
899091, 382690
1, 0
1, 0
1, 0
2, 0
866468, 389627
1, 0
851895, 392029
1, 0
1, 0
2, 0
1, 0
1, 0
2, 0
1, 0
1, 0
1, 0
2, 0
2, 0
837494, 383357
812077, 317118
827977, 373631
2, 0
1, 0
2, 0
840563, 365440
2, 0
1, 0
807079, 351229
1, 0
820972, 355217
1, 0
852915, 294094
2, 0
871624, 370428
1, 0
1, 0
2, 0
854150, 345532
853442, 356887
1, 0
854960, 350251
806153, 318567
858340, 376383
1, 0
1, 0
2, 0
1, 0
800967, 333295
2, 0
1, 0
1, 0
2, 0
861730, 363981
2, 0
1, 0
1, 0
1, 0
1, 0
2, 0
1, 0
1, 0
829339, 320750
1, 0
779854, 333351
2, 0
2, 0
815293, 342447
2, 0
1, 0
2, 0
1, 0
2, 0
2, 0
844231, 387524
793701, 335157
2, 0
1, 0
1, 0
873182, 373513
907188, 390128
1, 0
1, 0
1, 0
827370, 332927
867958, 357424
1, 0
2, 0
856558, 329105
843495, 329927
1, 0
870369, 356171
2, 0
1, 0
2, 0
2, 0
865155, 354688
2, 0
1, 0
809103, 322297
1, 0
1, 0
1, 0
1, 0
2, 0
1, 0
825793, 344474
841422, 321579
1, 0
2, 0
2, 0
816518, 368897
1, 0
1, 0
849479, 381751
839417, 352057
1, 0
1, 0
1, 0
885333, 363317
1, 0
1, 0
1, 0
1, 0
1, 0
1, 0
2, 0
838538, 339366
875071, 366344
856872, 367535
1, 0
856248, 349570
823282, 375080
1, 0
858995, 347067
2, 0
2, 0
790410, 370959
1, 0
855323, 351824
1, 0
1, 0
1, 0
1, 0
1, 0
864289, 338468
1, 0
812137, 341345
1, 0
1, 0
2, 0
1, 0
1, 0
838570, 388358
1, 0
824917, 370907
836698, 331060
1, 0
2, 0
1, 0
893511, 343205
860184, 340963
1, 0
1, 0
2, 0
2, 0
837730, 339914
825609, 356999
1, 0
878555, 342792
826133, 361047
2, 0
836887, 350042
843944, 384454
1, 0
2, 0
2, 0
845638, 357072
864872, 371059
799356, 335965
1, 0
1, 0
1, 0
1, 0
1, 0
1, 0
1, 0
1, 0
2, 0
1, 0
1, 0
1, 0
1, 0
1, 0
1, 0
1, 0
2, 0
2, 0
2, 0
1, 0
1, 0
2, 0
878878, 368897
1, 0
2, 0
2, 0
1, 0
2, 0
1, 0
1, 0
2, 0
1, 0
1, 0
1, 0
1, 0
1, 0
1, 0
1, 0
815282, 331485
1, 0
1, 0
843872, 332642
1, 0
2, 0
823297, 351589
873261, 394158
1, 0
2, 0
1, 0
2, 0
866399, 332908
1, 0
2, 0
2, 0
808364, 344028
2, 0
1, 0
1, 0
1, 0
862202, 355863
1, 0
879302, 382301
1, 0
1, 0
870627, 341055
789445, 351394
1, 0
1, 0
2, 0
872929, 348918
1, 0
836132, 375400
1, 0
1, 0
823602, 336356
2, 0
1, 0
1, 0
818398, 337587
847145, 327387
1, 0
1, 0
2, 0
821998, 360081
2, 0
2, 0
1, 0
1, 0
2, 0
1, 0
2, 0
813759, 348544
825887, 315137
1, 0
1, 0
2, 0
2, 0
2, 0
1, 0
838222, 320333
869583, 352924
860821, 372668
1, 0
870342, 361733
2, 0
828670, 352308
829785, 335980
1, 0
1, 0
2, 0
1, 0
2, 0
2, 0
2, 0
809466, 318992
2, 0
2, 0
1, 0
1, 0
1, 0
2, 0
2, 0
1, 0
876544, 338840
1, 0
1, 0
1, 0
1, 0
1, 0
818875, 352237
2, 0
1, 0
840700, 417188
1, 0
1, 0
862039, 346173
1, 0
1, 0
864493, 327576
2, 0
2, 0
1, 0
1, 0
1, 0
891176, 400766
1, 0
2, 0
1, 0
1, 0
1, 0
832919, 363374
836567, 411614
1, 0
1, 0
2, 0
1, 0
870909, 383274
1, 0
2, 0
2, 0
1, 0
1, 0
1, 0
1, 0
831788, 390176
819530, 338070
2, 0
2, 0
1, 0
2, 0
882219, 390777
850104, 377172
833925, 355994
1, 0
1, 0
1, 0
2, 0
1, 0
1, 0
847853, 347655
1, 0
1, 0
1, 0
830557, 334330
1, 0
1, 0
836388, 355484
856497, 336485
831121, 335544
1, 0
1, 0
1, 0
1, 0
1, 0
2, 0
1, 0
1, 0
2, 0
1, 0
838956, 368244
2, 0
1, 0
1, 0
1, 0
849608, 325474
860388, 363815
1, 0
1, 0
1, 0
1, 0
853275, 384023
2, 0
877794, 364040
865592, 347554
1, 0
843041, 357892
811550, 364667
1, 0
1, 0
2, 0
805385, 355974
1, 0
1, 0
1, 0
803727, 349803
1, 0
834100, 393266
1, 0
848528, 310060
1, 0
1, 0
1, 0
2, 0
1, 0
1, 0
2, 0
877473, 368034
849663, 332439
877506, 340730
846448, 337702
1, 0
2, 0
2, 0
1, 0
2, 0
866700, 303964
1, 0
1, 0
1, 0
1, 0
1, 0
872295, 339129
2, 0
2, 0
1, 0
1, 0
1, 0
837509, 321550
1, 0
887656, 364587
1, 0
1, 0
851658, 377328
850344, 359704
1, 0
1, 0
2, 0
2, 0
1, 0
1, 0
827185, 386158
1, 0
2, 0
866390, 317904
810392, 367005
1, 0
2, 0
852946, 323471
1, 0
2, 0
824108, 334025
1, 0
2, 0
1, 0
2, 0
2, 0
824131, 328613
2, 0
872258, 379064
2, 0
2, 0
879441, 399186
1, 0
1, 0
848947, 309738
2, 0
838129, 354281
853421, 320207
848664, 368045
1, 0
1, 0
1, 0
1, 0
2, 0
1, 0
1, 0
2, 0
1, 0
2, 0
1, 0
2, 0
1, 0
1, 0
1, 0
2, 0
853117, 340992
1, 0
834423, 363632
1, 0
1, 0
2, 0
864253, 352127
1, 0
1, 0
861347, 345920
844575, 368072
1, 0
1, 0
801514, 349970
2, 0
824278, 331641
837676, 332322
844051, 317754
849453, 316698
1, 0
2, 0
876176, 367774
1, 0
1, 0
2, 0
793672, 338787
819302, 316226
1, 0
1, 0
892973, 407152
1, 0
856748, 352558
859252, 358387
2, 0
1, 0
1, 0
844744, 360120
1, 0
1, 0
1, 0
1, 0
1, 0
2, 0
1, 0
1, 0
1, 0
1, 0
844182, 345457
804493, 347954
1, 0
2, 0
1, 0
1, 0
843642, 332703
2, 0
1, 0
805907, 366180
1, 0
1, 0
870280, 353925
861486, 366166
2, 0
882447, 373263
1, 0
855275, 366940
839371, 327671
876999, 323732
850550, 354335
859668, 368722
2, 0
1, 0
2, 0
841817, 347342
1, 0
1, 0
817905, 352838
1, 0
2, 0
823486, 350306
827491, 337171
1, 0
874990, 333724
2, 0
845099, 355584
1, 0
1, 0
1, 0
1, 0
1, 0
2, 0
1, 0
866511, 336175
1, 0
1, 0
826753, 333211
1, 0
1, 0
1, 0
2, 0
2, 0
841004, 357470
825432, 378570
1, 0
837229, 363890
794714, 305619
1, 0
878808, 333767
868911, 349885
2, 0
1, 0
840825, 311392
1, 0
853683, 366902
864918, 355151
1, 0
841420, 334154
2, 0
822684, 380305
903740, 371105
1, 0
2, 0
1, 0
1, 0
1, 0
1, 0
842276, 364405
2, 0
1, 0
2, 0
1, 0
1, 0
2, 0
1, 0
1, 0
872055, 360941
1, 0
1, 0
1, 0
1, 0
2, 0
823625, 366995
1, 0
922069, 369858
896494, 315842
2, 0
2, 0
839121, 329451
2, 0
1, 0
1, 0
1, 0
1, 0
1, 0
1, 0
2, 0
883216, 358025
828970, 370390
854364, 364474
2, 0
875939, 366813
1, 0
1, 0
2, 0
894113, 364565
2, 0
1, 0
2, 0
1, 0
843981, 395945
1, 0
1, 0
2, 0
832557, 362081
1, 0
2, 0
2, 0
1, 0
837704, 354704
1, 0
809899, 334506
1, 0
2, 0
881177, 346557
1, 0
865706, 326233
1, 0
859276, 362584
1, 0
1, 0
2, 0
2, 0
864432, 332188
2, 0
871420, 326206
799496, 320487
2, 0
839416, 321458
851496, 361879
886269, 379117
857176, 361519
867251, 328900
2, 0
845685, 367738
1, 0
817298, 326296
1, 0
1, 0
1, 0
1, 0
1, 0
2, 0
1, 0
1, 0
1, 0
1, 0
875944, 356452
1, 0
1, 0
852138, 344928
820605, 345373
2, 0
822570, 344835
842831, 351307
817911, 337090
1, 0
2, 0
2, 0
2, 0
2, 0
1, 0
875537, 322671
2, 0
1, 0
882850, 360348
882305, 325991
844737, 352897
2, 0
892213, 369050
1, 0
2, 0
825202, 356827
1, 0
814189, 318650
2, 0
818407, 326294
836570, 337355
1, 0
1, 0
2, 0
1, 0
1, 0
2, 0
1, 0
1, 0
876101, 338357
834789, 313987
2, 0
1, 0
1, 0
895299, 385710
1, 0
1, 0
826544, 296790
1, 0
834974, 349768
1, 0
2, 0
835778, 377946
2, 0
1, 0
1, 0
1, 0
847956, 339680
1, 0
833622, 379256
849494, 364807
1, 0
2, 0
1, 0
864306, 359901
1, 0
1, 0
882343, 316154
1, 0
2, 0
854463, 356205
2, 0
2, 0
1, 0
1, 0
2, 0
1, 0
1, 0
839517, 358300
1, 0
1, 0
890202, 360962
2, 0
2, 0
1, 0
1, 0
2, 0
1, 0
866103, 332444
859478, 359856
821450, 357125
1, 0
2, 0
863872, 353604
1, 0
1, 0
1, 0
2, 0
1, 0
1, 0
1, 0
1, 0
1, 0
827618, 329083
852631, 349948
2, 0
1, 0
891070, 358303
2, 0
1, 0
825845, 350212
812206, 348221
1, 0
2, 0
1, 0
867777, 355936
1, 0
840624, 340734
889522, 365486
1, 0
1, 0
1, 0
1, 0
834439, 347314
2, 0
1, 0
1, 0
841848, 374095
2, 0
892797, 364863
2, 0
868528, 364546
2, 0
2, 0
1, 0
851323, 341218
1, 0
2, 0
854892, 344978
1, 0
868880, 376775
847201, 361398
1, 0
840584, 351250
1, 0
2, 0
1, 0
1, 0
837324, 373064
2, 0
1, 0
2, 0
2, 0
855342, 359953
1, 0
1, 0
829234, 396039
2, 0
1, 0
1, 0
2, 0
1, 0
1, 0
1, 0
2, 0
1, 0
2, 0
2, 0
1, 0
844473, 371336
1, 0
1, 0
2, 0
1, 0
1, 0
1, 0
845569, 335379
2, 0
2, 0
802368, 354189
1, 0
2, 0
1, 0
1, 0
1, 0
2, 0
1, 0
2, 0
1, 0
866350, 367104
2, 0
843814, 371977
1, 0
1, 0
2, 0
2, 0
2, 0
823903, 365555
1, 0
1, 0
2, 0
1, 0
1, 0
801329, 363810
2, 0
866922, 361850
851999, 364284
1, 0
864645, 363693
1, 0
834526, 357469
2, 0
829166, 327623
2, 0
1, 0
1, 0
1, 0
1, 0
2, 0
857831, 347300
1, 0
870445, 363760
821529, 384596
1, 0
1, 0
1, 0
849926, 367852
2, 0
1, 0
1, 0
808013, 359552
844482, 354747
1, 0
1, 0
1, 0
812951, 311922
874248, 302452
1, 0
1, 0
1, 0
2, 0
1, 0
1, 0
1, 0
2, 0
1, 0
1, 0
2, 0
1, 0
1, 0
1, 0
1, 0
2, 0
1, 0
1, 0
1, 0
1, 0
2, 0
1, 0
1, 0
2, 0
1, 0
1, 0
1, 0
1, 0
2, 0
885862, 390604
2, 0
1, 0
858380, 360818
808000, 360068
817140, 343852
1, 0
801789, 332546
838854, 376563
868628, 335669
1, 0
2, 0
2, 0
1, 0
870064, 345842
833513, 351011
1, 0
896851, 380486
1, 0
1, 0
1, 0
2, 0
835296, 316015
859814, 385922
847671, 376187
1, 0
1, 0
2, 0
1, 0
1, 0
1, 0
861197, 364670
2, 0
2, 0
898723, 353679
2, 0
2, 0
886513, 357395
868793, 342580
816833, 341621
850664, 373489
1, 0
1, 0
2, 0
2, 0
2, 0
1, 0
871963, 348002
831927, 373704
1, 0
1, 0
2, 0
1, 0
1, 0
1, 0
1, 0
1, 0
842109, 326476
886135, 364341
1, 0
1, 0
870737, 362041
1, 0
854512, 311459
2, 0
1, 0
1, 0
1, 0
1, 0
2, 0
1, 0
852561, 360769
834418, 347626
1, 0
1, 0
851436, 367441
1, 0
824934, 349066
1, 0
1, 0
2, 0
1, 0
1, 0
831633, 347555
883164, 346993
1, 0
1, 0
2, 0
1, 0
2, 0
805594, 351806
1, 0
867682, 360057
837856, 374431
846633, 374215
1, 0
1, 0
1, 0
2, 0
2, 0
823636, 328381
2, 0
2, 0
1, 0
1, 0
879559, 332307
827449, 357493
820051, 343537
2, 0
1, 0
812689, 315263
802439, 345502
1, 0
2, 0
1, 0
1, 0
2, 0
881668, 320925
2, 0
2, 0
1, 0
1, 0
1, 0
877974, 380823
1, 0
2, 0
2, 0
2, 0
1, 0
2, 0
839246, 338176
812258, 348779
1, 0
2, 0
2, 0
1, 0
2, 0
1, 0
1, 0
1, 0
1, 0
858425, 360971
1, 0
1, 0
861111, 333056
1, 0
2, 0
2, 0
1, 0
1, 0
1, 0
861421, 374533
2, 0
2, 0
819977, 403280
2, 0
1, 0
2, 0
1, 0
1, 0
1, 0
1, 0
884763, 361928
811969, 366672
1, 0
842665, 360088
2, 0
1, 0
1, 0
1, 0
821650, 331964
862001, 360305
2, 0
834251, 368381
831265, 371559
874174, 370251
826291, 355010
862739, 357636
845086, 352777
861422, 383367
1, 0
1, 0
1, 0
1, 0
2, 0
1, 0
823556, 364485
2, 0
1, 0
910827, 375757
1, 0
1, 0
1, 0
857676, 376478
834919, 342761
815659, 353471
808722, 346442
842320, 356059
890198, 383547
1, 0
843187, 355723
2, 0
1, 0
842680, 371248
1, 0
2, 0
1, 0
830543, 319049
1, 0
2, 0
852140, 359077
1, 0
2, 0
1, 0
1, 0
1, 0
2, 0
848515, 305252
1, 0
831363, 381977
1, 0
1, 0
866644, 388805
866122, 344842
1, 0
1, 0
885732, 378572
2, 0
821045, 341301
856500, 340951
858234, 361339
1, 0
1, 0
841080, 345919
1, 0
852852, 357374
865148, 326535
1, 0
1, 0
1, 0
1, 0
1, 0
1, 0
806853, 361653
1, 0
1, 0
819268, 375787
1, 0
1, 0
1, 0
2, 0
819872, 377929
2, 0
2, 0
1, 0
869978, 359642
1, 0
869344, 340897
1, 0
855421, 355800
1, 0
884671, 375649
1, 0
1, 0
1, 0
1, 0
884898, 315755
876764, 375000
840438, 348340
1, 0
1, 0
1, 0
855587, 365540
1, 0
1, 0
847920, 348968
1, 0
1, 0
2, 0
1, 0
1, 0
1, 0
890961, 367911
1, 0
861375, 369161
1, 0
1, 0
1, 0
1, 0
1, 0
1, 0
1, 0
851217, 363629
2, 0
1, 0
850135, 364868
1, 0
1, 0
838257, 338458
857929, 351674
838861, 321854
2, 0
1, 0
1, 0
1, 0
1, 0
1, 0
1, 0
1, 0
2, 0
2, 0
1, 0
1, 0
860086, 361403
1, 0
1, 0
1, 0
879505, 353218
885892, 366588
1, 0
1, 0
836462, 324954
1, 0
1, 0
1, 0
1, 0
2, 0
1, 0
2, 0
816145, 312816
1, 0
1, 0
861090, 385247
2, 0
875526, 375057
862073, 392566
2, 0
1, 0
1, 0
2, 0
1, 0
2, 0
835241, 332320
2, 0
1, 0
873101, 350071
2, 0
811982, 306780
876198, 345807
827030, 339169
1, 0
1, 0
1, 0
867886, 356140
1, 0
1, 0
877606, 344933
1, 0
1, 0
1, 0
1, 0
2, 0
2, 0
857969, 363142
879881, 333108
1, 0
840983, 373539
807787, 344922
832167, 356734
1, 0
1, 0
2, 0
853785, 362240
1, 0
2, 0
1, 0
1, 0
866276, 343065
1, 0
1, 0
811624, 326922
2, 0
1, 0
844788, 356839
1, 0
1, 0
1, 0
852988, 325419
1, 0
1, 0
1, 0
1, 0
1, 0
871083, 364078
2, 0
823423, 351670
2, 0
1, 0
1, 0
1, 0
1, 0
832994, 367814
1, 0
2, 0
2, 0
869688, 393724
1, 0
832457, 368572
857777, 362665
1, 0
1, 0
1, 0
856646, 343840
836472, 352386
1, 0
1, 0
1, 0
800988, 324104
873411, 330218
2, 0
2, 0
831596, 351499
1, 0
1, 0
2, 0
1, 0
2, 0
852059, 396968
855406, 377258
1, 0
2, 0
1, 0
831978, 355214
2, 0
1, 0
851936, 370759
2, 0
826318, 340379
1, 0
1, 0
2, 0
1, 0
1, 0
2, 0
873590, 360968
821064, 349184
831163, 343677
2, 0
1, 0
1, 0
1, 0
1, 0
1, 0
1, 0
2, 0
1, 0
839634, 382846
1, 0
848110, 379052
2, 0
1, 0
1, 0
1, 0
859482, 325502
1, 0
821079, 344944
803416, 338556
1, 0
2, 0
824613, 367752
863492, 363116
2, 0
853239, 347899
824173, 318549
1, 0
1, 0
1, 0
2, 0
854170, 339447
831133, 354445
1, 0
2, 0
844113, 344373
1, 0
865532, 355864
1, 0
860237, 351924
2, 0
836247, 354645
2, 0
1, 0
849717, 356265
824901, 328941
1, 0
1, 0
1, 0
1, 0
1, 0
1, 0
1, 0
1, 0
1, 0
847479, 343040
1, 0
1, 0
1, 0
1, 0
1, 0
1, 0
1, 0
1, 0
869223, 345897
2, 0
1, 0
1, 0
2, 0
1, 0
2, 0
2, 0
848522, 370670
2, 0
1, 0
830549, 342405
870905, 351184
863156, 379401
2, 0
1, 0
2, 0
1, 0
2, 0
1, 0
833903, 336497
1, 0
1, 0
1, 0
1, 0
1, 0
1, 0
1, 0
2, 0
1, 0
1, 0
2, 0
1, 0
1, 0
2, 0
1, 0
1, 0
1, 0
2, 0
1, 0
1, 0
859764, 385928
2, 0
2, 0
883772, 366434
1, 0
1, 0
1, 0
819187, 343064
889275, 375533
1, 0
838900, 353230
879064, 355503
1, 0
865222, 352966
837602, 347644
839127, 345464
855280, 314963
838246, 354356
831646, 355944
1, 0
908984, 406955
836347, 329912
2, 0
1, 0
1, 0
1, 0
1, 0
860042, 359025
1, 0
845123, 375614
1, 0
1, 0
1, 0
1, 0
1, 0
2, 0
815231, 324361
823610, 351103
1, 0
2, 0
1, 0
863162, 357253
806866, 343564
828575, 324677
1, 0
848622, 364655
1, 0
1, 0
817947, 332851
882254, 406120
839814, 348273
835469, 373490
1, 0
1, 0
1, 0
1, 0
2, 0
1, 0
841870, 338443
880972, 343781
1, 0
1, 0
1, 0
1, 0
1, 0
2, 0
1, 0
854309, 307027
804395, 334583
1, 0
1, 0
1, 0
1, 0
874752, 362681
824781, 342889
1, 0
2, 0
1, 0
2, 0
1, 0
1, 0
1, 0
1, 0
851209, 352989
1, 0
1, 0
1, 0
841559, 361430
828089, 355256
1, 0
814460, 329021
1, 0
845859, 337359
840376, 358191
2, 0
1, 0
2, 0
1, 0
838380, 352774
2, 0
1, 0
804355, 337812
1, 0
840557, 328769
869174, 321542
1, 0
2, 0
1, 0
1, 0
1, 0
1, 0
2, 0
1, 0
1, 0
813453, 327454
2, 0
897029, 345331
1, 0
1, 0
1, 0
1, 0
1, 0
1, 0
1, 0
1, 0
1, 0
2, 0
2, 0
2, 0
845180, 376473
1, 0
2, 0
1, 0
1, 0
825557, 355337
1, 0
861500, 381152
1, 0
841414, 364918
816001, 314701
1, 0
809884, 339579
1, 0
1, 0
1, 0
1, 0
1, 0
1, 0
1, 0
2, 0
2, 0
1, 0
1, 0
2, 0
1, 0
1, 0
873116, 360413
846778, 381833
2, 0
2, 0
816066, 338366
1, 0
1, 0
1, 0
1, 0
2, 0
813677, 365472
1, 0
1, 0
1, 0
1, 0
1, 0
1, 0
801284, 325178
801806, 362635
881219, 385357
2, 0
1, 0
1, 0
861180, 343879
2, 0
1, 0
827277, 372331
851269, 344648
851462, 361580
1, 0
2, 0
1, 0
1, 0
864813, 364482
2, 0
880482, 383057
876104, 385986
907383, 373985
867436, 334833
1, 0
1, 0
1, 0
1, 0
2, 0
1, 0
865268, 322798
1, 0
872356, 380848
1, 0
880842, 335251
885404, 375170
849781, 338630
870859, 354259
1, 0
1, 0
1, 0
883546, 352665
1, 0
2, 0
865190, 347343
1, 0
2, 0
2, 0
869114, 368620
814242, 342900
2, 0
2, 0
846347, 319944
862613, 356747
1, 0
830418, 327312
1, 0
1, 0
900722, 338326
829045, 316388
2, 0
1, 0
1, 0
826829, 345749
826457, 323650
1, 0
1, 0
1, 0
1, 0
2, 0
2, 0
1, 0
2, 0
2, 0
1, 0
1, 0
1, 0
1, 0
1, 0
1, 0
2, 0
2, 0
797350, 322889
1, 0
1, 0
1, 0
1, 0
836806, 378634
1, 0
1, 0
860460, 366967
2, 0
2, 0
1, 0
835003, 378061
1, 0
2, 0
2, 0
1, 0
840809, 372583
834785, 349950
1, 0
837518, 354833
828180, 326310
1, 0
2, 0
1, 0
828256, 360271
1, 0
861671, 339397
1, 0
2, 0
2, 0
1, 0
1, 0
1, 0
1, 0
1, 0
1, 0
1, 0
2, 0
1, 0
1, 0
1, 0
1, 0
1, 0
854035, 331116
1, 0
840652, 325295
1, 0
1, 0
1, 0
2, 0
1, 0
1, 0
847911, 376623
2, 0
1, 0
2, 0
806909, 334557
1, 0
839131, 359337
2, 0
1, 0
2, 0
1, 0
2, 0
1, 0
833949, 373185
1, 0
2, 0
1, 0
2, 0
834259, 312251
1, 0
811957, 336226
850455, 379988
805986, 333230
2, 0
1, 0
1, 0
1, 0
2, 0
898279, 381481
824719, 364513
2, 0
1, 0
2, 0
1, 0
2, 0
1, 0
1, 0
1, 0
2, 0
2, 0
860515, 364094
1, 0
1, 0
827508, 341787
1, 0
2, 0
1, 0
834055, 375097
820205, 360663
1, 0
860548, 331684
1, 0
2, 0
895792, 353131
860391, 364204
1, 0
876683, 355024
820411, 336702
899950, 338275
873603, 382648
817638, 343944
1, 0
1, 0
2, 0
781300, 347126
1, 0
1, 0
830006, 359366
2, 0
1, 0
1, 0
1, 0
1, 0
868417, 384053
1, 0
840688, 360644
831481, 316787
846849, 355086
829945, 306610
1, 0
1, 0
1, 0
1, 0
819851, 371767
848291, 345013
1, 0
2, 0
2, 0
839905, 368229
862667, 353290
817921, 333521
1, 0
1, 0
1, 0
838693, 350733
873750, 360422
807104, 318664
1, 0
1, 0
1, 0
863470, 351781
859528, 396771
1, 0
1, 0
1, 0
2, 0
1, 0
819328, 358267
863965, 376047
1, 0
1, 0
860565, 371185
1, 0
1, 0
1, 0
1, 0
1, 0
1, 0
2, 0
2, 0
2, 0
1, 0
2, 0
1, 0
2, 0
1, 0
1, 0
1, 0
899094, 391366
838169, 359340
2, 0
1, 0
1, 0
2, 0
2, 0
860540, 406747
1, 0
2, 0
1, 0
1, 0
867247, 374909
1, 0
1, 0
1, 0
843731, 361686
855869, 329753
2, 0
1, 0
2, 0
1, 0
2, 0
863825, 350193
2, 0
818200, 342266
2, 0
1, 0
2, 0
822995, 343601
1, 0
884843, 390015
811690, 340999
1, 0
832069, 386634
2, 0
813516, 360282
874451, 381460
1, 0
1, 0
2, 0
1, 0
2, 0
842095, 371599
2, 0
1, 0
2, 0
840092, 368114
809183, 364428
1, 0
837684, 353087
2, 0
1, 0
834514, 365959
813594, 369861
1, 0
1, 0
1, 0
1, 0
850459, 372995
1, 0
1, 0
1, 0
838331, 367894
1, 0
849223, 379483
1, 0
824840, 364881
862842, 381660
2, 0
1, 0
1, 0
828827, 349220
2, 0
1, 0
2, 0
1, 0
862806, 375198
815967, 339077
887778, 365317
2, 0
2, 0
1, 0
1, 0
2, 0
1, 0
1, 0
1, 0
1, 0
1, 0
2, 0
849371, 356179
1, 0
1, 0
1, 0
2, 0
1, 0
2, 0
1, 0
831617, 358867
1, 0
882069, 373922
873256, 358645
1, 0
1, 0
1, 0
2, 0
883209, 390810
869575, 314765
837123, 345187
873778, 349504
867968, 356428
1, 0
1, 0
1, 0
854935, 350369
1, 0
843293, 356949
1, 0
1, 0
1, 0
1, 0
1, 0
1, 0
1, 0
1, 0
1, 0
1, 0
1, 0
1, 0
1, 0
1, 0
1, 0
1, 0
872036, 353910
839367, 353524
1, 0
863536, 378632
842762, 352156
1, 0
872952, 341281
886468, 372398
1, 0
1, 0
1, 0
849696, 335111
2, 0
1, 0
833679, 364619
2, 0
1, 0
860838, 352217
2, 0
2, 0
828955, 384254
2, 0
823620, 376695
2, 0
1, 0
2, 0
1, 0
835918, 372712
2, 0
2, 0
851779, 363327
2, 0
1, 0
1, 0
1, 0
835426, 368874
1, 0
1, 0
799419, 356325
859433, 340458
2, 0
1, 0
2, 0
1, 0
2, 0
1, 0
1, 0
1, 0
860339, 372596
1, 0
2, 0
1, 0
1, 0
1, 0
1, 0
2, 0
860395, 348242
1, 0
1, 0
1, 0
851804, 416457
1, 0
1, 0
1, 0
2, 0
1, 0
1, 0
2, 0
1, 0
1, 0
2, 0
1, 0
1, 0
2, 0
1, 0
2, 0
1, 0
2, 0
1, 0
852894, 408030
843799, 368114
1, 0
840981, 365162
885270, 386212
877884, 344925
1, 0
1, 0
1, 0
1, 0
885549, 356839
2, 0
1, 0
1, 0
1, 0
1, 0
805021, 333359
2, 0
852608, 352560
1, 0
2, 0
2, 0
1, 0
1, 0
859210, 372568
1, 0
1, 0
868182, 346554
1, 0
1, 0
1, 0
1, 0
871493, 331411
815923, 368199
1, 0
1, 0
1, 0
1, 0
1, 0
1, 0
884699, 345370
1, 0
2, 0
878684, 349947
847690, 339406
1, 0
855452, 390977
2, 0
1, 0
1, 0
1, 0
1, 0
2, 0
2, 0
1, 0
1, 0
1, 0
843076, 336532
1, 0
1, 0
1, 0
1, 0
1, 0
1, 0
851262, 374458
1, 0
838448, 350500
837475, 323369
2, 0
1, 0
824107, 329188
2, 0
1, 0
834143, 381889
851776, 337818
833866, 363736
876959, 346995
1, 0
2, 0
810768, 360757
1, 0
1, 0
853341, 366616
2, 0
1, 0
2, 0
1, 0
844847, 301473
870124, 357007
842285, 373325
802446, 328768
1, 0
858860, 352733
815083, 333566
2, 0
1, 0
1, 0
2, 0
836279, 321240
2, 0
1, 0
1, 0
1, 0
2, 0
2, 0
1, 0
1, 0
1, 0
1, 0
859624, 349767
1, 0
2, 0
1, 0
1, 0
2, 0
1, 0
1, 0
1, 0
1, 0
882463, 379240
1, 0
783765, 324106
1, 0
1, 0
1, 0
1, 0
1, 0
1, 0
2, 0
2, 0
1, 0
2, 0
853428, 355112
1, 0
1, 0
1, 0
840061, 358480
1, 0
802214, 329619
857537, 366358
1, 0
789682, 360189
1, 0
1, 0
1, 0
862247, 359486
891585, 361475
794298, 338957
826646, 332299
837705, 353088
1, 0
851709, 355924
867453, 344431
1, 0
1, 0
1, 0
1, 0
1, 0
1, 0
1, 0
1, 0
2, 0
1, 0
1, 0
1, 0
807870, 331446
805884, 346160
1, 0
2, 0
1, 0
1, 0
1, 0
1, 0
1, 0
1, 0
1, 0
1, 0
2, 0
1, 0
1, 0
2, 0
1, 0
1, 0
2, 0
1, 0
2, 0
835091, 381446
1, 0
889871, 365410
826124, 330057
840884, 347272
1, 0
1, 0
1, 0
1, 0
825584, 358673
871187, 368659
860324, 330431
2, 0
1, 0
876244, 346706
829993, 316523
1, 0
2, 0
1, 0
1, 0
1, 0
2, 0
1, 0
1, 0
876052, 376068
878566, 346308
2, 0
1, 0
828991, 344705
1, 0
843938, 348122
819691, 357000
2, 0
2, 0
1, 0
1, 0
1, 0
1, 0
1, 0
871853, 341219
1, 0
1, 0
1, 0
2, 0
1, 0
2, 0
828859, 356973
2, 0
1, 0
876423, 365503
1, 0
877438, 337026
1, 0
1, 0
1, 0
841436, 386155
827283, 371577
1, 0
889866, 355246
1, 0
1, 0
2, 0
853533, 395320
1, 0
1, 0
2, 0
1, 0
1, 0
840185, 359086
1, 0
1, 0
1, 0
1, 0
2, 0
1, 0
820055, 370461
2, 0
1, 0
835216, 355610
2, 0
818822, 308722
1, 0
829030, 382055
1, 0
1, 0
2, 0
1, 0
1, 0
860540, 351479
858453, 352272
835074, 357149
1, 0
836417, 342132
2, 0
1, 0
1, 0
858329, 349739
1, 0
1, 0
2, 0
1, 0
1, 0
858777, 352008
1, 0
1, 0
1, 0
1, 0
887255, 389813
1, 0
1, 0
2, 0
1, 0
882940, 368973
861009, 367554
1, 0
1, 0
2, 0
821939, 343271
870266, 373250
1, 0
1, 0
1, 0
2, 0
2, 0
1, 0
1, 0
854104, 329935
1, 0
862383, 386468
1, 0
1, 0
1, 0
1, 0
849647, 330406
2, 0
2, 0
1, 0
1, 0
1, 0
1, 0
1, 0
804623, 393032
1, 0
1, 0
841488, 345469
1, 0
2, 0
845037, 372589
819186, 357739
2, 0
1, 0
1, 0
1, 0
841153, 324077
2, 0
1, 0
2, 0
2, 0
1, 0
2, 0
1, 0
1, 0
854231, 332966
1, 0
1, 0
1, 0
849143, 343116
846892, 360423
1, 0
864646, 338706
1, 0
1, 0
2, 0
1, 0
1, 0
835374, 349320
1, 0
891994, 351669
2, 0
1, 0
1, 0
2, 0
837801, 341961
836472, 348561
863637, 378745
872968, 348777
1, 0
2, 0
1, 0
873243, 383321
847923, 335297
858184, 345450
844971, 399967
1, 0
2, 0
1, 0
1, 0
1, 0
1, 0
1, 0
848784, 342995
1, 0
2, 0
1, 0
1, 0
827999, 345141
835081, 376119
1, 0
1, 0
2, 0
897344, 378701
846748, 355473
2, 0
2, 0
2, 0
1, 0
857809, 372988
839303, 383359
866818, 318855
1, 0
1, 0
1, 0
1, 0
1, 0
860445, 374630
1, 0
1, 0
1, 0
2, 0
2, 0
1, 0
1, 0
1, 0
1, 0
1, 0
1, 0
810474, 364343
1, 0
2, 0
2, 0
1, 0
862321, 354204
2, 0
1, 0
1, 0
2, 0
1, 0
1, 0
862462, 352876
818952, 350007
1, 0
2, 0
818070, 358385
816542, 303417
852278, 393980
821314, 360632
1, 0
836162, 336049
875172, 335953
2, 0
1, 0
1, 0
1, 0
1, 0
849746, 363111
810157, 338387
1, 0
1, 0
829595, 338015
1, 0
832090, 267308
1, 0
2, 0
826136, 342767
1, 0
1, 0
1, 0
866144, 354530
2, 0
1, 0
1, 0
1, 0
1, 0
880553, 359288
2, 0
827212, 347734
1, 0
853110, 382289
837879, 352555
1, 0
2, 0
1, 0
841546, 381466
800434, 328918
1, 0
876759, 351092
1, 0
1, 0
1, 0
856785, 361401
2, 0
1, 0
1, 0
857418, 333693
1, 0
1, 0
1, 0
1, 0
833753, 369923
1, 0
2, 0
820826, 330785
1, 0
1, 0
1, 0
1, 0
1, 0
1, 0
827128, 336910
843707, 359098
829036, 357249
1, 0
2, 0
1, 0
1, 0
819365, 339614
1, 0
2, 0
1, 0
1, 0
871477, 363847
819744, 334714
2, 0
1, 0
1, 0
1, 0
1, 0
1, 0
866899, 324307
1, 0
1, 0
832202, 360840
1, 0
1, 0
856353, 386043
2, 0
794663, 342278
2, 0
1, 0
1, 0
2, 0
1, 0
1, 0
1, 0
2, 0
1, 0
868506, 360663
2, 0
1, 0
1, 0
2, 0
2, 0
1, 0
883274, 394499
1, 0
2, 0
1, 0
1, 0
2, 0
1, 0
2, 0
1, 0
868588, 391540
1, 0
1, 0
1, 0
1, 0
1, 0
846272, 361970
1, 0
2, 0
832385, 369441
801184, 341615
1, 0
2, 0
1, 0
1, 0
2, 0
1, 0
2, 0
2, 0
2, 0
1, 0
1, 0
833435, 361368
866903, 368374
1, 0
814021, 343556
840433, 397392
1, 0
2, 0
2, 0
2, 0
1, 0
799142, 323883
1, 0
822487, 333035
1, 0
1, 0
1, 0
1, 0
2, 0
1, 0
1, 0
1, 0
801059, 332563
850391, 346840
2, 0
1, 0
1, 0
1, 0
1, 0
1, 0
2, 0
1, 0
2, 0
1, 0
2, 0
1, 0
830805, 337827
1, 0
1, 0
1, 0
2, 0
825717, 346149
844523, 362669
1, 0
1, 0
2, 0
1, 0
2, 0
876842, 415953
865426, 363920
1, 0
2, 0
837165, 361635
869161, 360433
1, 0
2, 0
876355, 342399
2, 0
892055, 363887
1, 0
827076, 330115
1, 0
1, 0
1, 0
830860, 396803
1, 0
1, 0
1, 0
1, 0
869042, 345582
2, 0
1, 0
1, 0
1, 0
867752, 299569
833786, 346555
2, 0
1, 0
810659, 330443
832952, 334730
821294, 367877
876726, 343712
845724, 331521
1, 0
2, 0
816036, 352134
1, 0
2, 0
2, 0
843952, 384929
857777, 308405
844616, 363840
840452, 334481
888971, 358497
853322, 324247
1, 0
1, 0
1, 0
1, 0
2, 0
1, 0
825645, 352931
850159, 357517
820189, 336250
847861, 378881
852748, 375578
2, 0
2, 0
1, 0
1, 0
1, 0
1, 0
2, 0
876094, 362507
878839, 352426
790232, 336174
859087, 369046
1, 0
1, 0
1, 0
1, 0
820330, 339731
866475, 334975
1, 0
831826, 348649
1, 0
2, 0
2, 0
1, 0
841908, 354974
2, 0
2, 0
1, 0
1, 0
857319, 348623
1, 0
1, 0
2, 0
2, 0
1, 0
1, 0
831261, 352955
1, 0
887967, 354020
1, 0
1, 0
808892, 334643
856397, 345857
1, 0
2, 0
1, 0
2, 0
1, 0
2, 0
876360, 400971
1, 0
1, 0
2, 0
1, 0
2, 0
1, 0
1, 0
1, 0
2, 0
2, 0
1, 0
2, 0
872621, 333202
1, 0
864675, 336650
2, 0
1, 0
894297, 340717
794172, 320920
817857, 357202
1, 0
1, 0
2, 0
2, 0
1, 0
843406, 335245
2, 0
1, 0
1, 0
1, 0
859788, 342859
2, 0
1, 0
1, 0
863958, 365296
1, 0
2, 0
1, 0
1, 0
1, 0
839665, 382612
1, 0
819242, 363726
1, 0
826054, 390480
1, 0
1, 0
797833, 374827
1, 0
1, 0
1, 0
814281, 367046
1, 0
1, 0
1, 0
2, 0
2, 0
845118, 363274
1, 0
1, 0
876997, 355019
1, 0
1, 0
2, 0
1, 0
1, 0
1, 0
1, 0
1, 0
879178, 347344
1, 0
873858, 352794
2, 0
2, 0
1, 0
2, 0
1, 0
854557, 353010
2, 0
1, 0
1, 0
807417, 383020
2, 0
1, 0
811195, 342547
1, 0
1, 0
1, 0
2, 0
841638, 358118
848581, 319437
1, 0
834597, 358980
1, 0
851752, 339684
1, 0
1, 0
850757, 358280
832003, 334232
1, 0
1, 0
791481, 328648
1, 0
875681, 370167
873245, 366120
851307, 368843
1, 0
1, 0
1, 0
2, 0
834990, 364561
1, 0
1, 0
1, 0
1, 0
860006, 336471
1, 0
2, 0
1, 0
1, 0
2, 0
822722, 356895
880215, 344782
824727, 356789
2, 0
2, 0
1, 0
1, 0
865378, 354843
1, 0
885833, 353176
1, 0
1, 0
1, 0
1, 0
1, 0
848029, 351801
1, 0
1, 0
2, 0
1, 0
1, 0
1, 0
2, 0
2, 0
2, 0
1, 0
1, 0
2, 0
840724, 338610
1, 0
1, 0
877634, 352196
1, 0
1, 0
829995, 377079
1, 0
1, 0
1, 0
1, 0
1, 0
1, 0
835917, 380545
1, 0
1, 0
1, 0
1, 0
1, 0
1, 0
881613, 350657
2, 0
1, 0
1, 0
876457, 390002
1, 0
2, 0
1, 0
1, 0
1, 0
1, 0
832255, 327491
884987, 365975
1, 0
880279, 336038
1, 0
868252, 350887
848136, 336902
1, 0
863791, 376496
2, 0
1, 0
874688, 347518
1, 0
1, 0
1, 0
877772, 375689
824863, 359520
839307, 362022
1, 0
1, 0
1, 0
838943, 357622
2, 0
2, 0
831910, 336390
1, 0
1, 0
2, 0
826912, 343425
824185, 339255
2, 0
1, 0
872070, 361340
1, 0
846502, 378431
1, 0
861025, 359662
1, 0
1, 0
873579, 348604
1, 0
2, 0
2, 0
852328, 363488
788092, 321069
1, 0
861313, 344453
1, 0
2, 0
1, 0
1, 0
823648, 321311
1, 0
1, 0
1, 0
1, 0
1, 0
1, 0
841233, 389858
2, 0
1, 0
1, 0
1, 0
827976, 354228
1, 0
828508, 352017
860357, 374282
2, 0
1, 0
1, 0
1, 0
1, 0
1, 0
863806, 385530
1, 0
788809, 310250
1, 0
2, 0
2, 0
859534, 358798
1, 0
866202, 364399
884681, 346695
1, 0
2, 0
882016, 397414
1, 0
1, 0
1, 0
1, 0
863384, 353680
2, 0
1, 0
2, 0
1, 0
1, 0
1, 0
881627, 388511
2, 0
852225, 400504
1, 0
838548, 374582
2, 0
1, 0
860710, 346279
825889, 338138
858625, 329084
1, 0
1, 0
2, 0
852866, 357780
827977, 337616
1, 0
2, 0
878772, 324996
2, 0
1, 0
821626, 333691
1, 0
2, 0
1, 0
1, 0
812954, 328891
2, 0
1, 0
790030, 364795
837057, 355926
853918, 352099
2, 0
819758, 342575
1, 0
1, 0
1, 0
2, 0
2, 0
2, 0
1, 0
814038, 315823
1, 0
1, 0
1, 0
1, 0
1, 0
1, 0
1, 0
1, 0
2, 0
817081, 322861
824391, 361382
1, 0
810659, 375948
1, 0
849770, 358228
881357, 344087
2, 0
1, 0
1, 0
1, 0
845634, 356909
814699, 348817
2, 0
2, 0
2, 0
1, 0
773522, 315168
832301, 343310
1, 0
1, 0
1, 0
1, 0
2, 0
2, 0
2, 0
1, 0
2, 0
2, 0

NM
Network size: 2394385
2, 0
1, 0
1, 0
2, 0
2, 0
1, 0
1, 0
1, 0
2, 0
1, 0
1, 0
875535, 382694
1, 0
1, 0
2, 0
1, 0
838290, 339727
1, 0
1, 0
2, 0
1, 0
1, 0
861983, 361791
851601, 342383
1, 0
1, 0
1, 0
2, 0
1, 0
2, 0
867203, 338618
1, 0
811750, 329177
1, 0
1, 0
811461, 337010
2, 0
1, 0
1, 0
2, 0
888927, 393604
2, 0
2, 0
1, 0
899394, 395996
1, 0
807909, 331015
1, 0
1, 0
840481, 345447
1, 0
2, 0
1, 0
2, 0
1, 0
820872, 327931
874737, 355998
839013, 379293
1, 0
2, 0
2, 0
1, 0
860024, 343342
820384, 355025
877163, 355039
1, 0
853250, 361492
1, 0
1, 0
861691, 338577
1, 0
2, 0
1, 0
1, 0
1, 0
796087, 342192
1, 0
850311, 376180
2, 0
867202, 348092
834813, 328353
1, 0
1, 0
1, 0
1, 0
2, 0
1, 0
2, 0
2, 0
814085, 346185
2, 0
811378, 337186
2, 0
1, 0
1, 0
1, 0
1, 0
838989, 366557
2, 0
2, 0
792542, 347805
1, 0
1, 0
842609, 340113
1, 0
872798, 335121
1, 0
1, 0
1, 0
841457, 340796
2, 0
1, 0
1, 0
833357, 380358
861597, 367978
842577, 349245
1, 0
1, 0
838695, 349711
2, 0
2, 0
1, 0
819879, 382267
1, 0
865434, 375105
1, 0
2, 0
2, 0
2, 0
1, 0
1, 0
1, 0
1, 0
2, 0
2, 0
1, 0
1, 0
2, 0
870914, 355210
1, 0
1, 0
1, 0
842800, 361495
2, 0
1, 0
834511, 384106
1, 0
2, 0
2, 0
804767, 325635
1, 0
1, 0
844935, 398101
1, 0
1, 0
1, 0
1, 0
2, 0
1, 0
803603, 340579
2, 0
1, 0
819013, 361801
1, 0
2, 0
2, 0
1, 0
1, 0
874701, 377010
1, 0
1, 0
2, 0
2, 0
1, 0
854369, 318479
858340, 376011
1, 0
1, 0
2, 0
839800, 339361
847719, 362448
2, 0
2, 0
881560, 390040
891101, 365512
838614, 347073
819957, 321570
1, 0
1, 0
840083, 390406
2, 0
1, 0
2, 0
2, 0
1, 0
1, 0
2, 0
860370, 327961
1, 0
869809, 348545
2, 0
1, 0
2, 0
1, 0
1, 0
1, 0
799801, 353280
1, 0
2, 0
1, 0
1, 0
855366, 333715
843635, 355427
1, 0
868950, 345782
1, 0
1, 0
1, 0
1, 0
830747, 388334
1, 0
846774, 370416
1, 0
854652, 349364
1, 0
1, 0
1, 0
2, 0
830345, 387630
1, 0
2, 0
1, 0
869501, 345592
1, 0
844795, 391265
857367, 343745
1, 0
2, 0
1, 0
1, 0
2, 0
827128, 336365
1, 0
1, 0
854224, 378043
1, 0
1, 0
2, 0
1, 0
1, 0
1, 0
1, 0
837579, 384395
1, 0
2, 0
881541, 380496
1, 0
2, 0
855933, 374481
1, 0
1, 0
1, 0
1, 0
885373, 380540
2, 0
810249, 352243
884960, 355248
1, 0
2, 0
841111, 372183
2, 0
1, 0
861141, 353927
2, 0
1, 0
1, 0
1, 0
2, 0
2, 0
861393, 353549
2, 0
1, 0
1, 0
1, 0
1, 0
836003, 344930
2, 0
826166, 351055
817625, 314163
836295, 348653
2, 0
1, 0
1, 0
1, 0
1, 0
1, 0
823031, 358199
1, 0
1, 0
828576, 368105
1, 0
1, 0
1, 0
877886, 365922
857309, 363727
1, 0
2, 0
857840, 352489
1, 0
1, 0
2, 0
1, 0
1, 0
1, 0
815461, 320749
1, 0
1, 0
1, 0
1, 0
884040, 364326
1, 0
2, 0
1, 0
2, 0
845196, 333116
889453, 358977
1, 0
827853, 360856
1, 0
859126, 333501
1, 0
1, 0
861155, 330453
859820, 354255
1, 0
868886, 370814
1, 0
1, 0
1, 0
856105, 365379
1, 0
1, 0
2, 0
1, 0
1, 0
795218, 331956
1, 0
1, 0
1, 0
1, 0
1, 0
829812, 379239
1, 0
1, 0
841382, 359875
866032, 364881
831459, 389042
2, 0
1, 0
1, 0
1, 0
868396, 369336
1, 0
876705, 358181
823732, 362042
1, 0
2, 0
842929, 352804
2, 0
2, 0
1, 0
2, 0
806920, 341659
2, 0
2, 0
2, 0
1, 0
1, 0
896654, 345256
2, 0
1, 0
1, 0
2, 0
1, 0
1, 0
1, 0
2, 0
2, 0
2, 0
853847, 342585
800855, 319266
2, 0
860762, 384852
818992, 356888
1, 0
830354, 347430
817349, 321050
2, 0
2, 0
842482, 362379
1, 0
1, 0
1, 0
1, 0
854556, 361524
2, 0
809553, 344251
839158, 342212
1, 0
1, 0
1, 0
834166, 361375
1, 0
876354, 360473
1, 0
1, 0
1, 0
2, 0
2, 0
1, 0
887163, 371860
1, 0
1, 0
2, 0
851480, 359140
1, 0
1, 0
1, 0
1, 0
905155, 372713
806206, 331791
1, 0
881117, 330598
1, 0
1, 0
826220, 327740
861855, 347167
796579, 322044
865754, 364957
864623, 360287
1, 0
2, 0
843823, 375342
2, 0
1, 0
1, 0
1, 0
1, 0
1, 0
2, 0
1, 0
1, 0
1, 0
816778, 343434
847568, 334927
1, 0
2, 0
2, 0
1, 0
2, 0
2, 0
1, 0
1, 0
1, 0
1, 0
1, 0
1, 0
1, 0
1, 0
1, 0
1, 0
803900, 329540
864055, 357237
1, 0
2, 0
1, 0
1, 0
878196, 365666
1, 0
1, 0
819515, 325789
861730, 365817
1, 0
1, 0
1, 0
1, 0
2, 0
1, 0
2, 0
865021, 382544
1, 0
1, 0
1, 0
1, 0
1, 0
861018, 334166
855673, 378321
1, 0
1, 0
2, 0
1, 0
1, 0
1, 0
2, 0
2, 0
1, 0
814856, 335245
2, 0
828345, 325842
1, 0
1, 0
1, 0
877824, 377761
831405, 299657
1, 0
1, 0
1, 0
826154, 368536
1, 0
1, 0
2, 0
1, 0
1, 0
1, 0
2, 0
1, 0
864971, 359004
1, 0
807810, 333608
1, 0
2, 0
1, 0
1, 0
818369, 366174
864876, 346748
1, 0
845874, 328507
882632, 343328
1, 0
1, 0
2, 0
842520, 345198
1, 0
1, 0
2, 0
841979, 366298
1, 0
1, 0
818899, 342564
1, 0
2, 0
1, 0
1, 0
1, 0
1, 0
1, 0
1, 0
868675, 378078
2, 0
1, 0
1, 0
887346, 377555
1, 0
867084, 359287
1, 0
1, 0
849697, 362814
856673, 370559
1, 0
1, 0
2, 0
831535, 317325
822447, 367085
2, 0
1, 0
2, 0
884438, 371273
1, 0
1, 0
830981, 344809
1, 0
1, 0
2, 0
2, 0
2, 0
1, 0
1, 0
1, 0
1, 0
1, 0
1, 0
1, 0
1, 0
1, 0
844242, 321720
1, 0
2, 0
824375, 327100
2, 0
871078, 377986
1, 0
1, 0
1, 0
851374, 317343
1, 0
1, 0
1, 0
1, 0
2, 0
805985, 346023
2, 0
1, 0
906712, 371228
1, 0
823045, 366208
1, 0
834490, 360149
1, 0
2, 0
1, 0
1, 0
879363, 352160
1, 0
1, 0
846201, 351449
1, 0
838340, 362933
885131, 350941
850868, 328213
2, 0
2, 0
1, 0
1, 0
1, 0
811685, 387930
1, 0
808244, 355279
1, 0
1, 0
823393, 373078
2, 0
2, 0
885998, 354011
2, 0
1, 0
1, 0
838230, 364709
1, 0
1, 0
1, 0
850426, 357820
1, 0
1, 0
1, 0
2, 0
2, 0
1, 0
862769, 360381
885495, 401791
851016, 372554
1, 0
1, 0
2, 0
847217, 335967
839530, 354634
1, 0
1, 0
832872, 337483
1, 0
2, 0
856017, 379072
846005, 360240
1, 0
2, 0
2, 0
1, 0
2, 0
849292, 344180
870640, 354189
2, 0
837431, 340621
1, 0
1, 0
1, 0
837618, 364313
2, 0
836435, 336668
2, 0
2, 0
2, 0
845955, 355024
825341, 354423
1, 0
1, 0
857866, 320161
1, 0
2, 0
876119, 399358
1, 0
1, 0
1, 0
2, 0
855161, 357002
2, 0
1, 0
1, 0
1, 0
1, 0
814282, 369691
1, 0
1, 0
1, 0
2, 0
2, 0
1, 0
2, 0
1, 0
1, 0
1, 0
885420, 372746
851287, 382980
2, 0
829291, 321735
1, 0
1, 0
2, 0
816703, 343708
2, 0
1, 0
2, 0
840961, 346541
2, 0
831814, 361660
877854, 376366
1, 0
1, 0
1, 0
1, 0
2, 0
2, 0
1, 0
1, 0
855730, 371761
1, 0
2, 0
1, 0
884116, 372944
1, 0
1, 0
801966, 331060
843121, 334580
844824, 346515
2, 0
828833, 333983
1, 0
1, 0
825214, 362778
1, 0
1, 0
806609, 353147
827340, 380812
1, 0
1, 0
844713, 352077
1, 0
1, 0
1, 0
1, 0
1, 0
1, 0
1, 0
2, 0
2, 0
2, 0
1, 0
1, 0
2, 0
1, 0
847365, 320915
2, 0
809390, 333336
1, 0
2, 0
2, 0
836955, 367728
1, 0
895468, 374527
873402, 365254
1, 0
1, 0
853389, 370326
1, 0
1, 0
1, 0
1, 0
2, 0
840064, 368904
808391, 347867
1, 0
881129, 345503
2, 0
1, 0
842205, 343723
1, 0
1, 0
1, 0
1, 0
1, 0
2, 0
1, 0
2, 0
1, 0
823681, 333013
844958, 356245
1, 0
1, 0
1, 0
2, 0
1, 0
1, 0
1, 0
826744, 316513
1, 0
859781, 366401
1, 0
1, 0
879811, 351362
2, 0
1, 0
1, 0
1, 0
1, 0
1, 0
833484, 349729
1, 0
2, 0
839156, 380128
830774, 349299
1, 0
852195, 353763
1, 0
2, 0
830057, 325833
2, 0
821806, 368334
1, 0
1, 0
1, 0
2, 0
1, 0
1, 0
1, 0
1, 0
1, 0
847311, 365994
1, 0
829823, 390238
804613, 359885
2, 0
883574, 353701
867711, 380539
1, 0
1, 0
1, 0
1, 0
1, 0
2, 0
1, 0
2, 0
829147, 333895
843933, 360965
1, 0
1, 0
1, 0
828376, 327558
1, 0
2, 0
1, 0
876301, 341680
2, 0
2, 0
810596, 365438
856625, 372898
1, 0
1, 0
1, 0
1, 0
1, 0
1, 0
2, 0
864168, 352553
873906, 326434
905125, 372272
2, 0
1, 0
817855, 321134
1, 0
1, 0
2, 0
846857, 414893
804798, 339112
1, 0
827234, 379684
1, 0
1, 0
1, 0
1, 0
1, 0
1, 0
822924, 318151
2, 0
2, 0
1, 0
859765, 330747
2, 0
2, 0
2, 0
1, 0
2, 0
1, 0
1, 0
1, 0
882648, 376244
1, 0
832272, 352373
2, 0
1, 0
1, 0
1, 0
1, 0
1, 0
2, 0
1, 0
2, 0
1, 0
1, 0
877313, 390560
1, 0
1, 0
2, 0
1, 0
2, 0
865648, 357317
1, 0
825879, 355534
807163, 355509
1, 0
1, 0
2, 0
897211, 376385
1, 0
1, 0
1, 0
1, 0
1, 0
1, 0
2, 0
1, 0
1, 0
1, 0
2, 0
1, 0
846418, 355664
804875, 319934
1, 0
1, 0
1, 0
856613, 321677
2, 0
810978, 340842
2, 0
2, 0
2, 0
887073, 339731
1, 0
2, 0
1, 0
1, 0
853285, 344673
1, 0
2, 0
1, 0
2, 0
1, 0
2, 0
885269, 380732
1, 0
2, 0
1, 0
1, 0
2, 0
800767, 352285
1, 0
1, 0
1, 0
1, 0
1, 0
2, 0
1, 0
2, 0
1, 0
866263, 393714
1, 0
843659, 363883
1, 0
844713, 356982
1, 0
1, 0
1, 0
1, 0
2, 0
835581, 339532
1, 0
2, 0
1, 0
1, 0
1, 0
1, 0
1, 0
2, 0
1, 0
1, 0
2, 0
875312, 348710
1, 0
2, 0
1, 0
1, 0
2, 0
2, 0
1, 0
1, 0
1, 0
1, 0
1, 0
1, 0
1, 0
2, 0
1, 0
890976, 373580
1, 0
846004, 334095
1, 0
1, 0
885266, 375588
1, 0
1, 0
1, 0
1, 0
1, 0
875039, 374479
1, 0
1, 0
1, 0
2, 0
2, 0
1, 0
870845, 347857
880511, 347590
1, 0
878192, 343733
1, 0
1, 0
1, 0
1, 0
1, 0
1, 0
1, 0
1, 0
811038, 358971
1, 0
1, 0
816686, 331778
803499, 308487
1, 0
1, 0
2, 0
1, 0
1, 0
2, 0
1, 0
1, 0
1, 0
1, 0
2, 0
2, 0
814123, 340507
1, 0
863495, 419042
1, 0
2, 0
1, 0
2, 0
2, 0
1, 0
1, 0
1, 0
1, 0
1, 0
1, 0
1, 0
1, 0
1, 0
1, 0
1, 0
2, 0
2, 0
1, 0
2, 0
1, 0
850790, 344177
871303, 346418
2, 0
2, 0
865546, 392384
1, 0
1, 0
825239, 361134
1, 0
1, 0
1, 0
812233, 353828
1, 0
1, 0
1, 0
829814, 308582
1, 0
1, 0
2, 0
817456, 343919
1, 0
1, 0
1, 0
801128, 316537
1, 0
1, 0
821022, 339692
1, 0
845531, 304274
1, 0
1, 0
1, 0
1, 0
2, 0
1, 0
875509, 367209
843922, 369699
879024, 382476
1, 0
1, 0
1, 0
826932, 364354
867522, 351340
1, 0
2, 0
884264, 359635
1, 0
832547, 366346
1, 0
1, 0
1, 0
1, 0
1, 0
1, 0
876388, 353755
908093, 376710
838066, 316464
2, 0
1, 0
1, 0
873533, 349439
2, 0
2, 0
1, 0
1, 0
1, 0
1, 0
1, 0
1, 0
1, 0
1, 0
1, 0
1, 0
794717, 333269
1, 0
1, 0
1, 0
841161, 384592
2, 0
890249, 360522
1, 0
878260, 359353
835168, 370016
1, 0
1, 0
1, 0
2, 0
826971, 334736
850835, 338984
901576, 333109
1, 0
798361, 348324
1, 0
1, 0
1, 0
1, 0
1, 0
1, 0
2, 0
1, 0
1, 0
1, 0
854989, 335906
1, 0
1, 0
867053, 339738
1, 0
2, 0
1, 0
1, 0
2, 0
1, 0
2, 0
829670, 373877
822091, 347030
1, 0
2, 0
1, 0
1, 0
840404, 393360
837965, 353269
845476, 361833
2, 0
1, 0
1, 0
1, 0
1, 0
2, 0
1, 0
2, 0
851350, 346884
2, 0
851463, 337972
1, 0
793086, 357017
1, 0
1, 0
1, 0
2, 0
1, 0
1, 0
1, 0
1, 0
870649, 353690
861639, 383734
866513, 364786
833132, 366622
2, 0
854200, 355065
883212, 350197
2, 0
2, 0
2, 0
852806, 338672
1, 0
1, 0
1, 0
836885, 380514
876074, 360755
1, 0
1, 0
904687, 384737
2, 0
2, 0
1, 0
1, 0
2, 0
789495, 332190
2, 0
1, 0
1, 0
874417, 328176
1, 0
2, 0
799070, 335626
819603, 347438
859654, 334982
836997, 359435
1, 0
1, 0
1, 0
2, 0
1, 0
1, 0
1, 0
2, 0
1, 0
1, 0
870115, 413898
1, 0
1, 0
1, 0
1, 0
857952, 358011
1, 0
881552, 394585
2, 0
1, 0
1, 0
1, 0
1, 0
838995, 363502
2, 0
2, 0
1, 0
1, 0
2, 0
1, 0
822918, 360283
871425, 356736
810741, 323747
1, 0
900207, 349601
1, 0
831428, 360066
1, 0
1, 0
878240, 368563
2, 0
1, 0
896055, 380028
824318, 334268
1, 0
849106, 333539
864371, 378009
837622, 389718
1, 0
891402, 335574
2, 0
1, 0
1, 0
1, 0
856781, 351746
815242, 322936
2, 0
857424, 352166
2, 0
862306, 377786
1, 0
1, 0
831656, 349281
1, 0
1, 0
1, 0
1, 0
1, 0
1, 0
877762, 337236
844903, 371689
2, 0
1, 0
2, 0
1, 0
1, 0
1, 0
826682, 381123
1, 0
1, 0
1, 0
875050, 361843
2, 0
1, 0
1, 0
2, 0
2, 0
830129, 379951
1, 0
793599, 339176
795488, 326408
2, 0
2, 0
1, 0
1, 0
1, 0
802786, 342816
1, 0
868543, 329438
886737, 367050
2, 0
1, 0
2, 0
864594, 357173
2, 0
1, 0
2, 0
2, 0
1, 0
1, 0
803750, 341755
889485, 386543
877934, 363026
2, 0
829793, 341679
1, 0
1, 0
852079, 344637
1, 0
1, 0
1, 0
1, 0
1, 0
867461, 365927
1, 0
1, 0
834902, 355363
860612, 322152
1, 0
2, 0
825608, 357372
1, 0
860270, 377383
1, 0
1, 0
1, 0
1, 0
1, 0
872403, 362822
2, 0
2, 0
876430, 366214
855524, 389483
1, 0
1, 0
1, 0
828694, 370415
1, 0
833355, 370999
811204, 354226
880551, 388989
833168, 363593
893362, 341030
1, 0
870514, 335390
2, 0
832361, 380747
1, 0
1, 0
851596, 312913
1, 0
850143, 367846
1, 0
2, 0
1, 0
848551, 373575
1, 0
805935, 351225
849095, 320951
1, 0
1, 0
800472, 350830
1, 0
2, 0
836806, 376889
828004, 358056
1, 0
848316, 343871
2, 0
875918, 369090
1, 0
1, 0
1, 0
1, 0
856720, 372898
2, 0
849178, 345142
1, 0
1, 0
1, 0
1, 0
1, 0
1, 0
1, 0
816502, 358251
1, 0
2, 0
1, 0
1, 0
1, 0
792843, 326163
2, 0
1, 0
2, 0
1, 0
875023, 351551
809775, 323770
1, 0
1, 0
828364, 369712
1, 0
1, 0
1, 0
2, 0
1, 0
1, 0
1, 0
1, 0
871239, 344723
1, 0
881704, 413750
2, 0
1, 0
1, 0
1, 0
2, 0
863851, 355982
2, 0
802214, 326299
1, 0
1, 0
1, 0
1, 0
840148, 357209
1, 0
1, 0
1, 0
1, 0
1, 0
874467, 373756
1, 0
1, 0
1, 0
1, 0
832539, 342562
799933, 328070
1, 0
836024, 342277
1, 0
1, 0
896298, 406255
2, 0
2, 0
2, 0
868279, 393810
788200, 325580
783747, 346513
1, 0
1, 0
2, 0
2, 0
1, 0
1, 0
1, 0
1, 0
833116, 349398
2, 0
870846, 359486
895343, 353398
2, 0
2, 0
1, 0
1, 0
1, 0
1, 0
1, 0
1, 0
891485, 349716
812344, 325321
2, 0
1, 0
1, 0
893886, 350422
840931, 352021
1, 0
901024, 403249
830508, 357642
2, 0
1, 0
1, 0
858198, 338240
1, 0
1, 0
1, 0
863420, 375266
1, 0
841048, 368224
850090, 351383
2, 0
1, 0
813984, 304994
836558, 377678
1, 0
812720, 341682
1, 0
826366, 343686
2, 0
1, 0
1, 0
827390, 363787
2, 0
863920, 355432
2, 0
1, 0
1, 0
2, 0
1, 0
1, 0
2, 0
2, 0
1, 0
1, 0
2, 0
849392, 351653
1, 0
877813, 344354
885683, 355668
882274, 376060
2, 0
1, 0
863353, 348704
1, 0
1, 0
890777, 347721
848364, 348687
849234, 337612
2, 0
1, 0
860958, 349323
1, 0
851932, 332503
1, 0
2, 0
1, 0
1, 0
1, 0
858419, 418422
1, 0
1, 0
917738, 383688
846069, 337010
1, 0
2, 0
1, 0
1, 0
853607, 357645
1, 0
836059, 342134
816320, 350203
2, 0
843704, 359439
846074, 323235
1, 0
1, 0
1, 0
876513, 380022
880716, 380663
2, 0
1, 0
1, 0
2, 0
866149, 382873
860723, 330314
1, 0
1, 0
1, 0
2, 0
1, 0
1, 0
1, 0
2, 0
862917, 327859
1, 0
1, 0
1, 0
808296, 335831
856126, 356481
1, 0
809566, 297686
832067, 349830
2, 0
1, 0
1, 0
2, 0
1, 0
838298, 338523
825555, 374127
1, 0
875261, 381583
1, 0
2, 0
1, 0
1, 0
2, 0
2, 0
2, 0
847109, 367462
1, 0
2, 0
832257, 361994
1, 0
2, 0
1, 0
1, 0
1, 0
849553, 343307
872336, 339535
808342, 352312
826130, 369572
1, 0
1, 0
838734, 322667
1, 0
865805, 355311
900714, 346649
843405, 348914
2, 0
1, 0
2, 0
848815, 382858
884420, 389848
876055, 362381
851812, 321194
2, 0
1, 0
1, 0
1, 0
832213, 331492
1, 0
2, 0
855038, 316858
2, 0
2, 0
1, 0
1, 0
838540, 340518
1, 0
2, 0
848520, 358681
850073, 376226
1, 0
1, 0
1, 0
1, 0
1, 0
1, 0
860605, 376969
1, 0
1, 0
1, 0
1, 0
2, 0
1, 0
2, 0
1, 0
786941, 328127
2, 0
1, 0
2, 0
832175, 343378
853309, 336656
2, 0
1, 0
1, 0
2, 0
1, 0
1, 0
1, 0
842177, 383101
2, 0
1, 0
1, 0
1, 0
1, 0
1, 0
2, 0
885863, 349253
836001, 339389
1, 0
1, 0
1, 0
1, 0
803215, 320225
849573, 304449
1, 0
859830, 343040
1, 0
1, 0
809641, 341063
1, 0
1, 0
1, 0
874653, 361790
1, 0
1, 0
1, 0
897555, 368746
824895, 380331
1, 0
2, 0
2, 0
826165, 346823
2, 0
1, 0
1, 0
869503, 350091
2, 0
1, 0
1, 0
1, 0
2, 0
844802, 373392
1, 0
2, 0
800621, 330293
1, 0
823568, 372956
1, 0
2, 0
1, 0
1, 0
844891, 350753
1, 0
1, 0
2, 0
1, 0
864427, 308355
2, 0
861802, 343347
1, 0
1, 0
1, 0
1, 0
1, 0
1, 0
2, 0
2, 0
1, 0
1, 0
883376, 376778
1, 0
1, 0
2, 0
2, 0
2, 0
836681, 383881
1, 0
2, 0
1, 0
2, 0
820178, 367247
2, 0
1, 0
1, 0
2, 0
1, 0
1, 0
852385, 379160
1, 0
849236, 358728
1, 0
1, 0
2, 0
2, 0
2, 0
1, 0
1, 0
1, 0
1, 0
821507, 364412
2, 0
2, 0
2, 0
1, 0
821209, 340720
2, 0
2, 0
843026, 360455
1, 0
837915, 365350
849653, 358178
865930, 351935
1, 0
1, 0
2, 0
2, 0
1, 0
813874, 352539
2, 0
1, 0
1, 0
1, 0
2, 0
856328, 340353
1, 0
839683, 354547
1, 0
888588, 347008
823831, 341191
845286, 353873
910395, 406737
895904, 417982
830059, 345276
871301, 363015
821135, 358285
1, 0
1, 0
1, 0
1, 0
1, 0
1, 0
1, 0
1, 0
872713, 357248
2, 0
1, 0
864039, 369208
893245, 378711
1, 0
2, 0
861852, 357577
873882, 348162
1, 0
866973, 320544
1, 0
820797, 371654
1, 0
2, 0
1, 0
1, 0
821490, 370131
1, 0
1, 0
830383, 374497
2, 0
2, 0
2, 0
1, 0
819681, 361832
1, 0
844001, 359478
2, 0
2, 0
1, 0
1, 0
892129, 360528
1, 0
864334, 359391
854619, 403522
1, 0
1, 0
1, 0
1, 0
831577, 349049
1, 0
849855, 357099
793423, 304680
2, 0
1, 0
1, 0
882275, 342908
2, 0
2, 0
1, 0
2, 0
1, 0
1, 0
849698, 319041
2, 0
866975, 317909
1, 0
1, 0
813989, 368878
1, 0
885953, 363313
1, 0
2, 0
856380, 364815
1, 0
1, 0
1, 0
1, 0
824345, 358099
1, 0
834532, 322134
834907, 381257
1, 0
2, 0
2, 0
1, 0
1, 0
1, 0
1, 0
2, 0
1, 0
1, 0
1, 0
1, 0
1, 0
1, 0
1, 0
830337, 350621
855068, 341076
2, 0
1, 0
1, 0
1, 0
888279, 382044
1, 0
1, 0
2, 0
1, 0
850440, 375559
1, 0
1, 0
2, 0
1, 0
1, 0
897787, 401402
1, 0
875079, 340067
1, 0
1, 0
1, 0
1, 0
2, 0
1, 0
2, 0
1, 0
2, 0
819902, 350351
888117, 390904
2, 0
844545, 320805
2, 0
2, 0
853696, 313923
2, 0
2, 0
1, 0
834740, 358303
835041, 333374
877375, 374928
1, 0
1, 0
1, 0
1, 0
1, 0
1, 0
855361, 318006
1, 0
2, 0
830149, 349075
871167, 353341
1, 0
2, 0
833214, 384847
1, 0
1, 0
2, 0
818898, 356965
827701, 332254
2, 0
2, 0
1, 0
1, 0
2, 0
890768, 358560
1, 0
885614, 341860
843747, 359651
1, 0
833338, 356266
1, 0
882177, 314513
834464, 329222
1, 0
853400, 364101
2, 0
871133, 332327
1, 0
1, 0
1, 0
1, 0
809848, 356540
1, 0
818975, 337698
862092, 359624
1, 0
871756, 355222
826414, 363001
848945, 380677
1, 0
1, 0
1, 0
1, 0
1, 0
2, 0
1, 0
835313, 351497
864724, 346635
1, 0
1, 0
818192, 333714
879905, 329008
1, 0
1, 0
2, 0
1, 0
1, 0
849245, 334480
1, 0
828243, 359051
813553, 342409
2, 0
1, 0
818240, 354030
1, 0
1, 0
1, 0
1, 0
2, 0
2, 0
1, 0
1, 0
1, 0
2, 0
1, 0
1, 0
1, 0
1, 0
817644, 348602
812285, 346992
1, 0
826168, 366727
853596, 325059
1, 0
2, 0
1, 0
810874, 346550
1, 0
822007, 321570
1, 0
1, 0
850417, 332428
815981, 348059
1, 0
1, 0
2, 0
2, 0
1, 0
1, 0
1, 0
1, 0
2, 0
2, 0
2, 0
1, 0
1, 0
1, 0
2, 0
1, 0
1, 0
835686, 343992
1, 0
1, 0
881048, 372016
2, 0
1, 0
1, 0
2, 0
860197, 367978
846716, 322799
1, 0
1, 0
2, 0
2, 0
1, 0
2, 0
2, 0
1, 0
900714, 387240
1, 0
864697, 349327
2, 0
1, 0
2, 0
1, 0
878292, 374762
1, 0
1, 0
2, 0
2, 0
816857, 363538
1, 0
840767, 364203
2, 0
1, 0
867143, 390336
1, 0
1, 0
2, 0
905281, 359745
822971, 361715
2, 0
831588, 374392
797606, 343763
1, 0
852463, 333372
832990, 317797
1, 0
1, 0
855922, 351787
843647, 329567
1, 0
1, 0
2, 0
857981, 353840
2, 0
1, 0
2, 0
1, 0
1, 0
1, 0
1, 0
1, 0
2, 0
2, 0
1, 0
876618, 377230
838094, 364881
2, 0
819599, 370374
1, 0
1, 0
793752, 314830
1, 0
2, 0
1, 0
1, 0
1, 0
1, 0
828329, 338577
1, 0
855781, 356431
1, 0
1, 0
2, 0
2, 0
1, 0
883131, 354600
876405, 298953
2, 0
1, 0
876543, 361066
1, 0
1, 0
1, 0
843430, 384058
848606, 347316
2, 0
1, 0
1, 0
807441, 316203
840750, 372061
819386, 332643
1, 0
1, 0
829694, 365688
833694, 342493
860680, 352045
1, 0
1, 0
874600, 370570
1, 0
838246, 365671
867059, 385472
844845, 338692
2, 0
2, 0
1, 0
1, 0
860014, 307189
1, 0
872722, 324274
1, 0
861578, 340434
872852, 379839
1, 0
1, 0
2, 0
833457, 343161
2, 0
861291, 368383
2, 0
1, 0
2, 0
1, 0
2, 0
1, 0
832637, 324740
1, 0
841309, 363641
1, 0
1, 0
1, 0
1, 0
856527, 338881
2, 0
1, 0
2, 0
2, 0
1, 0
1, 0
1, 0
2, 0
829259, 366530
825510, 313099
857220, 386691
814818, 338737
1, 0
2, 0
1, 0
1, 0
1, 0
2, 0
804703, 360786
2, 0
2, 0
1, 0
2, 0
1, 0
1, 0
1, 0
1, 0
1, 0
1, 0
1, 0
2, 0
2, 0
2, 0
1, 0
857716, 357158
1, 0
2, 0
1, 0
882121, 398120
2, 0
1, 0
1, 0
1, 0
850747, 346849
1, 0
1, 0
2, 0
826226, 370410
1, 0
2, 0
1, 0
1, 0
1, 0
1, 0
873065, 358933
2, 0
1, 0
1, 0
851259, 371825
2, 0
1, 0
866751, 382230
1, 0
818195, 372026
850718, 324490
843371, 408016
1, 0
863300, 351931
2, 0
2, 0
849688, 309615
1, 0
1, 0
852772, 335716
1, 0
808847, 335500
819869, 361837
1, 0
1, 0
1, 0
1, 0
1, 0
834617, 345154
1, 0
1, 0
839322, 348556
2, 0
1, 0
2, 0
1, 0
2, 0
1, 0
2, 0
1, 0
856332, 363525
859666, 333386
2, 0
1, 0
853295, 362137
1, 0
1, 0
884803, 430172
1, 0
1, 0
2, 0
851392, 349610
2, 0
1, 0
1, 0
893997, 347556
1, 0
2, 0
813586, 339253
1, 0
861831, 349890
1, 0
1, 0
1, 0
1, 0
2, 0
1, 0
1, 0
1, 0
2, 0
782787, 302830
2, 0
1, 0
1, 0
848428, 394971
2, 0
1, 0
1, 0
1, 0
1, 0
1, 0
1, 0
802101, 345795
1, 0
2, 0
866739, 358499
847201, 339481
2, 0
1, 0
1, 0
890605, 382286
842922, 374489
1, 0
1, 0
1, 0
1, 0
1, 0
1, 0
1, 0
1, 0
1, 0
810216, 313030
1, 0
2, 0
855750, 364051
1, 0
1, 0
1, 0
847860, 348118
864850, 364463
2, 0
1, 0
2, 0
1, 0
876376, 351913
2, 0
1, 0
1, 0
1, 0
2, 0
1, 0
866513, 380120
817190, 339100
1, 0
1, 0
873739, 351043
2, 0
2, 0
1, 0
839099, 342006
854845, 364746
1, 0
1, 0
2, 0
1, 0
1, 0
1, 0
1, 0
851980, 389179
1, 0
1, 0
861994, 382363
886265, 393595
848906, 364749
2, 0
1, 0
2, 0
1, 0
1, 0
1, 0
820167, 352567
1, 0
1, 0
2, 0
1, 0
864259, 333607
849532, 360921
832150, 358900
837221, 363812
815452, 343190
1, 0
860066, 353893
1, 0
2, 0
858144, 349704
1, 0
1, 0
870206, 348835
834501, 352351
1, 0
1, 0
869060, 340564
1, 0
2, 0
2, 0
844768, 345803
799782, 328178
2, 0
830242, 295342
2, 0
1, 0
2, 0
1, 0
838109, 365747
869394, 334978
834048, 333770
1, 0
865742, 354908
1, 0
873013, 348969
1, 0
815808, 324358
1, 0
1, 0
852589, 316497
1, 0
1, 0
1, 0
2, 0
851187, 385935
1, 0
1, 0
2, 0
880064, 342699
837512, 375070
857139, 327535
1, 0
896582, 373009
914577, 380112
857190, 362419
866673, 335200
2, 0
1, 0
1, 0
2, 0
2, 0
2, 0
1, 0
1, 0
1, 0
839802, 354339
796409, 335836
1, 0
835566, 336475
827847, 336315
1, 0
1, 0
1, 0
2, 0
812681, 306001
2, 0
2, 0
832614, 346972
914920, 381838
1, 0
827363, 358226
1, 0
1, 0
2, 0
1, 0
1, 0
1, 0
853617, 359661
1, 0
1, 0
2, 0
852379, 337660
1, 0
1, 0
882301, 338447
1, 0
851970, 319593
1, 0
864959, 361613
1, 0
1, 0
2, 0
2, 0
2, 0
1, 0
1, 0
1, 0
2, 0
2, 0
1, 0
839731, 356932
1, 0
1, 0
1, 0
849776, 324921
2, 0
1, 0
1, 0
838650, 351079
785364, 324588
895803, 327565
2, 0
2, 0
1, 0
827698, 372146
2, 0
2, 0
1, 0
2, 0
1, 0
2, 0
2, 0
1, 0
1, 0
836794, 351736
867408, 360445
2, 0
865909, 353321
1, 0
842376, 322099
1, 0
858307, 382159
838503, 351558
2, 0
1, 0
843948, 378960
1, 0
2, 0
2, 0
2, 0
1, 0
2, 0
2, 0
2, 0
1, 0
850011, 375401
818478, 365706
1, 0
848590, 331880
1, 0
816730, 349673
1, 0
1, 0
1, 0
1, 0
1, 0
1, 0
1, 0
1, 0
1, 0
1, 0
1, 0
1, 0
1, 0
1, 0
869648, 324050
2, 0
825615, 372849
1, 0
1, 0
1, 0
825438, 341198
866700, 370974
1, 0
1, 0
801967, 357312
909627, 386418
1, 0
908178, 353462
860733, 359082
832807, 346434
885512, 351195
859936, 348070
852498, 337505
2, 0
1, 0
1, 0
2, 0
856742, 379192
1, 0
2, 0
1, 0
1, 0
1, 0
2, 0
864757, 349085
881247, 362409
813539, 333852
823285, 286949
1, 0
2, 0
1, 0
1, 0
1, 0
1, 0
835152, 331672
1, 0
833034, 334347
856032, 306071
1, 0
1, 0
1, 0
1, 0
831660, 340950
1, 0
859273, 329000
1, 0
2, 0
1, 0
1, 0
1, 0
868347, 355246
1, 0
2, 0
1, 0
2, 0
1, 0
887290, 348907
836449, 376045
2, 0
827111, 335914
1, 0
843793, 384238
1, 0
2, 0
2, 0
845724, 359186
1, 0
1, 0
887124, 366752
846709, 382054
1, 0
2, 0
2, 0
802177, 300064
1, 0
1, 0
1, 0
857700, 365045
1, 0
906772, 381953
1, 0
1, 0
1, 0
2, 0
2, 0
2, 0
2, 0
878400, 314410
1, 0
887260, 360293
818820, 362236
834175, 334542
1, 0
1, 0
843957, 374330
1, 0
1, 0
1, 0
816868, 360244
1, 0
1, 0
1, 0
851643, 347476
2, 0
837399, 372080
1, 0
2, 0
881543, 311789
1, 0
2, 0
854932, 342407
834331, 379363
2, 0
1, 0
869337, 382388
822235, 353367
1, 0
2, 0
1, 0
1, 0
850927, 351772
1, 0
1, 0
828006, 360264
878317, 329730
1, 0
1, 0
878117, 338932
837686, 364742
892585, 368902
2, 0
1, 0
1, 0
1, 0
1, 0
1, 0
860745, 356340
1, 0
2, 0
1, 0
1, 0
2, 0
873451, 355482
2, 0
855152, 375856
2, 0
1, 0
2, 0
856898, 351890
1, 0
2, 0
884603, 404486
2, 0
1, 0
1, 0
1, 0
1, 0
2, 0
1, 0
2, 0
888751, 368648
2, 0
1, 0
1, 0
862675, 364759
802099, 333416
847053, 379776
1, 0
2, 0
1, 0
832301, 369975
1, 0
818829, 342422
905039, 401036
2, 0
827300, 319467
813281, 299119
846803, 379700
869172, 350593
2, 0
1, 0
1, 0
2, 0
1, 0
1, 0
2, 0
865280, 387910
821037, 351732
2, 0
2, 0
1, 0
844702, 343330
2, 0
877583, 342417
1, 0
867498, 344524
1, 0
1, 0
873667, 357387
877491, 386384
829997, 356780
817935, 305322
1, 0
1, 0
865492, 351587
2, 0
1, 0
2, 0
1, 0
843577, 373913
1, 0
843678, 411141
1, 0
2, 0
2, 0
1, 0
867873, 365854
834390, 348787
1, 0
1, 0
2, 0
1, 0
1, 0
2, 0
835745, 381013
1, 0
885202, 355948
895713, 371503
2, 0
869049, 378228
879853, 376648
1, 0
876502, 341809
1, 0
1, 0
2, 0
2, 0
1, 0
2, 0
1, 0
1, 0
824474, 372454
1, 0
837729, 350918
2, 0
2, 0
2, 0
1, 0
1, 0
1, 0
851226, 401316
1, 0
898940, 386814
840005, 404917
2, 0
1, 0
1, 0
817826, 333134
1, 0
2, 0
1, 0
1, 0
2, 0
811122, 355170
826791, 352171
2, 0
866909, 320272
1, 0
1, 0
871047, 345307
1, 0
1, 0
1, 0
869120, 319427
870951, 365380
1, 0
2, 0
1, 0
1, 0
1, 0
874596, 357098
1, 0
1, 0
856423, 378366
1, 0
827053, 366250
2, 0
1, 0
1, 0
903512, 355993
1, 0
2, 0
1, 0
2, 0
1, 0
1, 0
1, 0
1, 0
1, 0
2, 0
1, 0
1, 0
865706, 351951
798384, 369161
849231, 330806
2, 0
839421, 358690
832015, 353621
1, 0
852277, 355403
1, 0
2, 0
861440, 391396
1, 0
1, 0
851235, 395168
883381, 354379
1, 0
1, 0
1, 0
2, 0
2, 0
847551, 363534
1, 0
1, 0
2, 0
1, 0
830894, 386684
843271, 347865
1, 0
1, 0
2, 0
842225, 371282
2, 0
1, 0
1, 0
2, 0
2, 0
1, 0
863118, 337672
830207, 370620
2, 0
1, 0
866071, 337019
840967, 337310
2, 0
2, 0
1, 0
868324, 372969
2, 0
1, 0
2, 0
1, 0
1, 0
1, 0
1, 0
1, 0
885540, 375012
807473, 335585
819004, 360526
2, 0
874105, 375923
819884, 335342
1, 0
1, 0
1, 0
1, 0
2, 0
2, 0
1, 0
1, 0
1, 0
850980, 365647
876290, 368168
1, 0
2, 0
2, 0
2, 0
2, 0
1, 0
828086, 325807
812379, 352752
2, 0
851568, 356841
1, 0
1, 0
1, 0
1, 0
2, 0
1, 0
1, 0
867497, 307369
1, 0
856469, 323006
866487, 360973
921804, 363605
1, 0
850362, 361928
1, 0
2, 0
2, 0
2, 0
1, 0
1, 0
1, 0
2, 0
2, 0
838768, 389662
2, 0
1, 0
1, 0
1, 0
1, 0
814588, 358280
826197, 329166
851398, 372395
877101, 357501
857180, 346374
2, 0
824686, 346611
1, 0
1, 0
1, 0
1, 0
2, 0
845732, 324819
1, 0
1, 0
1, 0
814157, 342468
1, 0
1, 0
1, 0
825225, 348506
1, 0
2, 0
873390, 355646
1, 0
834182, 339599
1, 0
2, 0
1, 0
2, 0
2, 0
1, 0
1, 0
835443, 346857
2, 0
1, 0
1, 0
1, 0
844315, 349847
2, 0
873383, 348000
1, 0
1, 0
828261, 362721
1, 0
1, 0
2, 0
821131, 348800
813631, 337874
1, 0
1, 0
835178, 300948
2, 0
879398, 400585
2, 0
2, 0
1, 0
1, 0
847834, 367064
1, 0
870945, 349228
1, 0
1, 0
883700, 316430
1, 0
1, 0
1, 0
2, 0
2, 0
1, 0
1, 0
809470, 327414
2, 0
1, 0
2, 0
1, 0
1, 0
1, 0
819451, 320935
1, 0
828942, 338070
832596, 331939
2, 0
873518, 366495
890032, 326864
2, 0
1, 0
2, 0
843750, 324426
1, 0
885257, 362717
852582, 376996
2, 0
1, 0
2, 0
2, 0
1, 0
1, 0
1, 0
1, 0
1, 0
1, 0
1, 0
2, 0
1, 0
819765, 354533
1, 0
846338, 345408
848856, 390105
833699, 361488
1, 0
859827, 353926
2, 0
1, 0
2, 0
1, 0
1, 0
2, 0
885247, 408789
1, 0
863489, 364699
1, 0
829066, 357249
1, 0
2, 0
1, 0
1, 0
892008, 357128
1, 0
2, 0
2, 0
2, 0
797178, 371766
826667, 334363
2, 0
1, 0
833134, 340932
1, 0
1, 0
1, 0
1, 0
2, 0
1, 0
1, 0
850652, 387381
1, 0
1, 0
2, 0
1, 0
875815, 353031
1, 0
832049, 340278
1, 0
1, 0
1, 0
2, 0
1, 0
1, 0
1, 0
1, 0
1, 0
2, 0
1, 0
874667, 362706
1, 0
2, 0
860661, 335289
1, 0
868572, 353940
2, 0
2, 0
1, 0
2, 0
873380, 367532
881322, 327265
802870, 327784
2, 0
1, 0
1, 0
2, 0
1, 0
2, 0
1, 0
1, 0
1, 0
855745, 331631
1, 0
1, 0
2, 0
857325, 340556
2, 0
828773, 331413
830581, 336023
1, 0
1, 0
2, 0
2, 0
807335, 360236
1, 0
827249, 352544
1, 0
842506, 339070
1, 0
1, 0
845246, 343480
1, 0
1, 0
1, 0
868733, 366302
1, 0
2, 0
1, 0
2, 0
870118, 340673
859769, 393193
1, 0
1, 0
2, 0
859676, 343526
2, 0
1, 0
2, 0
1, 0
2, 0
1, 0
897823, 339537
1, 0
2, 0
1, 0
1, 0
2, 0
1, 0
1, 0
1, 0
1, 0
1, 0
1, 0
834650, 347044
1, 0
891119, 370527
1, 0
1, 0
1, 0
2, 0
1, 0
1, 0
1, 0
1, 0
850877, 329087
889491, 357540
1, 0
1, 0
1, 0
1, 0
2, 0
808263, 366271
1, 0
850702, 364841
812004, 366842
1, 0
2, 0
801168, 317378
1, 0
1, 0
873319, 338943
1, 0
1, 0
842797, 349416
2, 0
1, 0
1, 0
1, 0
1, 0
2, 0
2, 0
842838, 372255
862697, 364744
1, 0
834746, 324870
1, 0
896668, 376585
2, 0
868909, 367859
817190, 336188
2, 0
1, 0
2, 0
1, 0
872582, 339287
1, 0
1, 0
887008, 373432
1, 0
1, 0
2, 0
1, 0
2, 0
1, 0
852715, 330981
2, 0
2, 0
851861, 337283
1, 0
1, 0
825066, 355542
827571, 375779
806521, 353882
2, 0
830259, 365300
1, 0
1, 0
1, 0
2, 0
1, 0
1, 0
821796, 378637
840500, 332721
2, 0
1, 0
1, 0
2, 0
867859, 370720
1, 0
1, 0
2, 0
845848, 351056
865821, 396349
1, 0
828680, 357484
2, 0
1, 0
1, 0
821081, 395187
1, 0
1, 0
1, 0
2, 0
1, 0
1, 0
868602, 376471
1, 0
875476, 353247
857647, 359448
2, 0
2, 0
851282, 371619
1, 0
835186, 345391
792223, 326597
833335, 343071
798000, 327955
1, 0
2, 0
1, 0
818542, 373368
840183, 375865
1, 0
1, 0
1, 0
1, 0
1, 0
1, 0
1, 0
1, 0
1, 0
1, 0
1, 0
835580, 359650
887981, 360951
1, 0
1, 0
828110, 345849
820926, 358587
1, 0
1, 0
2, 0
2, 0
1, 0
1, 0
2, 0
1, 0
847220, 313766
818286, 350679
1, 0
860505, 377819
2, 0
1, 0
2, 0
1, 0
1, 0
832517, 329671
830309, 376137
803990, 352541
1, 0
1, 0
1, 0
1, 0
1, 0
1, 0
1, 0
1, 0
1, 0
2, 0
1, 0
1, 0
1, 0
2, 0
870061, 337999
1, 0
1, 0
2, 0
834789, 372316
1, 0
856288, 404918
832628, 393792
850062, 319903
2, 0
1, 0
1, 0
1, 0
1, 0
1, 0
2, 0
1, 0
856817, 364757
818226, 319553
2, 0
802567, 332600
1, 0
2, 0
1, 0
1, 0
1, 0
1, 0
2, 0
839908, 352999
858285, 356919
1, 0
871970, 353092
1, 0
1, 0
854779, 317512
876273, 361156
858199, 366305
1, 0
1, 0
1, 0
1, 0
2, 0
1, 0
1, 0
1, 0
843481, 352837
1, 0
1, 0
818656, 372994
2, 0
1, 0
849051, 365462
2, 0
826386, 371439
1, 0
1, 0
2, 0
863261, 398142
857133, 380419
1, 0
1, 0
837750, 372293
2, 0
819794, 326524
893014, 372171
2, 0
2, 0
878037, 363653
816573, 350594
1, 0
1, 0
844204, 354371
825174, 321900
1, 0
2, 0
2, 0
902658, 360926
1, 0
1, 0
844550, 334646
835093, 372147
829907, 387835
1, 0
1, 0
883961, 357316
1, 0
1, 0
1, 0
2, 0
2, 0
842828, 359248
1, 0
834344, 376980
1, 0
2, 0
1, 0
2, 0
1, 0
868186, 353673
1, 0
1, 0
1, 0
872466, 365839
1, 0
847257, 353380
1, 0
1, 0
2, 0
2, 0
2, 0
1, 0
842698, 392733
2, 0
2, 0
1, 0
834532, 321895
877680, 387905
2, 0
1, 0
1, 0
815180, 359065
1, 0
2, 0
1, 0
850630, 370313
1, 0
851264, 311515
804967, 313406
2, 0
1, 0
847269, 357490
845748, 354588
1, 0
1, 0
1, 0
2, 0
1, 0
1, 0
874090, 340935
1, 0
1, 0
2, 0
1, 0
2, 0
2, 0
1, 0
1, 0
857087, 324585
835743, 376182
2, 0
875774, 394357
1, 0
825333, 342083
854055, 347242
1, 0
872533, 389243
1, 0
859606, 341120
1, 0
2, 0
835416, 342824
1, 0
1, 0
1, 0
2, 0
1, 0
2, 0
2, 0
2, 0
1, 0
871747, 338103
1, 0
1, 0
1, 0
1, 0
2, 0
852479, 338425
850383, 360134
857009, 344942
854646, 365899
1, 0
2, 0
1, 0
877512, 323556
1, 0
1, 0
866509, 353068
1, 0
1, 0
2, 0
1, 0
882001, 396253
1, 0
1, 0
1, 0
820296, 374944
2, 0
824455, 333979
841176, 358125
849968, 353272
2, 0
2, 0
874321, 354794
799636, 359153
863300, 358102
881206, 364097
1, 0
1, 0
827253, 334559
1, 0
2, 0
1, 0
860626, 370974
851150, 355278
794379, 324830
1, 0
1, 0
1, 0
2, 0
1, 0
1, 0
845314, 360527
2, 0
1, 0
1, 0
2, 0
2, 0
839528, 363031
2, 0
1, 0
846200, 354080
1, 0
1, 0
827755, 355469
804670, 350787
1, 0
1, 0
905697, 389645
867979, 336186
872090, 373483
1, 0
1, 0
1, 0
1, 0
1, 0
1, 0
846864, 353147
860120, 379384
1, 0
1, 0
2, 0
2, 0
2, 0
830641, 346769
1, 0
1, 0
1, 0
865040, 374183
1, 0
1, 0
1, 0
1, 0
818543, 352827
860074, 336901
2, 0
2, 0
819487, 331808
1, 0
1, 0
889850, 371114
2, 0
845907, 346413
878551, 376501
825187, 342676
821185, 348876
1, 0
1, 0
860779, 362199
2, 0
1, 0
1, 0
1, 0
1, 0
855145, 411853
1, 0
1, 0
887839, 346905
805986, 325008
1, 0
1, 0
1, 0
816571, 336885
1, 0
1, 0
1, 0
2, 0
2, 0
1, 0
845184, 345277
841167, 333883
1, 0
1, 0
1, 0
1, 0
1, 0
804747, 342197
1, 0
2, 0
2, 0
1, 0
1, 0
825231, 367422
1, 0
2, 0
2, 0
1, 0
849925, 324350
861838, 326918
1, 0
2, 0
2, 0
1, 0
2, 0
879432, 332693
1, 0
2, 0
1, 0
1, 0
1, 0
842977, 335356
1, 0
2, 0
2, 0
822440, 361004
1, 0
872888, 364216
858779, 343261
1, 0
1, 0
1, 0
1, 0
1, 0
1, 0
1, 0
2, 0
2, 0
2, 0
2, 0
1, 0
1, 0
849427, 348062
1, 0
1, 0
1, 0
1, 0
868628, 370156
1, 0
1, 0
2, 0
2, 0
798790, 351410
1, 0
878015, 360115
1, 0
1, 0
842063, 383621
1, 0
1, 0
2, 0
820531, 338737
2, 0
885695, 362974
854324, 354876
855746, 355173
1, 0
847958, 354509
1, 0
1, 0
1, 0
1, 0
1, 0
2, 0
1, 0
1, 0
1, 0
855037, 372101
2, 0
878030, 357090
2, 0
1, 0
1, 0
2, 0
1, 0
883345, 366615
1, 0
805482, 339996
1, 0
1, 0
1, 0
881642, 343744
843805, 350463
893000, 378833
1, 0
1, 0
2, 0
891799, 381160
1, 0
1, 0
1, 0
1, 0
1, 0
915500, 396470
1, 0
1, 0
862359, 335823
828259, 354411
835027, 362424
1, 0
1, 0
865439, 317943
852591, 354743
1, 0
1, 0
1, 0
1, 0
2, 0
850024, 352179
1, 0
2, 0
834412, 328658
2, 0
1, 0
870205, 352313
2, 0
1, 0
2, 0
862626, 355336
2, 0
862100, 392070
2, 0
812478, 332807
2, 0
1, 0
2, 0
849365, 361555
870421, 341012
2, 0
1, 0
2, 0
1, 0
830068, 359719
834026, 335663
2, 0
1, 0
2, 0
1, 0
816219, 348543
2, 0
872525, 351417
2, 0
885119, 355812
1, 0
1, 0
824276, 360815
861937, 345138
1, 0
2, 0
874711, 355972
1, 0
1, 0
830099, 353147
1, 0
1, 0
1, 0
852631, 335559
1, 0
1, 0
1, 0
1, 0
1, 0
1, 0
869573, 350720
848957, 355812
2, 0

AM
Network size: 2394385
1, 0
2, 0
1, 0
1, 0
2, 0
1, 0
1, 0
1, 0
1, 0
2, 0
888916, 386783
801406, 345425
924886, 374980
765127, 319333
1, 0
783878, 311881
1, 0
1, 0
908508, 396348
1, 0
2, 0
2, 0
956461, 393392
951467, 413823
2, 0
2, 0
2, 0
1, 0
718388, 217591
1, 0
1, 0
883889, 391693
1, 0
787137, 348613
2, 0
731775, 268142
1, 0
912858, 395951
1, 0
1, 0
1, 0
1, 0
988492, 396935
1, 0
1, 0
816240, 341834
1, 0
1, 0
775898, 325785
2, 0
2, 0
919370, 340550
1, 0
1, 0
2, 0
971186, 385226
1, 0
1, 0
2, 0
1, 0
1, 0
858038, 367256
1048374, 484001
1, 0
1, 0
1, 0
2, 0
828581, 245129
1, 0
595637, 188390
1, 0
1, 0
995200, 405778
904773, 364502
1, 0
2, 0
1, 0
2, 0
1006955, 406174
2, 0
860570, 352414
855960, 300783
1, 0
1, 0
821534, 329806
1, 0
1058042, 408200
957272, 400431
1, 0
1, 0
1175561, 582943
1075776, 492041
1007286, 443054
1, 0
1, 0
1, 0
2, 0
2, 0
1, 0
1, 0
1, 0
843891, 401126
1, 0
1, 0
1, 0
1, 0
1, 0
1, 0
701484, 279654
759468, 271372
797928, 338713
863733, 315131
2, 0
1098727, 564114
1, 0
1, 0
551330, 179339
1, 0
1, 0
1, 0
1, 0
1, 0
1, 0
857814, 364259
762553, 320057
1, 0
746127, 317582
2, 0
1, 0
1, 0
2, 0
1, 0
1, 0
1, 0
1, 0
1, 0
2, 0
2, 0
1, 0
2, 0
2, 0
1, 0
1, 0
2, 0
2, 0
957970, 423276
1, 0
931868, 379017
1, 0
942707, 398020
1, 0
941491, 405242
1, 0
1, 0
989274, 447491
830873, 355256
716624, 242234
1, 0
593349, 201871
2, 0
1, 0
852084, 357449
1, 0
1, 0
1, 0
1, 0
1, 0
2, 0
1, 0
2, 0
2, 0
1, 0
1, 0
1, 0
1, 0
2, 0
1, 0
1, 0
2, 0
1, 0
997472, 355127
889536, 301778
894864, 397074
1, 0
1, 0
1, 0
839577, 377370
1, 0
1, 0
1, 0
2, 0
1, 0
1050978, 419919
1, 0
1, 0
795475, 327815
903700, 374180
1, 0
828068, 299864
868085, 337965
1, 0
913761, 440673
1, 0
1, 0
2, 0
1, 0
1, 0
2, 0
759476, 298798
972981, 377148
2, 0
1, 0
1, 0
922385, 336621
1, 0
1, 0
1, 0
1, 0
958445, 408944
922148, 330878
1, 0
1181276, 542788
1, 0
1, 0
950184, 334565
897937, 333138
2, 0
802214, 321755
796412, 270240
2, 0
873081, 390657
1, 0
854169, 371172
1, 0
998692, 418356
1, 0
2, 0
1, 0
910241, 420539
859208, 370043
1, 0
1, 0
1, 0
1, 0
1, 0
896447, 304843
1, 0
883785, 329850
1, 0
1, 0
852196, 339736
1, 0
792010, 278474
1, 0
1, 0
1, 0
1, 0
1, 0
1, 0
2, 0
2, 0
811752, 304210
2, 0
1, 0
889227, 383419
945800, 390782
1044596, 518949
1, 0
754628, 288245
801051, 328278
959077, 402115
1, 0
1, 0
1, 0
1, 0
702709, 259175
1, 0
1, 0
1, 0
1, 0
1, 0
917512, 371425
1, 0
1, 0
927191, 413654
778351, 269388
595723, 189920
1, 0
772304, 284674
995339, 413129
1, 0
2, 0
2, 0
2, 0
1014642, 510653
917888, 383252
2, 0
1, 0
606980, 194451
1, 0
1, 0
1, 0
831240, 266789
1, 0
2, 0
881014, 378677
1078271, 566706
1, 0
930817, 368726
1, 0
1, 0
816986, 324630
981249, 461150
1, 0
1, 0
1, 0
1, 0
1, 0
693620, 241226
2, 0
1, 0
2, 0
1, 0
891585, 423269
887033, 347792
796321, 348061
825466, 306867
1, 0
2, 0
1, 0
1, 0
1, 0
1, 0
1, 0
1, 0
1, 0
1, 0
1, 0
1, 0
806113, 321005
2, 0
809980, 305110
1, 0
1, 0
924294, 369692
1017248, 441784
965153, 443042
1, 0
931095, 382920
1, 0
2, 0
528166, 174878
1, 0
788804, 328590
1, 0
1, 0
1, 0
1, 0
915692, 325668
933608, 402179
1, 0
2, 0
544050, 179557
1, 0
1, 0
959646, 435581
2, 0
1033672, 386680
760717, 254804
872687, 349308
1, 0
1, 0
1, 0
2, 0
1, 0
1, 0
1, 0
1, 0
1, 0
892396, 323848
2, 0
1, 0
1, 0
2, 0
1, 0
1, 0
1, 0
1076994, 483690
1, 0
1, 0
2, 0
2, 0
1, 0
1, 0
1048735, 423955
986411, 370219
1012294, 413330
1, 0
1, 0
976655, 376361
2, 0
1210934, 615059
1, 0
879456, 347582
1, 0
846411, 346367
1050357, 510026
2, 0
1, 0
2, 0
1, 0
1, 0
1, 0
1, 0
1, 0
2, 0
1, 0
1, 0
1013786, 374549
846239, 394900
962374, 412789
955546, 405602
852235, 341812
917391, 370977
1, 0
1, 0
1, 0
698694, 232182
1, 0
2, 0
1, 0
1, 0
1, 0
1, 0
2, 0
1008638, 404038
794262, 404564
2, 0
1, 0
1, 0
1, 0
2, 0
2, 0
1, 0
2, 0
842722, 394117
2, 0
1, 0
1, 0
786846, 296470
1, 0
2, 0
2, 0
1, 0
1, 0
845991, 349448
913671, 385372
1, 0
2, 0
1150026, 579457
2, 0
1, 0
1, 0
2, 0
757423, 308793
1, 0
876403, 354346
2, 0
1, 0
765452, 312781
1, 0
1, 0
2, 0
2, 0
1, 0
1, 0
1, 0
2, 0
1, 0
1, 0
797917, 300420
763283, 353083
2, 0
2, 0
1, 0
1, 0
1, 0
1, 0
2, 0
1, 0
898789, 384574
2, 0
783731, 323033
784146, 270565
1, 0
1, 0
2, 0
2, 0
746443, 361074
955421, 382195
939897, 374660
952592, 334903
1, 0
1, 0
968873, 392943
1, 0
2, 0
808409, 325842
1, 0
1, 0
1, 0
1, 0
1, 0
787281, 311841
1, 0
1030962, 451448
1, 0
1, 0
905636, 434521
1, 0
1, 0
932520, 363857
2, 0
1, 0
1, 0
786851, 291612
1, 0
1, 0
572478, 198867
679094, 214706
2, 0
923857, 407103
1, 0
1020345, 383658
958914, 380920
1, 0
921184, 366909
2, 0
1193495, 575603
934344, 395022
1, 0
1, 0
1, 0
1, 0
1, 0
948989, 439286
1, 0
2, 0
1, 0
1, 0
760947, 296762
1, 0
2, 0
799430, 340075
1, 0
941904, 380801
862176, 349614
2, 0
1, 0
867091, 324582
1, 0
877149, 342392
1009049, 405297
1, 0
840604, 304343
722743, 244393
1, 0
1, 0
1089433, 418058
898416, 314305
1, 0
2, 0
1, 0
1, 0
1044606, 409194
2, 0
774665, 313543
2, 0
1, 0
1, 0
1068474, 561390
1, 0
1, 0
1, 0
918607, 386007
1, 0
1, 0
810480, 273240
1, 0
1, 0
1, 0
1, 0
1, 0
1, 0
1006746, 361793
1, 0
1, 0
1081195, 530903
1148589, 537910
1, 0
1, 0
2, 0
855112, 393129
1, 0
2, 0
1, 0
2, 0
1, 0
1, 0
1, 0
1, 0
1, 0
1, 0
1, 0
890936, 318829
1, 0
1, 0
1, 0
914956, 389309
1, 0
1, 0
1, 0
957559, 431792
1, 0
857579, 383333
2, 0
1, 0
2, 0
1, 0
966975, 401450
1, 0
916852, 327366
1, 0
1, 0
1, 0
2, 0
1, 0
1, 0
613027, 234207
841258, 343326
943000, 345495
2, 0
1, 0
2, 0
1172476, 601435
2, 0
1, 0
2, 0
1, 0
1, 0
2, 0
1, 0
2, 0
993834, 424746
1, 0
780710, 340633
1, 0
1, 0
2, 0
1, 0
2, 0
1, 0
823538, 341307
1, 0
1, 0
1, 0
1, 0
1, 0
1, 0
2, 0
1, 0
1, 0
1, 0
1, 0
1, 0
2, 0
788227, 243673
1, 0
1, 0
1, 0
1, 0
1, 0
1, 0
906750, 380823
2, 0
853270, 340006
945056, 362457
1, 0
1, 0
1, 0
956189, 422195
2, 0
1, 0
855291, 342282
1019411, 425157
1, 0
1, 0
2, 0
2, 0
1, 0
1, 0
1, 0
1, 0
1, 0
939293, 390107
1, 0
1, 0
1, 0
2, 0
1, 0
873493, 384994
762735, 238328
1, 0
987045, 412061
1, 0
1, 0
1, 0
1, 0
2, 0
1, 0
1, 0
2, 0
2, 0
2, 0
1, 0
1, 0
962946, 424728
1, 0
1, 0
796831, 314802
1, 0
1, 0
1057061, 429682
1, 0
835245, 364099
1, 0
1, 0
1, 0
832407, 346945
897915, 441007
1, 0
884704, 336596
1, 0
1, 0
2, 0
832561, 354418
1, 0
1, 0
839682, 397060
1, 0
2, 0
1, 0
1132616, 563978
767132, 351725
1, 0
1, 0
777127, 275435
1, 0
1, 0
1, 0
722273, 269084
1, 0
2, 0
825455, 352530
1, 0
1, 0
854822, 337454
2, 0
1, 0
1, 0
2, 0
933304, 393302
2, 0
1, 0
1, 0
1, 0
1, 0
761557, 311654
1, 0
1, 0
779448, 211209
1, 0
1, 0
1, 0
1, 0
2, 0
1, 0
1, 0
897349, 417028
2, 0
2, 0
790195, 324466
1, 0
1, 0
2, 0
1, 0
1, 0
1, 0
1, 0
923746, 373813
1, 0
1, 0
829647, 328394
1, 0
1, 0
2, 0
1, 0
1, 0
1, 0
867208, 327490
1, 0
1, 0
1, 0
1, 0
1, 0
1, 0
1, 0
1, 0
1, 0
1, 0
1, 0
1, 0
2, 0
877992, 332795
2, 0
1, 0
1, 0
1, 0
1, 0
852860, 365955
2, 0
890715, 373260
1, 0
2, 0
2, 0
2, 0
2, 0
945150, 372694
846727, 333219
897637, 371378
2, 0
1, 0
1, 0
930846, 410464
1, 0
1, 0
1, 0
2, 0
2, 0
2, 0
1, 0
1, 0
1, 0
924830, 396232
777199, 344686
868451, 378655
2, 0
883102, 408369
1, 0
783032, 284531
1, 0
2, 0
1, 0
1, 0
897083, 384495
1, 0
2, 0
808614, 347270
2, 0
1, 0
1, 0
869971, 361654
925325, 351238
924819, 363726
2, 0
1, 0
848013, 322776
1, 0
1, 0
1, 0
805250, 331853
1, 0
1, 0
972596, 397389
1, 0
853286, 375163
1, 0
2, 0
1, 0
945865, 345647
711304, 213046
1103652, 568331
730962, 330817
1, 0
1089547, 570712
2, 0
1, 0
1, 0
1, 0
1, 0
1, 0
1, 0
1, 0
1, 0
2, 0
2, 0
888763, 409612
1, 0
1, 0
1, 0
1, 0
784001, 314431
1, 0
1, 0
605799, 182666
1, 0
2, 0
1, 0
1, 0
1, 0
1, 0
854137, 324310
1, 0
1, 0
924782, 418035
1, 0
1, 0
1, 0
1, 0
1, 0
767628, 335277
831407, 347727
887070, 297732
2, 0
1, 0
1137381, 526407
2, 0
730472, 191903
1, 0
1, 0
779535, 307097
724643, 294243
1, 0
929780, 410441
1167355, 504967
994773, 477359
906739, 326421
1, 0
1041927, 486966
858560, 252734
793995, 323010
2, 0
1, 0
2, 0
1, 0
1, 0
1, 0
929184, 373591
1, 0
1, 0
1, 0
1, 0
2, 0
1, 0
855005, 351132
830037, 333758
757937, 325620
1, 0
968495, 402222
1, 0
1, 0
1, 0
846679, 352543
935008, 391489
1, 0
1, 0
2, 0
2, 0
1, 0
2, 0
1, 0
1, 0
1, 0
1, 0
975388, 489693
862686, 341782
873582, 390494
1, 0
1126507, 553767
1116388, 549248
1, 0
1, 0
891715, 310765
1, 0
1, 0
1, 0
2, 0
1010387, 421212
1, 0
923976, 348524
763546, 239344
2, 0
1, 0
1, 0
1, 0
1, 0
1, 0
2, 0
2, 0
1148896, 521310
852539, 272617
835962, 343631
1, 0
1, 0
1151350, 532622
2, 0
1, 0
1, 0
1, 0
1, 0
2, 0
2, 0
2, 0
872456, 355418
2, 0
579940, 195707
1, 0
790390, 334798
2, 0
1, 0
2, 0
1, 0
1, 0
1, 0
971905, 406016
1, 0
1, 0
1, 0
1, 0
2, 0
2, 0
2, 0
1, 0
930948, 384845
2, 0
1, 0
1, 0
976880, 404642
1, 0
814353, 368566
943038, 352175
804404, 327773
2, 0
1, 0
974367, 323307
1, 0
1, 0
1, 0
1, 0
2, 0
1058085, 488078
2, 0
905560, 308594
1, 0
1046664, 412606
1, 0
2, 0
693344, 269838
1046681, 528815
1, 0
1, 0
2, 0
2, 0
1048459, 400681
2, 0
802232, 288526
1, 0
1, 0
1, 0
603272, 207977
869263, 364428
889865, 385919
1, 0
965119, 335757
664928, 186247
1, 0
1, 0
1, 0
2, 0
773681, 324722
1, 0
1, 0
2, 0
2, 0
1115189, 566068
855200, 333462
2, 0
2, 0
951342, 405106
1, 0
948600, 405541
918890, 389156
760784, 307373
750279, 211887
968696, 390095
1, 0
962051, 422218
1, 0
707484, 326737
847414, 339517
848850, 316981
1, 0
2, 0
917330, 416455
1, 0
2, 0
1, 0
1, 0
1, 0
915890, 369299
1, 0
833937, 313479
2, 0
1, 0
1039654, 423966
987041, 400495
1, 0
2, 0
1, 0
1021857, 542290
1134831, 556706
1, 0
667550, 277163
747268, 362704
1, 0
670940, 217007
2, 0
1, 0
1, 0
1, 0
1, 0
859863, 353370
706862, 184828
1, 0
1, 0
1, 0
1, 0
1, 0
1, 0
825367, 394833
2, 0
1102736, 524648
993172, 437624
1, 0
1, 0
2, 0
846966, 359569
2, 0
903662, 341080
1002697, 482210
1, 0
1, 0
1, 0
1, 0
2, 0
1, 0
1, 0
1, 0
595779, 202822
1, 0
1, 0
644483, 333643
922329, 401418
770924, 308795
2, 0
1, 0
1, 0
2, 0
836756, 323169
2, 0
995234, 444714
1, 0
1, 0
860051, 390330
2, 0
798829, 336746
766147, 282282
1, 0
970267, 367850
1, 0
1055779, 481312
1, 0
961213, 411478
1, 0
1, 0
1, 0
880288, 381534
1, 0
1, 0
895273, 334102
1, 0
957583, 357844
2, 0
2, 0
1, 0
1052304, 544147
868773, 317325
2, 0
2, 0
835581, 352250
2, 0
1, 0
1, 0
1, 0
1, 0
827070, 381405
2, 0
1, 0
765688, 316860
1, 0
1, 0
1047753, 478434
949940, 327599
1, 0
1070721, 388418
908274, 336677
2, 0
792492, 350033
908817, 368181
865585, 353461
1169524, 547890
842273, 314937
1, 0
1, 0
1, 0
889847, 352715
2, 0
2, 0
785655, 321741
1, 0
902774, 346462
2, 0
1, 0
1, 0
1, 0
1, 0
891068, 320510
971040, 473225
1, 0
812562, 345954
2, 0
797382, 307690
1, 0
903015, 371318
1, 0
607358, 192255
865985, 322722
1046794, 482059
1, 0
890965, 473388
1, 0
1013877, 482908
2, 0
1, 0
2, 0
1, 0
1, 0
670698, 234713
877624, 371091
1, 0
880663, 396273
1, 0
1, 0
1010795, 406115
1, 0
762919, 313115
1, 0
1, 0
758360, 342035
1, 0
1, 0
1, 0
1, 0
927096, 306722
1, 0
757036, 308622
890642, 446578
2, 0
1, 0
1, 0
1, 0
967928, 408083
801657, 316286
864834, 377162
1, 0
2, 0
826516, 270745
1, 0
2, 0
1084031, 419813
2, 0
1, 0
892703, 365328
1, 0
2, 0
1, 0
1, 0
1, 0
1, 0
2, 0
798504, 315330
1, 0
1, 0
1, 0
1, 0
2, 0
885447, 358179
798933, 344677
1, 0
972224, 479893
2, 0
2, 0
1, 0
1, 0
2, 0
2, 0
1, 0
841386, 345757
939003, 457637
2, 0
886718, 383743
1, 0
1071416, 454497
937753, 453656
1, 0
722844, 258999
1, 0
2, 0
2, 0
1, 0
2, 0
1, 0
1, 0
1, 0
1, 0
2, 0
1, 0
759370, 325602
767357, 213715
1, 0
1, 0
883600, 324571
1, 0
1, 0
614886, 223216
1, 0
772731, 290798
1, 0
1, 0
2, 0
2, 0
1, 0
1, 0
2, 0
2, 0
672457, 264391
2, 0
2, 0
1, 0
883903, 347279
2, 0
1, 0
1, 0
911155, 388407
1, 0
1, 0
1, 0
1, 0
1, 0
877481, 352019
2, 0
2, 0
2, 0
724528, 334325
1, 0
2, 0
967884, 426321
1, 0
2, 0
1, 0
981151, 388541
983498, 486496
1, 0
1, 0
1, 0
1044503, 467618
1, 0
569007, 180744
925920, 380535
1, 0
1, 0
1008057, 420581
1, 0
1, 0
1, 0
1, 0
1, 0
1, 0
854945, 308293
1, 0
1, 0
1, 0
2, 0
1, 0
2, 0
1, 0
1047027, 495484
1, 0
1, 0
813998, 385201
2, 0
2, 0
1, 0
1, 0
996911, 453888
1, 0
1, 0
1040949, 377148
1, 0
864002, 402239
1, 0
1027079, 393703
1, 0
1, 0
1, 0
885414, 359413
1, 0
1, 0
1, 0
845380, 343650
1, 0
2, 0
1, 0
866780, 352465
1, 0
757283, 262525
910662, 387121
1, 0
782054, 300985
1, 0
1, 0
2, 0
1, 0
1, 0
1, 0
665629, 218494
1, 0
2, 0
1087597, 483375
1, 0
1, 0
2, 0
646507, 220010
1, 0
880269, 352452
1, 0
1, 0
2, 0
1162869, 511247
1, 0
1, 0
786429, 339297
1, 0
1, 0
956721, 427703
1, 0
1, 0
1, 0
1, 0
978701, 396008
1, 0
1, 0
780776, 277821
2, 0
1, 0
1, 0
2, 0
2, 0
813314, 332272
1, 0
869218, 277347
1, 0
1, 0
2, 0
970726, 422873
1, 0
867105, 404978
1020407, 459323
2, 0
1, 0
1, 0
2, 0
972355, 378324
1, 0
1, 0
852877, 357330
1, 0
1, 0
1, 0
811785, 320091
780036, 248279
1, 0
2, 0
1, 0
742473, 330188
1, 0
1, 0
1, 0
1, 0
1, 0
2, 0
1, 0
1, 0
1, 0
951370, 371934
784287, 205533
1, 0
979463, 399017
1, 0
953373, 387544
609720, 179230
1, 0
886028, 380871
1, 0
986056, 408535
2, 0
2, 0
1, 0
898556, 350013
1, 0
2, 0
2, 0
1, 0
809083, 254774
2, 0
717359, 217614
1, 0
826509, 350854
1, 0
732499, 303903
874715, 362053
1, 0
892038, 363983
1, 0
1, 0
546205, 152765
2, 0
1, 0
1015764, 338743
2, 0
1, 0
882814, 355701
1, 0
840257, 382585
1, 0
1, 0
1, 0
1, 0
883763, 384279
1, 0
1, 0
1, 0
1036535, 468841
2, 0
1056875, 585282
2, 0
1, 0
2, 0
901472, 392626
891277, 313725
2, 0
1, 0
2, 0
1, 0
1, 0
2, 0
2, 0
988446, 442825
2, 0
1, 0
1, 0
2, 0
1, 0
887866, 388631
1, 0
1, 0
1, 0
2, 0
2, 0
2, 0
1, 0
1, 0
1, 0
1, 0
1, 0
934587, 365026
2, 0
2, 0
849003, 331710
1, 0
1, 0
1, 0
1, 0
935404, 404209
1, 0
1, 0
2, 0
798820, 213895
1, 0
904708, 326512
870494, 358331
1, 0
1, 0
1, 0
1, 0
1027969, 472511
1, 0
787183, 336579
1, 0
1, 0
965764, 375456
1004953, 373894
890855, 419843
1, 0
946365, 372833
1, 0
2, 0
1, 0
2, 0
765824, 271582
650686, 252150
1, 0
979095, 314969
848542, 342646
557852, 162703
902085, 401000
1, 0
1, 0
840953, 323872
841127, 298975
2, 0
2, 0
1, 0
1, 0
949837, 412943
856827, 408842
890015, 367701
1095743, 540109
1, 0
1, 0
1, 0
1, 0
2, 0
1, 0
1, 0
1, 0
1, 0
765441, 349926
773236, 278907
1068520, 508861
1, 0
1, 0
799250, 328663
1, 0
938621, 432562
874901, 366126
1, 0
1, 0
1, 0
1, 0
1, 0
1, 0
893971, 347337
1, 0
1073921, 501646
1, 0
2, 0
1, 0
773151, 312151
2, 0
594382, 194321
2, 0
1, 0
977717, 417024
936262, 473648
2, 0
770523, 236151
882291, 393767
728686, 291309
825279, 357283
1, 0
1, 0
2, 0
1, 0
1, 0
615447, 183657
1, 0
964169, 407705
2, 0
2, 0
1, 0
943259, 345852
1, 0
901312, 383724
875515, 373814
1, 0
1076189, 414887
844561, 340924
864280, 306327
2, 0
1101437, 549176
976295, 384311
1, 0
1, 0
1141864, 572689
1109682, 477620
2, 0
1, 0
1, 0
866414, 410776
1, 0
2, 0
1, 0
2, 0
945623, 427672
1, 0
2, 0
784823, 335745
1, 0
1, 0
1068662, 551843
2, 0
1016623, 425926
863233, 396048
983699, 383857
1, 0
1, 0
1, 0
1, 0
2, 0
1136368, 591827
2, 0
1, 0
2, 0
1, 0
569472, 178840
2, 0
946747, 453967
921164, 427042
1, 0
1, 0
816465, 296586
1, 0
2, 0
1, 0
1, 0
2, 0
1, 0
772592, 239185
1, 0
1016193, 381906
1, 0
1, 0
2, 0
1, 0
1, 0
963382, 451265
1, 0
1, 0
1, 0
1, 0
2, 0
1, 0
1, 0
2, 0
1, 0
846310, 348391
1, 0
1, 0
1, 0
1189334, 572934
767324, 339677
765775, 326532
2, 0
1, 0
1, 0
1, 0
2, 0
1, 0
1, 0
1073219, 460625
963514, 428385
1, 0
1, 0
2, 0
1, 0
1, 0
2, 0
847507, 331405
1, 0
2, 0
1, 0
762457, 213034
1, 0
872595, 338642
881230, 383130
2, 0
1023969, 427904
1126654, 536645
1, 0
1, 0
1, 0
1, 0
1, 0
2, 0
1, 0
1000106, 384860
940270, 429711
2, 0
2, 0
1, 0
1, 0
2, 0
1, 0
2, 0
1, 0
1, 0
1, 0
1, 0
1, 0
882805, 404662
1082427, 517860
2, 0
1, 0
1, 0
1, 0
852239, 244962
1, 0
1102026, 520793
1, 0
1, 0
1, 0
1, 0
880252, 327886
912221, 352291
1, 0
1, 0
1, 0
2, 0
1, 0
2, 0
1, 0
1, 0
2, 0
1, 0
872780, 358223
1, 0
1, 0
2, 0
1, 0
1, 0
2, 0
879939, 404012
2, 0
1, 0
2, 0
1, 0
905187, 378478
1, 0
623404, 222521
1, 0
1, 0
1, 0
1, 0
887204, 354279
1, 0
993810, 404757
2, 0
1, 0
2, 0
2, 0
1, 0
2, 0
770250, 355483
1, 0
1082784, 430976
1, 0
1, 0
1, 0
1015191, 443534
1, 0
1, 0
1, 0
1, 0
963728, 486634
2, 0
1, 0
1, 0
1, 0
1, 0
1, 0
854225, 346865
956725, 394213
1, 0
977238, 427556
1, 0
808449, 272938
2, 0
1, 0
2, 0
1, 0
1, 0
830030, 327891
1, 0
1, 0
2, 0
1, 0
1, 0
2, 0
1, 0
1, 0
893470, 360466
1, 0
1, 0
810170, 330459
770897, 327493
1, 0
1, 0
2, 0
1, 0
926046, 387089
2, 0
2, 0
828169, 347033
2, 0
1, 0
1, 0
1, 0
893906, 376811
1, 0
1, 0
1, 0
2, 0
1, 0
1, 0
1016932, 444363
1, 0
1, 0
1, 0
1, 0
1032318, 376703
2, 0
1089348, 518397
1, 0
902725, 338619
880435, 371245
1, 0
732610, 248666
1, 0
916817, 422132
1, 0
1, 0
904907, 370741
903563, 395921
1, 0
1, 0
2, 0
1005128, 376849
1, 0
1, 0
840781, 320437
1, 0
1, 0
2, 0
1, 0
1, 0
1, 0
1083137, 517548
2, 0
2, 0
737600, 302597
850420, 332611
1, 0
984116, 436766
1, 0
1, 0
1, 0
2, 0
802521, 313572
789300, 272717

AM
Network size: 2394385
2, 0
1125065, 565703
2, 0
1, 0
2, 0
1, 0
957552, 411240
1, 0
1, 0
1, 0
1, 0
2, 0
1, 0
2, 0
2, 0
1, 0
1175632, 576815
1, 0
770784, 349602
1014479, 492973
831007, 306167
2, 0
818991, 329268
1, 0
1107125, 480154
1, 0
1, 0
2, 0
1, 0
1, 0
1, 0
1, 0
2, 0
1, 0
1, 0
910582, 476899
1, 0
975251, 412506
1, 0
1, 0
998752, 396574
1, 0
1039544, 458656
1, 0
1, 0
841802, 320516
2, 0
940225, 425096
1, 0
1, 0
2, 0
1, 0
828960, 330574
1, 0
1, 0
905628, 356707
956016, 438787
715177, 309961
1, 0
1, 0
933277, 427681
2, 0
2, 0
1, 0
1, 0
1, 0
1, 0
871551, 306337
1, 0
1, 0
815266, 321250
2, 0
1, 0
1, 0
1, 0
2, 0
1, 0
1, 0
2, 0
861767, 360657
1, 0
891233, 433094
1, 0
1, 0
1, 0
1, 0
2, 0
756192, 352087
852654, 393072
913409, 384823
791728, 313663
841300, 351419
1, 0
1, 0
1, 0
2, 0
790652, 253036
1, 0
1, 0
1, 0
1, 0
1, 0
1, 0
1, 0
1, 0
1, 0
2, 0
552377, 176088
1, 0
1, 0
1, 0
1, 0
1005969, 463565
860388, 362201
986462, 412977
1, 0
1, 0
728300, 283649
1, 0
1, 0
1165401, 530933
2, 0
2, 0
831542, 348724
1, 0
1, 0
2, 0
950625, 469466
2, 0
2, 0
1, 0
1, 0
2, 0
703348, 218604
2, 0
1, 0
1, 0
792530, 370750
1, 0
1, 0
917324, 402727
1, 0
2, 0
1, 0
1, 0
864620, 392082
1, 0
1, 0
2, 0
1, 0
2, 0
880131, 433378
832125, 384454
976037, 441943
873557, 355037
2, 0
2, 0
1, 0
1, 0
1, 0
2, 0
748417, 202344
722775, 344765
1219800, 575551
1, 0
793760, 264712
768503, 319479
913122, 394859
1, 0
822539, 335963
1, 0
775113, 308341
2, 0
2, 0
1, 0
2, 0
1, 0
1, 0
1, 0
2, 0
1, 0
922958, 407708
1002301, 459175
995989, 394670
1, 0
1168609, 551932
1, 0
1, 0
1111866, 552930
1, 0
804547, 357589
2, 0
1, 0
2, 0
2, 0
1, 0
892896, 400492
2, 0
878487, 402197
2, 0
739040, 278555
657238, 221457
835254, 357573
1, 0
1, 0
2, 0
1, 0
2, 0
2, 0
1, 0
1, 0
2, 0
1, 0
991526, 416363
987527, 431880
1, 0
952215, 385590
813089, 330565
797828, 289967
1, 0
1214370, 532257
1062209, 511360
1, 0
879486, 375964
997880, 451970
1131248, 574699
772818, 342550
1, 0
1, 0
1, 0
867000, 309532
2, 0
991902, 398568
995557, 401249
1, 0
850112, 357174
1, 0
1, 0
1, 0
1, 0
1055699, 423841
859249, 347004
888570, 400937
2, 0
1, 0
880453, 337976
1, 0
971289, 375184
2, 0
1, 0
2, 0
847825, 334484
1, 0
777792, 259149
2, 0
1046481, 425322
1, 0
1, 0
972827, 374884
2, 0
2, 0
2, 0
2, 0
881961, 345574
1, 0
1, 0
682835, 261503
896169, 357364
818389, 330450
2, 0
1, 0
994045, 423311
1, 0
1, 0
926768, 394255
1, 0
643343, 198876
1, 0
1, 0
2, 0
1, 0
1, 0
1, 0
1, 0
2, 0
1, 0
1, 0
2, 0
965416, 369018
2, 0
1, 0
1, 0
1, 0
1, 0
880093, 354578
1, 0
968296, 345563
870091, 347813
858467, 321613
1, 0
932391, 373408
1, 0
880371, 394338
1, 0
2, 0
2, 0
850770, 375019
2, 0
2, 0
1, 0
1, 0
2, 0
1040867, 462306
905609, 372150
1, 0
947345, 443673
1, 0
2, 0
2, 0
841624, 371467
2, 0
966794, 318874
1, 0
2, 0
2, 0
2, 0
1, 0
1, 0
2, 0
1, 0
1, 0
822772, 344448
977890, 390321
1, 0
1116912, 537866
1, 0
2, 0
1, 0
1, 0
1147010, 564276
2, 0
644869, 200895
2, 0
1, 0
776753, 298641
1, 0
1, 0
1, 0
1, 0
2, 0
2, 0
1, 0
2, 0
2, 0
1, 0
2, 0
985582, 439704
617032, 194717
1, 0
1, 0
705889, 188525
826969, 267609
1, 0
1, 0
950090, 308621
826985, 379731
1, 0
1, 0
1, 0
1, 0
1, 0
1, 0
638410, 215982
794396, 325903
747632, 295377
736418, 226820
1, 0
1, 0
1, 0
1065666, 513602
1, 0
2, 0
2, 0
956250, 350683
1, 0
1, 0
1, 0
1, 0
2, 0
951904, 420558
2, 0
2, 0
1, 0
1, 0
1, 0
877904, 298053
2, 0
910258, 401547
1, 0
887124, 331090
1, 0
2, 0
1, 0
910296, 390724
2, 0
2, 0
1, 0
1, 0
818819, 309067
1, 0
1, 0
2, 0
1, 0
1, 0
1, 0
1, 0
1, 0
2, 0
1, 0
2, 0
1, 0
1, 0
1, 0
1, 0
1, 0
1, 0
1021000, 446017
1, 0
973649, 435065
1, 0
2, 0
1, 0
1, 0
1, 0
1, 0
1, 0
832986, 368205
1, 0
1256213, 645925
1, 0
2, 0
829232, 363475
971868, 421858
1, 0
1, 0
1, 0
1047784, 390502
1, 0
829871, 325054
755322, 284289
1, 0
706831, 250344
929651, 440824
1, 0
2, 0
1, 0
1, 0
998790, 444973
2, 0
1011656, 437609
773278, 312275
746455, 226086
2, 0
1, 0
1, 0
1, 0
1, 0
1201540, 600813
890210, 314570
1, 0
917777, 389113
1, 0
2, 0
2, 0
1, 0
1, 0
1, 0
1, 0
993717, 425239
2, 0
840078, 245678
2, 0
1, 0
1039960, 408800
1, 0
1, 0
764349, 240282
1, 0
1, 0
2, 0
1, 0
1, 0
1, 0
1, 0
1, 0
2, 0
1, 0
1, 0
1, 0
707088, 235001
1, 0
2, 0
914599, 366356
997191, 411208
698666, 244314
883556, 357794
2, 0
861670, 360730
788435, 344841
1086398, 494632
852544, 339441
1, 0
2, 0
1114031, 528407
1, 0
1066370, 547288
1, 0
802387, 290258
1, 0
1, 0
895729, 391417
945690, 408275
1, 0
697082, 205573
2, 0
1, 0
2, 0
1, 0
832132, 324304
1, 0
1, 0
1, 0
2, 0
1, 0
1027644, 441785
1, 0
2, 0
1107421, 544215
1, 0
1, 0
1, 0
2, 0
2, 0
1, 0
1, 0
1, 0
1, 0
1, 0
1, 0
1, 0
933607, 363430
2, 0
1, 0
1, 0
1, 0
772691, 315780
2, 0
2, 0
1, 0
1, 0
1, 0
1, 0
1, 0
2, 0
758882, 353485
1, 0
1, 0
1093844, 578156
1, 0
1, 0
1, 0
863442, 374868
1, 0
1, 0
1, 0
1, 0
654296, 235669
921493, 372692
1, 0
921579, 416324
2, 0
2, 0
869937, 250415
1, 0
2, 0
870270, 371552
2, 0
1, 0
2, 0
1, 0
1213791, 551242
1, 0
1, 0
800630, 377776
2, 0
918603, 420482
2, 0
2, 0
506224, 177161
917655, 349495
915507, 444236
2, 0
1, 0
933010, 338190
1, 0
1, 0
818798, 325675
1, 0
570888, 152873
1, 0
1176931, 616747
877759, 364018
2, 0
893230, 374456
1, 0
1, 0
1, 0
1, 0
1008545, 435664
1, 0
848104, 327141
723141, 306989
2, 0
1090123, 532938
1, 0
924343, 376470
1, 0
997018, 472339
1050120, 522690
2, 0
2, 0
2, 0
911538, 391810
1, 0
822811, 371919
2, 0
1, 0
1, 0
1, 0
2, 0
1, 0
877957, 374969
2, 0
2, 0
1, 0
1, 0
2, 0
1184671, 594768
887762, 371017
1, 0
799708, 363837
2, 0
1, 0
1, 0
927267, 369357
802461, 263699
1, 0
1, 0
1, 0
1, 0
1016838, 407475
1016954, 477067
807248, 324613
1, 0
699117, 336194
2, 0
1, 0
1, 0
1, 0
1, 0
2, 0
2, 0
2, 0
848225, 342136
965118, 372836
1, 0
2, 0
811777, 299606
975991, 453153
1, 0
1, 0
2, 0
1, 0
897981, 372243
1, 0
943603, 387257
2, 0
2, 0
1, 0
790210, 358633
857613, 369849
2, 0
2, 0
778824, 310813
939808, 387177
1, 0
787391, 333505
1, 0
2, 0
1, 0
1, 0
1, 0
2, 0
1, 0
1, 0
780503, 266275
1, 0
2, 0
667679, 227471
1, 0
1, 0
1, 0
840223, 356441
1, 0
1, 0
1, 0
1, 0
1, 0
659805, 209247
1, 0
2, 0
2, 0
1, 0
1, 0
2, 0
1, 0
1, 0
1145975, 635447
1108244, 531424
1, 0
2, 0
2, 0
843938, 321976
2, 0
1, 0
1046888, 331506
1, 0
1, 0
830751, 265061
2, 0
738358, 279315
1, 0
1, 0
882485, 386758
1, 0
2, 0
1, 0
1, 0
2, 0
897821, 365621
1067658, 381792
1, 0
2, 0
2, 0
1035647, 488742
2, 0
1106864, 549158
1, 0
773800, 279056
1, 0
1, 0
1022965, 435594
2, 0
1044656, 399062
1, 0
1, 0
1, 0
1, 0
2, 0
1, 0
1, 0
1, 0
1, 0
1, 0
1, 0
1, 0
1, 0
944761, 398158
1, 0
1, 0
1014898, 484664
1, 0
1, 0
1026809, 485162
1, 0
888370, 367186
1, 0
1, 0
1, 0
1, 0
1, 0
1, 0
1, 0
1, 0
1, 0
877744, 328762
1, 0
1, 0
958969, 416780
1, 0
2, 0
783939, 315269
1, 0
1, 0
785426, 333136
2, 0
1001803, 432584
875082, 375623
1, 0
2, 0
819048, 386623
830535, 344955
1, 0
1, 0
835766, 305771
1, 0
796767, 316978
1, 0
1, 0
882607, 332203
810268, 285170
795419, 310429
2, 0
778817, 316322
1, 0
873333, 365488
1, 0
1, 0
1, 0
2, 0
1113943, 547871
1038263, 431352
1, 0
1, 0
1, 0
1, 0
1, 0
1, 0
1, 0
814239, 329145
1, 0
2, 0
1, 0
1, 0
888224, 360611
1, 0
2, 0
2, 0
1004106, 442421
1, 0
2, 0
1, 0
2, 0
785221, 336876
812406, 306759
2, 0
876739, 321679
1, 0
1, 0
1155272, 596874
1, 0
2, 0
1, 0
755495, 309995
1, 0
1, 0
1, 0
688210, 274764
1, 0
2, 0
1, 0
2, 0
1, 0
2, 0
1, 0
2, 0
1, 0
1, 0
1, 0
1, 0
1, 0
1, 0
2, 0
1, 0
1071437, 509775
1, 0
1, 0
945990, 386344
904389, 379363
1, 0
851654, 376563
1, 0
858044, 310202
1074669, 531312
1, 0
806023, 360252
868808, 438822
2, 0
1, 0
2, 0
1, 0
1, 0
1, 0
1, 0
2, 0
1, 0
1, 0
1, 0
1, 0
1, 0
1, 0
1, 0
1, 0
959191, 349943
1154828, 521357
1008424, 438117
2, 0
1, 0
902731, 414605
1, 0
1, 0
1, 0
1, 0
1057280, 511287
2, 0
1, 0
1, 0
2, 0
857679, 368098
2, 0
927428, 363249
1, 0
1, 0
717626, 220323
2, 0
1, 0
788475, 320284
1, 0
832987, 327784
1, 0
1, 0
2, 0
2, 0
2, 0
2, 0
1, 0
1, 0
1, 0
1, 0
1, 0
831133, 357426
1, 0
1, 0
2, 0
1050634, 522968
1038702, 422153
2, 0
1, 0
1, 0
1, 0
1, 0
1, 0
914442, 374951
681171, 197744
649260, 208672
2, 0
1, 0
987267, 382727
1, 0
961763, 422093
1, 0
1090725, 541543
1, 0
1, 0
923857, 387913
1, 0
1, 0
2, 0
1, 0
1, 0
2, 0
900647, 320113
1, 0
992210, 309756
953520, 416659
1, 0
1, 0
1003618, 393258
1, 0
1, 0
1, 0
1, 0
878633, 388415
893231, 417262
888154, 372779
813761, 266898
615980, 150004
876809, 385275
807316, 339788
832661, 309842
1, 0
1, 0
2, 0
1, 0
1, 0
988055, 393964
1, 0
1, 0
1, 0
1, 0
1, 0
1, 0
1, 0
723756, 278026
1, 0
995517, 417700
1, 0
1053491, 459690
1, 0
962821, 345014
1, 0
1, 0
1, 0
1, 0
886765, 407224
1, 0
1224205, 593560
1, 0
1, 0
1, 0
1, 0
572932, 220337
1, 0
2, 0
971508, 471019
1, 0
1, 0
921049, 341255
2, 0
1, 0
898694, 351362
1008607, 455374
686323, 195193
1, 0
1, 0
737704, 311068
816861, 293493
1060521, 528842
2, 0
904515, 383606
1, 0
1, 0
1, 0
2, 0
2, 0
914885, 368169
832730, 325493
1, 0
1167026, 554223
2, 0
854654, 344937
858377, 375095
1, 0
1148937, 582433
1, 0
2, 0
976701, 453920
1, 0
1001223, 399794
800853, 338600
1, 0
989507, 401740
1, 0
1016467, 460057
1, 0
2, 0
1, 0
1, 0
856091, 348492
912376, 366868
2, 0
1, 0
2, 0
918047, 362779
817840, 279765
2, 0
1, 0
2, 0
2, 0
1, 0
2, 0
2, 0
996223, 472232
1, 0
2, 0
987395, 529672
1, 0
1, 0
1113897, 546133
1036739, 480697
1, 0
1, 0
807850, 301806
1, 0
623222, 183015
1, 0
997217, 424125
1, 0
2, 0
1, 0
1, 0
856148, 328630
916411, 409057
1, 0
896490, 363938
928961, 361849
2, 0
1, 0
1, 0
1, 0
1160974, 587866
1, 0
935026, 425156
1, 0
895352, 352914
1, 0
2, 0
1, 0
2, 0
972848, 393093
763194, 305384
1, 0
1, 0
1, 0
629294, 197843
1, 0
994542, 391468
735508, 234258
1, 0
1, 0
639565, 196410
2, 0
1, 0
1, 0
1, 0
1, 0
582006, 177549
1, 0
1, 0
1, 0
2, 0
1, 0
1, 0
1, 0
2, 0
842176, 342397
1, 0
1, 0
1, 0
1, 0
1, 0
838209, 315005
1, 0
2, 0
2, 0
1131983, 499681
1192612, 559550
1, 0
1, 0
2, 0
1, 0
1060260, 479999
933525, 317064
1, 0
1, 0
826145, 359077
1, 0
1002705, 452676
1, 0
650494, 202296
1, 0
1, 0
795056, 342001
1023409, 411612
816036, 283114
888949, 336692
1, 0
1, 0
592591, 216878
2, 0
1, 0
1, 0
1, 0
961993, 407724
1, 0
1, 0
1, 0
1, 0
1, 0
2, 0
1, 0
1, 0
943155, 420660
1, 0
1, 0
1, 0
1, 0
910746, 368351
1, 0
1, 0
975615, 440726
2, 0
2, 0
1, 0
2, 0
2, 0
2, 0
1069750, 520225
909864, 383469
1098101, 527148
2, 0
1, 0
881452, 387039
1, 0
752600, 316359
1, 0
2, 0
926633, 404250
1, 0
1, 0
2, 0
1, 0
968083, 381094
1, 0
2, 0
1, 0
867149, 345061
912367, 354525
1, 0
1, 0
1, 0
1, 0
642287, 180666
844443, 249065
1, 0
1, 0
1, 0
1, 0
1, 0
2, 0
1, 0
2, 0
711624, 319525
867774, 386922
2, 0
2, 0
1, 0
1, 0
1, 0
1, 0
676378, 208838
1, 0
2, 0
1, 0
1, 0
985718, 392635
1, 0
1175432, 496091
1, 0
1, 0
1, 0
2, 0
1, 0
1, 0
1, 0
1, 0
1, 0
1, 0
1, 0
1, 0
863470, 389848
1, 0
1, 0
1, 0
1, 0
1, 0
2, 0
1, 0
790064, 316544
853295, 337691
873497, 356450
2, 0
807726, 295270
1, 0
1, 0
2, 0
2, 0
2, 0
1, 0
2, 0
801758, 320584
880594, 333449
2, 0
2, 0
1, 0
2, 0
1, 0
792189, 334456
1, 0
937329, 445205
1, 0
1, 0
1, 0
906665, 258793
1169943, 537850
1089647, 505276
1, 0
1, 0
796409, 322863
1, 0
1, 0
884559, 345997
1092264, 527723
2, 0
1, 0
1, 0
832147, 323775
1, 0
823510, 310848
2, 0
2, 0
790997, 359515
1, 0
1, 0
858285, 282694
2, 0
1, 0
1, 0
1, 0
2, 0
1, 0
1, 0
2, 0
1, 0
1, 0
2, 0
540820, 207455
940130, 341159
1, 0
1, 0
1, 0
1, 0
1, 0
2, 0
1, 0
1, 0
939753, 375302
1, 0
1, 0
1, 0
1, 0
2, 0
1, 0
1, 0
1, 0
812402, 322866
1, 0
808542, 361383
777349, 332357
2, 0
1, 0
1, 0
875360, 389286
1, 0
1, 0
2, 0
1, 0
2, 0
1, 0
920095, 304622
1, 0
2, 0
2, 0
2, 0
1, 0
756945, 243165
2, 0
1, 0
1, 0
1, 0
847876, 332355
1, 0
1, 0
866253, 337140
1, 0
1, 0
815717, 263097
1, 0
1, 0
1, 0
1, 0
1, 0
813186, 385745
2, 0
1, 0
718093, 231485
1, 0
1, 0
582439, 229022
805909, 279195
1, 0
846336, 351109
980644, 403030
2, 0
806311, 282928
581533, 207632
1, 0
1, 0
850325, 364892
1, 0
1, 0
968859, 351873
1, 0
1, 0
2, 0
1, 0
1, 0
1, 0
1, 0
1, 0
1, 0
1019058, 496757
1, 0
1, 0
748505, 226903
2, 0
821363, 310028
2, 0
1, 0
1, 0
978667, 336292
1, 0
1, 0
1, 0
854387, 332380
854731, 340198
926855, 322297
2, 0
1, 0
1, 0
1059040, 459196
1, 0
1, 0
745065, 240301
1, 0
1, 0
1, 0
1, 0
1, 0
758957, 258657
823527, 363694
1, 0
965576, 436210
1, 0
1, 0
2, 0
2, 0
2, 0
2, 0
1, 0
1, 0
1, 0
792876, 379304
1, 0
728757, 204856
1091896, 566722
2, 0
1, 0
1, 0
1, 0
1, 0
843227, 292237
988060, 413659
904259, 422794
1020333, 400882
1, 0
2, 0
2, 0
2, 0
1, 0
1000488, 508799
866173, 409951
1, 0
726713, 246646
2, 0
662650, 217221
1, 0
883714, 395640
1, 0
1, 0
1, 0
1, 0
1, 0
1, 0
923054, 322720
1, 0
1, 0
1, 0
1, 0
1, 0
1, 0
960737, 377191
813018, 341340
1, 0
1, 0
1, 0
1, 0
1, 0
1, 0
942485, 354723
1, 0
1, 0
733173, 269854
2, 0
1, 0
1, 0
979270, 399500
1, 0
1, 0
1011478, 381509
1, 0
2, 0
2, 0
2, 0
1, 0
839504, 340806
1, 0
849782, 307037
1, 0
1, 0
850988, 349788
2, 0
1, 0
2, 0
1, 0
1, 0
1, 0
1, 0
2, 0
1, 0
2, 0
1087812, 519832
2, 0
776261, 284426
1, 0
826509, 321468
1, 0
916075, 395443
2, 0
1, 0
1, 0
915693, 320058
2, 0
1, 0
854734, 352753
2, 0
1, 0
1, 0
666696, 259315
912075, 303532
2, 0
1, 0
1, 0
995221, 418946
1, 0
1, 0
1074431, 546427
1, 0
757631, 296535
1, 0
1, 0
2, 0
1, 0
1, 0
1, 0
959910, 354588
1, 0
2, 0
1, 0
960590, 376925
816239, 348465
1081149, 490151
777969, 269334
2, 0
1, 0
2, 0
2, 0
1, 0
1, 0
1, 0
844108, 340386
1, 0
1, 0
928182, 376528
786703, 267155
947354, 352424
2, 0
944712, 390726
1, 0
1, 0
2, 0
1, 0
1, 0
963955, 358911
1, 0
1, 0
1, 0
1, 0
2, 0
915551, 444808
1073139, 504368
936585, 407305
1, 0
2, 0
1, 0
1, 0
1, 0
2, 0
2, 0
1, 0
1, 0
1, 0
1, 0
981598, 428027
2, 0
1, 0
733900, 243370
2, 0
1, 0
1, 0
1, 0
1, 0
747514, 237919
1, 0
2, 0
1, 0
825673, 361976
902180, 341283
557866, 156871
2, 0
2, 0
1079215, 469714
982447, 386741
1079647, 509430
1015726, 412851
1153943, 584698
1, 0
1059825, 461020
1, 0
1, 0
2, 0
758251, 331297
2, 0
983500, 383611
1, 0
2, 0
1, 0
1152635, 561621
786817, 353100
1, 0
1, 0
2, 0
2, 0
1, 0
1057418, 555460
2, 0
1, 0
1, 0
1, 0
2, 0
1, 0
2, 0
1062283, 432029
1, 0
1, 0
1, 0
1, 0
1, 0
1, 0
1, 0
869461, 373583
901557, 329805
2, 0
859703, 387471
946879, 377080
2, 0
838836, 368482
1, 0
1, 0
1, 0
913478, 395524
1, 0
1, 0
1, 0
965806, 353819
1, 0
1, 0
788690, 262289
1, 0
2, 0
794687, 323158
757982, 308662
2, 0
1, 0
1, 0
1, 0
845181, 358024
1, 0
1, 0
832374, 354646
1, 0
859327, 377945
1, 0
1, 0
1, 0
1, 0
1, 0
950085, 450927
1, 0
807837, 282132
1, 0
1, 0
1, 0
1, 0
611521, 198842
1, 0
1017446, 416976
1, 0
844833, 362769
843259, 374150
1, 0
2, 0
2, 0
1, 0
1, 0
2, 0
1, 0
1, 0
2, 0
1, 0
2, 0
1, 0
1, 0
2, 0
828546, 346716
2, 0
2, 0
2, 0
2, 0
853241, 337845
2, 0
1, 0
811664, 317451
972039, 442972
1, 0
2, 0
1, 0
991626, 456741
1009911, 406457
2, 0
1, 0
1, 0
1, 0
1, 0
723511, 300919
1, 0
2, 0
733515, 310222
1, 0
1, 0
2, 0
1, 0
911428, 327894
1076891, 512444
857617, 364309
994562, 405753
1, 0
1, 0
2, 0
790131, 323822
718104, 308325
816063, 327198
2, 0
1, 0
1, 0
1, 0
1, 0
1102633, 564001
2, 0
2, 0
1, 0
1, 0
2, 0
1, 0
806134, 336470
1017726, 465844
1, 0
1091941, 557529
2, 0
2, 0
1, 0
1, 0
808170, 354228
1, 0
2, 0
1, 0
1, 0
1, 0
1, 0
1, 0
856393, 393209
777543, 306518
1, 0
1, 0
1, 0
1, 0
1042754, 564439
581587, 168921
938457, 373378
1, 0
1, 0
810048, 342781
1, 0
1, 0
2, 0
2, 0
2, 0
2, 0
646544, 228495
1, 0
1, 0
1, 0
1, 0
1, 0
541743, 201543
1, 0
1, 0
1, 0
1, 0
2, 0
1, 0
1, 0
1, 0
1, 0
1011002, 483224
1, 0
790712, 379189
1, 0
2, 0
1, 0
960043, 474814
2, 0
1, 0
743898, 296238
1033957, 539340
1, 0
837340, 325311
1, 0
2, 0
1, 0
1, 0
986325, 392741
916155, 397623
2, 0
1107363, 546418
1, 0
1027844, 429481
1095348, 545835
1, 0
1, 0
2, 0
1, 0
2, 0
1, 0
2, 0
1, 0
1, 0
2, 0
1, 0
2, 0
989287, 424305
1, 0
1, 0
1, 0
876313, 398189
2, 0
1020119, 493400
621784, 190700
1, 0
2, 0
1, 0
1, 0
883704, 387667
2, 0
885852, 345995
2, 0
1, 0
1, 0
893838, 406939
1, 0
1005854, 418676
2, 0
1, 0
935266, 354771
1, 0
1, 0
1, 0
2, 0
1, 0
803096, 197603
1, 0
1, 0
1, 0
2, 0
1, 0
2, 0
1, 0
752209, 251244
1, 0
916648, 388126
935494, 348712
2, 0
1, 0
1, 0
1, 0
965932, 421633
1, 0
1030708, 431280
985716, 425981
1, 0
2, 0
746605, 353616
1, 0
1, 0
2, 0
1, 0
847822, 321059
2, 0
1045808, 536222
1, 0
1, 0
2, 0
880681, 403866
1109265, 490542
2, 0
1, 0
795968, 271652
2, 0
1, 0
2, 0
876768, 349918
2, 0
1, 0
1, 0
1, 0
1, 0
1, 0
928145, 350062
1, 0
1, 0
848550, 308670
851895, 358322
2, 0
2, 0
1, 0
932300, 348793
1, 0
1, 0
1, 0
967638, 378445
1, 0
2, 0
1, 0
2, 0
807739, 347231
1088748, 511012
881610, 377425
2, 0
850407, 406352
2, 0
898911, 460250
1, 0
997580, 452489
1, 0
2, 0
2, 0
1, 0
1006877, 403223
1, 0
2, 0
1, 0
1, 0
1, 0
1, 0
975073, 418450
2, 0
1, 0
792345, 305982
1054458, 409986
807614, 304607
1, 0
791557, 257824
1, 0
1, 0
1, 0
1, 0
939597, 437882
1, 0
1, 0
2, 0
1, 0
2, 0
1, 0
1, 0
728494, 321625
1055567, 485935
1, 0
1, 0
2, 0
2, 0
1, 0
2, 0
1, 0
583504, 204237
999378, 436605
1, 0
2, 0
2, 0
1156120, 575155
1, 0
1, 0
2, 0
1, 0
1, 0
942389, 410128
2, 0
1, 0
817476, 397500
1, 0
1, 0
1, 0
746749, 270774
867889, 349332
1, 0
1, 0
1081389, 422338
1, 0
2, 0
1, 0
858830, 378841
1, 0
1, 0
955585, 395742
1, 0
836943, 388604
1, 0
1, 0
2, 0
1105899, 522559
989182, 504438
2, 0
1, 0
837677, 339438
1, 0
1099942, 546502
1, 0
1, 0
1, 0
1, 0
1, 0
1, 0
1, 0
2, 0
1, 0
2, 0
2, 0
722454, 320891
1, 0
1, 0
1, 0
890370, 342168
1, 0
972597, 430689
1, 0
2, 0
979924, 420304
1, 0
1, 0
1012437, 447189
1, 0
1, 0
1041799, 433399
1, 0
1, 0
1, 0
938314, 370957
2, 0
1, 0
1, 0
1, 0
799966, 342966
1, 0
2, 0
1, 0
1, 0
1, 0
841845, 388857
1, 0
955497, 393016
909016, 394349
1, 0
1, 0
1, 0
1, 0
1, 0
1010752, 416412
2, 0
742639, 215643
1, 0
1, 0
2, 0
1, 0
2, 0
793123, 315581
1, 0
1, 0
2, 0
2, 0
1, 0
1, 0
1, 0
2, 0
2, 0
1, 0
1097882, 494302
2, 0
2, 0
1, 0
2, 0
1017098, 446637
1035564, 495500
1, 0
730890, 289736
1, 0
1, 0
766104, 330231
1, 0
931676, 398724
2, 0
808348, 304854
1, 0
1, 0
2, 0
2, 0
1, 0
894720, 339167
1, 0
1, 0
2, 0
857400, 348015
2, 0
803773, 316583
960468, 396786
1, 0
2, 0
1, 0
1, 0
1, 0
1, 0
1, 0
838646, 297949
808931, 317696
1, 0
1, 0
1, 0
2, 0
998805, 409787
935751, 396319
1, 0
1, 0
924774, 337319
929832, 362544
1, 0
1, 0
1, 0
1, 0
1, 0
863722, 370704
1, 0
1, 0
932111, 378658
1, 0
2, 0
2, 0
1, 0
1, 0
1, 0
2, 0
2, 0
787481, 332729
2, 0
2, 0
1062039, 478792
904541, 414698
1, 0
2, 0
1, 0
1, 0
2, 0
1, 0
1, 0
1, 0
1, 0
1, 0
1008380, 405121
1, 0
1, 0
974632, 468312
2, 0
1, 0
2, 0
757685, 240643
1, 0
1004037, 413937
968128, 378992
2, 0
682783, 257591
1, 0
1, 0
1, 0
2, 0
869788, 421528
2, 0
1, 0
807770, 342919
725235, 219957
955194, 395647
1, 0
2, 0
715410, 349312
831780, 346311
981262, 399959
1, 0
1, 0
1, 0
1, 0
1, 0
2, 0
2, 0
964814, 411497
2, 0
1, 0
957815, 400747
1, 0
2, 0
1, 0
1106581, 540034
1, 0
1, 0
759355, 316758
1, 0
2, 0
2, 0
1, 0
1, 0
751303, 305740
1, 0
1, 0
2, 0
682784, 232703
1, 0
844676, 345723
1046485, 402598
2, 0
910992, 350818
1, 0
1, 0
908594, 400063
1, 0
2, 0
2, 0
1, 0
830851, 303447
1, 0
1, 0
986445, 413390
1, 0
1, 0
1, 0
879474, 353472
1, 0
1, 0
980743, 398420
1, 0
2, 0
1, 0
1, 0
1, 0
1, 0
1, 0
2, 0
1047067, 534642
1, 0
1, 0
1, 0
862844, 339284
952525, 373633
1, 0
1, 0
1, 0
1, 0
825356, 342366
2, 0
2, 0
1, 0
1, 0
1, 0
820481, 413393
1, 0
842540, 292850
1091878, 524119
1089915, 552549
888158, 400693
1, 0
1, 0
951266, 379251
1, 0
756279, 340470
980699, 392883
790014, 351137
1, 0
1, 0
1, 0
1, 0
2, 0
2, 0
1, 0
1, 0
1, 0
668177, 262736
957257, 411255
2, 0
1, 0
852471, 340141
1, 0
1, 0
1, 0
2, 0
1, 0
2, 0
2, 0
1, 0
1, 0
841817, 320216
2, 0
2, 0
1, 0
1, 0
1, 0
1, 0
2, 0
2, 0
860285, 345430
996354, 439199
2, 0
1, 0
1, 0
852964, 334390
1, 0
1, 0
2, 0
636418, 251471
647658, 185896
2, 0
1, 0
925099, 374904
2, 0
1, 0
1, 0
2, 0
1, 0
1, 0
1, 0
1, 0
2, 0
2, 0
1, 0
1, 0
1, 0
2, 0
1, 0
1, 0
2, 0
1, 0
1, 0
1028712, 513367
1, 0
952574, 384296
2, 0
2, 0
2, 0
1, 0
640919, 190287
853187, 337790
1048913, 441040
1, 0
2, 0
2, 0
987825, 399198
1, 0
685420, 293506
1, 0
1, 0
2, 0
1, 0
979210, 407755
2, 0
1, 0
1, 0
1, 0
1, 0
1, 0
2, 0
955823, 455291
1, 0
1, 0
1, 0
1, 0
2, 0
1, 0
1, 0
1060883, 506325
1, 0
2, 0
1, 0
957919, 457884
2, 0
1, 0
1, 0
802132, 313972
1, 0
1, 0
1020384, 465632
1, 0
1007682, 450794
1, 0
2, 0
1, 0
964456, 405731
2, 0
964265, 485351
913983, 315188
836856, 337342
2, 0
1092437, 455159
1, 0
1012656, 438112
1163058, 596607
962427, 413745
868950, 353270
1022589, 473132
952887, 447929
1, 0
2, 0
1, 0
868444, 317923
1, 0
2, 0
2, 0
1, 0
1149634, 506597
1, 0
939413, 412551
990347, 368019
1, 0
1, 0
1, 0
2, 0
837779, 375503
1, 0
892164, 419730
1, 0
1, 0
832181, 258075
1, 0
1, 0
1, 0
1, 0
1, 0
1, 0
1, 0
1, 0
2, 0
1, 0
963966, 434155
858585, 336751
1, 0
1032043, 482821
2, 0
1, 0
1, 0
1, 0
1, 0
1, 0
1, 0
1, 0
1, 0
904234, 356934
2, 0
1, 0
2, 0
1, 0
2, 0
2, 0
2, 0
1, 0
713184, 242704
1, 0
1, 0
1, 0
1, 0
796871, 330182
1069908, 512430
860791, 447928
932761, 376916
878516, 345869
1, 0
1012106, 394767
2, 0
729144, 232192
947915, 413115
954622, 386536
904544, 337105
1, 0
1, 0
1, 0
1, 0
1, 0
1, 0
1, 0
2, 0
1, 0
1, 0
1, 0
2, 0
876802, 400930
2, 0
1, 0
1, 0
976036, 413757
702189, 226684
1012063, 485819
852961, 352829
2, 0
949567, 390346
2, 0
857281, 324806
807639, 331764
1063435, 538521
2, 0
952416, 394876
1, 0
859577, 338144
881719, 353276
1, 0
2, 0
1, 0
1, 0
830660, 355682
2, 0
1, 0
2, 0
1, 0
962974, 405330
686466, 250488
1, 0
2, 0
1, 0
981885, 404954
1, 0
1032516, 386865
1, 0
1, 0
970842, 319474
2, 0
984246, 384231
904680, 357787
906926, 362613
1, 0
932549, 444302
889145, 343603
1, 0
820454, 330477
2, 0
910758, 401418
1, 0
1, 0
1, 0
1, 0
1, 0
1, 0
1, 0
2, 0
798152, 356931
1, 0
1, 0
2, 0
972520, 386540
838303, 226521
1, 0
1, 0
1, 0
1, 0
1, 0
1, 0
2, 0
884157, 427482
1, 0
2, 0
1, 0
765714, 303558
1, 0
1, 0
1, 0
1, 0
2, 0
1022451, 387123
711940, 277058
2, 0
913706, 371222
1, 0
2, 0
1242945, 632268
733824, 239669
896549, 327624
1113094, 573136
1, 0
1, 0
718210, 334773
676672, 202963
727084, 309180
2, 0
1, 0
1, 0
1, 0
1, 0
2, 0
2, 0
949463, 414260
1, 0
1, 0
1, 0
1, 0
736174, 251312
2, 0
1, 0
784507, 364560
2, 0
2, 0
1, 0
785747, 339758
1051558, 405292
1, 0
841874, 312451
2, 0
1, 0
1, 0
905552, 386187
907570, 368205
1, 0
1, 0
1, 0
651549, 219961
2, 0
1, 0
1, 0
1, 0
818448, 305464
644076, 199201
2, 0
2, 0
1, 0
2, 0
1, 0
742279, 305020
1, 0
964073, 424105
1, 0
987183, 393235
894607, 339550
1, 0
847128, 371109
1, 0
1, 0
2, 0
1, 0
1131286, 587533
2, 0
1, 0
1, 0
1, 0
2, 0
1, 0
1, 0
2, 0
1, 0
1, 0
1, 0
1, 0
828096, 298723
1, 0
1, 0
1, 0
564739, 161339
917204, 443488
1, 0
1, 0
1, 0
1, 0
1, 0
1, 0
934773, 401337
1070852, 574698
2, 0
2, 0
2, 0
956128, 392292
1, 0
1, 0
1, 0
2, 0
1, 0
2, 0
2, 0
678502, 246532
1130761, 568098
1, 0
1, 0
779174, 309032
907565, 392144
2, 0
1, 0
1, 0
791343, 341978
832572, 372898
2, 0
879894, 368734
1, 0
860450, 412653
2, 0
988990, 388639
913722, 433733
1, 0
1071171, 537488
605401, 248365
836090, 346793
1, 0
809108, 349576
555481, 206374
1, 0
1, 0
821642, 375360
856460, 363896
1, 0
1, 0
2, 0
974207, 433695
912798, 393287
2, 0
948493, 386677
1, 0
1, 0
747148, 263950
1, 0
2, 0
777033, 327434
2, 0
2, 0
1, 0
1, 0
665898, 192566
950124, 475142
686700, 201296
2, 0
2, 0
1, 0
2, 0
2, 0
863504, 344625
2, 0
878305, 285114
792218, 237164
1, 0
2, 0
882747, 353688
1, 0
1, 0
1, 0
886719, 370576
1, 0
839624, 399130
1, 0
2, 0
2, 0
2, 0
791997, 317343
1, 0
1, 0
1, 0
2, 0
888354, 397839
1, 0
1, 0
1, 0
1, 0
1, 0
856799, 333001
897524, 376664
1, 0
2, 0
989722, 413158
1, 0
1, 0
1, 0
2, 0
1, 0
2, 0
700864, 208319
2, 0
1, 0
1, 0
893148, 381715
1, 0
916570, 352623
885802, 346002
1, 0
1, 0
2, 0
1, 0
555783, 170831
2, 0
1022361, 502087
1, 0
1, 0
2, 0
987163, 420414
2, 0
1, 0
1, 0
2, 0
1, 0
734228, 292019
823361, 380243
803815, 377069
892134, 336763
1, 0
971117, 402533
2, 0
970658, 452396
1, 0
1, 0
1094870, 501198
1067359, 554722
634900, 180544
2, 0
1013782, 498055
1, 0
1078056, 522669
1, 0
2, 0
1, 0
1, 0
763226, 295085
2, 0
1, 0
1030574, 389015
983919, 467417
1, 0
1, 0
2, 0
1045577, 466983
911247, 365621
1, 0
778086, 275894
2, 0
2, 0
2, 0
935670, 364186
2, 0
1, 0
1, 0
901215, 369384
1, 0
982673, 430226
1, 0
1, 0
1, 0
761108, 323258
888605, 342701
894753, 384776
1, 0
995903, 373313
837217, 232707
1, 0
947844, 370163
1, 0
2, 0
2, 0
960038, 384023
1045584, 505524
836123, 307080
1, 0
852101, 345930
1, 0
1, 0
1027079, 477284
1, 0
1, 0
1, 0
1, 0
933300, 321362
2, 0
1, 0
1, 0
1, 0
1, 0
2, 0
910275, 366251
2, 0
882956, 354509
1, 0
1, 0
1, 0
1, 0
2, 0
1, 0
859435, 325254
870042, 322520
609339, 175680
1, 0
1, 0
954694, 405149
2, 0
1, 0
851922, 286186
2, 0
1, 0
2, 0
1, 0
2, 0
2, 0
707119, 242937
1, 0
1, 0
2, 0
1, 0
1, 0
1, 0
578517, 181264
1, 0
2, 0
658292, 268960
1, 0
2, 0
2, 0
968537, 448255
1, 0
1, 0
907105, 400539
1, 0
1, 0
1, 0
2, 0
1, 0
1, 0
873086, 391785
1, 0
2, 0
1, 0
839310, 308593
1, 0
2, 0
1, 0
717350, 230231
965684, 407096
1, 0
1, 0
2, 0
2, 0
1, 0
1, 0
941825, 362494
1019133, 473399
1, 0
1, 0
870317, 370575
784299, 353972
1015664, 436632
1, 0
2, 0
744593, 282770
2, 0
882824, 365410
899609, 336677
957489, 393172
2, 0
1, 0
566343, 218502
2, 0
766720, 316789
1, 0
1, 0
2, 0
1, 0
2, 0
2, 0
722912, 291903
1, 0
1, 0
1, 0
2, 0
721037, 222085
1, 0
1, 0
1, 0
1, 0
1, 0
963508, 373615
1, 0
855439, 398310
1, 0
2, 0
1, 0
1, 0
2, 0
2, 0
1, 0
1, 0
1, 0
2, 0
2, 0
761056, 321508
1, 0
1065018, 497175
948245, 376142
1, 0
1, 0
1, 0
1, 0
2, 0
957283, 358421
766029, 331834
2, 0
1, 0
991380, 385702
1, 0
907457, 443284
801889, 281319
1, 0
1, 0
863027, 302608
898860, 398863
854774, 357061
1, 0
2, 0
1, 0
930908, 416630
1, 0
1, 0
1, 0
1, 0
1046365, 471091
1, 0
1, 0
1046895, 462876
802945, 302811
1, 0
2, 0
1, 0
1, 0
1, 0
1, 0
1, 0
1, 0
1, 0
1, 0
2, 0
668700, 158609
1, 0
1, 0
1, 0
1172006, 581987
2, 0
1, 0
1, 0
2, 0
889842, 323657
2, 0
1, 0
1, 0
2, 0
2, 0
974543, 418969
883980, 393843
757784, 311766
1, 0
788031, 341865
1, 0
1, 0
2, 0
2, 0
1, 0
900958, 380740
776038, 272744
1, 0
1, 0
2, 0
2, 0
2, 0
1, 0
1, 0
1, 0
2, 0
1, 0
871306, 529747
1, 0
1, 0
1, 0
2, 0
1, 0
604475, 185693
1171534, 573596
1, 0
2, 0
1, 0
1, 0
1, 0
969953, 367151
1, 0
800086, 331284
734447, 321679
1, 0
1, 0
1, 0
1055950, 482323
1, 0
2, 0
2, 0
1, 0
2, 0
1, 0
1, 0
846297, 338840
941169, 390846
821354, 281034
933385, 401472
782259, 316895
1, 0
1, 0
735735, 257964
1, 0
1, 0
1, 0
1, 0
1, 0
2, 0
2, 0
842329, 331980
730809, 303560
1, 0
940754, 408873
1114944, 507587
1, 0
1, 0
1, 0
1, 0
1, 0
2, 0
700409, 200395
803489, 328985
861404, 323553
1, 0
2, 0
931538, 420717
874836, 361145
792572, 285538
1, 0
2, 0
1, 0
1, 0
821811, 342586
1, 0
807417, 307899
966591, 440400
1, 0
1, 0
2, 0
1122115, 546892
962034, 395785
2, 0
1, 0
1, 0
1, 0
800379, 345098
947619, 377817
1, 0
1168182, 547933
1007552, 391523
1, 0
1086397, 586817
2, 0
1, 0
934009, 336075
1, 0
1014814, 397670
1, 0
1, 0
1, 0
1, 0
1, 0
1, 0
873489, 268145
1056952, 391896
2, 0
739021, 227339
2, 0
771305, 319326
1, 0
2, 0
1, 0
938195, 389852
2, 0
828146, 351441
1, 0
1, 0
1, 0
1, 0
2, 0
1095815, 572412
2, 0
2, 0
992836, 418938
795573, 319661
1, 0
2, 0
1, 0
1, 0
1, 0
722887, 287701
1, 0
1, 0
1, 0
2, 0
2, 0
900087, 286160
2, 0
2, 0
2, 0
884043, 387058
2, 0
1, 0
823369, 296930
1, 0
2, 0
1, 0
851276, 300747
977857, 343659
910590, 381959
1, 0
2, 0
875898, 324419
1, 0
1, 0
1, 0
2, 0
581838, 183555
2, 0
2, 0
928018, 316380
2, 0
930021, 412832
1, 0
1, 0
1, 0
989121, 390611
960334, 411549
1, 0
840464, 369328
731510, 304688
1, 0
1, 0
902192, 314934
1, 0
1, 0
1, 0
847699, 324499
1, 0
2, 0
1, 0
1, 0
926679, 359552
845775, 325603
1, 0
697356, 190940
2, 0
1, 0
1, 0
866073, 366543
1, 0
1, 0
839824, 316669
1, 0
1, 0
2, 0
2, 0
1, 0
778641, 329980
2, 0
916703, 374629
1, 0
1, 0
704172, 314446
1, 0
1, 0
878243, 409327
969764, 507139
750581, 354310
1, 0
1, 0
1, 0
1, 0
743663, 305926
931865, 412146
2, 0
1015015, 423453
1, 0
2, 0
921030, 330939
1, 0
1, 0
1, 0
1, 0
1090740, 550089
1, 0
608952, 194274
1, 0
864298, 285597
703946, 310648
1, 0
835806, 298871
1, 0
1, 0
1, 0
1019208, 455894
1, 0
2, 0
1, 0
2, 0
2, 0
1034134, 446279
986759, 411479
963568, 421682
887283, 389996
1, 0
2, 0
1, 0
1, 0
1, 0
2, 0
879357, 374792
2, 0
1, 0
1051998, 465301
1137595, 518207
801496, 321982
793151, 308071
952278, 420674
1, 0
1, 0
2, 0
1, 0
2, 0
2, 0
2, 0
2, 0
1117954, 534187
1, 0
1, 0
1, 0
2, 0
772939, 334874
1, 0
2, 0
1, 0
1, 0
772927, 313648
2, 0
1, 0
861563, 370410
2, 0
1, 0
1, 0
1009631, 438679
1, 0
1, 0
1, 0
965288, 397475
1, 0
2, 0
2, 0
903459, 410880
2, 0
952186, 370604
1, 0
701835, 214812
1, 0
880818, 363641
1, 0
2, 0
2, 0
2, 0
2, 0
1, 0
1, 0
1, 0
730933, 288545
1, 0
995340, 402808
955881, 370106
2, 0
1, 0
1, 0
1, 0
1, 0
1, 0
1092973, 559736
1, 0
626162, 222370
782400, 270912
1015093, 441607
2, 0
1, 0
895977, 368461
1, 0
1, 0
842406, 331161
992613, 404153
1087994, 492511
1154388, 539657
2, 0
1055270, 445371
1, 0
797932, 297712
1, 0
1, 0
1, 0
1049753, 457673
1, 0
1, 0
1, 0
1, 0
2, 0
1047749, 480662
1, 0
1, 0
818210, 375282
1, 0
2, 0
924040, 357391
1018163, 413028
1, 0
982453, 414464
1, 0
2, 0
1, 0
1, 0
951913, 381853
785279, 340573
833608, 294665
1, 0
875467, 387779
1, 0
895103, 375636
980425, 435553
2, 0
1, 0
2, 0
975246, 390517
1, 0
1, 0
847374, 345116
1, 0
2, 0
1, 0
1, 0
1, 0
875230, 321660
875121, 403750
912513, 382404
860878, 360295
1, 0
1, 0
1, 0
877126, 348697
911198, 311524
755921, 303378
1, 0
2, 0
1, 0
1, 0
812788, 337686
1, 0
2, 0
859629, 370251
1, 0
1, 0
1, 0
899219, 367477
952383, 342897
919699, 395225
865966, 332092
2, 0
1, 0
2, 0
850755, 310717
776684, 255548
1, 0
1, 0
1, 0
1, 0
927825, 420911
1, 0
2, 0
1031073, 529373
1, 0
1, 0
1, 0
833601, 406427
1, 0
857452, 395920
877340, 362112
1054405, 422906
1, 0
1, 0
1, 0
2, 0
1, 0
820808, 368864
1, 0
1, 0
664256, 201379
689428, 262677
1, 0
2, 0
901244, 399914
1, 0
1, 0
609949, 249441
2, 0
948465, 335619
1, 0
1, 0
1, 0
2, 0
1, 0
2, 0
2, 0
1, 0
2, 0
1, 0
2, 0
1, 0
866840, 343266
1, 0
1, 0
1, 0
846428, 301999
792053, 356750
1, 0
1, 0
985347, 409498
983100, 384599
2, 0
2, 0
1018354, 434459
1, 0
1023722, 410875
1, 0
1, 0
1, 0
1002346, 427169
1054478, 514769
661121, 166494
2, 0
752507, 322524
940032, 392094
724403, 304443
2, 0
1, 0
815778, 313622
891972, 342115
1, 0
1, 0
2, 0
929032, 361641
845349, 328172
2, 0
828266, 333120
2, 0
2, 0
2, 0
1, 0
753064, 339254
1, 0
1, 0
1, 0
1, 0
911718, 362751
1, 0
1, 0
874159, 346199
1, 0
972561, 431645
848877, 323810
1, 0
911979, 317147
1, 0
1, 0
1, 0
911614, 366941
2, 0
1, 0
1, 0
866413, 343053
1, 0
1, 0
1, 0
1, 0
2, 0
857194, 329212
832059, 329715
1, 0
1057877, 469450
1, 0
1, 0
1, 0
1, 0
1, 0
2, 0
1, 0
761866, 321218
2, 0
1073426, 515083
1010042, 459033
1, 0
1, 0
1, 0
1, 0
2, 0
1, 0
1, 0
977055, 398405
853488, 394963
1, 0
750983, 286932
937020, 404665
1, 0
809428, 346330
653969, 212618
996087, 364151
2, 0
1, 0
1, 0
1, 0
1, 0
806163, 253113
1, 0
1096761, 444480
973735, 429934
1, 0
915544, 387663
1, 0
622844, 196969
1, 0
2, 0
2, 0
1, 0
1, 0
855603, 325017
860124, 349899
1, 0
1, 0
1, 0
2, 0
1, 0
1, 0
1, 0
1, 0
1, 0
1, 0
903013, 361678
1, 0
2, 0
1, 0
2, 0
2, 0
1, 0
837381, 343973
905655, 435818
1, 0
1, 0
1, 0
895143, 388509
968467, 499540
1, 0
1, 0
2, 0
631192, 205058
994327, 542250
686736, 241107
2, 0
864608, 405419
912363, 337842
1, 0
1, 0
2, 0
1, 0
1104727, 556034
1, 0
1, 0
2, 0
1, 0
2, 0
1, 0
1, 0
781804, 296944
960429, 373759
1, 0
1, 0
1, 0
1, 0
2, 0
2, 0
982181, 403829
1, 0
955790, 418796
2, 0
851438, 334635
1, 0
848394, 401118
1, 0
885037, 390642
1, 0
817332, 244564
1, 0
1, 0
2, 0
1, 0
874970, 392693
1, 0
856481, 287429
655882, 278981
940253, 400235
2, 0
2, 0
1, 0
1, 0
1, 0
1, 0
1, 0
876856, 323916
1, 0
1, 0
1, 0
890952, 348995
2, 0
1, 0
867016, 335404
870350, 364471
1034992, 500180
1, 0
1, 0
1, 0
821670, 347071
1, 0
2, 0
2, 0
1, 0
2, 0
2, 0
1, 0
2, 0
1, 0
770824, 335976
1, 0
1, 0
911117, 363632
1, 0
2, 0
1, 0
2, 0
847741, 356307
936537, 431988
2, 0
1, 0
1, 0
1, 0
2, 0
2, 0
2, 0
1, 0
1, 0
1, 0
932316, 378071
2, 0
2, 0
606895, 201461
1, 0
898149, 388404
1, 0
2, 0
1, 0
1, 0
2, 0
1, 0
2, 0
1, 0
1, 0
1, 0
1, 0
1, 0
2, 0
2, 0
943687, 454030
997654, 393569
1, 0
1, 0
2, 0
994912, 411957
2, 0
1, 0
1, 0
835864, 390360
2, 0
991199, 449153
1041344, 553591
1, 0
1, 0
1128336, 583755
1, 0
842862, 334086
1, 0
963173, 386475
1, 0
1141485, 529246
1, 0
2, 0
1, 0
1, 0
934281, 334606
2, 0
1011454, 412707
2, 0
1, 0
2, 0
2, 0
2, 0
2, 0
982047, 438682
859714, 358057
1087046, 512134
2, 0
1, 0
1, 0
2, 0
1, 0
1, 0
2, 0
748262, 281266
1, 0
1, 0
1, 0
1, 0
1, 0
1, 0
1, 0
1, 0
1, 0
1, 0
2, 0
1, 0
1, 0
1, 0
928750, 397234
1, 0
672430, 209175
1, 0
2, 0
967731, 411459
1, 0
696107, 253593
638895, 199441
1, 0
779267, 334537
1, 0
1, 0
1, 0
1, 0
1, 0
1, 0
1, 0
1, 0
1, 0
974946, 390665
2, 0
1, 0
1020618, 433236
1, 0
2, 0
1, 0
1, 0
1, 0
1, 0
1, 0
943204, 388169
1, 0
1, 0
1, 0
758746, 266264
1, 0
1025216, 496799
1, 0
1, 0
1, 0
2, 0
750580, 284020
1, 0
800216, 365479
1, 0
1, 0
1, 0
1, 0
1, 0
1, 0
1, 0
1, 0
1, 0
1, 0
781904, 344972
1, 0
1, 0
2, 0
1, 0
1, 0
1, 0
1, 0
1073849, 537014
1, 0
1, 0
1, 0
2, 0
1, 0
1, 0
1014154, 391917
1, 0
1, 0
1, 0
2, 0
906854, 366455
1, 0
880487, 417299
857347, 384279
1, 0
932536, 377593
1, 0
1, 0
1, 0
1, 0
2, 0
1, 0
2, 0
1, 0
1, 0
979805, 402389
1, 0
676496, 287219
2, 0
947832, 389718
684170, 212808
780596, 284889

RM
Network size: 2394385
805833, 383081
2, 0
1, 0
1, 0
1, 0
1, 0
1077918, 546836
1, 0
2, 0
1, 0
749925, 343073
2, 0
1, 0
2, 0
1, 0
919699, 402589
2, 0
1, 0
1, 0
815496, 342622
1, 0
1, 0
855808, 328159
1, 0
934569, 353527
1, 0
1, 0
1, 0
761658, 249733
2, 0
2, 0
661399, 224421
1, 0
907586, 397371
1, 0
1, 0
2, 0
1, 0
798383, 371962
1, 0
818570, 341559
1, 0
660595, 174667
1, 0
922791, 368237
836051, 298342
1004623, 410137
1, 0
1, 0
2, 0
1004531, 388463
650555, 243621
1, 0
1, 0
1016781, 455388
1, 0
2, 0
1, 0
1, 0
1, 0
871926, 336782
2, 0
1, 0
1, 0
1, 0
1, 0
1, 0
830442, 299066
2, 0
673888, 248683
1, 0
887935, 301831
1, 0
1, 0
956333, 353231
1, 0
2, 0
2, 0
1, 0
1004931, 406042
902703, 354288
741361, 355544
1, 0
1, 0
1, 0
1, 0
1095579, 550307
1, 0
1, 0
1, 0
1, 0
2, 0
1, 0
1, 0
1, 0
1250694, 620630
1, 0
690451, 239674
2, 0
1, 0
1, 0
1, 0
1, 0
2, 0
1099868, 529504
2, 0
636284, 191874
956053, 446753
939405, 395642
872536, 354240
1019657, 397280
1, 0
1, 0
2, 0
1011145, 418078
1, 0
1016715, 520910
2, 0
1, 0
1, 0
1, 0
1, 0
2, 0
1, 0
792229, 321735
1, 0
2, 0
1, 0
1, 0
1, 0
2, 0
1111668, 441056
989153, 395427
2, 0
1, 0
1, 0
1, 0
1, 0
1, 0
803949, 353315
876558, 298423
913344, 390979
930636, 314274
1, 0
1, 0
1, 0
2, 0
2, 0
1, 0
1102660, 471309
1, 0
1165465, 552527
1, 0
803487, 335943
1, 0
1, 0
1, 0
1, 0
1, 0
1, 0
677168, 231810
776291, 354989
1, 0
1, 0
1, 0
2, 0
802792, 323573
1, 0
1, 0
917389, 360396
1081071, 448723
2, 0
878143, 379610
1, 0
996355, 363609
2, 0
1, 0
1, 0
2, 0
2, 0
2, 0
1, 0
1, 0
1, 0
1, 0
1, 0
978881, 406741
2, 0
779475, 192133
1027207, 487097
1, 0
772387, 291098
1, 0
818547, 302978
870269, 383365
1, 0
777839, 271757
1, 0
1, 0
1, 0
2, 0
980885, 459573
2, 0
833739, 351460
1, 0
2, 0
1, 0
1, 0
1, 0
1, 0
960670, 407566
1, 0
919948, 399927
831039, 327718
1, 0
996587, 406868
2, 0
2, 0
1, 0
1076592, 500394
1020193, 473578
883575, 381779
1, 0
1, 0
1, 0
1, 0
959881, 354084
601591, 203194
1, 0
2, 0
1023395, 401503
1, 0
1, 0
886992, 384815
1, 0
870822, 351134
966312, 447523
962985, 399154
1, 0
601219, 194849
1, 0
701629, 235060
1, 0
2, 0
847363, 351105
1, 0
1, 0
1, 0
1, 0
949363, 400737
2, 0
1045199, 460561
864763, 356869
1, 0
1, 0
1, 0
2, 0
2, 0
1, 0
1, 0
874838, 323418
682049, 216768
1, 0
1, 0
927376, 469475
1, 0
874843, 315151
1, 0
1, 0
2, 0
2, 0
1, 0
1, 0
1, 0
1, 0
778176, 306954
1, 0
2, 0
1, 0
2, 0
1, 0
1, 0
794881, 338394
2, 0
1, 0
1, 0
914757, 421026
2, 0
782389, 334738
804954, 400077
884449, 283488
905375, 426230
763543, 317052
1, 0
1, 0
952978, 421825
1, 0
1, 0
844849, 260081
1, 0
2, 0
807640, 240374
1, 0
2, 0
2, 0
648892, 193737
1, 0
2, 0
1, 0
949329, 360905
2, 0
735252, 273088
1, 0
2, 0
2, 0
1, 0
1, 0
1, 0
2, 0
1, 0
1, 0
1, 0
1, 0
1068328, 523890
1, 0
667443, 240860
1, 0
2, 0
2, 0
1, 0
1, 0
2, 0
1, 0
1, 0
1, 0
1, 0
2, 0
2, 0
1, 0
739012, 277158
1014636, 528810
2, 0
1, 0
746462, 274785
1, 0
2, 0
1, 0
863922, 323267
1047575, 425802
2, 0
1, 0
906737, 381567
778936, 267394
1, 0
580898, 197930
1023937, 404380
2, 0
1, 0
2, 0
950121, 370714
899646, 320088
1, 0
1, 0
2, 0
1, 0
1, 0
1, 0
2, 0
1101665, 501519
997140, 420003
724971, 267375
1, 0
1, 0
1, 0
1, 0
965937, 429492
867554, 367735
2, 0
1, 0
1107086, 461607
1, 0
950134, 317828
817369, 310091
1, 0
2, 0
2, 0
844617, 320374
980428, 461302
1, 0
2, 0
1, 0
1, 0
1, 0
1, 0
2, 0
1, 0
2, 0
1, 0
1, 0
2, 0
1, 0
1, 0
733345, 307803
1, 0
1, 0
1, 0
1, 0
990735, 363358
2, 0
2, 0
2, 0
858721, 283753
1, 0
2, 0
994004, 497058
1039496, 405281
1000134, 426134
942589, 407595
1, 0
864144, 363879
1, 0
2, 0
2, 0
963903, 388907
1, 0
1, 0
1, 0
2, 0
1, 0
1, 0
1181988, 560506
730995, 291822
2, 0
989969, 415181
1, 0
1, 0
748719, 282658
1, 0
904729, 365787
1105542, 575531
1, 0
2, 0
977200, 378391
1063703, 511411
1, 0
909058, 392556
2, 0
2, 0
1030156, 444251
1, 0
854729, 377838
2, 0
1, 0
2, 0
1, 0
1, 0
1, 0
844011, 329276
1, 0
1, 0
1, 0
1, 0
1, 0
1, 0
851812, 333168
861836, 300453
1, 0
1, 0
910619, 339617
1, 0
1, 0
1, 0
1, 0
1079861, 551528
2, 0
2, 0
1, 0
1, 0
2, 0
688407, 276134
1, 0
856221, 373259
1038968, 465152
2, 0
1, 0
2, 0
1014129, 444280
990194, 400009
2, 0
1, 0
852595, 337106
1025071, 451475
2, 0
2, 0
1, 0
915021, 412490
843804, 361664
941160, 434239
1, 0
1, 0
2, 0
1, 0
886097, 331469
1, 0
1, 0
706630, 263603
870469, 387266
986599, 438684
2, 0
702929, 217486
2, 0
2, 0
2, 0
2, 0
1, 0
1, 0
850471, 323849
1, 0
2, 0
1, 0
1, 0
1037955, 444566
1246107, 596586
1, 0
1, 0
1, 0
1, 0
1, 0
1, 0
2, 0
1008975, 428809
2, 0
759739, 212877
921238, 359561
1, 0
836939, 351969
886136, 350117
810813, 342129
2, 0
1, 0
2, 0
1, 0
1, 0
833631, 326599
2, 0
1, 0
1, 0
1, 0
1, 0
1, 0
606867, 202443
1, 0
1, 0
1, 0
690772, 274745
2, 0
1005753, 483683
854187, 358439
1, 0
1, 0
924210, 294474
1021580, 458097
1, 0
731380, 236429
2, 0
1, 0
1159333, 565279
1, 0
1, 0
2, 0
767881, 295915
2, 0
2, 0
1, 0
1, 0
989283, 467727
827490, 363042
870409, 323694
1, 0
1, 0
1, 0
866861, 330946
1, 0
1, 0
1, 0
1, 0
974407, 432972
1179359, 594363
855112, 357824
736619, 275921
1, 0
926586, 377636
2, 0
783537, 268984
2, 0
1, 0
1, 0
847603, 331151
1, 0
1, 0
2, 0
794024, 289350
2, 0
1, 0
522287, 154355
1009800, 369317
914235, 338324
2, 0
2, 0
1, 0
1, 0
1, 0
835459, 330113
2, 0
802879, 335014
657931, 286459
2, 0
843895, 315642
766101, 263213
1, 0
922833, 403334
1, 0
2, 0
1, 0
1, 0
2, 0
1, 0
2, 0
2, 0
1, 0
1001527, 427821
904869, 386961
795615, 318712
1, 0
1, 0
1, 0
2, 0
2, 0
860803, 348635
1, 0
766337, 412290
2, 0
1, 0
922598, 332122
2, 0
1, 0
1, 0
2, 0
1, 0
1, 0
2, 0
2, 0
1, 0
1, 0
835292, 350961
1, 0
2, 0
988088, 401771
1, 0
948373, 431493
1, 0
1, 0
1, 0
1, 0
1, 0
1, 0
1, 0
1, 0
2, 0
766259, 330735
2, 0
812090, 226239
910005, 473303
841134, 335358
588048, 196771
841015, 338834
745819, 214029
1, 0
826083, 277188
1, 0
644989, 200003
1, 0
1, 0
1, 0
1, 0
1, 0
937863, 409926
1, 0
1, 0
829608, 323016
1, 0
1, 0
2, 0
2, 0
1, 0
1006931, 408460
2, 0
2, 0
1, 0
834924, 232021
2, 0
2, 0
1025735, 387232
1, 0
1, 0
1, 0
1, 0
1, 0
2, 0
2, 0
2, 0
711536, 223646
2, 0
2, 0
1, 0
2, 0
1258450, 591928
841754, 300041
2, 0
1, 0
1, 0
1090987, 572000
1065198, 526741
1, 0
771533, 295582
1, 0
2, 0
1, 0
1, 0
1, 0
1, 0
1, 0
774774, 326403
2, 0
817094, 323810
1, 0
2, 0
2, 0
942543, 371043
1, 0
1, 0
1, 0
1, 0
2, 0
1, 0
1, 0
1094593, 535065
1, 0
2, 0
916353, 360139
2, 0
801053, 388460
1, 0
1, 0
1, 0
1, 0
1, 0
1, 0
1, 0
2, 0
1, 0
1, 0
1, 0
1, 0
1, 0
1, 0
1, 0
2, 0
1, 0
1, 0
1, 0
1031771, 493166
2, 0
1, 0
1103532, 451916
1, 0
2, 0
1, 0
1, 0
1, 0
788757, 358229
2, 0
2, 0
1, 0
2, 0
1, 0
1, 0
2, 0
1, 0
1, 0
624297, 223647
1, 0
1, 0
1, 0
1, 0
2, 0
960963, 397025
783304, 324676
800552, 295065
1, 0
1, 0
1, 0
908264, 376867
2, 0
1, 0
1, 0
1, 0
1, 0
838541, 377721
1, 0
745344, 247436
792228, 322316
1, 0
1, 0
1, 0
1, 0
1, 0
764402, 320836
1, 0
1, 0
1, 0
1, 0
1, 0
1, 0
2, 0
2, 0
901772, 381825
888261, 381423
868472, 371797
1, 0
1, 0
896201, 391072
2, 0
1, 0
1, 0
1, 0
1046363, 488091
2, 0
1, 0
1, 0
1, 0
1, 0
1, 0
1, 0
2, 0
884222, 364242
2, 0
1, 0
1, 0
1018213, 458221
710194, 221726
894474, 340403
1, 0
2, 0
1, 0
1, 0
701123, 259862
1, 0
2, 0
998633, 385863
1, 0
790629, 273723
1, 0
2, 0
1, 0
811792, 382600
904413, 361723
1, 0
933801, 329771
2, 0
1156735, 524697
641765, 225650
1, 0
1, 0
2, 0
1, 0
1, 0
1, 0
2, 0
1040557, 508024
1, 0
1, 0
941246, 488394
866649, 371844
1, 0
1, 0
2, 0
746781, 228225
1, 0
655563, 239388
1, 0
958266, 390477
832685, 335021
895848, 352296
852384, 310998
1, 0
1, 0
2, 0
1, 0
1, 0
874912, 316009
1, 0
2, 0
1, 0
1, 0
1, 0
797409, 337116
2, 0
1, 0
910775, 381203
1, 0
1, 0
2, 0
2, 0
2, 0
1, 0
760339, 305577
2, 0
1, 0
907441, 437859
1, 0
1, 0
2, 0
962837, 397988
2, 0
1, 0
1, 0
884114, 345611
1, 0
1, 0
1, 0
1, 0
1018333, 333356
832226, 342184
847860, 335597
1, 0
990709, 505783
923686, 412156
802218, 281722
1, 0
860578, 338927
2, 0
768999, 325076
1, 0
1, 0
1, 0
759271, 308005
746366, 319014
2, 0
975652, 454048
647067, 205801
1, 0
1, 0
885383, 282104
1, 0
1, 0
885896, 421725
1, 0
2, 0
725570, 215332
2, 0
2, 0
1, 0
1, 0
773121, 330174
2, 0
1, 0
685212, 220110
1, 0
796115, 348708
1, 0
2, 0
1, 0
2, 0
768426, 297279
1, 0
1, 0
2, 0
2, 0
1, 0
2, 0
2, 0
2, 0
1, 0
2, 0
2, 0
2, 0
1000510, 494879
1, 0
2, 0
1, 0
1072221, 435475
2, 0
2, 0
798623, 290101
1, 0
912133, 358384
1, 0
838533, 299774
2, 0
837061, 365209
1, 0
1077621, 547009
1, 0
971113, 374429
1, 0
1, 0
679946, 212374
1, 0
1, 0
859743, 371190
937951, 403792
1049773, 433940
1, 0
1, 0
1, 0
1, 0
1, 0
1, 0
1, 0
795887, 341180
1021399, 472720
1049495, 427723
894910, 295305
813992, 304376
1, 0
2, 0
1, 0
1, 0
2, 0
1, 0
1, 0
2, 0
1, 0
1, 0
1, 0
2, 0
1, 0
1, 0
783281, 257084
1, 0
1, 0
2, 0
1, 0
1, 0
1, 0
1, 0
880887, 336769
1, 0
1, 0
1, 0
2, 0
944435, 455951
1, 0
855700, 308252
2, 0
1, 0
1, 0
803595, 311066
1011066, 456170
1026492, 492587
1, 0
1, 0
866175, 372153
1, 0
2, 0
1172043, 544496
1, 0
875236, 372514
806644, 302061
1, 0
1, 0
2, 0
845712, 362559
1, 0
1, 0
884405, 354824
1, 0
2, 0
1, 0
874713, 334661
2, 0
1, 0
1, 0
2, 0
1, 0
1, 0
790191, 334832
1, 0
1, 0
783353, 319840
1, 0
1, 0
1, 0
1, 0
1, 0
2, 0
1, 0
935583, 397538
1, 0
1, 0
812798, 307866
584703, 160383
2, 0
1, 0
2, 0
1192885, 589778
934685, 458671
2, 0
1, 0
1130162, 493783
1089086, 443284
1, 0
820658, 326860
842637, 339585
1, 0
1, 0
1, 0
2, 0
2, 0
1, 0
2, 0
1, 0
1, 0
877481, 377987
1, 0
1, 0
908941, 341460
1, 0
873311, 362229
2, 0
895137, 335876
2, 0
1, 0
1, 0
823900, 320787
1, 0
1, 0
2, 0
773504, 311227
1, 0
1, 0
1, 0
1050136, 452981
1, 0
1, 0
1046873, 473668
1, 0
2, 0
1, 0
1, 0
868077, 340744
1, 0
1, 0
2, 0
2, 0
1, 0
1, 0
2, 0
855065, 347888
2, 0
903096, 350241
1006293, 384986
2, 0
2, 0
1, 0
1, 0
1, 0
936336, 401435
1, 0
1, 0
878560, 410537
954729, 375164
817123, 362284
2, 0
1024502, 503805
1042461, 392762
1, 0
1010081, 449443
2, 0
723370, 319560
1100889, 558997
2, 0
1, 0
1, 0
1030568, 548131
1, 0
1, 0
998522, 396138
909837, 402219
941971, 463687
1, 0
1, 0
2, 0
1, 0
906340, 379280
1, 0
1233078, 558282
1, 0
1, 0
2, 0
893045, 361041
1003657, 465336
2, 0
1, 0
1, 0
1, 0
1, 0
1, 0
1, 0
880663, 353260
1, 0
875229, 353245
1042356, 468164
874431, 377073
1, 0
2, 0
2, 0
796759, 245300
2, 0
1, 0
1, 0
2, 0
1, 0
1, 0
855512, 302269
1, 0
1, 0
1, 0
1, 0
1, 0
980853, 461485
2, 0
830546, 347632
2, 0
1, 0
2, 0
1001188, 433784
2, 0
960514, 417806
1, 0
2, 0
2, 0
1, 0
896784, 392255
1, 0
1, 0
1, 0
1, 0
1, 0
847506, 407538
1, 0
1, 0
1175991, 634888
636957, 237966
2, 0
1, 0
1, 0
1, 0
1, 0
1, 0
1, 0
845330, 347523
1, 0
1, 0
1, 0
1, 0
2, 0
1, 0
1, 0
1004000, 390831
1, 0
1, 0
1, 0
2, 0
2, 0
1, 0
631610, 194132
731473, 277222
1, 0
2, 0
2, 0
1, 0
2, 0
2, 0
1, 0
2, 0
923333, 462110
760806, 339817
1, 0
594236, 205839
813643, 281825
1, 0
1, 0
1229383, 605507
1, 0
1, 0
815788, 357926
1242148, 599285
798907, 341461
2, 0
929573, 377968
922225, 340018
890841, 413979
1, 0
1, 0
1, 0
1, 0
1, 0
870192, 371716
2, 0
2, 0
1, 0
2, 0
955430, 366981
2, 0
2, 0
1, 0
2, 0
1, 0
1, 0
2, 0
1, 0
862366, 378434
922395, 386602
876035, 317152
1, 0
1, 0
2, 0
1, 0
802808, 275979
1, 0
2, 0
926937, 389477
1, 0
924678, 354303
659835, 225750
1, 0
1, 0
618777, 205011
2, 0
795109, 315645
1, 0
813021, 381752
1, 0
2, 0
1003295, 415687
940658, 368696
976391, 376559
1, 0
1, 0
2, 0
897913, 379431
1, 0
764614, 305695
1, 0
2, 0
914704, 371281
1, 0
2, 0
1, 0
1, 0
854774, 319575
861003, 355525
1, 0
2, 0
2, 0
2, 0
1, 0
775602, 331066
1, 0
1, 0
1, 0
2, 0
1, 0
925255, 395132
2, 0
1, 0
867116, 380788
1, 0
2, 0
815128, 335050
848185, 312568
953887, 335423
814585, 360901
2, 0
811053, 305868
1, 0
1, 0
1, 0
1, 0
1, 0
1, 0
2, 0
1005301, 407192
804485, 329886
906848, 374984
2, 0
1, 0
1, 0
2, 0
1, 0
818952, 314884
834589, 380269
1, 0
1, 0
769492, 334489
1, 0
2, 0
991347, 412118
2, 0
1, 0
1, 0
1, 0
1, 0
622973, 213302
1, 0
1, 0
2, 0
1, 0
1021039, 453510
1, 0
1, 0
1, 0
1, 0
2, 0
996547, 430845
2, 0
1, 0
1, 0
963987, 430250
608375, 193351
1, 0
1, 0
1, 0
1, 0
1, 0
1, 0
1, 0
1094539, 585735
880211, 370529
849320, 308529
1, 0
2, 0
1, 0
1, 0
918060, 406280
890483, 378057
829157, 324114
1, 0
1, 0
1, 0
1, 0
1055185, 444033
1, 0
857691, 327796
582753, 206107
2, 0
1078250, 551322
2, 0
2, 0
2, 0
1, 0
1, 0
1, 0
2, 0
1, 0
1, 0
2, 0
1, 0
821065, 313971
1, 0
1, 0
1, 0
2, 0
2, 0
2, 0
1, 0
960067, 445440
1, 0
1, 0
987906, 501394
830243, 341185
1, 0
1, 0
1, 0
1, 0
832638, 336131
1078588, 552417
1, 0
823077, 339354
2, 0
939668, 449968
1, 0
1137169, 510170
899415, 335833
1, 0
1, 0
1, 0
1, 0
776050, 275172
1, 0
877808, 333120
1, 0
2, 0
773573, 272338
2, 0
1, 0
2, 0
813559, 350921
2, 0
1, 0
1, 0
1002942, 516043
2, 0
1, 0
917013, 365775
1, 0
1, 0
1, 0
1, 0
871526, 352430
1, 0
2, 0
1, 0
570622, 237358
935789, 388492
641682, 222571
934242, 388971
2, 0
2, 0
2, 0
923471, 380330
1, 0
2, 0
2, 0
1, 0
1, 0
1, 0
1, 0
1018979, 423579
1, 0
2, 0
1, 0
1, 0
2, 0
1, 0
1, 0
986361, 388722
837940, 344736
801672, 234760
1, 0
955704, 419776
727861, 346157
1079892, 386866
1014818, 427484
1, 0
807616, 326875
1, 0
1, 0
1, 0
1, 0
1, 0
785871, 366919
744039, 290306
1022427, 473097
805363, 267634
1, 0
2, 0
1, 0
810633, 316142
845314, 304125
1026074, 405237
1, 0
2, 0
1, 0
700272, 249582
2, 0
936846, 376986
1, 0
804113, 317876
1205170, 524314
2, 0
857688, 338449
1, 0
834562, 399353
1, 0
1, 0
1, 0
1, 0
1, 0
544944, 170037
875774, 336382
1, 0
1, 0
2, 0
1, 0
995487, 390116
1, 0
2, 0
2, 0
1052253, 408442
1, 0
1, 0
981238, 449576
1, 0
1, 0
2, 0
961688, 465212
1015802, 473652
2, 0
1, 0
1, 0
1, 0
2, 0
835410, 369313
732646, 236290
1, 0
2, 0
831315, 362336
2, 0
727996, 221403
2, 0
1, 0
2, 0
1, 0
2, 0
1, 0
2, 0
1, 0
1, 0
1, 0
2, 0
2, 0
1, 0
2, 0
2, 0
876363, 386749
825019, 350666
1, 0
1140610, 548246
1, 0
2, 0
1012397, 470339
799613, 375449
1, 0
1, 0
1, 0
1, 0
2, 0
1028588, 402411
1075915, 481423
2, 0
934894, 400549
1, 0
942060, 432345
2, 0
1084781, 539436
710804, 215273
995580, 404427
2, 0
847723, 355398
1, 0
2, 0
1, 0
2, 0
1, 0
1, 0
858092, 338598
1, 0
2, 0
1, 0
2, 0
2, 0
2, 0
1, 0
1, 0
855868, 324134
1, 0
1, 0
1, 0
1, 0
808196, 304532
1, 0
893848, 335412
1, 0
1, 0
2, 0
2, 0
1, 0
692135, 244315
1, 0
1, 0
1, 0
1, 0
1, 0
1058532, 469291
844192, 339112
1, 0
902764, 416494
1011433, 513348
1, 0
690548, 170273
1, 0
1, 0
2, 0
1000830, 365931
2, 0
1, 0
2, 0
1, 0
1, 0
953141, 384214
1, 0
760073, 318044
1023144, 416732
1, 0
1, 0
1, 0
2, 0
905286, 347559
2, 0
830727, 328644
666386, 277314
2, 0
1, 0
1, 0
1, 0
1, 0
2, 0
945298, 427370
1, 0
1, 0
797279, 316356
1, 0
888155, 395418
1, 0
871816, 345731
2, 0
1, 0
1, 0
1, 0
1, 0
911709, 367162
1, 0
1, 0
1162851, 537418
1, 0
1048493, 403931
927680, 445357
1, 0
1047350, 491652
1, 0
1, 0
931130, 271880
1, 0
1, 0
1, 0
870813, 264256
1, 0
1, 0
2, 0
2, 0
1, 0
1091676, 483610
1, 0
1, 0
1, 0
1, 0
1, 0
1, 0
1, 0
1239428, 605703
928619, 376195
976726, 466911
881510, 369312
618153, 222036
1, 0
1120541, 549285
1017560, 414999
1, 0
999690, 394409
881085, 358415
1, 0
1, 0
2, 0
1, 0
1, 0
1, 0
1, 0
1, 0
1, 0
1, 0
1075305, 541186
681956, 210291
945259, 403988
1078152, 468453
810953, 306618
1, 0
1, 0
1, 0
1, 0
711674, 265767
1, 0
2, 0
1023757, 455678
1, 0
1, 0
2, 0
1, 0
1, 0
1, 0
748726, 354494
910962, 298314
2, 0
801128, 247282
1278315, 625570
913103, 453423
2, 0
2, 0
1, 0
2, 0
1, 0
1, 0
1, 0
803702, 229866
856452, 340357
2, 0
1, 0
1, 0
1, 0
896874, 364616
2, 0
1, 0
1, 0
1, 0
1, 0
1, 0
819674, 310100
1, 0
1, 0
2, 0
1, 0
936903, 433688
1, 0
872993, 330003
1, 0
2, 0
2, 0
788305, 297735
795022, 324660
1, 0
883892, 410100
1, 0
1, 0
1, 0
2, 0
1098931, 519388
1, 0
791557, 348216
1081094, 421611
596670, 216055
2, 0
1, 0
1, 0
2, 0
863823, 362600
1, 0
1, 0
1, 0
1, 0
2, 0
1, 0
1, 0
1, 0
1, 0
1012223, 403682
2, 0
852773, 358305
1, 0
862645, 367687
1176215, 561851
1093397, 540533
1, 0
1, 0
2, 0
2, 0
1, 0
1, 0
1, 0
2, 0
1, 0
1, 0
716664, 224043
2, 0
582019, 197340
2, 0
969716, 377995
1, 0
1, 0
991829, 379244
923433, 365626
1047959, 431019
965423, 381427
783607, 277882
1, 0
1, 0
2, 0
2, 0
2, 0
1060800, 367986
1, 0
2, 0
2, 0
925081, 402804
2, 0
1, 0
2, 0
2, 0
1, 0
1, 0
1025656, 428632
2, 0
859648, 355228
2, 0
1, 0
956280, 418302
1, 0
877651, 397830
1, 0
1, 0
1, 0
564761, 186129
1, 0
1, 0
871238, 231315
1, 0
1, 0
1, 0
1, 0
1017513, 466500
1, 0
930187, 382319
879867, 335527
1, 0
1, 0
2, 0
1163126, 565960
1, 0
2, 0
1, 0
897664, 416902
796515, 385372
1, 0
1, 0
1, 0
1, 0
1, 0
1, 0
1, 0
2, 0
1, 0
1, 0
1, 0
929529, 419493
918672, 365281
1, 0
1, 0
965260, 461797
2, 0
2, 0
681965, 248164
2, 0
709867, 261129
1, 0
1023721, 376420
1, 0
876087, 308905
1, 0
591607, 194529
1, 0
2, 0
1, 0
1, 0
929579, 336294
1, 0
1, 0
1, 0
1, 0
813985, 242048
2, 0
1, 0
1, 0
950838, 332416
1, 0
1, 0
1, 0
751246, 317075
2, 0
1, 0

RM
Network size: 2394385
883696, 389571
833954, 337773
1, 0
1, 0
1, 0
1, 0
1, 0
1, 0
1, 0
1, 0
950938, 465911
1, 0
1, 0
2, 0
1, 0
1, 0
2, 0
2, 0
1, 0
862302, 354520
1, 0
1, 0
930102, 352341
2, 0
2, 0
1, 0
1, 0
2, 0
1, 0
1, 0
1, 0
1, 0
1, 0
1, 0
1, 0
874119, 355421
1, 0
2, 0
1, 0
904812, 373148
1, 0
1, 0
719091, 277145
1, 0
2, 0
2, 0
1, 0
2, 0
1068500, 463548
1, 0
965049, 498715
2, 0
1, 0
2, 0
934860, 344308
910156, 414070
1, 0
1, 0
916548, 360033
942319, 397171
1249500, 578259
989461, 389378
974708, 396628
709459, 324201
1, 0
1, 0
2, 0
797269, 336958
745927, 318674
2, 0
2, 0
1, 0
2, 0
818892, 350300
1, 0
2, 0
1, 0
1, 0
1, 0
2, 0
1, 0
1105893, 525877
1, 0
2, 0
1, 0
1, 0
2, 0
1, 0
1, 0
1, 0
2, 0
1, 0
2, 0
745294, 285893
2, 0
1, 0
785639, 292749
913052, 443266
1, 0
1, 0
2, 0
854145, 409267
746212, 232021
2, 0
712880, 264959
692536, 289393
1, 0
1, 0
1, 0
633648, 185570
2, 0
817319, 392266
2, 0
839987, 408773
1, 0
2, 0
2, 0
920609, 396115
1, 0
1, 0
2, 0
2, 0
1, 0
2, 0
1, 0
2, 0
925178, 386885
932586, 436793
2, 0
1, 0
1, 0
1, 0
1, 0
1, 0
696292, 241083
2, 0
1, 0
1, 0
2, 0
978997, 337077
1006463, 433370
1, 0
1, 0
762605, 331469
741828, 273972
1, 0
1, 0
807028, 335834
1, 0
1, 0
708126, 264669
1, 0
846582, 309854
763678, 288573
1, 0
2, 0
1, 0
1084900, 493603
1, 0
2, 0
987715, 398717
664764, 266896
1, 0
759471, 233164
1, 0
2, 0
841984, 384068
2, 0
1, 0
848997, 359731
2, 0
1086336, 477385
1062479, 390865
2, 0
936361, 413210
2, 0
799236, 330976
2, 0
1, 0
1000912, 511697
1, 0
1, 0
1069507, 382125
1, 0
1, 0
1, 0
1, 0
1, 0
834040, 358942
1, 0
2, 0
1111544, 502299
1, 0
1, 0
832599, 334763
1, 0
1, 0
2, 0
820463, 328274
1, 0
1, 0
715384, 194357
2, 0
1, 0
1, 0
1, 0
1, 0
1, 0
1, 0
1, 0
1, 0
1, 0
812347, 342965
798743, 331829
1, 0
1, 0
1245190, 552764
2, 0
1, 0
1, 0
1, 0
784032, 295119
2, 0
771485, 315338
2, 0
1, 0
2, 0
2, 0
1, 0
1, 0
1, 0
721911, 286230
827217, 301988
919093, 361003
1, 0
2, 0
757632, 280191
1, 0
771281, 269915
832676, 332703
1, 0
648931, 250555
937483, 431706
1, 0
961424, 323523
1, 0
1, 0
1009858, 409667
1, 0
708721, 236651
1, 0
2, 0
1, 0
1, 0
1, 0
2, 0
962212, 467833
2, 0
1189763, 553719
1, 0
1, 0
1, 0
773137, 325755
1, 0
1, 0
1, 0
1, 0
1, 0
1201283, 558154
867829, 351278
2, 0
1, 0
862091, 325083
2, 0
1, 0
2, 0
1, 0
1, 0
835360, 364690
2, 0
1, 0
1, 0
2, 0
808279, 281909
1, 0
2, 0
761678, 252932
1079545, 467438
1, 0
981440, 389647
1079302, 489868
1, 0
1, 0
1, 0
779707, 391782
1, 0
822715, 392594
1, 0
1, 0
661573, 297757
2, 0
802449, 238200
1, 0
1, 0
1, 0
829064, 339476
1, 0
2, 0
2, 0
914440, 398333
876970, 404607
2, 0
1, 0
2, 0
986205, 444226
866517, 368832
1, 0
1, 0
2, 0
1, 0
1, 0
1, 0
1, 0
888788, 358478
1, 0
1, 0
2, 0
1, 0
1094503, 511990
1, 0
1, 0
1, 0
1, 0
2, 0
1, 0
870198, 352209
2, 0
2, 0
985415, 418959
1, 0
2, 0
1, 0
2, 0
1, 0
1, 0
1, 0
815303, 310450
1, 0
2, 0
990833, 419207
1, 0
2, 0
1, 0
872486, 318003
1, 0
2, 0
1, 0
2, 0
996157, 410195
1, 0
765402, 324415
1, 0
849700, 312377
2, 0
2, 0
725656, 236484
2, 0
1, 0
1, 0
1, 0
646485, 210658
1, 0
1, 0
835262, 369424
1, 0
2, 0
831725, 339351
1, 0
2, 0
1, 0
1, 0
1, 0
2, 0
2, 0
1, 0
2, 0
1006473, 468525
1, 0
1, 0
1085336, 504180
2, 0
829414, 334244
1, 0
880430, 398500
814077, 353019
1, 0
1, 0
2, 0
754105, 233585
2, 0
2, 0
956707, 401203
1, 0
1, 0
898232, 310537
2, 0
939066, 402171
2, 0
1, 0
1, 0
1, 0
986870, 406395
1, 0
954482, 462804
1, 0
1, 0
2, 0
1027061, 515672
1, 0
1, 0
734341, 294709
639006, 207212
1, 0
2, 0
2, 0
903219, 400942
2, 0
1, 0
1, 0
1, 0
1, 0
1, 0
2, 0
1, 0
1, 0
814080, 317021
1, 0
1, 0
942701, 411966
2, 0
1, 0
951716, 338442
2, 0
1, 0
1, 0
1, 0
1, 0
2, 0
1, 0
1, 0
1, 0
593288, 203943
898802, 375275
1018257, 451802
1, 0
2, 0
949362, 377301
1, 0
835114, 343117
1, 0
893928, 346448
1, 0
899578, 376223
2, 0
1, 0
746046, 317827
1, 0
946052, 386527
789844, 355254
980480, 485585
1, 0
1, 0
757113, 243703
1, 0
912621, 396118
2, 0
1023911, 391641
1, 0
831513, 311922
1, 0
2, 0
2, 0
2, 0
1, 0
887558, 393989
1, 0
1, 0
2, 0
1, 0
624910, 234077
2, 0
831250, 358392
941877, 411768
1042616, 406233
2, 0
1, 0
1, 0
1040469, 557977
902513, 432750
2, 0
836906, 375102
2, 0
720689, 253203
1, 0
1, 0
1, 0
1, 0
1, 0
2, 0
1026503, 406364
2, 0
2, 0
1, 0
1, 0
1, 0
1, 0
1, 0
2, 0
1, 0
1, 0
1005367, 413261
697312, 221350
859392, 389377
1, 0
868681, 363943
1, 0
1055881, 494697
1, 0
1, 0
1112542, 475137
2, 0
1, 0
1, 0
1, 0
1, 0
1049779, 512675
2, 0
1, 0
990949, 446173
2, 0
809726, 348705
2, 0
799073, 272541
2, 0
1, 0
1, 0
847800, 401494
1, 0
1, 0
1, 0
2, 0
1, 0
929485, 392798
2, 0
1, 0
2, 0
1, 0
1, 0
1, 0
1, 0
1, 0
1034633, 525999
894058, 345057
1, 0
2, 0
1, 0
2, 0
2, 0
2, 0
1, 0
761305, 326015
949339, 356015
1046589, 428742
973854, 383822
1, 0
884593, 314799
1, 0
1, 0
1132430, 514408
994869, 416234
2, 0
2, 0
2, 0
875325, 340593
1, 0
937493, 439677
843843, 378479
1, 0
2, 0
1, 0
774056, 320219
1, 0
1, 0
1, 0
670662, 225008
1, 0
745201, 311318
2, 0
968741, 377929
802265, 208587
1, 0
1, 0
1, 0
1, 0
2, 0
1, 0
1, 0
957392, 436303
1, 0
1, 0
1, 0
1, 0
1049418, 435752
795325, 336752
1, 0
1, 0
1, 0
2, 0
1, 0
834285, 359790
1, 0
1, 0
888244, 385623
2, 0
2, 0
953934, 383984
1, 0
886552, 357432
1, 0
1, 0
888062, 369594
1, 0
795654, 297547
864876, 396490
2, 0
2, 0
935052, 413322
2, 0
1, 0
880748, 335796
1, 0
1, 0
2, 0
873423, 396915
1, 0
2, 0
1, 0
1, 0
893364, 402797
2, 0
2, 0
895926, 331584
1, 0
1, 0
1, 0
1, 0
830659, 379862
734126, 273423
1, 0
606466, 204561
2, 0
1, 0
974923, 414503
1, 0
1, 0
876095, 402808
1, 0
2, 0
800198, 313279
1, 0
1, 0
2, 0
2, 0
1, 0
2, 0
993927, 382658
1, 0
2, 0
1, 0
1, 0
1, 0
1, 0
1, 0
1, 0
1, 0
1, 0
1, 0
1, 0
2, 0
739978, 244939
1, 0
1, 0
1188994, 546358
1, 0
2, 0
1, 0
2, 0
1, 0
1, 0
1, 0
1, 0
1, 0
832717, 318735
1, 0
653749, 259337
691035, 220653
1, 0
1, 0
1, 0
1, 0
1, 0
1044549, 407955
1, 0
2, 0
2, 0
1, 0
2, 0
778196, 335047
828627, 352867
1, 0
764877, 351848
910062, 393643
2, 0
2, 0
1, 0
2, 0
1, 0
1086687, 424059
1031443, 419098
1, 0
675990, 237908
1, 0
1, 0
2, 0
1, 0
1, 0
1, 0
2, 0
1, 0
989666, 397304
1, 0
787295, 379317
1, 0
709377, 253152
1, 0
1, 0
1, 0
2, 0
2, 0
2, 0
1, 0
2, 0
1, 0
1026855, 493443
2, 0
849920, 383313
1, 0
1, 0
916532, 348287
1, 0
809348, 329284
1, 0
2, 0
1, 0
653981, 220891
2, 0
658328, 263033
810372, 290058
1, 0
2, 0
2, 0
886195, 368695
1, 0
1, 0
1, 0
1141821, 526404
1, 0
1, 0
2, 0
1, 0
1, 0
1, 0
1, 0
1, 0
1, 0
896698, 346295
1, 0
1, 0
1, 0
951232, 427539
1, 0
2, 0
1, 0
2, 0
1, 0
999273, 415250
2, 0
1, 0
2, 0
1237015, 535093
657583, 215639
1, 0
2, 0
1, 0
1, 0
2, 0
1, 0
1, 0
1, 0
1, 0
946745, 370822
2, 0
1, 0
822845, 360464
872983, 288390
1, 0
1, 0
1, 0
2, 0
1008409, 461355
1, 0
2, 0
1, 0
1, 0
2, 0
846154, 361176
771808, 346991
925642, 332046
1, 0
1, 0
917284, 338278
2, 0
1, 0
2, 0
868074, 385763
827733, 329417
1077454, 484466
1, 0
638539, 208652
929472, 375850
1, 0
2, 0
756492, 312352
2, 0
853731, 439233
851846, 382560
2, 0
1, 0
1, 0
1, 0
1, 0
828275, 386545
1, 0
1, 0
780715, 310274
1, 0
2, 0
914742, 344864
1, 0
1, 0
1, 0
1, 0
1, 0
954515, 400166
1035153, 465029
2, 0
896682, 301456
1, 0
1, 0
2, 0
2, 0
1, 0
2, 0
1, 0
2, 0
1, 0
2, 0
1, 0
2, 0
1, 0
1, 0
918881, 419231
1, 0
2, 0
1, 0
1, 0
1013556, 382919
2, 0
1, 0
1067271, 414068
2, 0
882529, 282758
1, 0
857831, 311249
2, 0
2, 0
2, 0
1, 0
655905, 215291
895923, 402159
2, 0
1, 0
864882, 321785
1, 0
1, 0
1, 0
2, 0
911017, 350334
908085, 375546
954661, 380493
1, 0
940346, 385506
1, 0
2, 0
2, 0
1, 0
1, 0
1191282, 602985
766264, 311060
1, 0
1, 0
1, 0
675435, 232512
844049, 393769
1, 0
1, 0
837768, 313046
2, 0
1, 0
1, 0
1, 0
1, 0
1, 0
1, 0
2, 0
914977, 329242
1, 0
872666, 379611
768928, 333669
2, 0
1, 0
756827, 313620
1, 0
1, 0
820474, 371770
1, 0
1036060, 457052
1, 0
950324, 357252
2, 0
887148, 390823
1, 0
1, 0
1, 0
1, 0
2, 0
972484, 424127
1, 0
1, 0
1, 0
1, 0
1, 0
1, 0
1, 0
746564, 300739
1075833, 450545
1, 0
874172, 394018
881445, 338922
828456, 251715
1, 0
1, 0
1, 0
1, 0
1, 0
1, 0
1, 0
1, 0
1, 0
899144, 310879
919718, 374765
1, 0
842964, 299824
1, 0
1, 0
1, 0
870029, 340145
742418, 279869
855962, 307154
745069, 265867
1, 0
1, 0
816955, 400412
2, 0
1093177, 516371
2, 0
2, 0
2, 0
1, 0
2, 0
900906, 512560
2, 0
2, 0
1, 0
1, 0
853715, 340696
1, 0
1, 0
1, 0
1, 0
1, 0
1, 0
1, 0
2, 0
2, 0
1, 0
1, 0
969725, 387389
2, 0
2, 0
1, 0
1, 0
2, 0
2, 0
1, 0
1, 0
1, 0
723056, 293306
840705, 333719
1, 0
1, 0
908782, 337422
2, 0
1, 0
995149, 450952
1, 0
699121, 253408
633395, 244002
1061147, 524010
761236, 271654
2, 0
812126, 320721
1, 0
1, 0
1, 0
1, 0
950651, 428042
1, 0
1, 0
1, 0
853098, 342454
1, 0
799713, 278577
1, 0
2, 0
1, 0
834988, 319220
2, 0
1, 0
1, 0
1, 0
2, 0
925656, 330521
705118, 279435
1, 0
1, 0
1, 0
1, 0
776838, 312583
2, 0
2, 0
1, 0
796179, 313475
1, 0
1, 0
1, 0
874929, 371958
2, 0
2, 0
2, 0
928068, 334609
2, 0
783148, 321008
639232, 230635
2, 0
2, 0
724227, 263697
651233, 199352
2, 0
1, 0
1, 0
828720, 385007
1146243, 562851
1, 0
1, 0
1, 0
1, 0
1, 0
891311, 322474
909521, 365696
1, 0
1, 0
862708, 313251
1123757, 578019
1, 0
809848, 341542
1, 0
1, 0
1, 0
824587, 336790
955441, 369152
2, 0
1, 0
1, 0
1, 0
1, 0
982824, 422182
1, 0
1, 0
951199, 392175
670778, 227621
736334, 235289
2, 0
1, 0
1, 0
2, 0
899093, 420087
1, 0
874452, 412759
2, 0
873306, 309775
1, 0
1055505, 518095
2, 0
1, 0
1, 0
1, 0
1, 0
835380, 336827
2, 0
2, 0
2, 0
1, 0
1, 0
1, 0
1, 0
1, 0
965116, 424078
1093744, 440420
1, 0
2, 0
870034, 325740
1, 0
1, 0
965343, 382902
770931, 342773
2, 0
1, 0
950225, 384488
2, 0
2, 0
1, 0
1, 0
796938, 334574
998635, 406110
1, 0
1, 0
2, 0
1, 0
1, 0
1, 0
1157945, 556614
1, 0
1, 0
1, 0
1, 0
1, 0
2, 0
761162, 324839
1, 0
673345, 230111
1, 0
2, 0
1, 0
1, 0
1, 0
1, 0
1, 0
2, 0
851179, 426059
1, 0
1, 0
1, 0
807560, 304633
2, 0
2, 0
1, 0
940144, 340509
1, 0
901554, 372746
879883, 277542
1, 0
2, 0
1, 0
1, 0
2, 0
1, 0
1, 0
669734, 208963
2, 0
2, 0
1, 0
1, 0
1, 0
2, 0
1, 0
2, 0
2, 0
1, 0
1, 0
1, 0
1, 0
961712, 433487
900806, 388400
2, 0
1, 0
888706, 361809
1, 0
2, 0
1, 0
718713, 262753
1, 0
1188561, 568271
2, 0
1, 0
1, 0
775946, 286866
1, 0
2, 0
1, 0
797928, 324344
2, 0
1, 0
2, 0
1, 0
912345, 401954
889297, 374648
1, 0
833445, 331149
1, 0
2, 0
1, 0
1217847, 598084
1, 0
1, 0
1, 0
1, 0
2, 0
1, 0
1, 0
1, 0
1, 0
859458, 376617
1, 0
1, 0
1, 0
1, 0
2, 0
871243, 371534
2, 0
2, 0
1, 0
1, 0
1, 0
583578, 223989
920950, 347677
1, 0
786933, 308994
1, 0
2, 0
1, 0
1125698, 491399
2, 0
1, 0
1, 0
1089864, 479839
2, 0
870521, 401355
2, 0
1, 0
1, 0
1, 0
947500, 423917
2, 0
2, 0
1, 0
1, 0
2, 0
901805, 359509
1, 0
2, 0
2, 0
1, 0
1091198, 456136
1, 0
1, 0
1, 0
2, 0
1, 0
1, 0
1, 0
946307, 426608
922396, 393622
2, 0
1, 0
1089798, 565514
1, 0
1, 0
915686, 351047
2, 0
691067, 228564
815357, 373769
2, 0
927116, 375741
840488, 323912
740176, 299042
903337, 407652
1, 0
1168753, 539328
1, 0
1, 0
1, 0
1, 0
1, 0
941295, 459689
838069, 319220
804121, 273127
781600, 236037
2, 0
892881, 331354
1069865, 532089
1, 0
1, 0
974348, 417451
1, 0
1, 0
2, 0
1, 0
1, 0
1, 0
2, 0
1, 0
2, 0
2, 0
891417, 339733
2, 0
2, 0
738910, 287858
1, 0
1, 0
1, 0
1000882, 455804
897549, 393008
1, 0
1, 0
798036, 348058
1042187, 443168
1, 0
1, 0
1, 0
1, 0
819507, 316409
911814, 364653
1, 0
874068, 342958
907041, 391094
2, 0
886660, 348807
886262, 388021
2, 0
1, 0
823686, 322609
1019054, 358640
2, 0
1, 0
1, 0
1, 0
1, 0
2, 0
2, 0
1, 0
1, 0
1069621, 424804
2, 0
1, 0
1108304, 595313
1057772, 475440
1039190, 426499
1, 0
1, 0
1, 0
1, 0
1, 0
1, 0
2, 0
2, 0
898990, 386961
1, 0
892688, 347972
1, 0
1, 0
1, 0
919650, 330764
2, 0
916956, 335103
1, 0
1, 0
693494, 242567
1, 0
2, 0
1, 0
1, 0
911222, 359049
1, 0
1, 0
1, 0
1, 0
914008, 361967
1136450, 569987
900718, 384839
1, 0
1, 0
1, 0
1, 0
1, 0
2, 0
1, 0
1, 0
809753, 324291
837173, 370169
780119, 328565
2, 0
1, 0
2, 0
898250, 395655
1, 0
1, 0
1, 0
1, 0
2, 0
833493, 316710
1, 0
1, 0
826552, 342360
1, 0
719095, 253560
1, 0
1, 0
1, 0
1, 0
1, 0
1048768, 497654
1, 0
1, 0
969585, 426349
1, 0
830465, 347824
774537, 305548
2, 0
837678, 314448
1, 0
2, 0
840378, 330543
1, 0
930313, 342629
1, 0
2, 0
1, 0
898317, 341410
1036123, 462567
1, 0
1, 0
1, 0
2, 0
2, 0
889762, 335032
1, 0
1, 0
1, 0
1, 0
979014, 422655
1, 0
843047, 375014
1, 0
1, 0
1, 0
1, 0
1, 0
1, 0
759986, 298189
856918, 323674
1, 0
1, 0
1114742, 535046
1, 0
1009829, 482411
1, 0
1, 0
1, 0
852696, 342342
1, 0
1, 0
2, 0
1, 0
744206, 300541
1, 0
1, 0
822790, 239403
1, 0
1, 0
1, 0
1, 0
857944, 357525
1, 0
2, 0
2, 0
1, 0
2, 0
2, 0
1, 0
2, 0
1, 0
865955, 378754
1, 0
2, 0
1, 0
749795, 283913
2, 0
1, 0
1, 0
631913, 246071
2, 0
875314, 246031
1, 0
1, 0
1, 0
2, 0
1, 0
1, 0
935260, 427337
801441, 312606
854288, 328845
853624, 376554
924706, 367274
1, 0
2, 0
1, 0
1, 0
1, 0
751158, 333119
1, 0
1, 0
946906, 378939
1, 0
1060568, 434630
835798, 297512
862174, 376448
877704, 302960
1, 0
1, 0
2, 0
2, 0
1, 0
1, 0
729656, 203735
1196384, 589640
1, 0
2, 0
1, 0
1, 0
2, 0
1, 0
1079689, 458245
664092, 257145
590028, 197066
946416, 427168
1, 0
1, 0
845694, 344406
785624, 386220
2, 0
1, 0
1, 0
2, 0
1081162, 546412
1, 0
824288, 332761
734827, 307682
1, 0
2, 0
1, 0
1, 0
1, 0
946988, 384663
930907, 421764
1063828, 421718
912526, 361314
1, 0
1, 0
1, 0
1, 0
1, 0
1, 0
969072, 411290
1, 0
1, 0
2, 0
1, 0
859458, 370683
1, 0
2, 0
1, 0
1, 0
1, 0
1028099, 427124
1, 0
1, 0
1, 0
1, 0
1, 0
1, 0
2, 0
2, 0
1, 0
1, 0
1011019, 425339
975042, 426247
1, 0
1, 0
1, 0
2, 0
1, 0
881917, 327477
1, 0
1015315, 393622
1, 0
2, 0
879715, 465561
1, 0
1, 0
1, 0
2, 0
860424, 368777
1, 0
2, 0
1, 0
954988, 456383
830538, 364919
1, 0
863136, 362288
2, 0
865596, 368353
973491, 344738
1, 0
1, 0
999119, 344119
1, 0
1, 0
1, 0
1, 0
1, 0
1, 0
839659, 339073
941450, 417458
1, 0
935726, 399152
1, 0
637213, 200437
1052181, 411327
1205703, 552362
1, 0
1, 0
890317, 348031
825650, 277434
1, 0
2, 0
1, 0
1082704, 546902
1, 0
754001, 294891
1, 0
1015951, 483457
1, 0
1, 0
875431, 393368
2, 0
899127, 371463
798252, 335735
767730, 364032
1, 0
1, 0
615252, 227109
2, 0
791809, 315041
793459, 348418
1056789, 548064
758564, 324870
1, 0
1, 0
1, 0
1, 0
1, 0
870420, 339564
2, 0
1, 0
1, 0
2, 0
1, 0
954127, 346484
2, 0
1, 0
1, 0
1, 0
2, 0
914706, 384200
1, 0
1022619, 420606
1, 0
971673, 379550
1129653, 560162
1, 0
1075152, 428695
2, 0
745570, 308592
1, 0
2, 0
901993, 339159
1, 0
848889, 363461
856444, 328769
2, 0
1, 0
979250, 400116
2, 0
1, 0
2, 0
1, 0
2, 0
990894, 437180
2, 0
1, 0
1, 0
784986, 307855
1036183, 484548
740572, 245964
1, 0
887185, 360384
986992, 459600
1, 0
905771, 307471
2, 0
1, 0
1, 0
947219, 326948
2, 0
1, 0
2, 0
2, 0
1, 0
859350, 388818
588866, 231779
2, 0
898430, 385077
1, 0
1, 0
2, 0
1, 0
2, 0
2, 0
1, 0
2, 0
2, 0
952912, 376680
2, 0
852816, 339274
2, 0
620857, 215004
717082, 309879
1, 0
1, 0
1, 0
979993, 338190
1, 0
1, 0
2, 0
1, 0
1, 0
1057369, 415046
824097, 360648
773298, 216822
1, 0
1, 0
1, 0
1, 0
2, 0
856807, 287207
2, 0
1, 0
2, 0
937454, 387447
1, 0
1, 0
1, 0
1, 0
773955, 272187
2, 0
936144, 344443
1, 0
939803, 325176
605004, 207095
885562, 410946
1, 0
2, 0
795012, 343597
1, 0
2, 0
1, 0
791918, 336065
749714, 317123
1, 0
820260, 335746
2, 0
2, 0
2, 0
2, 0
709360, 277007
702259, 188437
862635, 393137
1, 0
891013, 340796
1, 0
1014777, 395063
1, 0
1, 0
841749, 344940
1, 0
796617, 243529
1, 0
2, 0
1, 0
1, 0
1, 0
954633, 409579
2, 0
1, 0
2, 0
603299, 196909
1, 0
1, 0
1, 0
2, 0
1, 0
883857, 310884
1, 0
1, 0
797480, 327763
1, 0
1, 0
1, 0
1, 0
1, 0
579319, 191098
1, 0
2, 0
1, 0
1, 0
1, 0
1, 0
1, 0
2, 0
1, 0
1034592, 404877
1, 0
1237245, 577853
1024440, 467801
704507, 228947
1, 0
1, 0
1, 0
688513, 215103
1, 0
1, 0
1, 0
1, 0
1146006, 611361
2, 0
950429, 357654
1, 0
1, 0
864410, 328158
1, 0
841661, 358729
2, 0
1, 0
1035402, 469033
2, 0
824073, 336079
1, 0
763885, 334545
1, 0
1075548, 487025
1, 0
1, 0
1, 0
2, 0
875991, 391957
1, 0
805091, 302248
2, 0
876755, 365222
1, 0
1019173, 400232
1, 0
1, 0
1, 0
564833, 206559
2, 0
2, 0
2, 0
2, 0
1025087, 423535
969469, 420155
885349, 349210
1, 0
2, 0
1076724, 533214
2, 0
1, 0
1, 0
1, 0
2, 0
981171, 397248
2, 0
1, 0
2, 0
2, 0
925726, 336170
961370, 401997
823565, 363395
1109562, 567485
2, 0
2, 0
1, 0
2, 0
2, 0
1, 0
2, 0
2, 0
1, 0
892072, 372474
1, 0
1, 0
1, 0
1, 0
1, 0
2, 0
2, 0
1, 0
1, 0
911535, 332210
1, 0
858644, 368162
2, 0
1, 0
1, 0
798601, 339740
1, 0
1, 0
850940, 379064
1, 0
1, 0
1, 0
1, 0
2, 0
861745, 355803
861841, 381371
850301, 340396
1, 0
2, 0
805850, 458766
919211, 348929
1, 0
1, 0
764687, 265141
905206, 378150
1, 0
1, 0
1, 0
1, 0
1, 0
648241, 196322
912521, 369354
818063, 376713
1, 0
1, 0
1, 0
1, 0
815312, 362454
990673, 401149
2, 0
1, 0
1, 0
1, 0
1, 0
821571, 351532
697595, 334600
1, 0
759977, 323522
783195, 362510
2, 0
1, 0
1, 0
1, 0
1, 0
2, 0
2, 0
1108603, 560018
928588, 401800
910206, 337185
1, 0
1, 0
1, 0
1010573, 374468
1, 0
1, 0
1, 0
1, 0
943728, 380964
1, 0
1138020, 529385
897534, 393946
2, 0
1, 0
873515, 336174
2, 0
982364, 429555
1, 0
1, 0
1, 0
2, 0
1114263, 512997
836773, 307746
1, 0
1, 0
1, 0
1, 0
984763, 465741
594850, 162578
2, 0
1, 0
2, 0
1, 0
1, 0
1, 0
1, 0
860097, 297743
2, 0
1, 0
1, 0
1, 0
950614, 385011
1, 0
2, 0
808552, 335137
1, 0
770550, 292742
1, 0
2, 0
1063209, 573281
934888, 403639
708804, 218164
1, 0
1, 0
1, 0
2, 0
1, 0
1, 0
2, 0
1, 0
1, 0
919534, 391837
1, 0
2, 0
786008, 346880
1051247, 536240
1, 0
1010822, 358275
1, 0
1, 0
1, 0
1, 0
1, 0
1, 0
2, 0
2, 0
1, 0
1, 0
837381, 333041
1, 0
1, 0
847827, 405426
1029868, 414162
833406, 352570
959925, 415995
1018573, 359156
2, 0
2, 0
1, 0
1, 0
911132, 344880
1, 0
2, 0
1, 0
748095, 319558
1, 0
1056596, 414252
1, 0
1, 0
2, 0
1, 0
2, 0
823477, 327793
2, 0
2, 0
2, 0
767586, 324344
2, 0
1, 0
1, 0
941173, 381032
792428, 323323
2, 0
1, 0
2, 0
942004, 340085
2, 0
1, 0
807723, 342512
1, 0
1133779, 541570
797930, 326514
877153, 351848
849960, 338478
1, 0
1, 0
868819, 386488
1, 0
2, 0
1, 0
1, 0
855643, 349434
970139, 414077
1, 0
720847, 294034
892034, 314633
929280, 376892
848172, 367445
2, 0
2, 0
856460, 329281
818964, 328161
1, 0
1, 0
1, 0
960559, 405572
935468, 315031
1, 0
1, 0
1, 0
2, 0
1008206, 407664
2, 0
858545, 349353
1, 0
1, 0
1, 0
605184, 220677
1, 0
1, 0
952445, 346044
1, 0
812452, 427839
852270, 352322
2, 0
1, 0
872538, 337203
1, 0
1, 0
2, 0
1222954, 584211
1, 0
2, 0
2, 0
1, 0
1060819, 480740
834023, 293040
1, 0
1, 0
1, 0
1, 0
832461, 372642
1, 0
1, 0
1, 0
884047, 341126
1079107, 522113
1191251, 568632
770446, 224713
981920, 354911
1, 0
1, 0
775772, 327909
2, 0
1, 0
1084606, 533508
2, 0
652951, 206503
2, 0
2, 0
1066532, 468915
2, 0
965858, 353891
2, 0
2, 0
1, 0
1, 0
906450, 409548
727834, 310126
2, 0
1002737, 457105
1, 0
1, 0
2, 0
1, 0
1, 0
1, 0
1, 0
1016023, 488036
1, 0
2, 0
925930, 411474
1, 0
2, 0
1005781, 410741
1, 0
2, 0
908871, 372912
1, 0
937287, 394609
1, 0
819239, 398760
1, 0
2, 0
716863, 260932
972158, 399805
796006, 312072
2, 0
996792, 432124
2, 0
2, 0
802572, 319016
967251, 400120
2, 0
796124, 318261
1025863, 405557
1, 0
642319, 191521
1, 0
2, 0
1, 0
1, 0
1, 0
1, 0
823792, 334525
846465, 294623
1, 0
1, 0
1, 0
2, 0
790930, 323428
2, 0
949785, 428507
834997, 290290
942401, 352542
797312, 372241
2, 0
1018219, 399286
1, 0
1, 0
964659, 330324
986864, 422028
2, 0
1, 0
2, 0
1, 0
2, 0
1, 0
787553, 338052
1, 0
1, 0
1, 0
1, 0
914776, 362345
1180833, 638679
1, 0
1, 0
1, 0
769813, 293499
747573, 306695
671250, 244138
819321, 320784
1, 0
1, 0
887405, 373219
1, 0
1, 0
576390, 225954
988838, 466942
1, 0
1, 0
1, 0
1, 0
996164, 422310
1, 0
1, 0
1, 0
1, 0
2, 0
1, 0
973018, 456619
2, 0
2, 0
1, 0
1, 0
1, 0
1, 0
1, 0
1, 0
1, 0
1060541, 460432
1, 0
1, 0
1, 0
1, 0
1, 0
2, 0
1, 0
2, 0
2, 0
933219, 390841
1, 0
1, 0
2, 0
1, 0
1, 0
846560, 399028
1, 0
794394, 338300
1, 0
1, 0
768451, 247832
1, 0
1, 0
1, 0
1, 0
961436, 379822
1, 0
918104, 381385
2, 0
1, 0
1054862, 422063
2, 0
1, 0
2, 0
1, 0
1, 0
2, 0
1, 0
970366, 428668
2, 0
562901, 175601
1, 0
1, 0
1, 0
666787, 278425
1130554, 453173
1, 0
1058057, 462521
1, 0
1, 0
1, 0
1, 0
1, 0
1, 0
1, 0
1, 0
898697, 394524
773365, 300867
899431, 338928
1, 0
1, 0
2, 0
1, 0
1012158, 448737
2, 0
1, 0
1, 0
1021636, 506776
1, 0
1, 0
1029918, 543965
646817, 214847
2, 0
892360, 376284
1002790, 445012
1, 0
1, 0
989293, 451899
2, 0
603769, 173263
1, 0
2, 0
2, 0
884294, 365527
1, 0
2, 0
921450, 399268
2, 0
1, 0
1, 0
1, 0
1, 0
840545, 350506
1, 0
2, 0
1, 0
802809, 356540
2, 0
779531, 297113
839387, 344428
746524, 268757
1, 0
1, 0
2, 0
1, 0
1, 0
675492, 179759
758027, 306202
1, 0
1, 0
2, 0
1, 0
1, 0
858199, 360819
1, 0
1, 0
2, 0
1, 0
1, 0
1, 0
1, 0
2, 0
1, 0
1, 0
950263, 307653
1001467, 432246
1, 0
898895, 390082
872033, 369788
1, 0
2, 0
1007413, 450731
1, 0
691111, 242443
1, 0
1, 0
1, 0
1, 0
1, 0
1104811, 485591
1, 0
2, 0
1, 0
2, 0
1, 0
910141, 422895
1, 0
1, 0
2, 0
2, 0
1, 0
686274, 334084
1, 0
2, 0
917307, 373613
826511, 342177
785649, 322697
877193, 376324
881952, 401092
2, 0
1, 0
2, 0
1170477, 566734
1, 0
793817, 364356
1, 0
1021990, 461575
1, 0
1, 0
2, 0
1, 0
863712, 353032
662536, 222851
902064, 340930
2, 0
1, 0
1, 0
650056, 218123
882795, 380911
862907, 408144
1, 0
1, 0
1, 0
1, 0
974885, 400237
1, 0
2, 0
2, 0
1, 0
2, 0
1, 0
1, 0
1, 0
2, 0
630670, 202901
2, 0
2, 0
1, 0
887697, 357857
2, 0
849557, 321624
1, 0
1, 0
900236, 389123
2, 0
1, 0
1, 0
2, 0
1, 0
1, 0
1, 0
1, 0
2, 0
1, 0
895716, 391204
1, 0
2, 0
1, 0
799060, 337062
2, 0
1, 0
837187, 347859
2, 0
1, 0
1, 0
1, 0
1, 0
928321, 364975
1, 0
720199, 285405
928211, 325691
966975, 351521
1, 0
2, 0
1, 0
1, 0
1, 0
1, 0
1, 0
2, 0
2, 0
648186, 258911
2, 0
2, 0
983146, 390226
1, 0
1, 0
969876, 384013
1, 0
738531, 208904
1, 0
1, 0
1, 0
928839, 413217
2, 0
1, 0
1, 0
2, 0
1, 0
2, 0
1, 0
1249205, 611357
1, 0
1, 0
1, 0
958564, 439128
1, 0
830433, 312140
2, 0
2, 0
930714, 389715
1127851, 532028
1, 0
889017, 389744
1, 0
1, 0
822011, 338753
1080497, 495920
2, 0
1124732, 551468
2, 0
1, 0
2, 0
1, 0
801800, 321740
2, 0
1, 0
1, 0
963597, 344374
2, 0
1, 0
1, 0
1, 0
1, 0
1, 0
1, 0
1, 0
1, 0
2, 0
746337, 302161
906258, 402388
2, 0
1, 0
1, 0
1, 0
961095, 412138
1, 0
1, 0
862820, 338080
680565, 283659
863693, 265538
2, 0
924357, 341407
1, 0
734882, 202082
1, 0
783997, 227878
2, 0
991892, 346141
733187, 296486
1, 0
1, 0
1, 0
774712, 329281
1, 0
2, 0
1, 0
864441, 317203
1, 0
1, 0
1, 0
790598, 339905
736578, 240810
1, 0
2, 0
2, 0
1, 0
1035201, 427459
818561, 355559
781132, 275146
1000084, 463359
976969, 376643
966415, 392970
1, 0
1, 0
1, 0
799786, 325350
1, 0
845573, 280178
775407, 202025
1, 0
1, 0
677340, 224930
2, 0
1, 0
1074453, 405443
1, 0
2, 0
1, 0
1, 0
1, 0
1, 0
2, 0
1, 0
1, 0
1024793, 529450
1, 0
2, 0
989969, 386169
748552, 216687
1, 0
2, 0
1, 0
649932, 264494
874394, 386468
1038457, 431905
866997, 348796
735972, 334511
1, 0
958582, 393741
1, 0
1, 0
785895, 319329
2, 0
859673, 357068
1, 0
1, 0
1, 0
749812, 259165
1, 0
1076325, 392343
1, 0
2, 0
1, 0
1043759, 539707
2, 0
1, 0
628358, 211630
2, 0
813967, 308053
1, 0
973118, 449468
2, 0
1, 0
1, 0
1, 0
1000259, 427229
1, 0
840910, 381676
913230, 366167
1, 0
1, 0
1, 0
2, 0
1, 0
1, 0
1, 0
903227, 363283
1, 0
1, 0
2, 0
989044, 402601
1, 0
1, 0
1, 0
2, 0
1, 0
2, 0
1, 0
2, 0
1, 0
1, 0
1, 0
596585, 186188
1, 0
2, 0
1, 0
2, 0
1, 0
944495, 401868
1, 0
2, 0
932304, 346723
1, 0
996829, 455800
1, 0
1, 0
1, 0
1099230, 509347
606386, 205285
1, 0
1, 0
680781, 270083
1, 0
2, 0
985927, 395266
1, 0
1, 0
1, 0
1, 0
736549, 224589
1, 0
677499, 265739
2, 0
2, 0
1, 0
2, 0
1, 0
2, 0
861035, 397328
1, 0
1, 0
1, 0
2, 0
1, 0
1101120, 475301
2, 0
793796, 326110
819992, 264007
1, 0
2, 0
1, 0
1, 0
2, 0
1, 0
1, 0
946274, 365364
1, 0
827776, 372441
1, 0
1, 0
2, 0
1, 0
1, 0
2, 0
904884, 309369
659308, 248247
1076197, 454091
2, 0
1045100, 473623
741477, 232334
916522, 362639
1, 0
1, 0
1, 0
1, 0
1, 0
1, 0
1, 0
1, 0
2, 0
2, 0
1, 0
1, 0
1148647, 550005
1, 0
1, 0
2, 0
1, 0
1, 0
1, 0
910515, 397764
2, 0
1, 0
1, 0
1, 0
1, 0
2, 0
1, 0
2, 0
1, 0
681028, 219429
1, 0
1, 0
2, 0
2, 0
1195224, 580616
1, 0
1, 0
736513, 319696
1, 0
926599, 386870
2, 0
1, 0
1, 0
1, 0
2, 0
1, 0
1, 0
1, 0
1, 0
1, 0
607313, 237347
1, 0
1, 0
1, 0
1, 0
821075, 350520
1, 0
1, 0
931876, 439609
1, 0
765060, 264776
761225, 298133
819678, 292945
889925, 341801
1, 0
503576, 173674
2, 0
1, 0
1, 0
1, 0
1, 0
976288, 431464
1213937, 578462
1, 0
2, 0
1, 0
2, 0
872253, 393293
1, 0
1, 0
1, 0
1, 0
880544, 400737
905104, 358517
1, 0
767889, 324728
1, 0
941291, 320008
1, 0
2, 0
1, 0
1, 0
2, 0
890304, 377663
915614, 370259
758677, 335811
1, 0
977035, 403888
2, 0
1, 0
1, 0
856583, 404170
837649, 360323
992675, 537982
2, 0
811936, 316979
1, 0
948704, 405121
1, 0
1, 0
2, 0
791476, 314828
962607, 486760
1, 0
1, 0
2, 0
1, 0
1, 0
2, 0
721105, 313631
1211612, 584325
1, 0
978596, 439777
2, 0
1, 0
867721, 377854
943633, 351684
1, 0
1, 0
1, 0
1, 0
1, 0
1, 0
1, 0
1, 0
1, 0
1, 0
899754, 388061
1, 0
1, 0
1, 0
2, 0
1, 0
2, 0
579497, 203449
1, 0
1, 0
1, 0
2, 0
984124, 399056
1, 0
1, 0
1, 0
1, 0
1, 0
1, 0
890804, 374575
1, 0
1, 0
951102, 388524
1, 0
1, 0
1, 0
1, 0
1, 0
937506, 361499
1, 0
1104529, 572044
1, 0
1, 0
2, 0
2, 0
1, 0
697845, 204360
712306, 215647
1, 0
832706, 330751
1, 0
676566, 216642
1, 0
1, 0
2, 0
1, 0
2, 0
1, 0
2, 0
1, 0
1, 0
2, 0
1, 0
1007509, 460659
2, 0
874614, 356680
1, 0
945580, 407026
936934, 432104
1, 0
1, 0
1, 0
898044, 368631
1, 0
923597, 389330
1, 0
1, 0
968021, 329421
891537, 296982
1, 0
1, 0
1, 0
1, 0
876497, 361378
1, 0
1, 0
949432, 400160
2, 0
2, 0
1, 0
1022895, 478004
2, 0
1, 0
903998, 404654
1, 0
1, 0
2, 0
1171299, 574277
1, 0
1084851, 515465
2, 0
1, 0
2, 0
934029, 408123
1, 0
966398, 367591
2, 0
1, 0
1, 0
1, 0
1, 0
2, 0
1, 0
811573, 311700
931751, 314450
2, 0
1, 0
955219, 422444
1, 0
1, 0
1, 0
1, 0
1, 0
1211490, 572335
1, 0
1, 0
1, 0
2, 0
2, 0
1, 0
2, 0
654035, 231746
1, 0
843435, 388913
893820, 386964
1047132, 525004
757029, 217835
1, 0
2, 0
2, 0
1, 0
1, 0
1, 0
1, 0
1, 0
2, 0
2, 0
1, 0
1, 0
2, 0
2, 0
1023575, 414650
1, 0
1, 0
819759, 331997
1, 0
726118, 327117
2, 0
1, 0
1, 0
1, 0
1, 0
845984, 320538
1, 0
831892, 309341
883423, 366846
2, 0
1, 0
970493, 402009
2, 0
1, 0
971400, 435126
1, 0
1, 0
1, 0
1, 0
931625, 397159
2, 0
750367, 265627
2, 0
2, 0
1, 0
1, 0
2, 0
1, 0
2, 0
1, 0
2, 0
1, 0
1, 0
1074531, 556754
859270, 337925
1, 0
1, 0
1, 0
1, 0
774353, 286479
1, 0
2, 0
712968, 215235
1087519, 415054
1, 0
881732, 385329
1, 0
1, 0
1, 0
1, 0
984832, 361199
1, 0
2, 0
1138030, 555725
1, 0
890255, 315591
929515, 364421
2, 0
1, 0
1, 0
1, 0
883177, 337761
1, 0
2, 0
1000541, 423132
1, 0
1, 0
1010833, 401040
1105519, 535054
2, 0
991285, 437691
1, 0
999943, 391238
2, 0
1, 0
2, 0
1, 0
1, 0
2, 0
1, 0
842864, 336135
903846, 345537
874959, 333548
827707, 327938
2, 0
2, 0
2, 0
1, 0
1, 0
2, 0
2, 0
1, 0
896613, 392928
1, 0
1, 0
1, 0
1, 0
1, 0
1, 0
1, 0
2, 0
2, 0
2, 0
1033753, 427242
2, 0
2, 0
681340, 179773
1, 0
1, 0
2, 0
704529, 227236
1, 0
868639, 412523
2, 0
2, 0
984757, 402896
1, 0
1, 0
1, 0
1, 0
1, 0
1, 0
1, 0
2, 0
1, 0
791242, 332647
1, 0
1, 0
1, 0
1, 0
2, 0
1, 0
931176, 360035
2, 0
1, 0
1, 0
1, 0
1, 0
2, 0
1, 0
1, 0
2, 0
1, 0
1, 0
1, 0
824421, 328360
2, 0
1, 0
1, 0
1, 0
1, 0
777872, 309736
1, 0
1, 0
959991, 348384
1, 0
1, 0
679833, 241021
1020015, 424143
1, 0
933547, 376264
2, 0
636188, 196868
1, 0
1, 0
1, 0
1, 0
878717, 309923
1, 0
1, 0
1, 0
1, 0
2, 0
2, 0
882992, 358603
2, 0
862886, 340976
762190, 315455
1, 0
1, 0
1, 0
1, 0
746860, 319171
945620, 375804
1, 0
1061600, 392018
836281, 375093
1, 0
1, 0
2, 0
1, 0
1, 0
1, 0
1, 0
2, 0
1, 0
2, 0
1, 0
845037, 358480
884757, 363669
2, 0
2, 0
2, 0
1, 0
736067, 333047
1024960, 413992
1, 0
1, 0
1, 0
1, 0
2, 0
1, 0
1, 0
1, 0
1, 0
747234, 267916
2, 0
866238, 378492
1062666, 540265
872952, 355699
1, 0
1030250, 490976
850201, 355391
1, 0
1008541, 407082
1, 0
846644, 329965
1, 0
2, 0
822138, 375959
1, 0
1, 0
1, 0
2, 0
1075932, 513409
1, 0
1, 0
1, 0
983329, 403505
2, 0
601015, 190098
1, 0
2, 0
1, 0
1, 0
2, 0
1, 0
2, 0
825910, 349717
2, 0
2, 0
1, 0
1234523, 611662
1, 0
2, 0
959031, 376492
1, 0
1, 0
1, 0
1, 0
1, 0
1, 0
1, 0
1, 0
1, 0
1, 0
1, 0
895874, 356881
1, 0
1, 0
2, 0
1, 0
1, 0
2, 0
942997, 351758
1, 0
1, 0
700493, 258381
788198, 315929
1, 0
2, 0
2, 0
2, 0
776008, 263788
1044609, 485221
896431, 350087
2, 0
701947, 216475
749925, 238949
978518, 467320
1, 0
889792, 391532
892130, 434454
827629, 321809
2, 0
2, 0
2, 0
877187, 342788
837975, 398930
2, 0
1, 0
1, 0
1, 0
811391, 239638
2, 0
2, 0
720774, 268484
999242, 390951
824378, 358927
1, 0
1, 0
1000820, 449880
2, 0
678476, 206757
1, 0
724715, 215011
930665, 431168
1, 0
1, 0
900842, 377259
2, 0
890383, 400862
2, 0
1, 0
1, 0
1, 0
1081379, 464495
854953, 404368
1, 0
1, 0
1, 0
1, 0
1, 0
741998, 313061
1, 0
1, 0
667934, 247243
701640, 238450
2, 0
2, 0
959935, 355528
627114, 181624
1, 0
2, 0
1, 0
2, 0
1, 0
1, 0
2, 0
1061034, 474861
1, 0
1, 0
747434, 295460
1, 0
2, 0
2, 0
1, 0
1, 0
701811, 239252
1, 0
980973, 406591
1, 0
2, 0
1, 0
1, 0
1, 0
788852, 351316
1, 0
945256, 372794
771430, 310739
1, 0
1, 0
976813, 411658
1, 0
1151730, 574858
720558, 282914
1, 0
1, 0
1, 0
1, 0
2, 0
1003173, 338563
919711, 357237
2, 0
1, 0
2, 0
1, 0
850783, 329619
649180, 203247
913571, 339467
2, 0
1, 0
1, 0
880164, 316641
1077424, 467366
1, 0
1, 0
1013827, 424057
1, 0
1064336, 419017
1, 0
2, 0
1209922, 564583
940995, 367179
1, 0
913620, 374414
1, 0
1, 0
1, 0
2, 0
2, 0
1, 0
1, 0
2, 0
1, 0
1, 0
2, 0
1017661, 322723
1, 0
1, 0
1, 0
2, 0
2, 0
1, 0
1, 0
1, 0
2, 0
747872, 308803
1, 0
1, 0
2, 0
1, 0
1, 0
1039647, 445423
564121, 203223
1, 0
1, 0
2, 0
1, 0
1, 0
2, 0
1, 0
2, 0
1, 0
1, 0
1, 0
943533, 371561
1, 0
1, 0
1, 0
1, 0
1, 0
1, 0
982746, 457104
2, 0
816925, 291243
1, 0
2, 0
1, 0
1, 0
1, 0
2, 0
2, 0
873817, 367415
1, 0
1, 0
844742, 298519
1, 0
1, 0
1, 0
876883, 367027
1, 0
1, 0
1, 0
1, 0
2, 0
708675, 244163
2, 0
2, 0
2, 0
1, 0
627272, 214382
1, 0
1, 0
1, 0
1, 0
1, 0
1, 0
1, 0
2, 0
2, 0
1, 0
2, 0
2, 0
923320, 376327
1240667, 567780
1, 0
2, 0
1, 0
932005, 391702
2, 0
873874, 359599
2, 0
1, 0
1, 0
1, 0
1, 0
2, 0
1054891, 512955
1, 0
1, 0
2, 0
1059271, 553958
2, 0
1, 0
1, 0
1, 0
1, 0
983831, 368198
1, 0
2, 0
895243, 381907
1, 0
1, 0
1, 0
1, 0
948804, 468202
1, 0
1, 0
2, 0
1, 0
847179, 395664
962429, 357547
1, 0
1, 0
2, 0
879477, 357020
1, 0
874692, 348761
1, 0
1, 0
2, 0
886141, 387116
1, 0
1, 0
1, 0
1, 0
937517, 386905
2, 0
1, 0
1, 0
1, 0
1121382, 531053
2, 0
1, 0
784528, 330850
1, 0
1, 0
2, 0
1, 0
1, 0
1, 0
2, 0
804522, 349632
1251102, 552338
1, 0
1, 0
1, 0
1, 0
1, 0
1, 0
1049923, 444959
798428, 314058
1, 0
1, 0
1, 0
2, 0
1, 0
1, 0
1, 0
861893, 369705
1, 0
730557, 249059
861549, 373428
1, 0
974900, 411779
1, 0
963693, 410918
2, 0
1, 0
653143, 210650
868767, 333120
2, 0
1, 0
1, 0
1, 0
1, 0
2, 0
2, 0
1082909, 538556
2, 0
849741, 319507
1, 0
1, 0
1, 0
1, 0
940063, 408046
801347, 344295
829787, 307132
1, 0
1003929, 437481
986497, 381202
569313, 210406
1014193, 419266
919743, 454607
1, 0
886557, 360765
1, 0
1, 0
1, 0
954134, 403274
896382, 366798
1019021, 425494
693845, 221829
1, 0
2, 0
954673, 338449
1, 0
2, 0
989178, 383710
2, 0
1, 0
1, 0
1, 0
1, 0
2, 0
803540, 358464
1, 0
718799, 291078
2, 0
2, 0
927280, 385088
843480, 329531
2, 0
2, 0
880199, 317207
1, 0
1, 0
2, 0
2, 0
1, 0
1, 0
975944, 422853
2, 0
835835, 330719
1, 0
1, 0
1, 0
1, 0
2, 0
2, 0
2, 0
1, 0
1, 0
1, 0
588711, 245440
2, 0
708986, 253182
832533, 332417
1, 0
1, 0
1, 0
822104, 341807
1, 0
1, 0
2, 0
1, 0
1003004, 436966
860702, 272980
896559, 208562
910282, 325452
2, 0
909182, 389516
701423, 231442
2, 0
1, 0
1, 0
1, 0
833601, 345548
1057208, 425671
1, 0
1, 0
2, 0
1058146, 488744
1, 0
1, 0
1, 0
1017232, 534736
1, 0
1, 0
2, 0
2, 0
1, 0
964837, 413075
1, 0
1128471, 557595
1, 0
1, 0
1, 0
2, 0
2, 0
2, 0
957431, 377339
985019, 372767
835282, 297207
1, 0
1, 0
1, 0
1, 0
1, 0
535797, 184183
1, 0
1, 0
1, 0
741200, 235541
2, 0
888510, 331565
803903, 356751
1, 0
1, 0
1, 0
1224581, 621954
1, 0
2, 0
1, 0
1, 0
2, 0
1, 0
1, 0
1, 0
901210, 358988
1, 0
1, 0
1, 0
2, 0
567756, 210598
1, 0
1, 0
2, 0
1, 0
1, 0
2, 0
1, 0
578473, 179945
917673, 407042
1, 0
1053821, 485704
1, 0
2, 0
2, 0
1, 0
1, 0
1, 0
957781, 382259
1, 0
2, 0
965189, 413690
1212412, 554941
2, 0
1046432, 426489
2, 0
1, 0
1, 0
795972, 321020
838044, 377043
1, 0
878830, 362065
1, 0
754744, 346863
1, 0
2, 0
2, 0
1, 0
1, 0
883319, 387289
1, 0
1, 0
1, 0
1, 0
940445, 366583
1, 0
1, 0
2, 0
800446, 383054
1, 0
1, 0
1, 0
1, 0
1, 0
1, 0
826807, 348099
2, 0
1057576, 517096
1, 0
1, 0
1, 0
860289, 343927
1, 0
1, 0
1032829, 464057
1, 0
966615, 383071
1, 0
1, 0
1, 0
1, 0
1, 0
1, 0
1161136, 570671
1, 0
1, 0
2, 0
1122995, 546103
964478, 429981
2, 0
1, 0
2, 0
1, 0
1, 0
748167, 258286
1061529, 450926
1, 0
1, 0
2, 0
927729, 415869
1, 0
2, 0
1, 0
1, 0
1, 0
1, 0
1, 0
1, 0
790571, 268078
718080, 187683
1, 0
1, 0
742918, 303965
1, 0
2, 0
779643, 309868
993523, 501528
1, 0
1, 0
1, 0
2, 0
1024989, 406991
1, 0
1, 0
877082, 381303
1, 0
865375, 366714
1, 0
1, 0
