# Supplementary material for: Consume, Modify, Share (CMS): The Interplay between Individual Decisions and Structural Network Properties in the Diffusion of Information
Source: PLoS One. 2016 Oct 31;11(10):e0164651. doi: 10.1371/journal.pone.0164651 (PMC5087943; doi:10.1371/journal.pone.0164651)
Supplement: S6 Dataset — (TXT) [file pone.0164651.s006.txt]

WikiTalk weak ties
Superspread threshold: 30 nodes
number of consumers, size of critical mass group

NM
Network size: 2394385
1, 0
1, 0
1, 0
1, 0
1, 0
1, 0
1, 0
1, 0
355585, 113855
1, 0
1, 0
1, 0
1, 0
332795, 107091
348588, 120598
2, 0
1, 0
1, 0
1, 0
1, 0
360689, 100452
1, 0
1, 0
375135, 66098
1, 0
2, 0
1, 0
1, 0
1, 0
1, 0
334556, 104477
1, 0
2, 0
1, 0
1, 0
345263, 120278
1, 0
336584, 56945
1, 0
1, 0
1, 0
1, 0
1, 0
1, 0
1, 0
1, 0
1, 0
356278, 96032
1, 0
1, 0
1, 0
1, 0
1, 0
362289, 120003
1, 0
1, 0
1, 0
1, 0
1, 0
1, 0
1, 0
1, 0
1, 0
347126, 122545
1, 0
1, 0
1, 0
1, 0
1, 0
2, 0
1, 0
1, 0
1, 0
1, 0
360952, 106075
1, 0
343636, 96511
1, 0
1, 0
1, 0
1, 0
1, 0
1, 0
1, 0
1, 0
1, 0
1, 0
1, 0
1, 0
1, 0
349256, 68897
1, 0
335922, 101015
1, 0
1, 0
1, 0
1, 0
1, 0
2, 0
1, 0
1, 0
1, 0
1, 0
1, 0
1, 0
1, 0
1, 0
1, 0
1, 0
1, 0
1, 0
1, 0
1, 0
2, 0
360080, 58242
1, 0
1, 0
1, 0
2, 0
1, 0
352611, 60203
1, 0
1, 0
1, 0
1, 0
1, 0
1, 0
1, 0
1, 0
1, 0
1, 0
357622, 63944
1, 0
1, 0
1, 0
1, 0
357342, 62639
1, 0
1, 0
1, 0
1, 0
2, 0
1, 0
1, 0
1, 0
2, 0
1, 0
1, 0
1, 0
1, 0
1, 0
1, 0
1, 0
1, 0
343215, 105906
1, 0
1, 0
336516, 110279
1, 0
1, 0
1, 0
2, 0
1, 0
1, 0
1, 0
1, 0
350865, 56830
1, 0
1, 0
1, 0
1, 0
1, 0
1, 0
1, 0
1, 0
1, 0
1, 0
1, 0
354936, 105779
1, 0
1, 0
373170, 119475
1, 0
1, 0
2, 0
1, 0
1, 0
1, 0
1, 0
1, 0
1, 0
1, 0
360491, 110685
1, 0
1, 0
1, 0
1, 0
1, 0
1, 0
351979, 110850

NM
Network size: 2394385
2, 0
1, 0
1, 0
2, 0
1, 0
1, 0
1, 0
363700, 118740
2, 0
1, 0
1, 0
1, 0
1, 0
1, 0
343936, 111122
1, 0
1, 0
1, 0
1, 0
1, 0
1, 0
1, 0
1, 0
2, 0
1, 0
1, 0
1, 0
1, 0
1, 0
1, 0
1, 0
352023, 109600
1, 0
2, 0
1, 0
2, 0
1, 0
1, 0
1, 0
1, 0
1, 0
1, 0
371490, 53491
1, 0
1, 0
1, 0
1, 0
1, 0
362579, 113004
1, 0
1, 0
350208, 117073
1, 0
335477, 109001
1, 0
1, 0
1, 0
1, 0
364435, 64099
1, 0
1, 0
1, 0
1, 0
1, 0
1, 0
1, 0
2, 0
1, 0
1, 0
1, 0
1, 0
1, 0
340408, 110267
1, 0
1, 0
1, 0
1, 0
1, 0
1, 0
1, 0
2, 0
1, 0
1, 0
1, 0
1, 0
349312, 64561
1, 0
356821, 121289
2, 0
1, 0
1, 0
1, 0
1, 0
1, 0
1, 0
1, 0
1, 0
1, 0
1, 0
1, 0
1, 0
1, 0
1, 0
2, 0
1, 0
1, 0
1, 0
1, 0
1, 0
1, 0
1, 0
1, 0
1, 0
2, 0
1, 0
2, 0
1, 0
1, 0
1, 0
1, 0
1, 0
1, 0
1, 0
1, 0
1, 0
1, 0
1, 0
367815, 62507
1, 0
1, 0
1, 0
1, 0
1, 0
1, 0
1, 0
352709, 60205
349358, 111169
1, 0
1, 0
1, 0
1, 0
1, 0
1, 0
1, 0
1, 0
1, 0
1, 0
1, 0
1, 0
1, 0
2, 0
1, 0
1, 0
1, 0
1, 0
1, 0
1, 0
1, 0
355908, 52485
1, 0
2, 0
1, 0
1, 0
1, 0
1, 0
1, 0
1, 0
1, 0
1, 0
375496, 111114
341718, 58162
2, 0
1, 0
2, 0
1, 0
1, 0
1, 0
1, 0
359234, 109376
1, 0
1, 0
1, 0
353648, 93249
1, 0
1, 0
1, 0
1, 0
1, 0
1, 0
2, 0
1, 0
1, 0
1, 0
1, 0
1, 0
1, 0
1, 0
1, 0
1, 0
2, 0
1, 0
1, 0
1, 0
352919, 66214
2, 0
1, 0
1, 0
1, 0
2, 0
1, 0
1, 0
1, 0
1, 0
1, 0
1, 0
352773, 117764
1, 0
1, 0
1, 0
2, 0
353168, 108294
1, 0
1, 0
1, 0
1, 0
1, 0
1, 0
2, 0
2, 0
1, 0
352290, 121822
1, 0
1, 0
344180, 118577
1, 0
1, 0
1, 0
1, 0
1, 0
1, 0
1, 0
1, 0
358397, 115524
2, 0
362081, 122945
357671, 114486
1, 0
1, 0
1, 0
1, 0
1, 0
2, 0
1, 0
1, 0
1, 0
1, 0
1, 0
1, 0
1, 0
364477, 118932
1, 0
1, 0
1, 0
1, 0
1, 0
1, 0
1, 0
1, 0
1, 0
1, 0
1, 0
1, 0
1, 0
1, 0
1, 0
1, 0
1, 0
1, 0
1, 0
1, 0
1, 0
1, 0
1, 0
1, 0
1, 0
1, 0
1, 0
363447, 108676
353363, 59921
1, 0
1, 0
1, 0
2, 0
2, 0
2, 0
1, 0
1, 0
2, 0
1, 0
1, 0
1, 0
2, 0
1, 0
1, 0
1, 0
1, 0
1, 0
1, 0
1, 0
1, 0
1, 0
1, 0
1, 0
1, 0
1, 0
1, 0
1, 0
2, 0
1, 0
1, 0
350328, 102724
1, 0
1, 0
1, 0
1, 0
1, 0
1, 0
1, 0
1, 0
1, 0
1, 0
2, 0
338677, 108242
1, 0
1, 0
1, 0
1, 0
1, 0
356201, 124919
1, 0
1, 0
1, 0
1, 0
357063, 114191
1, 0
351456, 111178
1, 0
2, 0
347891, 110416
1, 0
1, 0
1, 0
344157, 119212
2, 0
1, 0
1, 0
1, 0
1, 0
1, 0
1, 0
1, 0
1, 0
1, 0
1, 0
1, 0
1, 0
376295, 141736
2, 0
1, 0
1, 0
1, 0
1, 0
1, 0
1, 0
1, 0
1, 0
1, 0
1, 0
1, 0
1, 0
1, 0
1, 0
357150, 106291
384398, 121118
1, 0
1, 0
1, 0
1, 0
1, 0
373859, 111943
1, 0
1, 0
1, 0
1, 0
1, 0
1, 0
1, 0
1, 0
1, 0
342084, 58007
353542, 69359
345653, 94779
1, 0
1, 0
1, 0
1, 0
1, 0
1, 0
1, 0
1, 0
1, 0
1, 0
1, 0
356459, 111519
1, 0
1, 0
1, 0
1, 0
1, 0
1, 0
1, 0
1, 0
1, 0
1, 0
1, 0
1, 0
1, 0
357907, 57825
2, 0
1, 0
1, 0
1, 0
1, 0
1, 0
1, 0
1, 0
1, 0
1, 0
1, 0
1, 0
346039, 104653
1, 0
1, 0
1, 0
1, 0
1, 0
1, 0
341705, 114789
1, 0
1, 0
1, 0
1, 0
1, 0
1, 0
360306, 123081
1, 0
1, 0
1, 0
1, 0
1, 0
1, 0
1, 0
1, 0
1, 0
340588, 48246
1, 0
1, 0
1, 0
1, 0
346795, 107660
1, 0
2, 0
1, 0
1, 0
1, 0
1, 0
1, 0
1, 0
1, 0
1, 0
1, 0
1, 0
1, 0
1, 0
2, 0
1, 0
2, 0
1, 0
1, 0
1, 0
1, 0
1, 0
1, 0
1, 0
1, 0
353085, 124743
350692, 68669
1, 0
1, 0
2, 0
1, 0
2, 0
1, 0
1, 0
1, 0
1, 0
1, 0
1, 0
1, 0
2, 0
1, 0
1, 0
1, 0
349874, 120507
1, 0
357751, 127439
1, 0
1, 0
1, 0
1, 0
1, 0
367338, 118056
1, 0
1, 0
1, 0
1, 0
2, 0
1, 0
1, 0
349650, 111782
1, 0
1, 0
1, 0
1, 0
1, 0
339366, 57445
1, 0
1, 0
2, 0
2, 0
1, 0
1, 0
1, 0
1, 0
380040, 63932
345398, 56694
358262, 112896
1, 0
1, 0
1, 0
1, 0
1, 0
1, 0
1, 0
1, 0
1, 0
2, 0
1, 0
1, 0
2, 0
1, 0
1, 0
1, 0
1, 0
1, 0
1, 0
1, 0
1, 0
1, 0
1, 0
1, 0
1, 0
1, 0
1, 0
1, 0
1, 0
1, 0
349222, 55003
1, 0
1, 0
344609, 108648
1, 0
1, 0
350933, 131934
356886, 112367
1, 0
1, 0
1, 0
2, 0
1, 0
351530, 57438
1, 0
1, 0
1, 0
1, 0
1, 0
2, 0
1, 0
1, 0
1, 0
343632, 52383
2, 0
1, 0
1, 0
1, 0
1, 0
1, 0
349490, 61664
2, 0
2, 0
1, 0
1, 0
1, 0
1, 0
1, 0
1, 0
1, 0
1, 0
1, 0
1, 0
2, 0
1, 0
1, 0
1, 0
1, 0
1, 0
1, 0
1, 0
1, 0
1, 0
2, 0
1, 0
1, 0
1, 0
1, 0
1, 0
1, 0
1, 0
1, 0
1, 0
1, 0
1, 0
1, 0
1, 0
341818, 57511
1, 0
344380, 63427
1, 0
1, 0
1, 0
1, 0
356771, 73998
1, 0
1, 0
2, 0
1, 0
1, 0
1, 0
1, 0
1, 0
1, 0
355469, 66364
1, 0
363996, 113658
1, 0
366465, 111120
1, 0
1, 0
1, 0
1, 0
1, 0
1, 0
360041, 110685
1, 0
1, 0
1, 0
1, 0
368449, 115868
1, 0
1, 0
1, 0
1, 0
1, 0
1, 0
1, 0
345817, 112106
1, 0
1, 0
1, 0
1, 0
1, 0
1, 0
1, 0
1, 0
1, 0
1, 0
1, 0
1, 0
1, 0
1, 0
1, 0
2, 0
1, 0
351068, 120982
1, 0
367104, 139133
1, 0
1, 0
1, 0
1, 0
1, 0
1, 0
1, 0
345532, 111425
2, 0
350516, 115246
1, 0
1, 0
1, 0
1, 0
1, 0
1, 0
1, 0
1, 0
1, 0
1, 0
1, 0
1, 0
1, 0
1, 0
1, 0
347815, 115856
1, 0
1, 0
352563, 60249
1, 0
1, 0
1, 0
1, 0
1, 0
1, 0
1, 0
1, 0
1, 0
1, 0
1, 0
1, 0
1, 0
1, 0
1, 0
1, 0
1, 0
1, 0
335948, 61731
1, 0
1, 0
354754, 106952
1, 0
1, 0
1, 0
1, 0
347348, 118253
1, 0
1, 0
2, 0
1, 0
1, 0
1, 0
1, 0
1, 0
1, 0
369004, 70300
1, 0
1, 0
1, 0
1, 0
1, 0
1, 0
2, 0
2, 0
1, 0
1, 0
1, 0
1, 0
1, 0
1, 0
2, 0
2, 0
352479, 66598
1, 0
1, 0
1, 0
1, 0
2, 0
1, 0
362834, 125086
1, 0
1, 0
1, 0
1, 0
346734, 62562
1, 0
1, 0
2, 0
1, 0
1, 0
1, 0
2, 0
1, 0
1, 0
339621, 106511
353177, 54686
1, 0
1, 0
1, 0
2, 0
1, 0
1, 0
1, 0
1, 0
1, 0
1, 0
1, 0
1, 0
1, 0
1, 0
1, 0
1, 0
1, 0
1, 0
1, 0
1, 0
1, 0
1, 0
1, 0
1, 0
1, 0
1, 0
1, 0
1, 0
1, 0
1, 0
1, 0
1, 0
1, 0
1, 0
1, 0
1, 0
1, 0
1, 0
359747, 114732
343504, 112734
1, 0
1, 0
1, 0
1, 0
1, 0
1, 0
1, 0
1, 0
1, 0
1, 0
1, 0
2, 0
1, 0
1, 0
2, 0
1, 0
1, 0
1, 0
1, 0
328965, 53645
1, 0
1, 0
1, 0
2, 0
334738, 56520
1, 0
1, 0
1, 0
1, 0
1, 0
1, 0
356021, 66185
1, 0
1, 0
1, 0
1, 0
1, 0
1, 0
1, 0
1, 0
2, 0
1, 0
361944, 53729
1, 0
1, 0
1, 0
1, 0
1, 0
1, 0
1, 0
1, 0
1, 0
1, 0
1, 0
1, 0
1, 0
364560, 56350
1, 0
1, 0
358776, 113633
365553, 111383
1, 0
1, 0
1, 0
1, 0
1, 0
1, 0
1, 0
1, 0
342418, 66420
1, 0
2, 0
1, 0
1, 0
1, 0
1, 0
1, 0
1, 0
2, 0
332490, 91672
1, 0
1, 0
1, 0
1, 0
1, 0
1, 0
1, 0
1, 0
1, 0
2, 0
1, 0
1, 0
1, 0
1, 0
1, 0
370132, 66265
1, 0
1, 0
1, 0
1, 0
1, 0
1, 0
350733, 118007
1, 0
1, 0
1, 0
1, 0
1, 0
1, 0
1, 0
1, 0
1, 0
1, 0
1, 0
340681, 62187
333359, 115990
1, 0
1, 0
1, 0
1, 0
1, 0
1, 0
1, 0
1, 0
1, 0
1, 0
1, 0
2, 0
1, 0
1, 0
1, 0
367244, 117385
2, 0
353366, 115115
359593, 122788
1, 0
1, 0
1, 0
348161, 57180
354734, 102147
1, 0
2, 0
1, 0
1, 0
1, 0
343070, 111838
1, 0
343921, 105710

NM
Network size: 2394385
1, 0
1, 0
1, 0
1, 0
1, 0
1, 0
1, 0
1, 0
1, 0
1, 0
1, 0
1, 0
1, 0
337346, 112486
1, 0
350137, 107867
1, 0
1, 0
1, 0
1, 0
340334, 62990
1, 0
1, 0
349694, 111466
1, 0
352711, 58791
1, 0
1, 0
355651, 61548
1, 0
1, 0
1, 0
2, 0
1, 0
1, 0
346339, 103721
1, 0
1, 0
1, 0
1, 0
339972, 55664
1, 0
376972, 62384
1, 0
1, 0
1, 0
1, 0
1, 0
1, 0
347956, 55901
1, 0
1, 0
1, 0
1, 0
362272, 70642
1, 0
1, 0
1, 0
2, 0
1, 0
362879, 112803
1, 0
1, 0
1, 0
1, 0
1, 0
1, 0
1, 0
1, 0
340341, 115690
1, 0
1, 0
1, 0
1, 0
2, 0
1, 0
1, 0
360104, 71218
2, 0
1, 0
1, 0
1, 0
1, 0
1, 0
1, 0
1, 0
2, 0
2, 0
1, 0
2, 0
380376, 64939
1, 0
2, 0
1, 0
1, 0
1, 0
1, 0
2, 0
1, 0
1, 0
1, 0
1, 0
1, 0
2, 0
1, 0
1, 0
351297, 55965
1, 0
2, 0
1, 0
1, 0
1, 0
1, 0
1, 0
1, 0
1, 0
1, 0
1, 0
1, 0
1, 0
1, 0
1, 0
1, 0
1, 0
1, 0
1, 0
1, 0
1, 0
1, 0
1, 0
1, 0
1, 0
1, 0
2, 0
1, 0
1, 0
2, 0
2, 0
1, 0
1, 0
1, 0
1, 0
1, 0
1, 0
1, 0
1, 0
1, 0
1, 0
1, 0
2, 0
1, 0
1, 0
1, 0
1, 0
1, 0
1, 0
1, 0
1, 0
361588, 123751
1, 0
1, 0
371576, 110970
1, 0
1, 0
345050, 61554
2, 0
1, 0
1, 0
1, 0
1, 0
1, 0
1, 0
1, 0
1, 0
1, 0
1, 0
1, 0
1, 0
1, 0
1, 0
1, 0
1, 0
1, 0
1, 0
1, 0
1, 0
2, 0
1, 0
1, 0
1, 0
1, 0
1, 0
350151, 50103
1, 0
1, 0
1, 0
351440, 57223
1, 0
1, 0
1, 0
1, 0
1, 0
2, 0
384186, 130314
1, 0
342724, 120617
2, 0
1, 0
2, 0
1, 0
1, 0
1, 0
1, 0
1, 0
2, 0
351669, 108272
1, 0
1, 0
1, 0
373795, 115853
1, 0
1, 0
1, 0
1, 0
1, 0
1, 0
1, 0
1, 0
1, 0
1, 0
1, 0
345453, 103005
1, 0
1, 0
1, 0
1, 0
1, 0
1, 0
1, 0
354099, 53054
1, 0
1, 0
1, 0
378080, 119142
1, 0
1, 0
344441, 114008
1, 0
1, 0
1, 0
1, 0
1, 0
2, 0
1, 0
1, 0
1, 0
1, 0
1, 0
2, 0
1, 0
1, 0
1, 0
1, 0
1, 0
1, 0
1, 0
1, 0
1, 0
376507, 59911
349074, 110063
1, 0
1, 0
1, 0
1, 0
370582, 115976
1, 0
1, 0
2, 0
1, 0
372910, 121774
1, 0
1, 0
1, 0
1, 0
378298, 120266
376867, 105040
381773, 124191
1, 0
344221, 105466
1, 0
1, 0
1, 0
1, 0
1, 0
1, 0
1, 0
1, 0
1, 0
2, 0
361744, 120882
1, 0
1, 0
1, 0
1, 0
1, 0
1, 0
1, 0
357325, 113765
1, 0
1, 0
1, 0
357959, 104285
1, 0
1, 0
2, 0
1, 0
377840, 108889
360694, 97972
1, 0
2, 0
346726, 114210
1, 0
361641, 63560
354000, 110323
369515, 140389
355088, 104350
1, 0
1, 0
2, 0
1, 0
352142, 115276
1, 0
1, 0
1, 0
1, 0
1, 0
1, 0
2, 0
1, 0
1, 0
1, 0
1, 0
1, 0
1, 0
1, 0
1, 0
1, 0
1, 0
2, 0
1, 0
1, 0
1, 0
1, 0
1, 0
1, 0
1, 0
2, 0
1, 0
354253, 105045
1, 0
1, 0
1, 0
1, 0
1, 0
1, 0
1, 0
2, 0
1, 0
1, 0
2, 0
1, 0
1, 0
1, 0
1, 0
1, 0
1, 0
2, 0
1, 0
1, 0
1, 0
1, 0
1, 0
336427, 114120
2, 0
1, 0
1, 0
1, 0
1, 0
1, 0
1, 0
2, 0
1, 0
1, 0
1, 0
1, 0
1, 0
1, 0
1, 0
1, 0
1, 0
1, 0
1, 0
1, 0
1, 0
2, 0
1, 0
1, 0
1, 0
1, 0
1, 0
1, 0
1, 0
1, 0
1, 0
1, 0
1, 0
1, 0
1, 0
1, 0
1, 0
1, 0
1, 0
1, 0
1, 0
1, 0
1, 0
1, 0
1, 0
1, 0
1, 0
1, 0
359076, 118158
1, 0
1, 0
1, 0
2, 0
327697, 109750
1, 0
1, 0
1, 0
1, 0
346529, 105284
1, 0
1, 0
1, 0
1, 0
355692, 99255
1, 0
1, 0
2, 0
1, 0
1, 0
1, 0
1, 0
1, 0
1, 0
1, 0
1, 0
1, 0
1, 0
1, 0
1, 0
1, 0
1, 0
1, 0
1, 0
1, 0
1, 0
1, 0
1, 0
1, 0
1, 0
2, 0
1, 0
1, 0
1, 0
1, 0
1, 0
359169, 66027
329214, 113893
1, 0
1, 0
1, 0
1, 0
1, 0
347673, 58463
1, 0
2, 0
1, 0
360491, 114597
1, 0
1, 0
1, 0
1, 0
1, 0
340578, 52468
1, 0
1, 0
1, 0
2, 0
1, 0
1, 0
1, 0
1, 0
2, 0
1, 0
1, 0
1, 0
361177, 121651
1, 0
2, 0
1, 0
347835, 121823
1, 0
2, 0
1, 0
1, 0
332006, 108428
1, 0
1, 0
1, 0
1, 0
1, 0
1, 0
1, 0
1, 0
1, 0
1, 0
1, 0
1, 0
1, 0
1, 0
1, 0
1, 0
1, 0
1, 0
1, 0
1, 0
1, 0
2, 0
1, 0
1, 0
1, 0
1, 0
363928, 109346
1, 0
1, 0
1, 0
1, 0
1, 0
364474, 58462
1, 0
1, 0
1, 0
2, 0
1, 0
1, 0
1, 0
1, 0
1, 0
344659, 63844
1, 0
1, 0
1, 0
1, 0
1, 0
1, 0
1, 0
348519, 60978
1, 0
1, 0
1, 0
1, 0
1, 0
1, 0
343751, 110605
1, 0
347324, 58514
1, 0
1, 0
1, 0
1, 0
1, 0
341798, 104540
1, 0
1, 0
1, 0
1, 0
1, 0
1, 0
1, 0
1, 0
1, 0
2, 0
1, 0
2, 0
2, 0
1, 0
1, 0
1, 0
1, 0
1, 0
1, 0
2, 0
351816, 53165
348860, 103231
1, 0
2, 0
1, 0
1, 0
1, 0
1, 0
348103, 113931
1, 0
2, 0
367082, 122525
1, 0
1, 0
1, 0
1, 0
1, 0
1, 0
353101, 61706
1, 0
2, 0
1, 0
1, 0
1, 0
1, 0
2, 0
1, 0
1, 0
1, 0
1, 0
1, 0
361151, 118579
1, 0
1, 0
1, 0
1, 0
1, 0
1, 0
1, 0
355777, 123701
1, 0
1, 0
1, 0
1, 0
1, 0
1, 0
1, 0
1, 0
1, 0
1, 0
1, 0
1, 0
1, 0
1, 0
1, 0
1, 0
1, 0
1, 0
1, 0
1, 0
1, 0
1, 0
359514, 108839
352862, 110205
1, 0
1, 0
1, 0
1, 0
1, 0
1, 0
1, 0
1, 0
1, 0
1, 0
1, 0
1, 0
1, 0
1, 0
1, 0
1, 0
1, 0
1, 0
1, 0
1, 0
1, 0
1, 0
1, 0
1, 0
1, 0
2, 0
1, 0
1, 0
1, 0
1, 0
1, 0
357258, 55729
1, 0
1, 0
1, 0
1, 0
2, 0
1, 0
1, 0
1, 0
367945, 77544
1, 0
1, 0
1, 0
1, 0
1, 0
1, 0
1, 0
355346, 114361
359317, 125158
1, 0
1, 0
1, 0
1, 0
351614, 111615
1, 0
1, 0
1, 0
1, 0
1, 0
1, 0
1, 0
1, 0
1, 0
1, 0
1, 0
1, 0
1, 0
1, 0
1, 0
2, 0
1, 0
1, 0
1, 0
1, 0
1, 0
1, 0
1, 0
2, 0
1, 0
1, 0
1, 0
1, 0
1, 0
1, 0
1, 0
1, 0
2, 0
359822, 56267
1, 0
1, 0
1, 0
1, 0
1, 0
1, 0
2, 0
1, 0
1, 0
1, 0
350051, 60756
1, 0
1, 0
1, 0
1, 0
1, 0
2, 0
1, 0
1, 0
1, 0
1, 0
1, 0
1, 0
1, 0
1, 0
344320, 124039
1, 0
343600, 61305
1, 0
329562, 102963
1, 0
1, 0
338325, 104605
1, 0
347664, 116173
1, 0
1, 0
1, 0
1, 0
1, 0
1, 0
2, 0
357690, 114026
1, 0
1, 0
362998, 111201
1, 0
347352, 104857
1, 0
1, 0
351357, 109876
1, 0
1, 0
1, 0
1, 0
1, 0
1, 0
1, 0
2, 0
1, 0
1, 0
367538, 118822
1, 0
373835, 54903
1, 0
1, 0
1, 0
1, 0
1, 0
1, 0
1, 0
2, 0
1, 0
2, 0
1, 0
1, 0
1, 0
1, 0
1, 0
358766, 98667
1, 0
2, 0
2, 0
1, 0
1, 0
370986, 59730
2, 0
1, 0
1, 0
2, 0
1, 0
1, 0
359356, 114170
1, 0
1, 0
1, 0
2, 0
1, 0
1, 0
1, 0
2, 0
362755, 114802
1, 0
1, 0
361443, 111708
1, 0
2, 0
1, 0
1, 0
1, 0
1, 0
1, 0
1, 0
1, 0
354884, 64781
1, 0
336446, 58820
1, 0
1, 0
1, 0
1, 0
1, 0
1, 0
1, 0
1, 0
1, 0
1, 0
1, 0
360441, 122752
1, 0
1, 0
1, 0
1, 0
2, 0
1, 0
1, 0
1, 0
1, 0
348582, 62798
1, 0
369328, 106294
1, 0
1, 0
1, 0
1, 0
1, 0
1, 0
1, 0
1, 0
1, 0
1, 0
1, 0
1, 0
1, 0
1, 0
1, 0
1, 0
343283, 60097
1, 0
1, 0
1, 0
351546, 109410
1, 0
1, 0
1, 0
1, 0
1, 0
1, 0
1, 0
1, 0
2, 0
1, 0
1, 0
1, 0
1, 0
344117, 109987
1, 0
1, 0
1, 0
1, 0
1, 0
1, 0
1, 0
1, 0
353134, 110440
1, 0
360841, 119639
1, 0
358102, 56961
1, 0
2, 0
1, 0
1, 0
2, 0
1, 0
1, 0
1, 0
1, 0
1, 0
2, 0
1, 0
352324, 52182
1, 0
1, 0
1, 0
351204, 58061
353271, 103000
1, 0
2, 0
1, 0
1, 0
1, 0
1, 0
1, 0
1, 0
1, 0
1, 0
1, 0
1, 0
1, 0
1, 0
1, 0
353444, 137442
2, 0
1, 0
1, 0
1, 0
2, 0
1, 0
1, 0
1, 0
1, 0
1, 0
367468, 115665
1, 0
2, 0
1, 0
1, 0
1, 0
1, 0
1, 0
1, 0
1, 0

NM
Network size: 2394385
1, 0
1, 0
1, 0
1, 0
340474, 76470
1, 0
1, 0
1, 0
1, 0
1, 0
1, 0
1, 0
1, 0
1, 0
1, 0
1, 0
1, 0
359064, 117146
359746, 119429
1, 0
362402, 52575
1, 0
2, 0
1, 0
1, 0
1, 0
1, 0
1, 0
1, 0
2, 0
1, 0
1, 0
1, 0
1, 0
1, 0
1, 0
1, 0
1, 0
1, 0
2, 0
1, 0
1, 0
2, 0
1, 0
1, 0
2, 0
1, 0
374452, 116335
1, 0
354317, 60837
1, 0
1, 0
346739, 117523
2, 0
1, 0
1, 0
1, 0
1, 0
1, 0
1, 0
1, 0
1, 0
2, 0
1, 0
1, 0
1, 0
2, 0
1, 0
1, 0
2, 0
1, 0
1, 0
1, 0
1, 0
1, 0
1, 0
1, 0
1, 0
1, 0
1, 0
1, 0
365605, 92807
360149, 55117
345868, 64493
1, 0
1, 0
1, 0
1, 0
1, 0
1, 0
1, 0
2, 0
1, 0
1, 0
1, 0
2, 0
1, 0
341257, 53552
1, 0
1, 0
1, 0
1, 0
1, 0
1, 0
1, 0
1, 0
1, 0
1, 0
1, 0
1, 0
1, 0
1, 0
1, 0
343608, 96741
1, 0
1, 0
1, 0
2, 0
1, 0
1, 0
1, 0
1, 0
1, 0
1, 0
1, 0
340230, 96334
1, 0
1, 0
1, 0
1, 0
1, 0
1, 0
373117, 54541
1, 0
1, 0
1, 0
1, 0
1, 0
1, 0
1, 0
1, 0
1, 0
1, 0
1, 0
1, 0
1, 0
1, 0
1, 0
1, 0
1, 0
1, 0
1, 0
1, 0
345254, 95373
1, 0
1, 0
1, 0
1, 0
1, 0
1, 0
347173, 56875
1, 0
1, 0
2, 0
1, 0
1, 0
1, 0
2, 0
1, 0
342215, 110674
1, 0
364075, 65657
2, 0
1, 0
1, 0
1, 0
1, 0
1, 0
2, 0
1, 0
1, 0
1, 0
1, 0
1, 0
1, 0
1, 0
335127, 103548
1, 0
1, 0
368618, 63085
1, 0
1, 0
1, 0
1, 0
1, 0
1, 0
1, 0
1, 0
363691, 55919
1, 0
1, 0
1, 0
1, 0
1, 0
1, 0
2, 0
1, 0
1, 0
2, 0
1, 0
1, 0
357398, 107949
1, 0
376499, 111741
1, 0
1, 0
1, 0
1, 0
1, 0
1, 0
1, 0
1, 0
1, 0
1, 0
1, 0
1, 0
1, 0
1, 0
378327, 113461
1, 0
383918, 108873
1, 0
1, 0
1, 0
2, 0
1, 0
1, 0
1, 0
1, 0
1, 0
1, 0
1, 0
1, 0
384238, 63037
339357, 60045
1, 0
1, 0
1, 0
1, 0
1, 0
1, 0
1, 0
1, 0
1, 0
1, 0
1, 0
1, 0
1, 0
1, 0
1, 0
1, 0
1, 0
1, 0
1, 0
1, 0
1, 0
1, 0
1, 0
369662, 117428
1, 0
1, 0
360580, 55704
1, 0
342375, 111690
1, 0
1, 0
1, 0
1, 0
1, 0
1, 0
1, 0
1, 0
1, 0
1, 0
1, 0
1, 0
356497, 63543
1, 0
1, 0
348820, 107774
1, 0
342225, 109121
1, 0
1, 0
2, 0
1, 0
1, 0
2, 0
1, 0
1, 0
1, 0
1, 0
1, 0
1, 0
1, 0
2, 0
350478, 56994
353345, 129324
353719, 65001
1, 0
352051, 58547
1, 0
1, 0
342869, 108170
1, 0
1, 0
1, 0
1, 0
1, 0
1, 0
1, 0
1, 0
1, 0
1, 0
1, 0
2, 0
1, 0
1, 0
1, 0
1, 0
337388, 116110
2, 0
1, 0
1, 0
1, 0
2, 0
1, 0
1, 0
344553, 65602
1, 0
2, 0
1, 0
1, 0
1, 0
1, 0
1, 0
1, 0
1, 0
1, 0
1, 0
1, 0
1, 0
2, 0
1, 0
1, 0
1, 0
1, 0
1, 0
1, 0
1, 0
341830, 54719
2, 0
1, 0
1, 0
1, 0
372254, 169827
1, 0
1, 0
1, 0
1, 0
1, 0
358552, 112783
346951, 112047
1, 0
1, 0
1, 0
1, 0
1, 0
1, 0
1, 0
1, 0
1, 0
1, 0
1, 0
1, 0
342004, 74934
1, 0
1, 0
1, 0
1, 0
1, 0
1, 0
1, 0
1, 0
1, 0
1, 0
2, 0
1, 0
1, 0
1, 0
1, 0
1, 0
1, 0
1, 0
1, 0
367478, 114782
1, 0
347051, 104654
1, 0
328908, 103281
1, 0
1, 0
1, 0
1, 0
2, 0
1, 0
2, 0
1, 0
1, 0
1, 0
1, 0
1, 0
363814, 114691
1, 0
327541, 111663
1, 0
1, 0
347295, 114730
346601, 102072
1, 0
2, 0
1, 0
1, 0
1, 0
1, 0
371838, 59492
1, 0
1, 0
1, 0
1, 0
2, 0
362915, 112434
1, 0
351752, 63663
1, 0
1, 0
1, 0
1, 0
1, 0
1, 0
1, 0
1, 0
1, 0
2, 0
1, 0
1, 0
359460, 119039
1, 0
1, 0
1, 0
1, 0
352624, 106918
1, 0
1, 0
1, 0
1, 0
2, 0
1, 0
358707, 119679
1, 0
1, 0
351687, 114560
1, 0
1, 0
1, 0
1, 0
2, 0
1, 0
1, 0
1, 0
1, 0
1, 0
1, 0
2, 0
1, 0
1, 0
1, 0
1, 0
1, 0
1, 0
1, 0
1, 0
1, 0
1, 0
360490, 124844
1, 0
1, 0
2, 0
349847, 110411
1, 0
2, 0
1, 0
1, 0
1, 0
1, 0
2, 0
1, 0
1, 0
348598, 111900
1, 0
1, 0
1, 0
1, 0
1, 0
1, 0
1, 0
1, 0
1, 0
1, 0
1, 0
1, 0
1, 0
1, 0
1, 0
1, 0
1, 0
329483, 93564
2, 0
1, 0
1, 0
1, 0
1, 0
1, 0
1, 0
1, 0
1, 0
1, 0
1, 0
1, 0
356824, 106789
2, 0
1, 0
1, 0
1, 0
369817, 115107
2, 0
1, 0
349776, 59754
361543, 116310
1, 0
1, 0
1, 0
1, 0
1, 0
2, 0
1, 0
1, 0
1, 0
1, 0
1, 0
1, 0
1, 0
1, 0
2, 0
1, 0
1, 0
1, 0
2, 0
1, 0
1, 0
1, 0
1, 0
1, 0
1, 0
1, 0
1, 0
1, 0
1, 0
1, 0
1, 0
1, 0
1, 0
1, 0
1, 0
1, 0
1, 0
1, 0
1, 0
1, 0
1, 0
1, 0
351569, 113484
359870, 133702
1, 0
1, 0
1, 0
1, 0
364935, 122541
1, 0
1, 0
1, 0
1, 0
348849, 119605
1, 0
1, 0
1, 0
1, 0
1, 0
1, 0
1, 0
1, 0
1, 0
1, 0
1, 0
1, 0
1, 0
359382, 50414
1, 0
1, 0
355420, 104065
2, 0
1, 0
1, 0
1, 0
1, 0
359355, 69907
2, 0
364610, 56871
1, 0
1, 0
1, 0
1, 0
1, 0
1, 0
1, 0
1, 0
1, 0
1, 0
1, 0
1, 0
1, 0
1, 0
1, 0
354773, 120596
2, 0
1, 0
1, 0
1, 0
349940, 109936
1, 0
1, 0
1, 0
1, 0
1, 0
1, 0
1, 0
1, 0
1, 0
2, 0
1, 0
1, 0
1, 0
1, 0
1, 0
1, 0
1, 0
1, 0
1, 0
1, 0
1, 0
1, 0
1, 0
1, 0
1, 0
1, 0
1, 0
1, 0
2, 0
1, 0
1, 0
357128, 106602
1, 0
1, 0
1, 0
333846, 52235
1, 0
1, 0
1, 0
1, 0
1, 0
352690, 105298
1, 0
1, 0
1, 0
2, 0
1, 0
1, 0
1, 0
1, 0
1, 0
1, 0
1, 0
1, 0
1, 0
1, 0
1, 0
1, 0
375083, 64473
1, 0
1, 0
359532, 55390
1, 0
1, 0
1, 0
2, 0
1, 0
353943, 61859
2, 0
1, 0
1, 0
1, 0
353469, 125336
363250, 59508
1, 0
347758, 58002
1, 0
1, 0
1, 0
1, 0
1, 0
1, 0
1, 0
1, 0
1, 0
2, 0
1, 0
1, 0
1, 0
1, 0
1, 0
1, 0
1, 0
354594, 60455
1, 0
346745, 115902
1, 0
1, 0
1, 0
1, 0
1, 0
1, 0
1, 0
353201, 111188
1, 0
1, 0
1, 0
1, 0
1, 0
1, 0
1, 0
1, 0
1, 0
2, 0
341659, 63933
1, 0
1, 0
1, 0
1, 0
2, 0
354533, 109525
1, 0
1, 0
336371, 55926
1, 0
1, 0
378637, 53813
365707, 123743
1, 0
2, 0
330419, 104687
352102, 119805
2, 0
1, 0
1, 0
1, 0
1, 0
2, 0
1, 0
1, 0
1, 0
361605, 115975
1, 0
1, 0
1, 0
1, 0
1, 0
1, 0
2, 0
1, 0
1, 0
2, 0
348852, 120384
1, 0
1, 0
361442, 106565
1, 0
1, 0
2, 0
1, 0
1, 0
1, 0
1, 0
1, 0
1, 0
1, 0
1, 0
341498, 52362
1, 0
1, 0
352462, 108922
1, 0
1, 0
350390, 58140
1, 0
1, 0
2, 0
1, 0
2, 0
357181, 61330
1, 0
348740, 61266
2, 0
1, 0
1, 0
1, 0
1, 0
1, 0
1, 0
1, 0
1, 0
342652, 107122
1, 0
1, 0
1, 0
1, 0
1, 0
1, 0
1, 0
1, 0
1, 0
1, 0
1, 0
348358, 106242
1, 0
1, 0
1, 0
1, 0
1, 0
1, 0
1, 0
368236, 124617
1, 0
1, 0
1, 0
2, 0
351045, 55490
1, 0
1, 0
1, 0
1, 0
1, 0
1, 0
1, 0
1, 0
1, 0
1, 0
1, 0
1, 0
355921, 119807
1, 0
1, 0
1, 0
346380, 116331
2, 0
1, 0
346900, 110607
1, 0
1, 0
1, 0
1, 0
1, 0
1, 0
1, 0
1, 0
1, 0
1, 0
1, 0
1, 0
1, 0
350317, 116569
1, 0
1, 0
1, 0
1, 0
1, 0
1, 0
1, 0
1, 0
1, 0
1, 0
1, 0
1, 0
2, 0
1, 0
1, 0
1, 0
1, 0
2, 0
1, 0
1, 0
342270, 98067
1, 0
1, 0
1, 0
342403, 63820
2, 0
1, 0
1, 0
1, 0
1, 0
2, 0
1, 0
1, 0
1, 0
1, 0
1, 0
1, 0
1, 0
1, 0
1, 0
1, 0
1, 0
1, 0
365266, 94898
1, 0
1, 0
356041, 120920
1, 0
1, 0
1, 0
1, 0
1, 0
1, 0
1, 0
1, 0
365732, 120524
1, 0
1, 0
1, 0
2, 0
1, 0
1, 0
1, 0
2, 0
358069, 55097
1, 0
1, 0
1, 0
1, 0
1, 0
1, 0
1, 0
1, 0
1, 0
352972, 54585
1, 0
1, 0
1, 0
339084, 60200
1, 0
355867, 108511
1, 0
1, 0
1, 0
1, 0
1, 0
1, 0
1, 0
1, 0
1, 0
1, 0
1, 0
1, 0
1, 0
1, 0
1, 0
1, 0
2, 0
1, 0
1, 0
1, 0
1, 0
1, 0
1, 0
1, 0
1, 0
1, 0
1, 0
1, 0
1, 0
1, 0
1, 0
1, 0
1, 0
1, 0
1, 0
1, 0
358080, 110475
1, 0
1, 0
1, 0
1, 0
2, 0
1, 0
1, 0
1, 0
334728, 105435
375578, 116998
1, 0
1, 0
1, 0
1, 0
1, 0
1, 0
1, 0
1, 0
1, 0
1, 0
1, 0
1, 0
1, 0
1, 0
1, 0
1, 0
2, 0
1, 0
1, 0
1, 0
1, 0
370638, 126225
1, 0
2, 0
1, 0
1, 0
1, 0
1, 0
342159, 54650
1, 0
358692, 63485
1, 0
339070, 99226
347695, 57271
356100, 114255
1, 0
1, 0
350944, 61138
1, 0
1, 0
1, 0
379099, 63979
1, 0
1, 0
1, 0
1, 0
1, 0
1, 0
1, 0
1, 0
1, 0
1, 0
1, 0
1, 0
1, 0
1, 0
1, 0
1, 0
1, 0
1, 0
1, 0
1, 0
1, 0
1, 0
1, 0
1, 0
2, 0
1, 0
1, 0
1, 0
1, 0
1, 0
368378, 103280
1, 0
1, 0
1, 0
1, 0
1, 0
1, 0
1, 0
1, 0
1, 0
1, 0
1, 0
1, 0
1, 0
1, 0
344326, 103302
1, 0
352696, 104833
1, 0
1, 0
1, 0
1, 0
349617, 124426
1, 0
1, 0
1, 0
1, 0
2, 0
1, 0
1, 0
1, 0
2, 0
2, 0
1, 0
1, 0
1, 0
1, 0
1, 0
356831, 115682
346985, 105866
1, 0
1, 0
1, 0
1, 0
1, 0
374321, 56961
1, 0
1, 0
1, 0
372696, 129463
1, 0
1, 0
1, 0
1, 0
1, 0
366165, 102559
1, 0
370289, 114178
1, 0
1, 0
1, 0
1, 0
1, 0
2, 0
1, 0
1, 0
1, 0
1, 0
1, 0
1, 0
1, 0
2, 0
1, 0
1, 0
1, 0
1, 0
1, 0
2, 0
1, 0
1, 0
1, 0
1, 0
1, 0
1, 0
1, 0
1, 0
1, 0
1, 0
1, 0
2, 0
1, 0
358550, 112554
1, 0
1, 0
1, 0
1, 0
1, 0
1, 0
1, 0
365607, 118050
1, 0
1, 0
1, 0
1, 0
1, 0
1, 0
1, 0
1, 0
344941, 111304
2, 0
1, 0
1, 0
364792, 117430
1, 0
1, 0
2, 0
1, 0
1, 0
1, 0
1, 0
1, 0
362027, 112606
1, 0
361650, 119623
1, 0
1, 0
1, 0
1, 0
1, 0
1, 0
2, 0
1, 0
1, 0
352073, 122682
1, 0
1, 0
1, 0
1, 0
1, 0
1, 0
1, 0
1, 0
1, 0
1, 0
1, 0
1, 0
1, 0
1, 0
1, 0
1, 0
1, 0
1, 0
1, 0
1, 0
1, 0
354657, 123615
365524, 122490
1, 0
1, 0
1, 0
348970, 110303
1, 0
1, 0
2, 0
1, 0
1, 0
1, 0
1, 0
1, 0
1, 0
1, 0
2, 0
1, 0
1, 0
1, 0
1, 0
1, 0
1, 0
1, 0
348793, 114474
1, 0
1, 0
1, 0
1, 0
1, 0
1, 0
1, 0
356268, 108506
1, 0
1, 0
1, 0
2, 0
2, 0
1, 0
2, 0
358245, 94713
1, 0
1, 0
359324, 120742
1, 0
1, 0
1, 0
2, 0
370914, 119022
1, 0
1, 0
353304, 104861
1, 0
1, 0
1, 0
338680, 114897
1, 0
1, 0
362896, 131022
1, 0
1, 0
1, 0
1, 0
1, 0
2, 0
1, 0
1, 0
1, 0
1, 0
1, 0
1, 0
1, 0
1, 0
1, 0
371234, 113080
371705, 58997
1, 0
1, 0
1, 0
1, 0
1, 0
1, 0
1, 0
1, 0
1, 0
1, 0
1, 0
1, 0
1, 0
1, 0
1, 0
1, 0
1, 0
1, 0
1, 0
1, 0
357190, 57807
1, 0
1, 0
1, 0
1, 0
1, 0
1, 0
2, 0
1, 0
1, 0
365032, 116364
1, 0
1, 0
1, 0
1, 0
1, 0
1, 0
1, 0
1, 0
1, 0
1, 0
1, 0
352244, 66869
2, 0
1, 0
1, 0
1, 0
1, 0
2, 0
1, 0
1, 0
1, 0
340048, 60744
1, 0
1, 0
2, 0
1, 0
351836, 59328
1, 0
1, 0
371923, 58344
1, 0
1, 0
1, 0
1, 0
1, 0
1, 0
1, 0
1, 0
1, 0
1, 0
1, 0
1, 0
363611, 120299
1, 0
1, 0
1, 0
1, 0
1, 0
1, 0
1, 0
1, 0
1, 0
1, 0
1, 0
1, 0
1, 0
1, 0
1, 0
1, 0
1, 0
354167, 98510
1, 0
1, 0
1, 0
1, 0
1, 0
1, 0
1, 0
1, 0
342357, 112894
1, 0
1, 0
1, 0
1, 0
1, 0
1, 0
361427, 120881
1, 0
1, 0
1, 0
1, 0
1, 0
1, 0
1, 0
1, 0
356336, 112507
331276, 118664
1, 0
1, 0
1, 0
1, 0
1, 0
1, 0
1, 0
1, 0
1, 0
1, 0
1, 0
350280, 115711
1, 0
1, 0
1, 0
357200, 114851
1, 0
2, 0
1, 0
1, 0
1, 0
343429, 49854
2, 0
1, 0
2, 0
2, 0
350576, 109667
1, 0
371819, 64809
2, 0
352551, 119881
346174, 110301
1, 0
1, 0
1, 0
1, 0
365428, 63353
1, 0
1, 0
1, 0
1, 0
1, 0
343878, 55369
1, 0
1, 0
1, 0
1, 0
1, 0
1, 0
2, 0
1, 0
1, 0
1, 0
1, 0
1, 0
1, 0
1, 0
1, 0
1, 0
2, 0
1, 0
1, 0
2, 0
1, 0
363880, 105287
1, 0
1, 0
1, 0
2, 0
348356, 56837
1, 0
1, 0
1, 0
1, 0
1, 0
1, 0
1, 0
1, 0
1, 0
1, 0
1, 0
1, 0
1, 0
1, 0
370552, 99428
1, 0
1, 0
1, 0
1, 0
1, 0
1, 0
1, 0
1, 0
1, 0
1, 0
1, 0
1, 0
1, 0
2, 0
1, 0
354154, 114261
1, 0
1, 0
1, 0
1, 0
1, 0
1, 0
1, 0
1, 0
1, 0
1, 0
1, 0
1, 0
1, 0
1, 0
1, 0
2, 0
1, 0
1, 0
364888, 114319
1, 0
1, 0
1, 0
2, 0
1, 0
1, 0
344777, 113796
1, 0
1, 0
1, 0
1, 0
1, 0
1, 0
368961, 117990
1, 0
337723, 113195
1, 0
1, 0
1, 0
1, 0
1, 0
1, 0
1, 0
1, 0
1, 0
1, 0
347388, 118530
374306, 66516
1, 0
1, 0
1, 0
1, 0
1, 0
1, 0
373708, 121754
353029, 118284
1, 0
1, 0
1, 0
1, 0
1, 0
1, 0
1, 0
1, 0
1, 0
1, 0
1, 0
2, 0
2, 0
1, 0
1, 0
1, 0
1, 0
1, 0
1, 0
378942, 130096
1, 0
1, 0
1, 0
1, 0
1, 0
1, 0
332190, 127023
1, 0
1, 0
1, 0
2, 0
1, 0
1, 0
1, 0
2, 0
353950, 114100
1, 0
1, 0
1, 0
1, 0
1, 0
1, 0
1, 0
1, 0
1, 0
1, 0
1, 0
1, 0
1, 0
1, 0
1, 0
1, 0
1, 0
1, 0
1, 0
1, 0
351993, 115864
1, 0
344619, 113113
1, 0
1, 0
2, 0
1, 0
335522, 62387
1, 0
1, 0
1, 0
1, 0
1, 0
1, 0
1, 0
1, 0
1, 0
350257, 119286
2, 0
1, 0
363074, 115872
1, 0
1, 0
1, 0
1, 0
1, 0
1, 0
1, 0
1, 0
1, 0
1, 0
1, 0
1, 0
1, 0
1, 0
1, 0
1, 0
1, 0
1, 0
1, 0
1, 0
1, 0
1, 0
2, 0
1, 0
366153, 117700
2, 0
1, 0
1, 0
1, 0
1, 0
1, 0
1, 0
1, 0
1, 0
1, 0
1, 0
1, 0
1, 0
1, 0
1, 0
1, 0
1, 0
1, 0
1, 0
1, 0
329211, 102238
1, 0
354650, 108809
1, 0
1, 0
1, 0
1, 0
1, 0
1, 0
2, 0
1, 0
1, 0
1, 0
1, 0
1, 0
2, 0
1, 0
1, 0
367992, 62158
1, 0
1, 0
1, 0
1, 0
350192, 106216
1, 0
1, 0
356306, 57675
1, 0
1, 0
1, 0
1, 0
1, 0
2, 0
1, 0
1, 0
1, 0
1, 0
1, 0
1, 0
2, 0
1, 0
1, 0
1, 0
1, 0
344392, 56751
1, 0
1, 0
1, 0
2, 0
1, 0
359666, 113688
1, 0
1, 0
1, 0
1, 0
1, 0
1, 0
1, 0
2, 0
1, 0
1, 0
1, 0
1, 0
348841, 115261
1, 0
1, 0
1, 0
1, 0
1, 0
1, 0
1, 0
1, 0
352348, 116830
1, 0
354114, 116062
1, 0
368856, 65008
2, 0
1, 0
1, 0
1, 0
1, 0
359999, 62424
1, 0
1, 0
1, 0
1, 0
1, 0
1, 0
1, 0
1, 0
1, 0
1, 0
329446, 111024
1, 0
1, 0
1, 0
371090, 62074
1, 0
1, 0
1, 0
1, 0
1, 0
1, 0
1, 0
1, 0
1, 0
1, 0
1, 0
1, 0
1, 0
1, 0
1, 0
1, 0
1, 0
357708, 107210
1, 0
1, 0
1, 0
1, 0
1, 0
1, 0
1, 0
1, 0
1, 0
2, 0
1, 0
347936, 112551
1, 0
1, 0
1, 0
1, 0
1, 0
1, 0
1, 0
374558, 109350
1, 0
1, 0
1, 0
1, 0
1, 0
1, 0
1, 0
1, 0
1, 0
1, 0
1, 0
1, 0
1, 0
1, 0
1, 0
1, 0
2, 0
351369, 112602
1, 0
1, 0
1, 0
1, 0
1, 0
1, 0
1, 0
1, 0
345420, 51664
1, 0
1, 0
1, 0
338305, 103515
1, 0
1, 0
1, 0
1, 0
347010, 110268
1, 0
1, 0
1, 0
1, 0
2, 0
1, 0
1, 0
1, 0
1, 0
1, 0
1, 0
1, 0
1, 0
1, 0
344377, 117631
1, 0
1, 0
1, 0
1, 0
357907, 116455
341900, 105772
1, 0
358669, 107852
1, 0
347416, 106450
1, 0
337367, 113867
1, 0
1, 0
1, 0
2, 0
1, 0
1, 0
1, 0
1, 0
2, 0
347169, 105840
1, 0
1, 0
1, 0
1, 0
1, 0
1, 0
1, 0
1, 0
1, 0
1, 0
1, 0
2, 0
1, 0
1, 0
1, 0
1, 0
1, 0
1, 0
1, 0
1, 0
1, 0
2, 0
1, 0
1, 0
1, 0
2, 0
360565, 70285
1, 0
1, 0
336157, 56132
1, 0
345320, 109847
1, 0
1, 0
1, 0
1, 0
1, 0
1, 0
1, 0
1, 0
1, 0
1, 0
1, 0
1, 0
1, 0
2, 0
1, 0
1, 0
1, 0
1, 0
1, 0
1, 0
1, 0
1, 0
1, 0
1, 0
1, 0
346809, 68744
1, 0
1, 0
1, 0
1, 0
342989, 57677
1, 0

AM
Network size: 2394385
1, 0
2, 0
1, 0
1, 0
1, 0
1, 0
1, 0
1, 0
1, 0
1, 0
1, 0
1, 0
1, 0
397432, 118088
480888, 72839
1, 0
2, 0
1, 0
1, 0
1, 0
1, 0
1, 0
2, 0
1, 0
1, 0
1, 0
1, 0
1, 0
2, 0
1, 0
1, 0
569799, 91188
1, 0
1, 0
1, 0
1, 0
515687, 152895
1, 0
1, 0
1, 0
444101, 182558
2, 0
1, 0
438025, 73385
1, 0
1, 0
1, 0
1, 0
1, 0
2, 0
1, 0
1, 0
1, 0
1, 0
1, 0
398616, 149984
1, 0
296559, 88233
1, 0
2, 0
1, 0
1, 0
1, 0
1, 0
1, 0
1, 0
1, 0
1, 0
1, 0
2, 0
1, 0
1, 0
1, 0
1, 0
1, 0
1, 0
1, 0
1, 0
1, 0
1, 0
1, 0
1, 0
1, 0
461267, 140076
1, 0
1, 0
1, 0
1, 0
1, 0
1, 0
1, 0
2, 0
2, 0
1, 0
1, 0
347481, 58325
1, 0
1, 0
1, 0
1, 0
1, 0
1, 0
1, 0
1, 0
1, 0
1, 0
1, 0
1, 0
513475, 89777
1, 0
2, 0
1, 0
2, 0
1, 0
1, 0
1, 0
1, 0
1, 0
1, 0
367602, 115683
1, 0
400442, 107536
1, 0
1, 0
1, 0
1, 0
1, 0
1, 0
1, 0
1, 0
1, 0
1, 0
1, 0
2, 0
1, 0
1, 0
1, 0
1, 0
1, 0
1, 0
1, 0
1, 0
1, 0
441370, 116929
1, 0
1, 0
1, 0
1, 0
1, 0
1, 0
383519, 81171
1, 0
1, 0
1, 0
1, 0
427640, 70840
496917, 139647
1, 0
1, 0
1, 0
1, 0
1, 0
1, 0
1, 0
1, 0
1, 0
1, 0
1, 0
1, 0
421974, 132144
1, 0
350026, 54658
1, 0
1, 0
1, 0
1, 0
1, 0
1, 0
307776, 173281
1, 0
2, 0
1, 0
1, 0
1, 0
1, 0
1, 0
442427, 79416
1, 0
1, 0
1, 0
1, 0
1, 0
351581, 51566
1, 0
388689, 64586
1, 0
1, 0
573769, 222077
1, 0
1, 0
1, 0
1, 0
1, 0
1, 0
1, 0
1, 0
1, 0
1, 0
1, 0
1, 0
1, 0
1, 0
1, 0
2, 0
1, 0
1, 0
2, 0
1, 0
1, 0
1, 0
1, 0
1, 0
1, 0
409604, 63622
1, 0
1, 0
1, 0
1, 0
1, 0
1, 0
1, 0
1, 0
1, 0
1, 0
1, 0
1, 0
1, 0
389989, 94804
1, 0
1, 0
1, 0
1, 0
1, 0
1, 0
1, 0
1, 0
1, 0
1, 0
1, 0
1, 0
353798, 112052
2, 0
1, 0
1, 0
1, 0
1, 0
1, 0
1, 0
1, 0
351155, 114050
1, 0
1, 0
1, 0
2, 0
1, 0
1, 0
1, 0
326438, 64495
1, 0
1, 0
1, 0
1, 0
1, 0
1, 0
1, 0
1, 0
2, 0
1, 0
1, 0
407525, 100023
503292, 95608
1, 0
1, 0
1, 0
1, 0
1, 0
1, 0
1, 0
1, 0
1, 0
1, 0
1, 0
1, 0
1, 0
1, 0
394986, 117716
1, 0
1, 0
1, 0
1, 0
1, 0
548414, 187341
1, 0
1, 0
1, 0
2, 0
1, 0
508830, 180799
2, 0
1, 0
1, 0
387978, 71995
1, 0
1, 0
1, 0
1, 0
2, 0
1, 0
1, 0
1, 0
1, 0
1, 0
1, 0
1, 0
1, 0
1, 0
1, 0
1, 0
1, 0
390837, 95134
1, 0
1, 0
418756, 74811
1, 0
1, 0
1, 0
1, 0
1, 0
1, 0
1, 0
382623, 136305
1, 0
1, 0
1, 0
1, 0
1, 0
2, 0
1, 0
1, 0
1, 0
1, 0
2, 0
1, 0
2, 0
1, 0
2, 0
1, 0
1, 0
1, 0
1, 0
1, 0
1, 0
1, 0
2, 0
1, 0
1, 0
1, 0
1, 0
1, 0
1, 0
1, 0
1, 0
1, 0
1, 0
1, 0
1, 0
1, 0
499069, 147955
1, 0
1, 0
1, 0
2, 0
462250, 108989
1, 0
1, 0
1, 0
1, 0
1, 0
1, 0
1, 0
1, 0
1, 0
1, 0
1, 0
1, 0
1, 0
1, 0
1, 0
1, 0
1, 0
1, 0
1, 0
2, 0
1, 0
281900, 65930
550516, 253055
1, 0
1, 0
1, 0
516433, 109500
1, 0
534329, 254444
1, 0
1, 0
1, 0
1, 0
1, 0
1, 0
1, 0
2, 0
486637, 103651
1, 0
1, 0
1, 0
343159, 101760
2, 0
1, 0
1, 0
1, 0
1, 0
1, 0
1, 0
447255, 139887
1, 0
1, 0
2, 0
1, 0
1, 0
1, 0
1, 0
2, 0
2, 0
1, 0
1, 0
1, 0
351126, 68624
1, 0
2, 0
1, 0
1, 0
1, 0
1, 0
1, 0
1, 0
1, 0
1, 0
1, 0
1, 0
389789, 66524
2, 0
1, 0
1, 0
1, 0
1, 0
1, 0
1, 0
475779, 154837
1, 0
1, 0
1, 0
1, 0
1, 0
1, 0
1, 0
1, 0
310589, 58021
1, 0
1, 0
1, 0
1, 0
1, 0
1, 0
1, 0
1, 0
405114, 61191
1, 0
449822, 83124
1, 0
1, 0
1, 0
1, 0
2, 0
351013, 136069
1, 0
507568, 84380
1, 0
2, 0
1, 0
1, 0
1, 0
317100, 160560
404323, 69228
1, 0
1, 0
1, 0
1, 0
1, 0
1, 0
1, 0
2, 0
2, 0
516002, 157086
1, 0
1, 0
1, 0
1, 0
1, 0
1, 0
1, 0
1, 0
327440, 86664
424620, 69568
1, 0
1, 0
1, 0
1, 0
1, 0
1, 0
1, 0
430458, 130498
1, 0
1, 0
1, 0
1, 0
417952, 144835
2, 0
428052, 151616
1, 0
2, 0
1, 0
1, 0
1, 0
2, 0
1, 0
1, 0
492641, 100632
1, 0
1, 0
1, 0
1, 0
1, 0
436023, 99273
1, 0
1, 0
1, 0
2, 0
1, 0
1, 0
2, 0
1, 0
1, 0
1, 0
1, 0
1, 0
1, 0
1, 0
1, 0
1, 0
470143, 146687
1, 0
1, 0
1, 0
1, 0
1, 0
1, 0
1, 0
1, 0
1, 0
2, 0
1, 0
1, 0
2, 0
1, 0
1, 0
1, 0
1, 0
1, 0
1, 0
1, 0
1, 0
389073, 114163
1, 0
1, 0
1, 0
1, 0
1, 0
2, 0
2, 0
1, 0
1, 0
1, 0
2, 0
1, 0
1, 0
1, 0
1, 0
1, 0
1, 0
1, 0
1, 0
463862, 144089
1, 0
2, 0
322933, 74122
1, 0
428212, 196303
1, 0
1, 0
1, 0
1, 0
1, 0
1, 0
1, 0
1, 0
2, 0
1, 0
1, 0
449467, 137152
1, 0
373670, 125506
1, 0
1, 0
1, 0
1, 0
1, 0
1, 0
388833, 104330
1, 0
1, 0
452499, 111605
1, 0
1, 0
1, 0
1, 0
353578, 57815
1, 0
1, 0
1, 0
1, 0
1, 0
1, 0
1, 0
2, 0
1, 0
1, 0
1, 0
1, 0
1, 0
1, 0
420487, 161857
2, 0
1, 0
1, 0
1, 0
1, 0
1, 0
1, 0
1, 0
1, 0
1, 0
2, 0
1, 0
1, 0
1, 0
1, 0
1, 0
1, 0
1, 0
1, 0
1, 0
308759, 114808
1, 0
1, 0
1, 0
480195, 139991
1, 0
1, 0
1, 0
1, 0
1, 0
1, 0
1, 0
1, 0
1, 0
2, 0
1, 0
1, 0
404816, 136138
1, 0
1, 0
1, 0
1, 0
1, 0
462464, 167694
1, 0
1, 0
1, 0
359674, 47131
1, 0
1, 0
1, 0
1, 0
1, 0
340566, 113573
1, 0
1, 0
1, 0
1, 0
1, 0
1, 0
1, 0
2, 0
1, 0
2, 0
275135, 46334
2, 0
1, 0
1, 0
1, 0
1, 0
1, 0
1, 0
1, 0
1, 0
1, 0
1, 0
1, 0
1, 0
1, 0
1, 0
1, 0
1, 0
1, 0
2, 0
1, 0
1, 0
1, 0
1, 0
2, 0
1, 0
1, 0
1, 0
1, 0
1, 0
2, 0
1, 0
1, 0
1, 0
565880, 154533
1, 0
1, 0
1, 0
2, 0
1, 0
417291, 70923
1, 0
1, 0
1, 0
1, 0
1, 0
1, 0
496649, 165609
1, 0
1, 0
1, 0
478366, 156501
1, 0
1, 0
1, 0
1, 0
1, 0
1, 0
1, 0
1, 0
1, 0
412144, 124257
1, 0
1, 0
1, 0
1, 0
2, 0
1, 0
1, 0
1, 0
236053, 29000
1, 0
1, 0
1, 0
1, 0
1, 0
1, 0
1, 0
1, 0
1, 0
1, 0
1, 0
1, 0
1, 0
1, 0
1, 0
1, 0
2, 0
1, 0
1, 0
464389, 153440
1, 0
1, 0
2, 0
1, 0
1, 0
387907, 66691
1, 0
1, 0
449559, 171407
1, 0
1, 0
1, 0
1, 0
2, 0
1, 0
1, 0
1, 0
1, 0
1, 0
1, 0
1, 0
1, 0
1, 0
1, 0
1, 0
276515, 64962
1, 0
1, 0
1, 0
2, 0
1, 0
1, 0
1, 0
1, 0
2, 0
1, 0
1, 0
1, 0
1, 0
1, 0
420545, 145633
1, 0
1, 0
1, 0
2, 0
1, 0
1, 0
1, 0
1, 0
1, 0
1, 0
1, 0
1, 0
1, 0
1, 0
1, 0
1, 0
1, 0
1, 0
1, 0
1, 0
1, 0
1, 0
1, 0
1, 0
2, 0
1, 0
1, 0
324831, 97559
390032, 61048
1, 0
2, 0
1, 0
1, 0
1, 0
1, 0
2, 0
1, 0
1, 0
1, 0
1, 0
1, 0
1, 0
1, 0
1, 0
1, 0
1, 0
1, 0
342059, 71948
1, 0
1, 0
2, 0
1, 0
301471, 70687
1, 0
1, 0
1, 0
1, 0
1, 0
1, 0
1, 0
1, 0
1, 0
1, 0
2, 0
1, 0
1, 0
1, 0
1, 0
2, 0
358054, 123318
1, 0
1, 0
1, 0
1, 0
1, 0
1, 0
1, 0
1, 0
1, 0
1, 0
1, 0
1, 0
1, 0
1, 0
1, 0
1, 0
1, 0
1, 0
1, 0
1, 0
1, 0
1, 0
1, 0
1, 0
1, 0
1, 0
1, 0
1, 0
1, 0
2, 0
1, 0
1, 0
409121, 70249
2, 0
490389, 161368
1, 0
1, 0
1, 0
2, 0
1, 0
1, 0
1, 0
1, 0
1, 0
508245, 85168
1, 0
482642, 163241
1, 0
448829, 63352
1, 0
1, 0
474395, 150108
1, 0
1, 0
1, 0
1, 0
1, 0
1, 0
1, 0
1, 0
495425, 149560
1, 0
1, 0
1, 0
1, 0
1, 0
1, 0
1, 0
1, 0
1, 0
1, 0
1, 0
2, 0
1, 0
1, 0
1, 0
1, 0
346059, 98084
1, 0
1, 0
1, 0
1, 0
436391, 124443
1, 0
332886, 89646
1, 0
1, 0
1, 0
1, 0
437367, 134950
388584, 109939
1, 0
1, 0
2, 0
1, 0
1, 0
1, 0
363920, 64510
1, 0
390086, 164478
1, 0
1, 0
2, 0
1, 0
436050, 82639
1, 0
437857, 128479
1, 0
1, 0
1, 0
1, 0
1, 0
1, 0
1, 0
1, 0
1, 0
1, 0
1, 0
1, 0
1, 0
1, 0
2, 0
1, 0
1, 0
1, 0
1, 0
1, 0
1, 0
1, 0
1, 0
1, 0
1, 0
1, 0
1, 0
1, 0
1, 0
1, 0
467724, 134330
1, 0
2, 0
1, 0
1, 0
2, 0
340456, 141081
1, 0
2, 0
349217, 80682
1, 0
391783, 122931
1, 0
1, 0
1, 0
1, 0
1, 0
1, 0
1, 0
1, 0
1, 0
470620, 126079
1, 0
1, 0
1, 0
1, 0
1, 0
1, 0
1, 0
1, 0
1, 0
1, 0
1, 0
1, 0
1, 0
1, 0
1, 0
1, 0
1, 0
1, 0
1, 0
1, 0
1, 0
2, 0
1, 0
1, 0
1, 0
1, 0
1, 0
1, 0
441459, 136928
1, 0
2, 0
413540, 71235
1, 0
1, 0
1, 0
1, 0
1, 0
1, 0
1, 0
1, 0
1, 0
1, 0
1, 0
1, 0
1, 0
480506, 96709
1, 0
1, 0
1, 0
1, 0
2, 0
1, 0
1, 0
1, 0
1, 0
1, 0
1, 0
1, 0
269838, 52169
1, 0
1, 0
1, 0
448406, 120032
1, 0
1, 0
2, 0
320702, 53287
1, 0
1, 0
1, 0
476915, 153214
2, 0
1, 0
1, 0
1, 0
1, 0
1, 0
1, 0
1, 0
1, 0
1, 0
1, 0
1, 0
1, 0
1, 0
1, 0
1, 0
1, 0
1, 0
1, 0
1, 0
1, 0
1, 0
1, 0
385931, 54545
1, 0
1, 0
1, 0
2, 0
1, 0
1, 0
1, 0
1, 0
1, 0
1, 0
1, 0
1, 0
1, 0
1, 0
2, 0
2, 0
1, 0
1, 0
495747, 156934
1, 0
1, 0
1, 0
1, 0
1, 0
1, 0
2, 0
2, 0
1, 0
1, 0
1, 0
1, 0
1, 0
1, 0
2, 0
1, 0
2, 0
504058, 85010
1, 0
2, 0
417665, 95279
1, 0
1, 0
1, 0
1, 0
1, 0
1, 0
1, 0
341468, 96492
1, 0
1, 0
2, 0
464161, 108765
1, 0
1, 0
1, 0
301926, 83367
1, 0
1, 0
1, 0
1, 0
1, 0
1, 0
1, 0
2, 0
1, 0
1, 0
1, 0
1, 0
1, 0
390098, 117385
1, 0
1, 0
1, 0
1, 0
1, 0
1, 0
1, 0
1, 0
1, 0
1, 0
443676, 134725
1, 0
1, 0
1, 0
2, 0
1, 0
476870, 110839
1, 0
1, 0
1, 0
1, 0
1, 0
1, 0
1, 0
1, 0
427157, 124900
1, 0
1, 0
346642, 114901
1, 0
365857, 77501
1, 0
1, 0
345239, 58668
1, 0
1, 0
1, 0
1, 0
1, 0
1, 0
2, 0
1, 0
569084, 176873
402803, 118150
424345, 67293
1, 0
1, 0
1, 0
1, 0
1, 0
1, 0
1, 0
1, 0
1, 0
1, 0
470794, 143520
1, 0
2, 0
1, 0
1, 0
1, 0
1, 0
347092, 95946
1, 0
1, 0
1, 0
1, 0
1, 0
1, 0
2, 0
1, 0
1, 0
1, 0
2, 0
1, 0
1, 0
1, 0
1, 0
370655, 93105
1, 0
1, 0
1, 0
2, 0
486761, 240049
1, 0
1, 0
1, 0
1, 0
1, 0
1, 0
1, 0
1, 0
2, 0
1, 0
1, 0
420191, 69248
2, 0
2, 0
1, 0
389349, 99820
1, 0
1, 0
1, 0
1, 0
1, 0
1, 0
1, 0
1, 0
1, 0
1, 0
1, 0
1, 0
490304, 145629
1, 0
1, 0
1, 0
1, 0
1, 0
2, 0
1, 0
1, 0
1, 0
1, 0
1, 0
1, 0
1, 0
1, 0
1, 0
1, 0
1, 0
1, 0
1, 0
1, 0
1, 0
1, 0
1, 0
1, 0
1, 0
2, 0
1, 0
1, 0
1, 0
1, 0
1, 0
1, 0
1, 0
1, 0
1, 0
1, 0
1, 0
1, 0
1, 0
514893, 88839
1, 0
1, 0
1, 0
1, 0
1, 0
383038, 82675
1, 0
1, 0
383804, 98819
1, 0
1, 0
1, 0
1, 0
439159, 134683
481115, 156184
1, 0
1, 0
1, 0
1, 0
2, 0
1, 0
549155, 143345
1, 0
1, 0
549759, 153165
345417, 64305
1, 0
1, 0
1, 0
462737, 203112
1, 0
400751, 111083
1, 0
1, 0
1, 0
1, 0
1, 0
1, 0
2, 0
1, 0
2, 0
1, 0
1, 0
1, 0
1, 0
1, 0
1, 0
1, 0
1, 0
2, 0
1, 0
1, 0
1, 0
1, 0
1, 0
1, 0
1, 0
1, 0
512904, 155721
1, 0
1, 0
1, 0
1, 0
433593, 90586
2, 0
1, 0
1, 0
1, 0
325558, 100105
1, 0
2, 0
1, 0
1, 0
1, 0
1, 0
1, 0
1, 0
359699, 111263
1, 0
1, 0
1, 0
1, 0
1, 0
1, 0
1, 0
1, 0
1, 0
1, 0
1, 0
2, 0
2, 0
233662, 54278
1, 0
1, 0
1, 0
1, 0
1, 0
1, 0
1, 0
1, 0
1, 0
1, 0
1, 0
1, 0
2, 0
1, 0
372711, 48976
1, 0
2, 0
506699, 208215
1, 0
1, 0
1, 0
1, 0
1, 0
1, 0
2, 0
1, 0
1, 0
1, 0
1, 0
1, 0
1, 0
520167, 178792
1, 0
1, 0
508232, 157220
1, 0
1, 0
1, 0
465505, 145976
410606, 67400
1, 0
1, 0
1, 0
1, 0
1, 0
1, 0
2, 0
579166, 197245
1, 0
1, 0
1, 0
1, 0
1, 0
1, 0
1, 0
1, 0
1, 0
418179, 108878
2, 0
1, 0
1, 0
1, 0
2, 0
1, 0
1, 0
1, 0
1, 0
1, 0
1, 0
1, 0
374819, 72551
1, 0
411167, 124470
1, 0
1, 0
1, 0
1, 0
2, 0
1, 0
1, 0
1, 0
1, 0
1, 0
1, 0
1, 0
1, 0
1, 0
1, 0
1, 0
1, 0
1, 0
1, 0
1, 0
1, 0
1, 0
1, 0
1, 0
1, 0
1, 0
1, 0
315529, 130617
2, 0
1, 0
1, 0
1, 0
1, 0
1, 0
1, 0
1, 0
1, 0
1, 0
1, 0
370837, 81752
1, 0
2, 0
1, 0
1, 0
1, 0
1, 0
1, 0
399937, 57827
1, 0
1, 0
1, 0
1, 0
1, 0
273473, 63314
1, 0
1, 0
1, 0
1, 0
1, 0
1, 0
1, 0
1, 0
1, 0
1, 0
1, 0
1, 0
1, 0
1, 0
1, 0
1, 0
1, 0
1, 0
1, 0
1, 0
1, 0
1, 0
1, 0
553671, 120743
1, 0
1, 0
1, 0
1, 0
1, 0
1, 0
1, 0
1, 0
1, 0
1, 0
1, 0
1, 0
1, 0
1, 0
1, 0
1, 0
1, 0
1, 0
1, 0
1, 0
1, 0
1, 0
1, 0
1, 0
1, 0
1, 0
1, 0
1, 0
1, 0
1, 0
1, 0
1, 0
1, 0
1, 0
1, 0
1, 0
410761, 130448
1, 0
369764, 94394
1, 0
1, 0
1, 0
1, 0
1, 0
1, 0
1, 0
1, 0
398102, 118551
1, 0
377804, 88485
2, 0
1, 0
314873, 72574
1, 0
1, 0
222390, 63004
592290, 178707
436828, 173732
2, 0
1, 0
1, 0
1, 0
1, 0
1, 0
398173, 142869
398480, 96468
1, 0
1, 0
1, 0
1, 0
1, 0
1, 0
1, 0
1, 0
1, 0
1, 0
1, 0
1, 0
1, 0
1, 0
1, 0
2, 0
1, 0
1, 0
1, 0
1, 0
1, 0
1, 0
1, 0
1, 0
1, 0
1, 0
2, 0
430972, 71408
408462, 105550
1, 0
267517, 34483
1, 0
1, 0
2, 0
1, 0
1, 0
1, 0
1, 0
1, 0
1, 0
1, 0
1, 0
1, 0
1, 0
2, 0
1, 0
381022, 129957
498303, 174555
1, 0
379290, 126554
1, 0
1, 0
1, 0
1, 0
410341, 45009
352747, 60652
1, 0
1, 0
1, 0
415973, 113407
1, 0
1, 0
1, 0
1, 0
1, 0
1, 0
1, 0
1, 0
1, 0
406598, 134963
1, 0
1, 0
1, 0
1, 0
1, 0
1, 0
2, 0
1, 0
395127, 69472
1, 0
1, 0
2, 0
1, 0
2, 0
1, 0
1, 0
1, 0
1, 0
1, 0
1, 0
307615, 75371
1, 0
2, 0
1, 0
1, 0
1, 0
1, 0
1, 0
1, 0
2, 0
1, 0
1, 0
1, 0
1, 0
1, 0
1, 0
363483, 80435
422480, 72766
1, 0
1, 0
1, 0
1, 0
1, 0
1, 0
1, 0
1, 0
2, 0
1, 0
1, 0
455662, 102686
1, 0
1, 0
1, 0
1, 0
2, 0
1, 0
1, 0
478294, 103396
2, 0
2, 0
1, 0
1, 0
1, 0
1, 0
1, 0
1, 0
1, 0
1, 0
1, 0
1, 0
1, 0
1, 0
1, 0
1, 0
1, 0
1, 0
1, 0
1, 0
1, 0
1, 0
1, 0
2, 0
1, 0
1, 0
1, 0
354507, 108760
1, 0
1, 0
1, 0
1, 0
1, 0
2, 0
1, 0
1, 0
1, 0
1, 0
1, 0
1, 0
1, 0
1, 0
1, 0
1, 0
450188, 142501
1, 0
1, 0
1, 0
1, 0
1, 0
1, 0
2, 0
1, 0
1, 0
1, 0
1, 0
1, 0
1, 0
1, 0
1, 0
1, 0
374908, 128177
1, 0
393629, 115009
1, 0
1, 0
1, 0
376164, 89923
1, 0
1, 0
1, 0
1, 0
1, 0
419687, 118744
332473, 73555
1, 0
488542, 147174
1, 0
1, 0
414692, 109246
2, 0
381384, 71008
2, 0
1, 0
2, 0
1, 0
533590, 181291
2, 0
1, 0
1, 0
1, 0
1, 0
1, 0
1, 0
1, 0
1, 0
1, 0
1, 0
1, 0
1, 0
1, 0
1, 0
1, 0
1, 0
1, 0
1, 0
1, 0
1, 0
1, 0
2, 0
1, 0
1, 0
1, 0
406208, 68872
1, 0
1, 0
1, 0
1, 0
1, 0
1, 0
1, 0
2, 0
1, 0
1, 0
1, 0
405120, 71301
1, 0
483988, 174978
303306, 81205
2, 0
394365, 120537
1, 0
1, 0
1, 0
1, 0
274694, 66127
1, 0
1, 0
1, 0
1, 0
517058, 150323
1, 0
1, 0
1, 0
1, 0
375664, 116628
1, 0
1, 0
1, 0
1, 0
1, 0
1, 0
475061, 149688
1, 0
1, 0
1, 0
2, 0
1, 0
249806, 74464
1, 0

AM
Network size: 2394385
1, 0
1, 0
1, 0
1, 0
1, 0
1, 0
1, 0
1, 0
424199, 143210
1, 0
1, 0
1, 0
420286, 118194
1, 0
1, 0
1, 0
1, 0
1, 0
1, 0
1, 0
1, 0
451008, 144854
1, 0
1, 0
392940, 58429
1, 0
1, 0
1, 0
1, 0
1, 0
436279, 155976
1, 0
2, 0
1, 0
1, 0
1, 0
461976, 122875
1, 0
2, 0
1, 0
1, 0
1, 0
1, 0
418391, 118859
2, 0
1, 0
1, 0
425557, 63932
1, 0
1, 0
1, 0
1, 0
1, 0
1, 0
1, 0
1, 0
1, 0
2, 0
1, 0
1, 0
1, 0
1, 0
1, 0
1, 0
1, 0
475124, 77991
1, 0
425804, 82295
1, 0
1, 0
1, 0
2, 0
1, 0
1, 0
1, 0
1, 0
536761, 189207
1, 0
1, 0
1, 0
1, 0
453187, 74682
2, 0
1, 0
1, 0
1, 0
1, 0
1, 0
1, 0
1, 0
1, 0
1, 0
1, 0
1, 0
1, 0
2, 0
1, 0
1, 0
1, 0
1, 0
1, 0
1, 0
399345, 63329
1, 0
1, 0
1, 0
417917, 154975
2, 0
437297, 111294
1, 0
304699, 134060
2, 0
1, 0
1, 0
1, 0
1, 0
2, 0
1, 0
1, 0
1, 0
1, 0
1, 0
1, 0
1, 0
1, 0
1, 0
1, 0
2, 0
1, 0
428935, 149798
1, 0
1, 0
1, 0
1, 0
1, 0
1, 0
1, 0
331522, 75583
1, 0
1, 0
1, 0
1, 0
1, 0
1, 0
504787, 143351
1, 0
1, 0
1, 0
1, 0
356044, 172998
1, 0
1, 0
1, 0
401792, 114573
1, 0
1, 0
1, 0
1, 0
1, 0
1, 0
1, 0
1, 0
1, 0
1, 0
2, 0
1, 0
1, 0
1, 0
1, 0
452162, 179746
1, 0
1, 0
1, 0
1, 0
1, 0
402313, 158394
1, 0
1, 0
431871, 138138
1, 0
1, 0
1, 0
439718, 131571
1, 0
2, 0
1, 0
495149, 174857
1, 0
346278, 56415
1, 0
1, 0
1, 0
1, 0
2, 0
1, 0
1, 0
1, 0
1, 0
1, 0
1, 0
1, 0
1, 0
1, 0
2, 0
1, 0
1, 0
1, 0
1, 0
1, 0
1, 0
272075, 73540
2, 0
1, 0
1, 0
1, 0
1, 0
1, 0
1, 0
2, 0
1, 0
1, 0
1, 0
1, 0
1, 0
1, 0
401585, 100439
1, 0
1, 0
1, 0
447311, 79676
1, 0
1, 0
1, 0
1, 0
394555, 62405
1, 0
1, 0
298225, 39212
1, 0
1, 0
1, 0
1, 0
2, 0
1, 0
1, 0
1, 0
333464, 85343
1, 0
1, 0
1, 0
1, 0
1, 0
1, 0
1, 0
1, 0
1, 0
1, 0
1, 0
1, 0
1, 0
1, 0
383017, 112707
1, 0
550894, 104341
414426, 66488
1, 0
1, 0
1, 0
1, 0
1, 0
1, 0
1, 0
1, 0
1, 0
1, 0
1, 0
1, 0
2, 0
1, 0
2, 0
395326, 156566
1, 0
2, 0
1, 0
1, 0
1, 0
1, 0
1, 0
405273, 140821
1, 0
1, 0
1, 0
548371, 171305
514681, 90907
1, 0
1, 0
1, 0
1, 0
385098, 137171
1, 0
1, 0
1, 0
1, 0
1, 0
1, 0
1, 0
1, 0
1, 0
336870, 85320
1, 0
1, 0
1, 0
1, 0
1, 0
1, 0
1, 0
1, 0
1, 0
1, 0
2, 0
1, 0
1, 0
1, 0
1, 0
2, 0
1, 0
1, 0
1, 0
1, 0
1, 0
1, 0
1, 0
1, 0
1, 0
1, 0
1, 0
1, 0
1, 0
1, 0
1, 0
1, 0
1, 0
1, 0
1, 0
2, 0
452431, 78445
545911, 163893
1, 0
1, 0
1, 0
1, 0
1, 0
1, 0
2, 0
348568, 57350
1, 0
1, 0
1, 0
1, 0
1, 0
2, 0
1, 0
1, 0
1, 0
1, 0
1, 0
1, 0
1, 0
1, 0
1, 0
1, 0
1, 0
1, 0
1, 0
1, 0
1, 0
1, 0
2, 0
1, 0
2, 0
1, 0
1, 0
1, 0
1, 0
1, 0
1, 0
1, 0
1, 0
1, 0
1, 0
1, 0
1, 0
313919, 48747
1, 0
1, 0
386819, 125982
462800, 103471
1, 0
1, 0
1, 0
1, 0
1, 0
1, 0
1, 0
1, 0
1, 0
1, 0
1, 0
1, 0
1, 0
1, 0
1, 0
1, 0
416372, 73238
1, 0
1, 0
1, 0
1, 0
1, 0
1, 0
1, 0
1, 0
1, 0
361554, 252789
1, 0
1, 0
425912, 139858
1, 0
1, 0
1, 0
1, 0
1, 0
1, 0
1, 0
1, 0
1, 0
1, 0
1, 0
1, 0
1, 0
2, 0
1, 0
1, 0
1, 0
1, 0
2, 0
1, 0
387277, 89063
1, 0
1, 0
1, 0
2, 0
378508, 145118
1, 0
1, 0
1, 0
1, 0
2, 0
453344, 143467
1, 0
1, 0
1, 0
362769, 112485
411092, 71808
1, 0
534578, 97223
427444, 160239
1, 0
1, 0
1, 0
1, 0
1, 0
1, 0
1, 0
1, 0
1, 0
1, 0
1, 0
1, 0
1, 0
1, 0
1, 0
1, 0
1, 0
1, 0
1, 0
1, 0
1, 0
1, 0
1, 0
1, 0
1, 0
1, 0
1, 0
1, 0
1, 0
1, 0
1, 0
1, 0
1, 0
1, 0
1, 0
1, 0
1, 0
401237, 60047
1, 0
426666, 82258
1, 0
394760, 106332
1, 0
2, 0
1, 0
383637, 69078
475807, 166050
1, 0
2, 0
1, 0
1, 0
1, 0
1, 0
1, 0
1, 0
1, 0
1, 0
1, 0
1, 0
1, 0
1, 0
1, 0
1, 0
1, 0
1, 0
1, 0
2, 0
240424, 76762
1, 0
1, 0
1, 0
447493, 115823
1, 0
1, 0
2, 0
2, 0
1, 0
1, 0
1, 0
1, 0
1, 0
1, 0
1, 0
1, 0
505719, 101003
1, 0
1, 0
1, 0
1, 0
488967, 130959
1, 0
329114, 57247
1, 0
1, 0
432214, 152026
1, 0
1, 0
1, 0
1, 0
1, 0
1, 0
1, 0
1, 0
2, 0
1, 0
444808, 124968
2, 0
397655, 128836
1, 0
1, 0
1, 0
1, 0
1, 0
504985, 184964
1, 0
2, 0
509003, 142123
1, 0
1, 0
1, 0
1, 0
414090, 109342
1, 0
1, 0
1, 0
1, 0
1, 0
1, 0
2, 0
1, 0
1, 0
2, 0
1, 0
1, 0
1, 0
1, 0
1, 0
1, 0
1, 0
1, 0
1, 0
1, 0
1, 0
2, 0
1, 0
1, 0
1, 0
1, 0
1, 0
1, 0
1, 0
1, 0
1, 0
1, 0
1, 0
265847, 72632
2, 0
1, 0
2, 0
1, 0
1, 0
1, 0
1, 0
1, 0
1, 0
427409, 65469
1, 0
1, 0
1, 0
1, 0
1, 0
363243, 54594
2, 0
1, 0
1, 0
1, 0
1, 0
1, 0
1, 0
230565, 41940
1, 0
1, 0
1, 0
1, 0
458861, 191122
1, 0
1, 0
1, 0
1, 0
1, 0
1, 0
1, 0
1, 0
1, 0
1, 0
1, 0
1, 0
1, 0
1, 0
1, 0
1, 0
1, 0
1, 0
2, 0
1, 0
1, 0
1, 0
2, 0
1, 0
1, 0
1, 0
2, 0
1, 0
1, 0
1, 0
342663, 58195
1, 0
1, 0
1, 0
1, 0
1, 0
389593, 58566
1, 0
2, 0
1, 0
1, 0
1, 0
1, 0
1, 0
1, 0
1, 0
1, 0
1, 0
1, 0
1, 0
1, 0
1, 0
1, 0
1, 0
1, 0
1, 0
1, 0
1, 0
2, 0
1, 0
1, 0
1, 0
1, 0
1, 0
1, 0
326734, 49499
1, 0
1, 0
309212, 49506
1, 0
1, 0
1, 0
1, 0
1, 0
1, 0
1, 0
1, 0
1, 0
1, 0
1, 0
2, 0
1, 0
383752, 96593
1, 0
1, 0
1, 0
1, 0
1, 0
1, 0
1, 0
1, 0
1, 0
1, 0
1, 0
1, 0
1, 0
1, 0
1, 0
1, 0
367357, 57361
1, 0
562921, 112739
1, 0
1, 0
1, 0
1, 0
1, 0
1, 0
1, 0
399758, 100623
1, 0
1, 0
1, 0
491714, 174807
1, 0
1, 0
1, 0
1, 0
546762, 104811
1, 0
1, 0
1, 0
1, 0
1, 0
480054, 136547
1, 0
1, 0
1, 0
1, 0
1, 0
1, 0
1, 0
1, 0
1, 0
2, 0
1, 0
1, 0
2, 0
1, 0
2, 0
2, 0
1, 0
495878, 97462
1, 0
1, 0
1, 0
1, 0
1, 0
1, 0
2, 0
1, 0
1, 0
480081, 122413
1, 0
1, 0
1, 0
1, 0
1, 0
1, 0
1, 0
2, 0
1, 0
479280, 150887
1, 0
1, 0
435702, 112523
1, 0
1, 0
2, 0
1, 0
1, 0
1, 0
453605, 153695
1, 0
329359, 125998
1, 0
1, 0
1, 0
2, 0
1, 0
1, 0
1, 0
1, 0
1, 0
1, 0
1, 0
2, 0
1, 0
1, 0
1, 0
1, 0
1, 0
285064, 74882
1, 0
1, 0
1, 0
1, 0
1, 0
1, 0
1, 0
1, 0
437892, 115419
1, 0
1, 0
1, 0
1, 0
1, 0
1, 0
1, 0
1, 0
2, 0
1, 0
1, 0
1, 0
1, 0
1, 0
2, 0
2, 0
1, 0
1, 0
1, 0
1, 0
1, 0
1, 0
1, 0
1, 0
1, 0
1, 0
1, 0
1, 0
1, 0
374632, 99388
2, 0
1, 0
1, 0
1, 0
306497, 64460
1, 0
1, 0
1, 0
1, 0
1, 0
1, 0
1, 0
508323, 107904
2, 0
451932, 150180
1, 0
1, 0
1, 0
1, 0
1, 0
1, 0
1, 0
420255, 86458
2, 0
1, 0
1, 0
1, 0
1, 0
1, 0
2, 0
1, 0
1, 0
1, 0
1, 0
1, 0
392403, 137842
1, 0
1, 0
1, 0
1, 0
502202, 195356
1, 0
1, 0
1, 0
1, 0
1, 0
1, 0
1, 0
1, 0
2, 0
1, 0
369365, 57839
1, 0
1, 0
473728, 247467
1, 0
1, 0
511455, 204922
1, 0
1, 0
1, 0
1, 0
1, 0
1, 0
430817, 137316
1, 0
1, 0
1, 0
1, 0
1, 0
1, 0
2, 0
1, 0
1, 0
1, 0
1, 0
2, 0
1, 0
1, 0
1, 0
1, 0
1, 0
2, 0
1, 0
1, 0
1, 0
1, 0
1, 0
1, 0
1, 0
1, 0
1, 0
493792, 138902
1, 0
1, 0
388347, 52348
1, 0
1, 0
324113, 41276
1, 0
2, 0
1, 0
1, 0
1, 0
361043, 48293
1, 0
1, 0
1, 0
2, 0
1, 0
1, 0
444523, 150390
2, 0
2, 0
1, 0
1, 0
1, 0
1, 0
1, 0
2, 0
391790, 119029
461274, 188911
1, 0
2, 0
417955, 110319
1, 0
398966, 114138
1, 0
1, 0
1, 0
1, 0
1, 0
1, 0
2, 0
439018, 162061
1, 0
1, 0
1, 0
1, 0
1, 0
1, 0
1, 0
1, 0
2, 0
417821, 130439
1, 0
1, 0
1, 0
1, 0
1, 0
351180, 57124
1, 0
1, 0
1, 0
1, 0
1, 0
1, 0
1, 0
1, 0
1, 0
1, 0
1, 0
1, 0
1, 0
1, 0
368838, 128892
396378, 113096
1, 0
423266, 81582
1, 0
1, 0
1, 0
483417, 89121
1, 0
383097, 132762
1, 0
1, 0
1, 0
1, 0
1, 0
1, 0
1, 0
246578, 88879
2, 0
1, 0
1, 0
288737, 42479
2, 0
1, 0
1, 0
1, 0
1, 0
1, 0
1, 0
1, 0
425399, 148687
1, 0
1, 0
1, 0
1, 0
421600, 89778
1, 0
1, 0
318567, 90101
1, 0
1, 0
2, 0
1, 0
1, 0
1, 0
1, 0
1, 0
1, 0
1, 0
1, 0
395140, 113610
1, 0
1, 0
1, 0
1, 0
1, 0
1, 0
1, 0
1, 0
1, 0
1, 0
432689, 162974
1, 0
1, 0
1, 0
410950, 145345
1, 0
1, 0
1, 0
1, 0
409785, 76256
1, 0
1, 0
1, 0
1, 0
1, 0
1, 0
1, 0
1, 0
1, 0
1, 0
1, 0
1, 0
1, 0
1, 0
1, 0
1, 0
1, 0
415507, 133469
1, 0
2, 0
1, 0
2, 0
1, 0
1, 0
1, 0
1, 0
1, 0
1, 0
1, 0
1, 0
1, 0
1, 0
1, 0
1, 0
358149, 127812
2, 0
2, 0
1, 0
1, 0
1, 0
2, 0
1, 0
1, 0
1, 0
1, 0
1, 0
1, 0
1, 0
1, 0
1, 0
1, 0
339387, 74335
1, 0
273771, 60832
1, 0
1, 0
1, 0
1, 0
1, 0
1, 0
1, 0
1, 0
1, 0
1, 0
1, 0
1, 0
350249, 110615
2, 0
1, 0
1, 0
1, 0
2, 0
1, 0
1, 0
1, 0
1, 0
1, 0
430060, 135816
1, 0
408003, 122629
1, 0
1, 0
1, 0
1, 0
1, 0
1, 0
1, 0
1, 0
1, 0
1, 0
1, 0
1, 0
1, 0
1, 0
1, 0
1, 0
1, 0
1, 0
1, 0
1, 0
1, 0
1, 0
1, 0
1, 0
1, 0
1, 0
1, 0
354414, 64989
507940, 187191
1, 0
1, 0
1, 0
1, 0
1, 0
1, 0
1, 0
1, 0
1, 0
1, 0
1, 0
1, 0
2, 0
1, 0
480491, 95617
1, 0
2, 0
1, 0
389571, 109184
1, 0
1, 0
1, 0
1, 0
1, 0
1, 0
312045, 98662
1, 0
1, 0
1, 0
1, 0
2, 0
1, 0
1, 0
388083, 111966
1, 0
1, 0
1, 0
447870, 179358
299852, 43609
1, 0
1, 0
424544, 81846
1, 0
1, 0
1, 0
1, 0
1, 0
1, 0
1, 0
1, 0
425145, 84366
1, 0
2, 0
1, 0
1, 0
1, 0
1, 0
1, 0
438163, 122590
1, 0
1, 0
1, 0
1, 0
1, 0
503414, 98902
1, 0
1, 0
1, 0
2, 0
1, 0
360366, 123975
1, 0
413243, 112427
2, 0
1, 0
1, 0
1, 0
530020, 190668
2, 0
1, 0
1, 0
1, 0
1, 0
384373, 113912
1, 0
1, 0
1, 0
1, 0
1, 0
1, 0
1, 0
236733, 50896
1, 0
1, 0
434745, 144109
1, 0
1, 0
1, 0
291585, 78111
1, 0
414998, 67465
1, 0
404386, 58379
1, 0
1, 0
1, 0
387710, 83084
1, 0
1, 0
1, 0
1, 0
1, 0
453435, 98658
1, 0
398697, 62995
1, 0
1, 0
1, 0
1, 0
1, 0
1, 0
1, 0
1, 0
1, 0
1, 0
1, 0
314204, 52379
1, 0
502633, 88368
1, 0
1, 0
537908, 170380
385367, 84784
1, 0
1, 0
1, 0
1, 0
1, 0
434564, 126423
384099, 89363
2, 0
452953, 173145
2, 0
1, 0
1, 0
1, 0
434314, 128843
1, 0
1, 0
1, 0
2, 0
1, 0
1, 0
1, 0
1, 0
1, 0
1, 0
1, 0
465733, 207142
1, 0
1, 0
1, 0
1, 0
1, 0
1, 0
1, 0
1, 0
1, 0
1, 0
1, 0
1, 0
1, 0
1, 0
1, 0
1, 0
423006, 77785
1, 0
1, 0
1, 0
1, 0
1, 0
1, 0
1, 0
1, 0
1, 0
1, 0
1, 0
1, 0
1, 0
1, 0
258696, 32351
1, 0
352588, 113246
412858, 117199
1, 0
1, 0
1, 0
1, 0
1, 0
1, 0
1, 0
453595, 178859
1, 0
1, 0
1, 0
410537, 119066
1, 0
1, 0
1, 0
1, 0
2, 0
1, 0
1, 0
1, 0
1, 0
1, 0
1, 0
1, 0
1, 0
1, 0
1, 0
1, 0
1, 0
1, 0
1, 0
1, 0
1, 0
1, 0
1, 0
1, 0
1, 0
1, 0
1, 0
1, 0
1, 0
442250, 127911
1, 0
1, 0
1, 0
1, 0
1, 0
1, 0
1, 0
1, 0
1, 0
2, 0
1, 0
1, 0
362535, 118536
1, 0
1, 0
1, 0
1, 0
1, 0
444766, 64411
1, 0
1, 0
1, 0
2, 0
1, 0
538386, 222526
1, 0
1, 0
1, 0
1, 0
1, 0
1, 0
1, 0
1, 0
1, 0
1, 0
1, 0
2, 0
1, 0
1, 0
1, 0
2, 0
1, 0
1, 0
425626, 138569
1, 0
1, 0
1, 0
1, 0
1, 0
438335, 70589
1, 0
1, 0
325189, 76672
1, 0
1, 0
1, 0
2, 0
1, 0
1, 0
1, 0
1, 0
1, 0
1, 0
1, 0
1, 0
1, 0
1, 0
1, 0
1, 0
1, 0
2, 0
1, 0
1, 0
1, 0
314334, 46117
1, 0
366191, 134297
1, 0
1, 0
2, 0
1, 0
1, 0
1, 0
1, 0
1, 0
304064, 46602
1, 0
1, 0
1, 0
1, 0
1, 0
1, 0
1, 0
1, 0
1, 0
1, 0
2, 0
1, 0
1, 0
494199, 170104
375922, 118884
1, 0
1, 0
1, 0
427177, 114118
2, 0
1, 0
1, 0
1, 0
1, 0
1, 0
2, 0
428585, 131881
1, 0
1, 0
1, 0
1, 0
1, 0
1, 0
1, 0
1, 0
1, 0
1, 0
2, 0
1, 0
2, 0
1, 0
1, 0
1, 0
1, 0
2, 0
1, 0
529713, 195192
1, 0
476143, 144596
478380, 146652
1, 0
1, 0
315740, 45382
1, 0
1, 0
1, 0
1, 0
1, 0
1, 0
1, 0
369781, 122390
1, 0
1, 0
295345, 40288
1, 0
1, 0
383103, 61410
1, 0
1, 0
1, 0
1, 0
313437, 86693
1, 0
1, 0
1, 0
1, 0
1, 0
1, 0
2, 0
2, 0
1, 0
1, 0
1, 0
463648, 83936
1, 0
386128, 72761
1, 0
2, 0
1, 0
1, 0
1, 0
1, 0
454267, 124054
1, 0
1, 0
1, 0
1, 0
1, 0
1, 0
1, 0
1, 0
1, 0
1, 0
373427, 97409
1, 0
1, 0
1, 0
1, 0
1, 0
1, 0
1, 0
1, 0
1, 0
1, 0
2, 0
1, 0
2, 0
1, 0
1, 0
2, 0
1, 0
406898, 56914
1, 0
1, 0
434443, 142552
1, 0
1, 0
1, 0
1, 0
1, 0
1, 0
1, 0
264706, 61192
1, 0
434935, 134472
1, 0
1, 0
1, 0
1, 0
1, 0
1, 0
1, 0
1, 0
1, 0
565932, 204641
2, 0
395282, 62010
436846, 148147
1, 0
1, 0
533193, 141126
1, 0
351821, 57102
1, 0
1, 0
2, 0
1, 0
1, 0
1, 0
1, 0
1, 0
1, 0
1, 0
2, 0
259386, 29095
2, 0
1, 0
381485, 66719
1, 0
387354, 145008
2, 0
1, 0
1, 0
1, 0
1, 0
1, 0
1, 0
1, 0
2, 0
2, 0
441351, 53171
1, 0
2, 0
1, 0
1, 0
1, 0
1, 0
1, 0
1, 0
406490, 61554
1, 0
1, 0
1, 0
1, 0
1, 0
1, 0
1, 0
376217, 89345
1, 0
1, 0
1, 0
2, 0
1, 0
1, 0
1, 0
1, 0
1, 0
1, 0
458120, 133237
1, 0
1, 0
401390, 120150
1, 0
1, 0
2, 0
1, 0
1, 0
1, 0
1, 0
1, 0
1, 0
1, 0
490436, 131658
316558, 52417
1, 0
2, 0
1, 0
1, 0
294266, 74250
1, 0
1, 0
1, 0
1, 0
1, 0
1, 0
434712, 131837
1, 0
1, 0
1, 0
1, 0
1, 0
1, 0
1, 0
1, 0
1, 0
1, 0
2, 0
1, 0
1, 0
1, 0
1, 0
1, 0
2, 0
1, 0
1, 0
1, 0
1, 0
1, 0
1, 0
1, 0
1, 0
1, 0
1, 0
1, 0
376871, 113620
1, 0
1, 0
1, 0
2, 0
1, 0
1, 0
1, 0
1, 0
1, 0
2, 0
1, 0
1, 0
1, 0
420593, 84068
1, 0
2, 0
1, 0
1, 0
1, 0
1, 0
1, 0
1, 0
1, 0
1, 0
1, 0
1, 0
1, 0
1, 0
1, 0
498986, 101677
1, 0
1, 0
1, 0
1, 0
374948, 109787
1, 0
1, 0
1, 0
379564, 121944
1, 0
1, 0
1, 0
1, 0
1, 0
1, 0
1, 0
1, 0
1, 0
1, 0
1, 0
402784, 115560
1, 0
286451, 66078
1, 0
1, 0
1, 0
349101, 74884
439858, 94508
1, 0
1, 0
1, 0
400351, 116317
1, 0
391553, 66437
1, 0
1, 0
1, 0
1, 0
1, 0
2, 0
1, 0
273513, 29618
1, 0
421934, 117265
1, 0
1, 0
2, 0
1, 0
2, 0
1, 0
1, 0
1, 0
1, 0
1, 0
1, 0
398591, 67472
2, 0
1, 0
293584, 76451
315627, 53219
487793, 220140
1, 0
1, 0
1, 0
1, 0
2, 0
1, 0
1, 0
2, 0
1, 0
1, 0
2, 0
1, 0
1, 0
1, 0
1, 0
1, 0
370632, 52137
1, 0
496906, 212748
2, 0
1, 0
1, 0
2, 0
1, 0
1, 0
1, 0
1, 0
1, 0
1, 0
1, 0
1, 0
1, 0
1, 0
436325, 109512
2, 0
1, 0
409323, 122258
320907, 84874
1, 0
1, 0
2, 0
1, 0
348828, 108942
1, 0
1, 0
1, 0
1, 0
1, 0
1, 0
452229, 169757
459535, 76026
1, 0
1, 0
370494, 163037
1, 0
1, 0
1, 0
1, 0
1, 0
511372, 153541
2, 0
597734, 222262
1, 0
1, 0
1, 0
1, 0
1, 0
1, 0
1, 0
1, 0
1, 0
1, 0
2, 0
2, 0
409600, 120382
1, 0
1, 0
1, 0
1, 0
1, 0
1, 0
415817, 124659
1, 0
1, 0
1, 0
1, 0
1, 0
361344, 61633
1, 0
1, 0
1, 0
370354, 101055
1, 0

AM
Network size: 2394385
418807, 56325
353442, 106686
1, 0
1, 0
1, 0
1, 0
1, 0
1, 0
1, 0
2, 0
2, 0
1, 0
1, 0
1, 0
1, 0
1, 0
467172, 149529
1, 0
1, 0
374261, 53210
1, 0
1, 0
1, 0
1, 0
1, 0
2, 0
1, 0
336219, 95743
1, 0
1, 0
1, 0
1, 0
1, 0
1, 0
2, 0
1, 0
431531, 62650
1, 0
1, 0
1, 0
1, 0
1, 0
1, 0
504650, 139122
1, 0
438791, 107153
1, 0
1, 0
1, 0
1, 0
1, 0
1, 0
1, 0
1, 0
1, 0
1, 0
471739, 149565
1, 0
1, 0
1, 0
1, 0
1, 0
1, 0
1, 0
2, 0
1, 0
1, 0
1, 0
1, 0
1, 0
1, 0
1, 0
1, 0
1, 0
1, 0
1, 0
1, 0
1, 0
1, 0
1, 0
2, 0
473495, 146958
1, 0
451401, 78263
1, 0
1, 0
1, 0
1, 0
2, 0
367843, 110440
410877, 113200
1, 0
1, 0
1, 0
1, 0
1, 0
1, 0
1, 0
1, 0
1, 0
2, 0
1, 0
1, 0
1, 0
1, 0
2, 0
1, 0
1, 0
1, 0
1, 0
1, 0
1, 0
1, 0
418218, 141712
1, 0
470128, 95811
1, 0
1, 0
1, 0
1, 0
1, 0
1, 0
1, 0
2, 0
1, 0
1, 0
1, 0
1, 0
348952, 53122
1, 0
1, 0
387640, 70781
1, 0
420663, 132232
1, 0
2, 0
1, 0
1, 0
1, 0
1, 0
1, 0
1, 0
1, 0
455837, 63120
1, 0
1, 0
1, 0
1, 0
479289, 160708
2, 0
1, 0
1, 0
1, 0
1, 0
1, 0
1, 0
1, 0
1, 0
1, 0
1, 0
2, 0
1, 0
1, 0
1, 0
1, 0
1, 0
447831, 147725
1, 0
2, 0
1, 0
1, 0
282771, 44270
1, 0
1, 0
1, 0
1, 0
1, 0
449332, 63812
1, 0
1, 0
1, 0
365497, 172683
1, 0
1, 0
1, 0
1, 0
1, 0
1, 0
1, 0
1, 0
1, 0
1, 0
2, 0
408885, 72668
1, 0
1, 0
1, 0
1, 0
1, 0
1, 0
1, 0
2, 0
1, 0
1, 0
1, 0
1, 0
1, 0
1, 0
1, 0
530796, 210021
1, 0
1, 0
1, 0
1, 0
1, 0
1, 0
2, 0
1, 0
1, 0
1, 0
1, 0
2, 0
2, 0
533793, 106390
1, 0
1, 0
1, 0
1, 0
1, 0
1, 0
1, 0
1, 0
372688, 99514
400555, 125614
1, 0
1, 0
1, 0
1, 0
1, 0
2, 0
1, 0
1, 0
1, 0
1, 0
1, 0
1, 0
1, 0
338169, 50431
444885, 123105
1, 0
329333, 63376
1, 0
400240, 127723
2, 0
337535, 48317
1, 0
376058, 117149
421781, 130724
427699, 138792
2, 0
1, 0
1, 0
1, 0
1, 0
1, 0
1, 0
1, 0
1, 0
1, 0
1, 0
1, 0
1, 0
1, 0
2, 0
1, 0
318848, 58909
1, 0
2, 0
1, 0
1, 0
1, 0
1, 0
1, 0
1, 0
1, 0
1, 0
2, 0
1, 0
408995, 134156
1, 0
1, 0
1, 0
1, 0
1, 0
1, 0
1, 0
1, 0
1, 0
1, 0
1, 0
447710, 131777
2, 0
1, 0
1, 0
1, 0
1, 0
1, 0
1, 0
1, 0
1, 0
1, 0
1, 0
2, 0
1, 0
1, 0
1, 0
1, 0
541626, 180588
529203, 128280
2, 0
1, 0
2, 0
1, 0
1, 0
1, 0
491452, 156602
1, 0
1, 0
1, 0
1, 0
1, 0
2, 0
447396, 129000
1, 0
1, 0
1, 0
1, 0
1, 0
1, 0
1, 0
1, 0
1, 0
1, 0
1, 0
1, 0
1, 0
1, 0
508578, 129711
1, 0
2, 0
1, 0
1, 0
1, 0
1, 0
1, 0
1, 0
1, 0
1, 0
1, 0
1, 0
1, 0
1, 0
1, 0
470050, 76153
393003, 101356
1, 0
1, 0
1, 0
1, 0
494950, 145291
2, 0
1, 0
1, 0
1, 0
1, 0
1, 0
1, 0
1, 0
1, 0
1, 0
1, 0
1, 0
2, 0
1, 0
1, 0
480198, 165239
2, 0
407332, 136425
379609, 83079
1, 0
1, 0
2, 0
1, 0
1, 0
1, 0
1, 0
1, 0
1, 0
1, 0
1, 0
532275, 110164
1, 0
1, 0
1, 0
2, 0
1, 0
1, 0
1, 0
1, 0
1, 0
1, 0
1, 0
1, 0
1, 0
2, 0
1, 0
2, 0
1, 0
1, 0
1, 0
1, 0
2, 0
1, 0
326281, 105586
1, 0
1, 0
1, 0
2, 0
1, 0
1, 0
1, 0
387277, 96341
1, 0
1, 0
2, 0
1, 0
1, 0
1, 0
1, 0
2, 0
1, 0
432864, 130933
1, 0
1, 0
2, 0
1, 0
452183, 121668
1, 0
1, 0
1, 0
1, 0
2, 0
1, 0
1, 0
1, 0
1, 0
515482, 144574
1, 0
1, 0
1, 0
1, 0
1, 0
2, 0
1, 0
1, 0
1, 0
471100, 134435
372089, 93991
468396, 116776
386355, 66299
402251, 122414
1, 0
1, 0
1, 0
1, 0
1, 0
1, 0
1, 0
2, 0
2, 0
1, 0
331890, 42185
1, 0
392604, 105940
1, 0
1, 0
1, 0
1, 0
512640, 165993
1, 0
1, 0
1, 0
1, 0
2, 0
2, 0
1, 0
1, 0
1, 0
1, 0
1, 0
1, 0
1, 0
1, 0
399667, 54374
1, 0
1, 0
2, 0
1, 0
1, 0
1, 0
1, 0
1, 0
1, 0
1, 0
1, 0
1, 0
1, 0
1, 0
479252, 155102
1, 0
1, 0
1, 0
1, 0
2, 0
1, 0
1, 0
1, 0
1, 0
1, 0
1, 0
462064, 188876
1, 0
1, 0
1, 0
1, 0
1, 0
1, 0
1, 0
1, 0
1, 0
1, 0
345272, 90741
1, 0
1, 0
1, 0
481916, 153563
400068, 52326
1, 0
1, 0
554220, 184477
1, 0
1, 0
1, 0
1, 0
1, 0
1, 0
1, 0
1, 0
1, 0
1, 0
1, 0
1, 0
1, 0
1, 0
1, 0
2, 0
1, 0
339005, 121928
1, 0
489391, 144432
1, 0
1, 0
1, 0
1, 0
1, 0
1, 0
2, 0
329802, 59813
1, 0
1, 0
1, 0
1, 0
1, 0
1, 0
1, 0
1, 0
1, 0
1, 0
1, 0
1, 0
1, 0
1, 0
1, 0
2, 0
1, 0
1, 0
393983, 133108
1, 0
1, 0
1, 0
400595, 95347
1, 0
1, 0
1, 0
1, 0
1, 0
382059, 131496
315988, 125107
1, 0
1, 0
1, 0
1, 0
1, 0
1, 0
2, 0
1, 0
1, 0
311842, 62769
407144, 105302
1, 0
1, 0
1, 0
1, 0
363364, 91917
2, 0
1, 0
1, 0
1, 0
391746, 98025
1, 0
1, 0
1, 0
492449, 146413
1, 0
1, 0
1, 0
1, 0
1, 0
1, 0
1, 0
332254, 74752
1, 0
1, 0
520982, 164636
1, 0
1, 0
1, 0
1, 0
1, 0
1, 0
1, 0
1, 0
1, 0
1, 0
1, 0
1, 0
1, 0
1, 0
244797, 60359
1, 0
2, 0
1, 0
1, 0
1, 0
1, 0
1, 0
338861, 43440
1, 0
1, 0
1, 0
1, 0
1, 0
1, 0
1, 0
1, 0
1, 0
1, 0
1, 0
1, 0
1, 0
1, 0
1, 0
1, 0
1, 0
1, 0
1, 0
1, 0
1, 0
1, 0
1, 0
441511, 120607
1, 0
1, 0
1, 0
1, 0
1, 0
1, 0
1, 0
1, 0
1, 0
1, 0
1, 0
2, 0
1, 0
452589, 152664
359044, 64988
1, 0
399062, 56149
1, 0
1, 0
1, 0
1, 0
2, 0
1, 0
407056, 120426
1, 0
366753, 99107
1, 0
1, 0
1, 0
1, 0
1, 0
1, 0
1, 0
1, 0
366135, 51393
419113, 144125
1, 0
1, 0
1, 0
393276, 112109
1, 0
1, 0
399481, 112346
1, 0
1, 0
1, 0
1, 0
1, 0
455349, 178039
1, 0
1, 0
1, 0
1, 0
227127, 52464
1, 0
1, 0
1, 0
1, 0
1, 0
1, 0
1, 0
1, 0
459666, 120600
1, 0
1, 0
1, 0
1, 0
1, 0
1, 0
1, 0
2, 0
2, 0
1, 0
1, 0
2, 0
1, 0
1, 0
1, 0
1, 0
1, 0
1, 0
480072, 88027
1, 0
1, 0
1, 0
1, 0
483171, 180478
1, 0
1, 0
1, 0
2, 0
1, 0
1, 0
378747, 103833
424625, 198495
1, 0
1, 0
1, 0
1, 0
2, 0
1, 0
441864, 138565
1, 0
441611, 80454
1, 0
1, 0
1, 0
492431, 148888
1, 0
1, 0
1, 0
1, 0
2, 0
1, 0
1, 0
460563, 119168
1, 0
466307, 117474
1, 0
2, 0
1, 0
358397, 106054
1, 0
310899, 68325
1, 0
1, 0
1, 0
1, 0
1, 0
1, 0
1, 0
1, 0
1, 0
475928, 143632
1, 0
1, 0
1, 0
1, 0
1, 0
1, 0
1, 0
1, 0
1, 0
1, 0
1, 0
1, 0
1, 0
1, 0
1, 0
1, 0
1, 0
1, 0
1, 0
1, 0
1, 0
1, 0
1, 0
422991, 64889
1, 0
1, 0
1, 0
1, 0
1, 0
1, 0
1, 0
1, 0
1, 0
1, 0
1, 0
478030, 115800
1, 0
1, 0
421102, 124561
1, 0
1, 0
1, 0
2, 0
1, 0
2, 0
1, 0
386500, 57472
1, 0
1, 0
1, 0
1, 0
1, 0
1, 0
440979, 159172
1, 0
1, 0
1, 0
331544, 101664
1, 0
1, 0
1, 0
1, 0
2, 0
1, 0
1, 0
425298, 116895
1, 0
2, 0
1, 0
1, 0
1, 0
1, 0
1, 0
1, 0
1, 0
1, 0
1, 0
359854, 49430
1, 0
1, 0
1, 0
1, 0
1, 0
1, 0
2, 0
1, 0
1, 0
1, 0
362652, 71022
1, 0
1, 0
365235, 97986
1, 0
421692, 121774
1, 0
1, 0
1, 0
1, 0
1, 0
1, 0
1, 0
1, 0
1, 0
1, 0
547047, 97506
1, 0
1, 0
1, 0
1, 0
1, 0
1, 0
1, 0
271925, 83891
1, 0
1, 0
1, 0
1, 0
1, 0
449373, 112858
364796, 104904
499687, 173488
1, 0
1, 0
1, 0
1, 0
1, 0
1, 0
1, 0
1, 0
1, 0
1, 0
1, 0
2, 0
1, 0
1, 0
1, 0
1, 0
380032, 121905
1, 0
1, 0
1, 0
365649, 94410
428695, 112331
1, 0
298522, 84693
1, 0
1, 0
1, 0
1, 0
2, 0
1, 0
1, 0
1, 0
380686, 155793
1, 0
1, 0
1, 0
505206, 238765
1, 0
1, 0
1, 0
1, 0
1, 0
1, 0
328939, 87187
1, 0
1, 0
2, 0
1, 0
1, 0
1, 0
2, 0
1, 0
1, 0
410677, 61313
345677, 39966
1, 0
1, 0
1, 0
453407, 135114
1, 0
1, 0
2, 0
1, 0
1, 0
1, 0
1, 0
1, 0
1, 0
1, 0
1, 0
1, 0
1, 0
1, 0
1, 0
376849, 66837
1, 0
1, 0
1, 0
1, 0
1, 0
1, 0
1, 0
1, 0
1, 0
1, 0
1, 0
1, 0
1, 0
1, 0
2, 0
1, 0
1, 0
1, 0
2, 0
483799, 114799
1, 0
1, 0
1, 0
1, 0
1, 0
1, 0
1, 0
1, 0
1, 0
1, 0
1, 0
2, 0
1, 0
1, 0
1, 0
1, 0
2, 0
1, 0
2, 0
1, 0
1, 0
1, 0
1, 0
1, 0
1, 0
1, 0
1, 0
347714, 54742
1, 0
1, 0
1, 0
1, 0
2, 0
425051, 137415
2, 0
1, 0
1, 0
1, 0
1, 0
368830, 64818
1, 0
1, 0
447720, 58328
2, 0
2, 0
269750, 58555
2, 0
1, 0
1, 0
2, 0
1, 0
397059, 97157
1, 0
486266, 148091
1, 0
1, 0
1, 0
1, 0
1, 0
1, 0
1, 0
1, 0
1, 0
1, 0
1, 0
1, 0
1, 0
1, 0
1, 0
1, 0
2, 0
1, 0
1, 0
1, 0
1, 0
1, 0
1, 0
1, 0
1, 0
1, 0
1, 0
1, 0
1, 0
1, 0
2, 0
1, 0
2, 0
1, 0
1, 0
1, 0
1, 0
1, 0
1, 0
1, 0
1, 0
1, 0
1, 0
2, 0
1, 0
1, 0
1, 0
1, 0
1, 0
1, 0
1, 0
1, 0
1, 0
1, 0
1, 0
1, 0
1, 0
1, 0
2, 0
2, 0
1, 0
1, 0
1, 0
451837, 137377
1, 0
1, 0
1, 0
1, 0
1, 0
1, 0
1, 0
1, 0
1, 0
1, 0
1, 0
1, 0
1, 0
1, 0
1, 0
422849, 110940
2, 0
1, 0
1, 0
1, 0
1, 0
1, 0
1, 0
1, 0
1, 0
1, 0
1, 0
1, 0
1, 0
1, 0
1, 0
494690, 124356
394442, 88521
1, 0
1, 0
1, 0
1, 0
2, 0
498542, 146598
1, 0
1, 0
1, 0
1, 0
1, 0
1, 0
1, 0
1, 0
1, 0
1, 0
1, 0
1, 0
1, 0
1, 0
1, 0
1, 0
1, 0
1, 0
499710, 154426
1, 0
1, 0
1, 0
1, 0
1, 0
1, 0
1, 0
1, 0
1, 0
1, 0
1, 0
1, 0
2, 0
1, 0
1, 0
1, 0
1, 0
1, 0
1, 0
1, 0
1, 0
1, 0
1, 0
1, 0
1, 0
1, 0
1, 0
1, 0
1, 0
1, 0
1, 0
1, 0
1, 0
328115, 94673
1, 0
1, 0
1, 0
1, 0
2, 0
2, 0
1, 0
418419, 121186
2, 0
1, 0
1, 0
2, 0
1, 0
1, 0
1, 0
1, 0
1, 0
1, 0
1, 0
2, 0
1, 0
409055, 147839
1, 0
1, 0
1, 0
1, 0
1, 0
1, 0
1, 0
1, 0
1, 0
1, 0
1, 0
378912, 100040
1, 0
2, 0
1, 0
1, 0
2, 0
1, 0
1, 0
335484, 93663
1, 0
2, 0
1, 0
1, 0
1, 0
1, 0
1, 0
1, 0
1, 0
1, 0
1, 0
1, 0
1, 0
1, 0
1, 0
2, 0
1, 0
1, 0
1, 0
1, 0
375728, 118236
1, 0
304474, 83392
1, 0
1, 0
1, 0
1, 0
1, 0
1, 0
1, 0
1, 0
494861, 138293
1, 0
1, 0
1, 0
496276, 121416
1, 0
323793, 69244
1, 0
1, 0
1, 0
1, 0
376713, 140383
1, 0
1, 0
1, 0
1, 0
2, 0
1, 0
1, 0
1, 0
1, 0
1, 0
1, 0
366583, 93150
1, 0
1, 0
355547, 54055
2, 0
1, 0
1, 0
1, 0
468393, 129268
1, 0
1, 0
1, 0
1, 0
1, 0
1, 0
1, 0
1, 0
1, 0
1, 0
1, 0
1, 0
469473, 139603
1, 0
1, 0
1, 0
1, 0
1, 0
1, 0
1, 0
1, 0
1, 0
1, 0
1, 0
1, 0
1, 0
1, 0
1, 0
1, 0
1, 0
504353, 89217
1, 0
1, 0
1, 0
1, 0
1, 0
1, 0
1, 0
339962, 85087
469401, 155071
1, 0
1, 0
1, 0
1, 0
1, 0
1, 0
1, 0
1, 0
1, 0
1, 0
1, 0
1, 0
1, 0
2, 0
1, 0
1, 0
1, 0
1, 0
1, 0
1, 0
1, 0
1, 0
1, 0
2, 0
1, 0
1, 0
1, 0
1, 0
1, 0
1, 0
1, 0
1, 0
1, 0
1, 0
1, 0
1, 0
1, 0
2, 0
1, 0
1, 0
2, 0
1, 0
1, 0
1, 0
1, 0
1, 0
553983, 142808
1, 0
1, 0
1, 0
2, 0
1, 0
1, 0
440156, 134619
1, 0
2, 0
1, 0
1, 0
2, 0
1, 0
1, 0
1, 0
1, 0
1, 0
1, 0
1, 0
459239, 150180
1, 0
1, 0
2, 0
1, 0
1, 0
1, 0
2, 0
1, 0
367875, 99663
1, 0
1, 0
1, 0
2, 0
1, 0
1, 0
1, 0
1, 0
388352, 91533
1, 0
1, 0
577374, 217590
1, 0
1, 0
1, 0
1, 0
1, 0
1, 0
349666, 94036
1, 0
1, 0
1, 0
1, 0
1, 0
1, 0
1, 0
1, 0
1, 0
1, 0
1, 0
1, 0
1, 0
1, 0
1, 0
400007, 105840
1, 0
1, 0
1, 0
1, 0
1, 0
1, 0
1, 0
1, 0
1, 0
1, 0
450800, 100202
1, 0
1, 0
1, 0
2, 0
1, 0
1, 0
1, 0
477531, 146150
1, 0
1, 0
499919, 160061
1, 0
1, 0
1, 0
1, 0
1, 0
1, 0
1, 0
1, 0
2, 0
1, 0
1, 0
1, 0
1, 0
1, 0
1, 0
1, 0
1, 0
1, 0
1, 0
497488, 163600
1, 0
1, 0
1, 0
1, 0
1, 0
1, 0
1, 0
1, 0
1, 0
2, 0
1, 0
1, 0
1, 0
1, 0
2, 0
280463, 74989
378891, 99399
1, 0
1, 0
1, 0
2, 0
2, 0
1, 0
1, 0
497961, 94984
1, 0
1, 0
1, 0
401150, 123442
1, 0
1, 0
1, 0
1, 0
1, 0
380708, 144407
2, 0
566375, 106029
1, 0
1, 0
1, 0
1, 0
1, 0
1, 0
1, 0
1, 0
1, 0
2, 0
1, 0
1, 0
1, 0
1, 0
1, 0
1, 0
1, 0
2, 0
1, 0
1, 0
1, 0
489573, 74272
1, 0
1, 0
1, 0
1, 0
1, 0
1, 0
1, 0
1, 0
1, 0
1, 0
1, 0
1, 0
333910, 128543
2, 0
509786, 86327
464050, 143784
1, 0
1, 0
1, 0
1, 0
1, 0
1, 0
1, 0
520454, 92294
307471, 55952
1, 0
1, 0
1, 0
1, 0
1, 0
1, 0
1, 0
1, 0
235175, 27225
1, 0
1, 0
1, 0
1, 0
2, 0
1, 0
1, 0
2, 0
1, 0
1, 0
1, 0
393721, 115034
1, 0
2, 0
2, 0
1, 0
1, 0
1, 0
1, 0
1, 0
1, 0
1, 0
364758, 93748
1, 0
1, 0
1, 0
1, 0
1, 0
1, 0
1, 0
1, 0
1, 0
1, 0
1, 0
1, 0
1, 0
1, 0
1, 0
1, 0
362058, 46432
1, 0
1, 0
377734, 112923
2, 0
374777, 149679
1, 0
1, 0
1, 0
1, 0
1, 0
1, 0
1, 0
1, 0
2, 0
1, 0
1, 0
1, 0
1, 0
1, 0
1, 0
1, 0
1, 0
1, 0
1, 0
1, 0
1, 0
1, 0
1, 0
2, 0
1, 0
315788, 103173
453334, 145978
1, 0
1, 0
1, 0
1, 0
1, 0
1, 0
1, 0
490920, 124597
475780, 278020
1, 0
1, 0
1, 0
1, 0
1, 0
2, 0
1, 0
415485, 60968
2, 0
1, 0
374106, 65575
2, 0
1, 0
1, 0
1, 0
1, 0
1, 0
1, 0
1, 0
1, 0
500849, 154871
1, 0
1, 0
1, 0
1, 0
1, 0
1, 0
2, 0
1, 0
1, 0
1, 0
1, 0
1, 0
1, 0
1, 0
507627, 152264
1, 0
1, 0
1, 0
1, 0
1, 0
1, 0
1, 0
1, 0
1, 0
1, 0
398463, 112611
1, 0
1, 0
1, 0
1, 0
1, 0
1, 0
1, 0
1, 0
1, 0
353064, 97763
1, 0
1, 0
1, 0
1, 0
2, 0
314671, 50756
2, 0
1, 0
1, 0
1, 0
1, 0
1, 0
1, 0
2, 0
1, 0
2, 0
349120, 42516
424058, 72603
1, 0
1, 0
1, 0
1, 0
2, 0
1, 0
2, 0
1, 0
1, 0
1, 0
2, 0
1, 0
2, 0
1, 0
1, 0
482124, 125760
1, 0
1, 0
1, 0
1, 0
1, 0
1, 0
1, 0
1, 0
1, 0
1, 0
1, 0
1, 0
335948, 53115
1, 0
1, 0
1, 0
1, 0
1, 0
2, 0
1, 0
1, 0
1, 0
1, 0
1, 0
1, 0
1, 0
1, 0
281190, 89618
1, 0
1, 0
1, 0
1, 0
1, 0
1, 0
1, 0
1, 0
1, 0
1, 0
1, 0
1, 0
1, 0
2, 0
2, 0
1, 0
1, 0
1, 0
1, 0
1, 0
1, 0
1, 0
1, 0
448198, 144447
1, 0
1, 0
1, 0
1, 0
1, 0
1, 0
1, 0
1, 0
1, 0
1, 0
1, 0
1, 0
1, 0
1, 0
476599, 171106
1, 0
543111, 111118
1, 0
1, 0
1, 0
1, 0
1, 0
1, 0
1, 0
1, 0
1, 0
220072, 18827
1, 0
2, 0
1, 0
383854, 105508
1, 0
1, 0
1, 0
1, 0
1, 0
1, 0
1, 0
1, 0
1, 0
1, 0
1, 0
1, 0
1, 0
1, 0
1, 0
1, 0
1, 0
1, 0
1, 0
1, 0
340879, 58558
1, 0
1, 0
1, 0
1, 0
1, 0
1, 0
1, 0
1, 0
1, 0
1, 0
1, 0
354395, 99871
1, 0
383727, 100860
1, 0
1, 0
1, 0
1, 0
1, 0
1, 0
1, 0
1, 0
1, 0
1, 0
420557, 115435
1, 0
1, 0
1, 0
1, 0
1, 0
1, 0
1, 0
434387, 170358
1, 0
1, 0
428943, 117467
413364, 117262
370002, 67970
1, 0
1, 0
460722, 127183
1, 0
2, 0
1, 0
1, 0
1, 0
1, 0
2, 0
1, 0
395577, 108725
1, 0
357377, 105166
2, 0
1, 0
1, 0
1, 0
1, 0
2, 0
1, 0
1, 0
1, 0
2, 0
2, 0
1, 0
1, 0
1, 0
1, 0
1, 0
1, 0
1, 0
1, 0
1, 0
1, 0
1, 0
1, 0
1, 0
2, 0
446064, 231060
1, 0
1, 0
1, 0
1, 0

RM
Network size: 2394385
1, 0
1, 0
1, 0
1, 0
283373, 37809
1, 0
1, 0
1, 0
1, 0
1, 0
1, 0
1, 0
1, 0
2, 0
1, 0
2, 0
421195, 127141
1, 0
1, 0
1, 0
1, 0
1, 0
1, 0
1, 0
1, 0
1, 0
2, 0
1, 0
1, 0
1, 0
1, 0
1, 0
554778, 99461
1, 0
1, 0
327218, 83976
1, 0
1, 0
1, 0
486764, 143130
1, 0
1, 0
1, 0
1, 0
1, 0
1, 0
1, 0
1, 0
1, 0
1, 0
1, 0
1, 0
1, 0
365668, 121237
1, 0
1, 0
1, 0
1, 0
1, 0
1, 0
1, 0
1, 0
1, 0
390868, 158655
1, 0
1, 0
1, 0
389272, 117442
1, 0
386317, 102550
1, 0
2, 0
1, 0
1, 0
480899, 162686
1, 0
2, 0
1, 0
1, 0
2, 0
1, 0
1, 0
1, 0
2, 0
1, 0
1, 0
1, 0
2, 0
1, 0
1, 0
1, 0
1, 0
1, 0
1, 0
1, 0
1, 0
1, 0
1, 0
1, 0
1, 0
415157, 117128
1, 0
1, 0
1, 0
1, 0
1, 0
1, 0
439755, 82451
1, 0
1, 0
1, 0
1, 0
1, 0
1, 0
1, 0
1, 0
1, 0
1, 0
360250, 100317
1, 0
1, 0
1, 0
1, 0
1, 0
424784, 89465
1, 0
1, 0
1, 0
2, 0
419628, 123565
1, 0
1, 0
2, 0
1, 0
1, 0
337479, 99475
1, 0
598973, 269999
416728, 143163
1, 0
1, 0
1, 0
1, 0
1, 0
1, 0
2, 0
364886, 58946
2, 0
1, 0
1, 0
542955, 196033
1, 0
2, 0
1, 0
1, 0
1, 0
403910, 160362
1, 0
2, 0
344354, 97092
404382, 130036
1, 0
1, 0
1, 0
1, 0
1, 0
1, 0
1, 0
1, 0
1, 0
1, 0
1, 0
2, 0
1, 0
1, 0
1, 0
1, 0
1, 0
1, 0
1, 0
1, 0
1, 0
1, 0
1, 0
1, 0
1, 0
1, 0
1, 0
1, 0
340062, 96861
1, 0
1, 0
1, 0
1, 0
1, 0
1, 0
1, 0
1, 0
1, 0
470951, 161034
2, 0
1, 0
1, 0
1, 0
1, 0
408104, 67584
2, 0
1, 0
1, 0
377791, 115496
1, 0
1, 0
1, 0
1, 0
1, 0
1, 0
1, 0
1, 0
1, 0
1, 0
1, 0
1, 0
1, 0
1, 0
1, 0
1, 0
2, 0
1, 0
549082, 149709
1, 0
1, 0
505419, 166952
1, 0
1, 0
2, 0
1, 0
1, 0
2, 0
1, 0
1, 0
1, 0
2, 0
1, 0
1, 0
443233, 177643
1, 0
1, 0
1, 0
1, 0
1, 0
2, 0
1, 0
1, 0
2, 0
1, 0
1, 0
1, 0
1, 0
2, 0
1, 0
1, 0
1, 0
454698, 132317
1, 0
1, 0
1, 0
1, 0
1, 0
1, 0
1, 0
1, 0
383002, 59244
377750, 112893
1, 0
252510, 88056
1, 0
1, 0
1, 0
1, 0
1, 0
1, 0
482413, 105442
1, 0
1, 0
1, 0
420400, 88572
1, 0
1, 0
1, 0
2, 0
1, 0
1, 0
1, 0
427509, 94985
1, 0
330946, 55259
1, 0
1, 0
2, 0
1, 0
1, 0
1, 0
1, 0
1, 0
1, 0
2, 0
457117, 67841
1, 0
1, 0
1, 0
1, 0
1, 0
1, 0
1, 0
1, 0
1, 0
1, 0
1, 0
248029, 59001
1, 0
1, 0
1, 0
2, 0
1, 0
1, 0
1, 0
1, 0
1, 0
1, 0
1, 0
1, 0
1, 0
1, 0
1, 0
1, 0
1, 0
2, 0
1, 0
1, 0
1, 0
591832, 176413
1, 0
1, 0
1, 0
1, 0
1, 0
1, 0
426782, 142836
1, 0
1, 0
1, 0
1, 0
1, 0
1, 0
1, 0
1, 0
1, 0
1, 0
1, 0
1, 0
1, 0
1, 0
1, 0
1, 0
1, 0
1, 0
456098, 142064
1, 0
1, 0
1, 0
516636, 139198
1, 0
1, 0
1, 0
1, 0
1, 0
1, 0
1, 0
1, 0
1, 0
1, 0
1, 0
1, 0
1, 0
1, 0
1, 0
1, 0
1, 0
302585, 66292
1, 0
1, 0
394535, 64023
1, 0
1, 0
1, 0
1, 0
1, 0
1, 0
1, 0
1, 0
1, 0
2, 0
1, 0
431845, 140732
1, 0
1, 0
1, 0
1, 0
1, 0
1, 0
1, 0
1, 0
1, 0
1, 0
1, 0
1, 0
1, 0
1, 0
2, 0
1, 0
1, 0
1, 0
1, 0
1, 0
331940, 146000
1, 0
1, 0
1, 0
1, 0
1, 0
1, 0
1, 0
1, 0
1, 0
1, 0
399028, 114775
459063, 128110
1, 0
1, 0
1, 0
1, 0
1, 0
1, 0
350258, 89200
1, 0
533863, 104404
1, 0
1, 0
1, 0
1, 0
1, 0
1, 0
1, 0
2, 0
1, 0
1, 0
1, 0
472778, 143669
1, 0
1, 0
2, 0
299760, 48552
1, 0
1, 0
1, 0
1, 0
1, 0
1, 0
2, 0
1, 0
2, 0
479688, 156522
1, 0
1, 0
1, 0
1, 0
1, 0
1, 0
1, 0
1, 0
1, 0
1, 0
298855, 73450
1, 0
2, 0
1, 0
1, 0
1, 0
2, 0
1, 0
360943, 89462
1, 0
1, 0
405238, 112826
452796, 141534
1, 0
2, 0
1, 0
446300, 77474
1, 0
1, 0
338844, 50255
1, 0
1, 0
1, 0
1, 0
1, 0
647871, 183927
1, 0
1, 0
1, 0
1, 0
1, 0
1, 0
359927, 110305
1, 0
2, 0
1, 0
1, 0
1, 0
1, 0
1, 0
1, 0
1, 0
280098, 57129
1, 0
1, 0
1, 0
1, 0
1, 0
1, 0
1, 0
1, 0
341251, 120110
2, 0
1, 0
1, 0
1, 0
1, 0
1, 0
1, 0
2, 0
1, 0
1, 0
1, 0
1, 0
1, 0
1, 0
1, 0
1, 0
1, 0
1, 0
1, 0
1, 0
1, 0
1, 0
1, 0
1, 0
1, 0
1, 0
1, 0
1, 0
1, 0
1, 0
1, 0
1, 0
1, 0
1, 0
1, 0
1, 0
1, 0
1, 0
1, 0
1, 0
1, 0
2, 0
1, 0
1, 0
451104, 118312
1, 0
1, 0
1, 0
1, 0
1, 0
1, 0
1, 0
1, 0
1, 0
1, 0
1, 0
2, 0
1, 0
1, 0
1, 0
1, 0
1, 0
1, 0
1, 0
1, 0
1, 0
2, 0
2, 0
1, 0
1, 0
1, 0
388744, 64458
1, 0
1, 0
1, 0
1, 0
1, 0
1, 0
1, 0
301069, 98656
1, 0
1, 0
1, 0
1, 0
448352, 76778
1, 0
1, 0
1, 0
1, 0
1, 0
1, 0
1, 0
424908, 62382
384395, 124901
1, 0
1, 0
1, 0
1, 0
1, 0
2, 0
387845, 108479
1, 0
1, 0
463545, 172113
415155, 174585
524684, 171292
1, 0
1, 0
1, 0
2, 0
1, 0
1, 0
433649, 135466
1, 0
1, 0
1, 0
1, 0
1, 0
584694, 180688
1, 0
1, 0
1, 0
1, 0
1, 0
1, 0
1, 0
1, 0
1, 0
1, 0
1, 0
1, 0
1, 0
1, 0
1, 0
1, 0
1, 0
1, 0
1, 0
2, 0
1, 0
1, 0
1, 0
1, 0
1, 0
1, 0
2, 0
1, 0
1, 0
1, 0
1, 0
1, 0
1, 0
2, 0
1, 0
528468, 157291
1, 0
2, 0
1, 0
1, 0
1, 0
2, 0
1, 0
1, 0
1, 0
1, 0
302621, 130278
1, 0
1, 0
1, 0
1, 0
2, 0
380285, 98798
1, 0
1, 0
348130, 101525
1, 0
1, 0
1, 0
441496, 137013
502306, 177668
1, 0
1, 0
478094, 67544
343814, 58513
2, 0
1, 0
1, 0
1, 0
1, 0
478683, 81446
1, 0
1, 0
402126, 129318
366892, 127511
1, 0
1, 0
1, 0
1, 0
439976, 131759
1, 0
1, 0
1, 0
1, 0
1, 0
1, 0
1, 0
1, 0
1, 0
1, 0
1, 0
1, 0
359410, 58088
2, 0
1, 0
1, 0
1, 0
2, 0
1, 0
1, 0
1, 0
1, 0
1, 0
1, 0
1, 0
1, 0
2, 0
1, 0
1, 0
1, 0
1, 0
1, 0
1, 0
1, 0
2, 0
1, 0
1, 0
1, 0
403438, 95488
1, 0
1, 0
1, 0
1, 0
1, 0
1, 0
1, 0
1, 0
414811, 80797
355218, 87392
1, 0
1, 0
1, 0
349216, 94327
1, 0
1, 0
539289, 172064
1, 0
1, 0
1, 0
1, 0
1, 0
1, 0
1, 0
1, 0
1, 0
1, 0
618615, 109440
1, 0
1, 0
1, 0
1, 0
1, 0
1, 0
1, 0
1, 0
1, 0
1, 0
1, 0
1, 0
1, 0
1, 0
1, 0
1, 0
1, 0
1, 0
1, 0
1, 0
1, 0
371440, 104627
1, 0
1, 0
431571, 113872
1, 0
1, 0
491872, 158297
1, 0
1, 0
1, 0
1, 0
1, 0
378412, 104822
1, 0
451763, 81585
2, 0
1, 0
1, 0
1, 0
2, 0
1, 0
1, 0
1, 0
1, 0
1, 0
1, 0
1, 0
1, 0
1, 0
1, 0
1, 0
1, 0
1, 0
1, 0
1, 0
1, 0
1, 0
1, 0
1, 0
1, 0
1, 0
1, 0
2, 0
1, 0
1, 0
1, 0
454035, 70959
1, 0
1, 0
1, 0
1, 0
1, 0
1, 0
1, 0
1, 0
1, 0
375637, 55749
1, 0
1, 0
1, 0
1, 0
1, 0
1, 0
393123, 116499
1, 0
1, 0
428086, 67943
1, 0
1, 0
378063, 77426
1, 0
444168, 71221
1, 0
1, 0
1, 0
1, 0
1, 0
1, 0
524648, 185094
1, 0
1, 0
1, 0
2, 0
1, 0
335555, 60306
350884, 51763
1, 0
1, 0
1, 0
1, 0
1, 0
1, 0
1, 0
1, 0
2, 0
1, 0
1, 0
1, 0
1, 0
1, 0
1, 0
1, 0
1, 0
1, 0
1, 0
1, 0
1, 0
1, 0
405701, 121321
1, 0
1, 0
1, 0
1, 0
1, 0
1, 0
2, 0
1, 0
1, 0
1, 0
1, 0
1, 0
1, 0
1, 0
1, 0
1, 0
1, 0
1, 0
1, 0
350544, 123090
336350, 104762
1, 0
609517, 194346
1, 0
1, 0
1, 0
430703, 123658
2, 0
1, 0
1, 0
1, 0
2, 0
1, 0
1, 0
1, 0
1, 0
1, 0
1, 0
1, 0
1, 0
1, 0
1, 0
427912, 111800
1, 0
1, 0
1, 0
2, 0
2, 0
1, 0
1, 0
335651, 48450
1, 0
1, 0
1, 0
1, 0
352526, 93737
1, 0
1, 0
1, 0
1, 0
373758, 60935
1, 0
1, 0
1, 0
1, 0
1, 0
2, 0
2, 0
1, 0
464365, 115264

RM
Network size: 2394385
1, 0
1, 0
2, 0
1, 0
1, 0
1, 0
1, 0
1, 0
1, 0
1, 0
1, 0
1, 0
1, 0
1, 0
1, 0
1, 0
1, 0
384789, 62581
1, 0
1, 0
2, 0
1, 0
1, 0
1, 0
1, 0
1, 0
1, 0
338799, 56958
365903, 59853
1, 0
2, 0
1, 0
1, 0
2, 0
1, 0
1, 0
449122, 148149
1, 0
1, 0
1, 0
1, 0
1, 0
1, 0
1, 0
1, 0
2, 0
391031, 113415
2, 0
516694, 201348
1, 0
1, 0
1, 0
1, 0
1, 0
1, 0
1, 0
1, 0
1, 0
1, 0
2, 0
1, 0
1, 0
1, 0
1, 0
1, 0
1, 0
1, 0
1, 0
1, 0
1, 0
1, 0
1, 0
1, 0
1, 0
2, 0
1, 0
1, 0
1, 0
1, 0
1, 0
1, 0
1, 0
2, 0
1, 0
1, 0
1, 0
1, 0
1, 0
1, 0
347737, 103178
1, 0
1, 0
1, 0
1, 0
466810, 85919
1, 0
1, 0
1, 0
1, 0
1, 0
1, 0
361126, 94342
1, 0
1, 0
1, 0
385044, 50777
1, 0
1, 0
1, 0
1, 0
1, 0
1, 0
305834, 42328
1, 0
1, 0
1, 0
513065, 126028
1, 0
1, 0
1, 0
1, 0
2, 0
2, 0
1, 0
1, 0
1, 0
1, 0
1, 0
1, 0
381723, 72366
1, 0
512035, 153334
1, 0
1, 0
321365, 66593
1, 0
1, 0
1, 0
1, 0
2, 0
350337, 57267
1, 0
1, 0
1, 0
1, 0
1, 0
338578, 127594
1, 0
1, 0
2, 0
1, 0
1, 0
1, 0
1, 0
1, 0
1, 0
1, 0
1, 0
1, 0
367162, 72803
1, 0
1, 0
1, 0
1, 0
1, 0
1, 0
2, 0
373969, 113458
1, 0
1, 0
2, 0
2, 0
373300, 60303
1, 0
1, 0
1, 0
1, 0
1, 0
1, 0
1, 0
1, 0
326979, 55073
1, 0
1, 0
1, 0
1, 0
1, 0
2, 0
1, 0
1, 0
1, 0
1, 0
1, 0
1, 0
1, 0
1, 0
1, 0
1, 0
1, 0
1, 0
2, 0
1, 0
2, 0
426146, 96290
1, 0
1, 0
1, 0
439378, 164697
2, 0
1, 0
1, 0
361990, 64358
1, 0
1, 0
1, 0
1, 0
507340, 200738
1, 0
1, 0
2, 0
1, 0
1, 0
550327, 133307
572954, 155553
401745, 124754
1, 0
1, 0
485508, 71115
1, 0
1, 0
326282, 70268
1, 0
1, 0
1, 0
1, 0
1, 0
385722, 63745
1, 0
1, 0
1, 0
1, 0
1, 0
1, 0
2, 0
2, 0
1, 0
1, 0
1, 0
1, 0
1, 0
1, 0
556953, 167429
1, 0
2, 0
1, 0
1, 0
1, 0
1, 0
1, 0
1, 0
1, 0
2, 0
1, 0
1, 0
1, 0
1, 0
475676, 151990
1, 0
1, 0
1, 0
1, 0
1, 0
2, 0
1, 0
1, 0
1, 0
1, 0
1, 0
502152, 174030
1, 0
1, 0
1, 0
1, 0
1, 0
376312, 51438
1, 0
362805, 138014
1, 0
2, 0
338283, 124040
1, 0
1, 0
1, 0
1, 0
1, 0
1, 0
1, 0
1, 0
2, 0
1, 0
1, 0
1, 0
1, 0
499709, 143733
1, 0
1, 0
2, 0
1, 0
627455, 198763
1, 0
1, 0
1, 0
452165, 73436
1, 0
562139, 191507
1, 0
1, 0
1, 0
1, 0
1, 0
1, 0
1, 0
1, 0
433444, 112676
1, 0
2, 0
1, 0
355769, 49452
1, 0
1, 0
409139, 125199
1, 0
1, 0
2, 0
356115, 99453
2, 0
426722, 111408
1, 0
1, 0
1, 0
1, 0
2, 0
1, 0
359301, 106673
1, 0
1, 0
1, 0
1, 0
1, 0
1, 0
1, 0
1, 0
332422, 104496
1, 0
1, 0
2, 0
1, 0
1, 0
1, 0
1, 0
344220, 115843
1, 0
1, 0
1, 0
1, 0
1, 0
1, 0
1, 0
1, 0
451936, 141727
1, 0
1, 0
1, 0
1, 0
1, 0
1, 0
454287, 152145
1, 0
1, 0
1, 0
1, 0
1, 0
1, 0
2, 0
1, 0
1, 0
1, 0
2, 0
1, 0
1, 0
1, 0
1, 0
421817, 126578
1, 0
1, 0
1, 0
1, 0
502234, 174787
1, 0
318600, 83185
1, 0
2, 0
406515, 109179
1, 0
1, 0
294231, 34838
1, 0
392236, 106485
1, 0
1, 0
1, 0
1, 0
1, 0
364325, 117365
1, 0
1, 0
1, 0
1, 0
1, 0
1, 0
1, 0
1, 0
337561, 61698
1, 0
1, 0
1, 0
1, 0
1, 0
1, 0
1, 0
350090, 227658
1, 0
1, 0
1, 0
1, 0
1, 0
2, 0
2, 0
1, 0
1, 0
1, 0
474423, 147252
386201, 58354
1, 0
464566, 165401
1, 0
1, 0
1, 0
1, 0
1, 0
1, 0
2, 0
1, 0
1, 0
1, 0
1, 0
1, 0
1, 0
1, 0
1, 0
1, 0
476492, 122282
1, 0
1, 0
1, 0
1, 0
363262, 78605
1, 0
1, 0
1, 0
1, 0
1, 0
271095, 47671
1, 0
1, 0
1, 0
1, 0
304508, 75243
1, 0
1, 0
1, 0
1, 0
1, 0
1, 0
1, 0
1, 0
1, 0
483076, 171435
1, 0
1, 0
1, 0
1, 0
1, 0
477597, 251646
1, 0
1, 0
1, 0
395617, 112955
297752, 85639
1, 0
1, 0
1, 0
1, 0
1, 0
1, 0
1, 0
1, 0
1, 0
2, 0
1, 0
1, 0
1, 0
1, 0
1, 0
1, 0
1, 0
1, 0
1, 0
1, 0
1, 0
1, 0
1, 0
2, 0
401817, 139738
1, 0
1, 0
586017, 208103
1, 0
1, 0
1, 0
1, 0
2, 0
1, 0
2, 0
381890, 55961
1, 0
443163, 145712
2, 0
2, 0
1, 0
600150, 248164
1, 0
1, 0
1, 0
1, 0
1, 0
470193, 121959
1, 0
1, 0
399217, 115656
1, 0
1, 0
1, 0
1, 0
1, 0
1, 0
1, 0
1, 0
1, 0
1, 0
1, 0
1, 0
1, 0
1, 0
1, 0
1, 0
1, 0
1, 0
1, 0
1, 0
1, 0
1, 0
1, 0
1, 0
498027, 157749
1, 0
1, 0
1, 0
1, 0
1, 0
1, 0
1, 0
1, 0
2, 0
1, 0
1, 0
2, 0
1, 0
1, 0
1, 0
1, 0
1, 0
1, 0
1, 0
1, 0
1, 0
1, 0
1, 0
1, 0
1, 0
1, 0
1, 0
382599, 74751
1, 0
406783, 111572
1, 0
1, 0
1, 0
1, 0
1, 0
1, 0
412446, 204519
388655, 147325
1, 0
1, 0
2, 0
2, 0
1, 0
1, 0
1, 0
1, 0
587831, 160039
1, 0
1, 0
1, 0
1, 0
1, 0
1, 0
1, 0
1, 0
647236, 213069
1, 0
1, 0
1, 0
1, 0
1, 0
1, 0
1, 0
1, 0
1, 0
1, 0
481470, 149194
1, 0
1, 0
524248, 113919
1, 0
1, 0
1, 0
1, 0
1, 0
1, 0
1, 0
1, 0
1, 0
1, 0
1, 0
1, 0
1, 0
1, 0
1, 0
1, 0
1, 0
1, 0
480078, 127795
1, 0
1, 0
1, 0
1, 0
2, 0
1, 0
318828, 58510
1, 0
2, 0
1, 0
466592, 72525
1, 0
1, 0
1, 0
1, 0
1, 0
474513, 138524
1, 0
1, 0
1, 0
682917, 214339
2, 0
335911, 94584
1, 0
1, 0
1, 0
1, 0
1, 0
1, 0
1, 0
362989, 52351
1, 0
2, 0
1, 0
1, 0
1, 0
1, 0
1, 0
1, 0
2, 0
1, 0
1, 0
1, 0
1, 0
393343, 106274
469505, 135992
1, 0
1, 0
1, 0
2, 0
1, 0
1, 0
2, 0
1, 0
1, 0
1, 0
2, 0
1, 0
2, 0
2, 0
1, 0
1, 0
1, 0
1, 0
1, 0
1, 0
1, 0
1, 0
1, 0
1, 0
1, 0
1, 0
1, 0
2, 0
2, 0
1, 0
1, 0
224253, 19733
1, 0
2, 0
1, 0
1, 0
2, 0
1, 0
1, 0
1, 0
1, 0
466454, 80549
1, 0
2, 0
2, 0
1, 0
1, 0
1, 0
1, 0
1, 0
1, 0
1, 0
391819, 99885
1, 0
2, 0
1, 0
1, 0
361095, 106130
1, 0
1, 0
1, 0
2, 0
1, 0
330945, 57884
525066, 155293
1, 0
1, 0
1, 0
1, 0
1, 0
1, 0
1, 0
376619, 108219
475492, 126287
1, 0
1, 0
1, 0
1, 0
446772, 127156
1, 0
1, 0
1, 0
1, 0
1, 0
1, 0
1, 0
1, 0
471038, 145757
1, 0
1, 0
1, 0
1, 0
1, 0
380093, 77427
2, 0
1, 0
1, 0
1, 0
1, 0
1, 0
1, 0
1, 0
1, 0
2, 0
1, 0
1, 0
1, 0
402589, 62878
1, 0
1, 0
1, 0
2, 0
493875, 84494
1, 0
2, 0
605656, 115025
1, 0
1, 0
1, 0
1, 0
1, 0
1, 0
1, 0
1, 0
1, 0
1, 0
376785, 59779
1, 0
2, 0
1, 0
485376, 76233
1, 0
1, 0
1, 0
429757, 106845
395680, 124884
278974, 49264
1, 0
524583, 275952
1, 0
1, 0
1, 0
1, 0
1, 0
1, 0
1, 0
1, 0
1, 0
1, 0
1, 0
1, 0
1, 0
1, 0
1, 0
1, 0
1, 0
1, 0
1, 0
557042, 129940
1, 0
2, 0
1, 0
2, 0
1, 0
365291, 58183
1, 0
1, 0
2, 0
1, 0
467522, 116132
1, 0
1, 0
1, 0
2, 0
1, 0
1, 0
1, 0
318256, 69518
1, 0
1, 0
1, 0
1, 0
1, 0
1, 0
450776, 111857
240171, 53310
1, 0
1, 0
1, 0
1, 0
1, 0
1, 0
1, 0
1, 0
1, 0
1, 0
314488, 89886
1, 0
1, 0
1, 0
1, 0
1, 0
1, 0
1, 0
1, 0
1, 0
1, 0
1, 0
1, 0
1, 0
1, 0
339181, 69463
1, 0
1, 0
1, 0
1, 0
1, 0
1, 0
1, 0
1, 0
1, 0
1, 0
1, 0
1, 0
342855, 85777
1, 0
2, 0
414816, 146174
1, 0
1, 0
1, 0
459856, 122368
1, 0
1, 0
1, 0
1, 0
2, 0
2, 0
1, 0
358318, 57525
1, 0
1, 0
1, 0
1, 0
1, 0
1, 0
1, 0
1, 0
519691, 80706
1, 0
485406, 161006
1, 0
263344, 31855
1, 0
1, 0
410089, 120846
393191, 108196
1, 0
1, 0
1, 0
1, 0
1, 0
1, 0
1, 0
1, 0
1, 0
1, 0
1, 0
1, 0
1, 0
1, 0
1, 0
1, 0
361164, 86671
1, 0
2, 0
1, 0
454520, 147189
1, 0
2, 0
1, 0
1, 0
1, 0
351642, 125523
1, 0
1, 0
1, 0
1, 0
1, 0
1, 0
1, 0
1, 0
1, 0
1, 0
2, 0
1, 0
1, 0
1, 0
1, 0
1, 0
1, 0
1, 0
1, 0
1, 0
339681, 110242
2, 0
1, 0
1, 0
1, 0
2, 0
1, 0
1, 0
1, 0
1, 0
441726, 142305
1, 0
1, 0
1, 0
1, 0
1, 0
1, 0
1, 0
1, 0
309805, 92621
1, 0
1, 0
1, 0
377106, 188350
412564, 65176
2, 0
1, 0
1, 0
361338, 67147
1, 0
1, 0
1, 0
1, 0
1, 0
1, 0
1, 0
1, 0
517500, 165059
1, 0
1, 0
1, 0
1, 0
1, 0
1, 0
441415, 118069
1, 0
1, 0
1, 0
1, 0
1, 0
1, 0
1, 0
1, 0
1, 0
415063, 103917
1, 0
1, 0
1, 0
1, 0
1, 0
1, 0
1, 0
411059, 123146
1, 0
1, 0
325778, 83249
1, 0
1, 0
1, 0
1, 0
1, 0
1, 0
1, 0
1, 0
428343, 195049
1, 0
1, 0
1, 0
2, 0
1, 0
1, 0
1, 0
1, 0
1, 0
1, 0
1, 0
1, 0
1, 0
1, 0
1, 0
2, 0
1, 0
1, 0
1, 0
2, 0
428271, 114288
1, 0
307989, 98692
1, 0
1, 0
1, 0
1, 0
1, 0
1, 0
1, 0
1, 0
1, 0
1, 0
2, 0
1, 0
1, 0
1, 0
1, 0
1, 0
1, 0
1, 0
1, 0
1, 0
1, 0
1, 0
1, 0
1, 0
2, 0
1, 0
1, 0
1, 0
392255, 181597
1, 0
2, 0
1, 0
1, 0
1, 0
2, 0
1, 0
1, 0
1, 0
1, 0
1, 0
1, 0
1, 0
1, 0
1, 0
1, 0
1, 0
1, 0
1, 0
391174, 119935
1, 0
2, 0
1, 0
1, 0
1, 0
1, 0
1, 0
406059, 106255
1, 0
1, 0
1, 0
436670, 135827
1, 0
1, 0
1, 0
1, 0
1, 0
1, 0
1, 0
1, 0
1, 0
361298, 47044
1, 0
1, 0
1, 0
1, 0
1, 0
1, 0
1, 0
1, 0
1, 0
1, 0
1, 0
1, 0
2, 0
1, 0
1, 0
1, 0
1, 0
1, 0
1, 0
1, 0
1, 0
1, 0
1, 0
1, 0
272104, 33426
1, 0
1, 0
1, 0
1, 0
1, 0
1, 0
1, 0
1, 0
1, 0
407194, 80305
1, 0
1, 0
1, 0
2, 0
400591, 47003
2, 0
2, 0
334556, 76192
1, 0
408008, 121800
547328, 176418
408106, 64251
1, 0
1, 0
1, 0
1, 0
1, 0
2, 0
1, 0
1, 0
1, 0
1, 0
1, 0
1, 0
410461, 150005
1, 0
1, 0
1, 0
1, 0
2, 0
1, 0
1, 0
1, 0
1, 0
1, 0
347491, 110546
1, 0
1, 0
1, 0
1, 0
1, 0
1, 0
1, 0
1, 0
1, 0
2, 0
319788, 48673
1, 0
1, 0
1, 0
1, 0
1, 0
1, 0
1, 0
2, 0
1, 0
1, 0
1, 0
1, 0
1, 0
1, 0
1, 0
433515, 151690
1, 0
2, 0
1, 0
1, 0
1, 0
1, 0
482026, 143098
1, 0
476807, 146131
1, 0
1, 0
1, 0
1, 0
1, 0
1, 0
236404, 108765
449651, 69000
1, 0
1, 0
2, 0
1, 0
1, 0
1, 0
1, 0
354199, 114807
511574, 74075
1, 0
1, 0
1, 0
1, 0
1, 0
401808, 147996
1, 0
1, 0
1, 0
1, 0
1, 0
1, 0
1, 0
1, 0
1, 0
1, 0
1, 0
1, 0
1, 0
1, 0
1, 0
1, 0
445231, 128105
1, 0
425461, 125529
2, 0
1, 0
1, 0
1, 0
1, 0
1, 0
1, 0
1, 0
1, 0
1, 0
1, 0
1, 0
1, 0
410570, 145671
2, 0
1, 0
1, 0
1, 0
1, 0
1, 0
371610, 91084
1, 0
1, 0
543755, 109952
1, 0
1, 0
1, 0
1, 0
1, 0
1, 0
1, 0
1, 0
2, 0
1, 0
1, 0
392770, 155518
1, 0
1, 0
1, 0
1, 0
1, 0
1, 0
1, 0
1, 0
1, 0
1, 0
2, 0
1, 0
363690, 147005
1, 0
1, 0
1, 0
1, 0
1, 0
1, 0
559603, 265189
1, 0
1, 0
359655, 55851
1, 0
1, 0
2, 0
1, 0
403539, 116587
1, 0
1, 0
1, 0
300401, 48142
1, 0
1, 0
1, 0
1, 0
334422, 109052
1, 0
1, 0
1, 0
404562, 131980
1, 0
1, 0
1, 0
2, 0
402987, 48475
1, 0
1, 0
1, 0
1, 0
425053, 109557
1, 0
1, 0
1, 0
1, 0
1, 0
1, 0
1, 0
1, 0
1, 0
1, 0
351532, 47369
1, 0
2, 0
1, 0
1, 0
1, 0
2, 0
359543, 101351
397094, 121295
1, 0
1, 0
1, 0
1, 0
458111, 137308
337071, 105596
1, 0
1, 0
1, 0
1, 0
2, 0
1, 0
1, 0
1, 0
496885, 134877
2, 0
1, 0
1, 0
1, 0
1, 0
1, 0
1, 0
1, 0
1, 0
366280, 156693
454523, 71403
2, 0
1, 0
1, 0
1, 0
1, 0
1, 0
1, 0
368833, 102508
502888, 132846
334348, 105156
461723, 107317
1, 0
1, 0
1, 0
1, 0
1, 0
555629, 175335
1, 0
547816, 169235
1, 0
424198, 141960
2, 0
1, 0
1, 0
1, 0
1, 0
1, 0
1, 0
1, 0
1, 0
1, 0
1, 0
1, 0
1, 0
1, 0
1, 0
1, 0
1, 0
1, 0
1, 0
1, 0
1, 0
1, 0
407240, 123673
447832, 66762
1, 0
1, 0
1, 0
1, 0
1, 0
2, 0
1, 0
1, 0
1, 0
1, 0
1, 0
1, 0
1, 0
1, 0
1, 0
1, 0
1, 0
294366, 80928
1, 0
281256, 116409
1, 0
1, 0
453861, 170441
461151, 118239
1, 0
2, 0
1, 0
1, 0
1, 0
1, 0
2, 0
1, 0
1, 0
1, 0
1, 0
1, 0
1, 0
1, 0
1, 0
1, 0
304594, 46413
416259, 117049
253436, 62426
426711, 86943
1, 0
2, 0
1, 0
1, 0
1, 0
462330, 76773
1, 0
1, 0
1, 0
1, 0
1, 0
1, 0
1, 0
1, 0
1, 0
1, 0
1, 0
395450, 109223
1, 0
1, 0
1, 0
1, 0
2, 0
1, 0
1, 0
1, 0
1, 0
2, 0
1, 0
1, 0
1, 0
488199, 133357
430039, 129461
1, 0
1, 0
1, 0
334056, 93894
1, 0
1, 0
1, 0
1, 0
1, 0
1, 0
1, 0
2, 0
1, 0
1, 0
1, 0
1, 0
447655, 252207
1, 0
390210, 119690
1, 0
1, 0
1, 0
1, 0
1, 0
1, 0
1, 0
1, 0
511169, 144579
1, 0
1, 0
1, 0
1, 0
338576, 103700
1, 0
1, 0
1, 0
1, 0
1, 0
1, 0
1, 0
1, 0
1, 0
1, 0
1, 0
1, 0
529200, 263414
1, 0
1, 0
1, 0
1, 0
1, 0
460263, 110146
1, 0
1, 0
1, 0
1, 0
1, 0
1, 0
1, 0
1, 0
1, 0
1, 0
2, 0
462395, 156263
1, 0
477951, 136795
1, 0
339433, 161337
2, 0
1, 0
1, 0
2, 0
400516, 77343
1, 0
1, 0
509838, 135949
1, 0
2, 0
1, 0
1, 0
2, 0
1, 0
2, 0
1, 0
407217, 66732
1, 0
2, 0
1, 0
1, 0
1, 0
1, 0
1, 0
1, 0
1, 0
2, 0
2, 0
1, 0
1, 0
1, 0
1, 0
1, 0
1, 0
1, 0
1, 0
1, 0
269652, 91850
1, 0
1, 0
1, 0
2, 0
2, 0
426580, 72644
376460, 115347
565228, 242966
1, 0
1, 0
506922, 89532
1, 0
1, 0
421403, 119829
1, 0
1, 0
1, 0
2, 0
1, 0
1, 0
1, 0
1, 0
1, 0
1, 0
485598, 166050
1, 0
444761, 136598
1, 0
1, 0
2, 0
309049, 50980
1, 0
1, 0
1, 0
402725, 48718
1, 0
1, 0
1, 0
1, 0
1, 0
1, 0
1, 0
1, 0
389993, 75306
1, 0
1, 0
1, 0
544366, 158263
1, 0
1, 0
1, 0
336260, 98353
1, 0
1, 0
1, 0
1, 0
1, 0
1, 0
2, 0
1, 0
1, 0
1, 0
1, 0
410701, 80672
473343, 74836
2, 0
2, 0
1, 0
421374, 180507
1, 0
1, 0
2, 0
1, 0
478941, 76125
1, 0
1, 0
1, 0
1, 0
1, 0
1, 0
1, 0
1, 0
2, 0
1, 0
412636, 65434
1, 0
1, 0
1, 0
1, 0
1, 0
341406, 105055
1, 0
1, 0
1, 0
1, 0
1, 0
1, 0
1, 0
1, 0
1, 0
1, 0
2, 0
1, 0
478052, 163583
1, 0
1, 0
1, 0
1, 0
1, 0
475946, 140566
2, 0
1, 0
1, 0
1, 0
2, 0
1, 0
1, 0
1, 0
1, 0
1, 0
1, 0
1, 0
1, 0
395672, 129660
1, 0
2, 0
1, 0
1, 0
1, 0
401874, 137738
2, 0
1, 0
1, 0
1, 0
1, 0
489415, 126406
2, 0
2, 0
315799, 72196
1, 0
1, 0
1, 0
1, 0
1, 0
1, 0
1, 0
1, 0
1, 0
374189, 125103
1, 0
1, 0
568553, 182054
1, 0
1, 0
1, 0
1, 0
1, 0
1, 0
1, 0
478250, 87988
1, 0
1, 0
1, 0
1, 0
1, 0
1, 0
1, 0
1, 0
1, 0
342382, 39426
1, 0
1, 0
298734, 70679
494745, 127850
1, 0
1, 0
2, 0
1, 0
474394, 122629
1, 0
1, 0
2, 0
1, 0
1, 0
1, 0
1, 0
1, 0
1, 0
2, 0
1, 0
1, 0
404574, 85864
2, 0
1, 0
1, 0
1, 0
452478, 87569
1, 0
460219, 79216
1, 0
1, 0
2, 0
1, 0
1, 0
1, 0
1, 0
1, 0
2, 0
1, 0
1, 0
1, 0
1, 0
1, 0
1, 0
2, 0
390595, 122616
1, 0
1, 0
2, 0
1, 0
1, 0
1, 0
1, 0
1, 0
1, 0
1, 0
1, 0
416756, 115047
1, 0
1, 0
1, 0
1, 0
2, 0
459016, 57743
2, 0
1, 0
1, 0
369694, 77314
1, 0
1, 0
1, 0
1, 0
1, 0
1, 0
1, 0
1, 0
1, 0
1, 0
1, 0
1, 0
1, 0
1, 0
1, 0
1, 0
1, 0
1, 0
1, 0
1, 0
1, 0
1, 0
1, 0
1, 0
1, 0
1, 0
2, 0
1, 0
1, 0
417720, 130908
1, 0
460971, 136474
433916, 162487
1, 0
1, 0
1, 0
1, 0
1, 0
1, 0
1, 0
1, 0
1, 0
1, 0
2, 0
1, 0
1, 0
434376, 99770
1, 0
1, 0
1, 0
1, 0
343140, 57297
1, 0
1, 0
2, 0
1, 0
1, 0
1, 0
1, 0
2, 0
1, 0
1, 0
1, 0
1, 0
1, 0
1, 0
1, 0
1, 0
1, 0
1, 0

RM
Network size: 2394385
1, 0
1, 0
1, 0
1, 0
1, 0
1, 0
1, 0
1, 0
376334, 99282
1, 0
1, 0
1, 0
1, 0
1, 0
2, 0
1, 0
1, 0
1, 0
462821, 205377
395968, 109707
399512, 102343
438655, 73260
1, 0
1, 0
1, 0
1, 0
1, 0
1, 0
2, 0
1, 0
1, 0
347445, 98259
514321, 168918
1, 0
2, 0
1, 0
1, 0
370806, 124872
491699, 175836
2, 0
1, 0
1, 0
1, 0
1, 0
1, 0
490802, 153325
1, 0
1, 0
254340, 42340
1, 0
1, 0
1, 0
1, 0
1, 0
1, 0
1, 0
1, 0
1, 0
1, 0
1, 0
1, 0
1, 0
1, 0
460151, 282743
1, 0
1, 0
1, 0
377061, 59499
1, 0
1, 0
1, 0
2, 0
1, 0
1, 0
1, 0
1, 0
1, 0
1, 0
1, 0
1, 0
1, 0
1, 0
1, 0
1, 0
1, 0
284324, 27826
1, 0
353678, 83796
1, 0
1, 0
1, 0
1, 0
392565, 54353
1, 0
1, 0
1, 0
1, 0
1, 0
1, 0
1, 0
1, 0
1, 0
314655, 82740
2, 0
1, 0
1, 0
1, 0
1, 0
1, 0
1, 0
1, 0
1, 0
1, 0
2, 0
1, 0
1, 0
2, 0
1, 0
2, 0
1, 0
2, 0
1, 0
1, 0
1, 0
1, 0
1, 0
1, 0
1, 0
1, 0
1, 0
1, 0
1, 0
1, 0
359039, 93003
1, 0
1, 0
1, 0
1, 0
1, 0
1, 0
1, 0
517025, 91637
389252, 106923
518797, 100990
1, 0
1, 0
1, 0
1, 0
1, 0
1, 0
1, 0
1, 0
1, 0
1, 0
1, 0
1, 0
1, 0
1, 0
1, 0
1, 0
357946, 93237
406507, 57541
1, 0
1, 0
1, 0
1, 0
1, 0
470051, 124329
1, 0
1, 0
1, 0
2, 0
2, 0
1, 0
1, 0
2, 0
1, 0
1, 0
1, 0
1, 0
1, 0
1, 0
2, 0
1, 0
1, 0
347406, 63320
1, 0
1, 0
1, 0
1, 0
1, 0
1, 0
1, 0
1, 0
1, 0
1, 0
1, 0
1, 0
1, 0
285609, 32418
1, 0
1, 0
2, 0
1, 0
575393, 157027
2, 0
382081, 120602
1, 0
1, 0
1, 0
1, 0
1, 0
1, 0
1, 0
1, 0
1, 0
1, 0
1, 0
1, 0
422397, 65421
1, 0
1, 0
1, 0
523029, 111279
1, 0
1, 0
1, 0
2, 0
1, 0
1, 0
1, 0
1, 0
1, 0
1, 0
1, 0
1, 0
2, 0
1, 0
1, 0
2, 0
1, 0
1, 0
1, 0
1, 0
1, 0
1, 0
2, 0
1, 0
1, 0
1, 0
1, 0
1, 0
414344, 104497
1, 0
1, 0
1, 0
1, 0
1, 0
408326, 116582
2, 0
1, 0
1, 0
467863, 66010
1, 0
1, 0
1, 0
1, 0
1, 0
429858, 137947
1, 0
1, 0
425377, 95586
1, 0
1, 0
1, 0
1, 0
1, 0
1, 0
521398, 129268
1, 0
1, 0
1, 0
1, 0
1, 0
451086, 125615
1, 0
1, 0
1, 0
1, 0
2, 0
1, 0
1, 0
1, 0
1, 0
1, 0
1, 0
1, 0
1, 0
1, 0
1, 0
1, 0
1, 0
1, 0
1, 0
1, 0
1, 0
1, 0
1, 0
1, 0
438911, 63769
1, 0
1, 0
1, 0
1, 0
1, 0
1, 0
1, 0
1, 0
1, 0
1, 0
1, 0
1, 0
1, 0
1, 0
1, 0
1, 0
1, 0
1, 0
1, 0
1, 0
2, 0
1, 0
1, 0
312224, 79231
1, 0
1, 0
379561, 80991
1, 0
1, 0
1, 0
2, 0
1, 0
1, 0
1, 0
531794, 161726
1, 0
1, 0
1, 0
457523, 127618
1, 0
1, 0
1, 0
1, 0
1, 0
1, 0
410929, 74760
340190, 90472
1, 0
1, 0
1, 0
1, 0
1, 0
1, 0
1, 0
1, 0
1, 0
1, 0
1, 0
1, 0
1, 0
1, 0
1, 0
1, 0
1, 0
1, 0
1, 0
333507, 70189
1, 0
1, 0
426637, 172089
1, 0
281239, 67365
1, 0
1, 0
2, 0
1, 0
1, 0
1, 0
1, 0
1, 0
1, 0
1, 0
1, 0
1, 0
1, 0
2, 0
1, 0
1, 0
1, 0
1, 0
1, 0
1, 0
1, 0
318451, 108216
1, 0
2, 0
1, 0
346181, 97993
1, 0
1, 0
418345, 253727
1, 0
1, 0
1, 0
1, 0
1, 0
1, 0
1, 0
1, 0
1, 0
1, 0
1, 0
1, 0
1, 0
1, 0
385304, 108394
1, 0
1, 0
469779, 173433
1, 0
1, 0
2, 0
422485, 137850
1, 0
1, 0
295641, 43298
1, 0
1, 0
1, 0
1, 0
1, 0
1, 0
1, 0
1, 0
1, 0
1, 0
1, 0
1, 0
1, 0
1, 0
1, 0
1, 0
1, 0
1, 0
1, 0
1, 0
435620, 92134
1, 0
507099, 263351
2, 0
1, 0
1, 0
529510, 141853
1, 0
1, 0
1, 0
337609, 100335
1, 0
1, 0
1, 0
1, 0
490443, 158398
548310, 154769
1, 0
1, 0
1, 0
1, 0
1, 0
1, 0
1, 0
1, 0
399354, 104920
2, 0
1, 0
1, 0
1, 0
2, 0
2, 0
1, 0
1, 0
1, 0
1, 0
572482, 106387
1, 0
1, 0
1, 0
1, 0
1, 0
1, 0
1, 0
1, 0
1, 0
1, 0
1, 0
1, 0
1, 0
1, 0
1, 0
1, 0
1, 0
1, 0
1, 0
1, 0
1, 0
1, 0
1, 0
1, 0
1, 0
1, 0
1, 0
1, 0
1, 0
1, 0
1, 0
566435, 93716
1, 0
1, 0
1, 0
445002, 130480
1, 0
1, 0
1, 0
1, 0
1, 0
1, 0
1, 0
1, 0
2, 0
1, 0
368284, 112008
1, 0
1, 0
1, 0
1, 0
1, 0
1, 0
285229, 111230
1, 0
1, 0
2, 0
1, 0
2, 0
1, 0
1, 0
1, 0
1, 0
1, 0
1, 0
1, 0
1, 0
1, 0
1, 0
2, 0
1, 0
1, 0
1, 0
1, 0
1, 0
1, 0
1, 0
1, 0
179161, 45596
1, 0
1, 0
1, 0
1, 0
425535, 180145
1, 0
1, 0
1, 0
1, 0
1, 0
1, 0
1, 0
1, 0
1, 0
1, 0
1, 0
1, 0
1, 0
1, 0
2, 0
1, 0
1, 0
1, 0
1, 0
1, 0
331007, 99172
1, 0
1, 0
1, 0
2, 0
1, 0
1, 0
1, 0
1, 0
1, 0
367772, 110531
1, 0
1, 0
439075, 126868
342299, 104351
1, 0
1, 0
1, 0
1, 0
1, 0
1, 0
1, 0
1, 0
1, 0
1, 0
1, 0
1, 0
367689, 63146
357073, 49407
1, 0
1, 0
1, 0
310410, 43780
1, 0
1, 0
1, 0
2, 0
1, 0
1, 0
1, 0
1, 0
1, 0
1, 0
1, 0
1, 0
1, 0
374719, 58082
1, 0
1, 0
1, 0
1, 0
1, 0
1, 0
1, 0
1, 0
1, 0
481502, 176668
1, 0
1, 0
1, 0
1, 0
1, 0
1, 0
505479, 138378
1, 0
1, 0
1, 0
1, 0
1, 0
394117, 59265
1, 0
1, 0
1, 0
1, 0
1, 0
1, 0
344260, 100690
1, 0
1, 0
1, 0
388775, 113100
1, 0
1, 0
1, 0
1, 0
1, 0
1, 0
1, 0
1, 0
1, 0
1, 0
1, 0
1, 0
1, 0
1, 0
1, 0
1, 0
1, 0
1, 0
1, 0
1, 0
1, 0
301960, 72446
444073, 153214
1, 0
1, 0
2, 0
447878, 84922
1, 0
1, 0
518693, 162730
1, 0
1, 0
1, 0
454963, 75539
1, 0
2, 0
1, 0
1, 0
1, 0
1, 0
1, 0
2, 0
1, 0
1, 0
1, 0
2, 0
1, 0
1, 0
448967, 196331
2, 0
1, 0
1, 0
1, 0
2, 0
1, 0
2, 0
1, 0
1, 0
301582, 60508
1, 0
1, 0
2, 0
1, 0
1, 0
1, 0
1, 0
1, 0
1, 0
1, 0
1, 0
1, 0
1, 0
2, 0
1, 0
1, 0
1, 0
1, 0
1, 0
1, 0
1, 0
1, 0
486067, 71786
1, 0
1, 0
1, 0
1, 0
2, 0
391055, 99399
2, 0
1, 0
1, 0
326120, 102113
2, 0
1, 0
1, 0
1, 0
1, 0
1, 0
398914, 117655
1, 0
1, 0
1, 0
1, 0
1, 0
1, 0
1, 0
1, 0
1, 0
1, 0
1, 0
471824, 85316
1, 0
2, 0
420607, 72824
1, 0
1, 0
1, 0
1, 0
2, 0
1, 0
1, 0
1, 0
1, 0
1, 0
410814, 155174
1, 0
1, 0
1, 0
1, 0
1, 0
1, 0
1, 0
1, 0
1, 0
1, 0
1, 0
1, 0
1, 0
2, 0
2, 0
1, 0
1, 0
1, 0
2, 0
1, 0
1, 0
1, 0
1, 0
1, 0
2, 0
1, 0
1, 0
1, 0
1, 0
1, 0
1, 0
1, 0
1, 0
2, 0
1, 0
1, 0
1, 0
1, 0
300239, 75462
1, 0
1, 0
1, 0
364953, 98774
1, 0
1, 0
1, 0
1, 0
1, 0
1, 0
1, 0
1, 0
1, 0
2, 0
1, 0
1, 0
1, 0
1, 0
1, 0
301350, 55262
1, 0
1, 0
2, 0
1, 0
1, 0
1, 0
1, 0
1, 0
1, 0
1, 0
1, 0
1, 0
1, 0
1, 0
1, 0
1, 0
1, 0
1, 0
2, 0
2, 0
1, 0
1, 0
1, 0
1, 0
1, 0
1, 0
1, 0
1, 0
1, 0
2, 0
1, 0
1, 0
1, 0
1, 0
1, 0
1, 0
503815, 162199
1, 0
1, 0
293824, 45659
1, 0
1, 0
1, 0
410516, 117118
298909, 47853
1, 0
1, 0
1, 0
319891, 48435
1, 0
1, 0
1, 0
1, 0
1, 0
1, 0
1, 0
1, 0
1, 0
1, 0
1, 0
429916, 61932
1, 0
461660, 61066
1, 0
2, 0
1, 0
1, 0
1, 0
1, 0
1, 0
1, 0
429839, 63945
1, 0
1, 0
1, 0
2, 0
1, 0
1, 0
1, 0
1, 0
1, 0
383873, 119728
1, 0
1, 0
1, 0
1, 0
2, 0
337966, 99278
591502, 194127
450966, 193489
2, 0
1, 0
1, 0
1, 0
1, 0
1, 0
1, 0
1, 0
1, 0
352058, 216262
1, 0
2, 0
1, 0
2, 0
1, 0
1, 0
1, 0
1, 0
1, 0
492466, 155938
1, 0
1, 0
345730, 53084
1, 0
1, 0
424563, 121282
1, 0
1, 0
1, 0
1, 0
1, 0
507108, 202329
1, 0
2, 0
1, 0
1, 0
1, 0
1, 0
1, 0
1, 0
1, 0
1, 0
1, 0
1, 0
2, 0
1, 0
1, 0
1, 0
1, 0
2, 0
1, 0
1, 0
1, 0
1, 0
1, 0
1, 0
1, 0
1, 0
1, 0
1, 0
2, 0
452545, 131047
1, 0
1, 0
1, 0
1, 0
1, 0
1, 0
1, 0
1, 0
1, 0
1, 0
1, 0
1, 0
1, 0
1, 0
2, 0
1, 0
2, 0
1, 0
2, 0
1, 0
1, 0
1, 0
1, 0
1, 0
1, 0
1, 0
1, 0
1, 0
1, 0
1, 0
1, 0
1, 0
1, 0
1, 0
1, 0
1, 0
1, 0
1, 0
1, 0
1, 0
1, 0
2, 0
1, 0
1, 0
1, 0
1, 0
2, 0
1, 0
1, 0
1, 0
1, 0
357120, 80381
520485, 148801
1, 0
1, 0
1, 0
532089, 172130
1, 0
1, 0
1, 0
1, 0
1, 0
1, 0
1, 0
1, 0
1, 0
1, 0
1, 0
1, 0
495548, 168922
1, 0
1, 0
1, 0
1, 0
1, 0
1, 0
1, 0
2, 0
1, 0
413044, 65307
1, 0
1, 0
1, 0
1, 0
1, 0
1, 0
1, 0
1, 0
1, 0
1, 0
1, 0
1, 0
2, 0
1, 0
525455, 129596
1, 0
1, 0
1, 0
1, 0
1, 0
1, 0
1, 0
1, 0
2, 0
1, 0
1, 0
1, 0
1, 0
1, 0
1, 0
414509, 114681
1, 0
1, 0
1, 0
1, 0
1, 0
2, 0
281977, 64326
486921, 120842
1, 0
388549, 97337
2, 0
1, 0
1, 0
1, 0
1, 0
1, 0
1, 0
2, 0
1, 0
1, 0
1, 0
334072, 51554
1, 0
1, 0
1, 0
1, 0
1, 0
1, 0
1, 0
1, 0
1, 0
2, 0
1, 0
1, 0
1, 0
2, 0
1, 0
1, 0
1, 0
1, 0
360663, 69348
1, 0
1, 0
1, 0
1, 0
1, 0
2, 0
1, 0
1, 0
2, 0
1, 0
1, 0
1, 0
494461, 128348
1, 0
1, 0
1, 0
1, 0
396538, 132208
1, 0
1, 0
2, 0
1, 0
1, 0
1, 0
358027, 55622
1, 0
1, 0
1, 0
1, 0
1, 0
2, 0
1, 0
1, 0
363318, 146267
392782, 92526
1, 0
1, 0
582671, 244037
480378, 133847
1, 0
1, 0
459159, 111238
330072, 168167
1, 0
1, 0
2, 0
1, 0
1, 0
1, 0
379085, 120985
314679, 46012
1, 0
1, 0
1, 0
1, 0
1, 0
2, 0
1, 0
1, 0
1, 0
1, 0
1, 0
1, 0
1, 0
1, 0
1, 0
1, 0
1, 0
1, 0
1, 0
1, 0
1, 0
2, 0
1, 0
1, 0
1, 0
1, 0
1, 0
428339, 107639
1, 0
1, 0
1, 0
1, 0
1, 0
1, 0
1, 0
1, 0
1, 0
451662, 77065
1, 0
1, 0
1, 0
2, 0
2, 0
2, 0
1, 0
485802, 181935
1, 0
1, 0
476438, 145798
1, 0
374920, 47630
1, 0
1, 0
1, 0
1, 0
1, 0
416199, 120524
2, 0
1, 0
1, 0
1, 0
1, 0
1, 0
1, 0
1, 0
1, 0
1, 0
1, 0
455549, 117112
1, 0
2, 0
1, 0
1, 0
1, 0
1, 0
1, 0
1, 0
2, 0
1, 0
1, 0
1, 0
296362, 84479
1, 0
229947, 58916
1, 0
342927, 96837
1, 0
1, 0
1, 0
1, 0
416754, 133266
1, 0
1, 0
493436, 181272
2, 0
2, 0
1, 0
1, 0
469318, 163082
1, 0
494162, 170094
1, 0
1, 0
1, 0
1, 0
1, 0
2, 0
2, 0
1, 0
1, 0
1, 0
1, 0
1, 0
2, 0
1, 0
1, 0
1, 0
1, 0
1, 0
2, 0
1, 0
1, 0
1, 0
1, 0
1, 0
1, 0
1, 0
1, 0
470399, 143348
1, 0
1, 0
1, 0
1, 0
2, 0
1, 0
1, 0
358758, 63661
491038, 120529
1, 0
1, 0
1, 0
1, 0
1, 0
1, 0
1, 0
1, 0
1, 0
1, 0
1, 0
1, 0
1, 0
1, 0
1, 0
1, 0
1, 0
1, 0
1, 0
1, 0
363241, 53924
1, 0
1, 0
1, 0
1, 0
1, 0
1, 0
1, 0
347567, 121377
446484, 114620
1, 0
1, 0
2, 0
1, 0
346219, 54569
1, 0
1, 0
1, 0
1, 0
1, 0
459941, 121862
537924, 320426
451883, 120485
1, 0
1, 0
1, 0
1, 0
1, 0
393584, 152058
463394, 129859
1, 0
1, 0
2, 0
1, 0
1, 0
1, 0
1, 0
1, 0
553128, 172166
1, 0
1, 0
1, 0
1, 0
1, 0
1, 0
473268, 99180
2, 0
1, 0
1, 0
1, 0
1, 0
1, 0
1, 0
1, 0
1, 0
1, 0
2, 0
1, 0
1, 0
1, 0
1, 0
1, 0
1, 0
1, 0
1, 0
2, 0
1, 0
435675, 159673
1, 0
1, 0
1, 0
1, 0
1, 0
1, 0
1, 0
1, 0
538761, 150618
1, 0
1, 0
1, 0
1, 0
1, 0
2, 0
1, 0
1, 0
2, 0
1, 0
437588, 123749
1, 0
309879, 38564
1, 0
1, 0
1, 0
1, 0
1, 0
2, 0
455509, 131568
1, 0
1, 0
2, 0
1, 0
1, 0
1, 0
1, 0
540640, 105458
1, 0
403872, 69888
1, 0
2, 0
1, 0
411257, 102990
2, 0
1, 0
2, 0
1, 0
1, 0
1, 0
338562, 55793
2, 0
1, 0
1, 0
1, 0
1, 0
1, 0
1, 0
1, 0
2, 0
380801, 63157
1, 0
1, 0
1, 0
1, 0
1, 0
1, 0
1, 0
1, 0
1, 0
1, 0
393229, 67236
1, 0
1, 0
1, 0
1, 0
1, 0
319832, 58008
1, 0
1, 0
1, 0
1, 0
1, 0
1, 0
1, 0
1, 0
1, 0
1, 0
1, 0
1, 0
1, 0
434345, 122214
1, 0
1, 0
1, 0
1, 0
1, 0
321551, 83238
2, 0
1, 0
1, 0
1, 0
1, 0
1, 0
307788, 74134
1, 0
1, 0
1, 0
2, 0
1, 0
1, 0
1, 0
1, 0
2, 0
2, 0
1, 0
1, 0
1, 0
1, 0
1, 0
1, 0
1, 0
1, 0
324051, 102067
1, 0
1, 0
2, 0
1, 0
1, 0
641345, 208775
495697, 155993
1, 0
1, 0
1, 0
1, 0
1, 0
1, 0
1, 0
1, 0
2, 0
1, 0
1, 0
1, 0
1, 0
1, 0
1, 0
461224, 130438
1, 0
1, 0
1, 0
1, 0
1, 0
1, 0
1, 0
1, 0
1, 0
1, 0
1, 0
1, 0
1, 0
1, 0
2, 0
1, 0
1, 0
1, 0
1, 0
1, 0
480712, 170375
1, 0
1, 0
1, 0
1, 0
1, 0
1, 0
336035, 94455
1, 0
2, 0
1, 0
1, 0
417086, 138210
545433, 181716
1, 0
1, 0
1, 0
448033, 144851
1, 0
1, 0
1, 0
420289, 117692
1, 0
1, 0
1, 0
1, 0
1, 0
1, 0
1, 0
1, 0
1, 0
2, 0
1, 0
1, 0
1, 0
1, 0
1, 0
1, 0
444470, 161903
1, 0
1, 0
1, 0
1, 0
1, 0
391161, 58409
2, 0
1, 0
1, 0
1, 0
1, 0
1, 0
1, 0
1, 0
1, 0
1, 0
1, 0
1, 0
1, 0
1, 0
1, 0
1, 0
1, 0
1, 0
1, 0
1, 0
1, 0
1, 0
1, 0
440422, 200348
1, 0
1, 0
1, 0
412844, 138483
1, 0
397735, 142687
383434, 67193
1, 0
1, 0
1, 0
1, 0
1, 0
1, 0
2, 0
2, 0
1, 0
1, 0
1, 0
1, 0
1, 0
445313, 175209
1, 0
1, 0
1, 0
1, 0
1, 0
1, 0
1, 0
1, 0
1, 0
359599, 106009
1, 0
1, 0
1, 0
1, 0
1, 0
1, 0
1, 0
1, 0
1, 0
1, 0
1, 0
1, 0
1, 0
1, 0
493674, 93439
1, 0
1, 0
1, 0
393139, 65764
367503, 135152
1, 0
1, 0
1, 0
1, 0
1, 0
1, 0
1, 0
1, 0
1, 0
1, 0
1, 0
1, 0
1, 0
1, 0
1, 0
2, 0
1, 0
1, 0
1, 0
1, 0
1, 0
496925, 140932
1, 0
1, 0
297433, 104084
1, 0
1, 0
271070, 42891
1, 0
1, 0
1, 0
1, 0
1, 0
1, 0
1, 0
1, 0
1, 0
1, 0
1, 0
1, 0
1, 0
2, 0
1, 0
1, 0
1, 0
1, 0
1, 0
1, 0
1, 0
1, 0
1, 0
1, 0
1, 0
1, 0
358958, 133912
2, 0
1, 0
1, 0
408077, 49667
1, 0
1, 0
1, 0
1, 0
1, 0
1, 0
1, 0
1, 0
1, 0
1, 0
1, 0
1, 0
1, 0
1, 0
1, 0
1, 0
1, 0
1, 0
1, 0
1, 0
392158, 48055
1, 0
1, 0
2, 0
1, 0
1, 0
1, 0
2, 0
1, 0
337446, 117054
1, 0
1, 0
1, 0
535282, 145402
1, 0
1, 0
1, 0
1, 0
2, 0
1, 0
1, 0
1, 0
1, 0
530688, 107858
1, 0
436511, 93837
1, 0
1, 0
1, 0
1, 0
1, 0
406266, 117026
1, 0
467685, 242263
1, 0
1, 0
556577, 215045
1, 0
1, 0
1, 0
1, 0
1, 0
1, 0
1, 0
1, 0
1, 0
1, 0
1, 0
1, 0
1, 0
450355, 135758
1, 0
1, 0
1, 0
1, 0
1, 0
1, 0
1, 0
1, 0
513831, 169868
1, 0
1, 0
1, 0
1, 0
1, 0
1, 0
2, 0
1, 0
1, 0
1, 0
1, 0
313704, 68972
1, 0
1, 0
1, 0
1, 0
1, 0
1, 0
1, 0
352647, 63253
1, 0
1, 0
1, 0
1, 0
1, 0
1, 0
1, 0
1, 0
2, 0
1, 0
1, 0
386067, 102786
1, 0
1, 0
422749, 150157
1, 0
1, 0
1, 0
1, 0
1, 0
1, 0
1, 0
1, 0
1, 0
432075, 76917
1, 0
471603, 131195
1, 0
1, 0
421821, 64686
1, 0
1, 0
1, 0
1, 0
519792, 135397
1, 0
1, 0
1, 0
359806, 98366
1, 0
1, 0
1, 0
1, 0
1, 0
2, 0
1, 0
1, 0
358969, 108069
1, 0
1, 0
1, 0
1, 0
1, 0
1, 0
2, 0
1, 0
408619, 145960
1, 0
1, 0
1, 0
1, 0
1, 0
1, 0
1, 0
1, 0
1, 0
1, 0
421969, 169036
1, 0
1, 0
429317, 129314
1, 0
468826, 182628
1, 0
1, 0
1, 0
1, 0
1, 0
489925, 129448
1, 0
1, 0
1, 0
368274, 90432
1, 0
1, 0
1, 0
1, 0
390421, 130958
1, 0
1, 0
1, 0
1, 0
1, 0
1, 0
2, 0
502383, 93749
1, 0
1, 0
1, 0
2, 0
1, 0
1, 0
1, 0
1, 0
1, 0
1, 0
1, 0
1, 0
1, 0
1, 0
1, 0
1, 0
1, 0
1, 0
1, 0
1, 0
1, 0
1, 0
1, 0
1, 0
1, 0
1, 0
1, 0
1, 0
1, 0
1, 0
1, 0
1, 0
2, 0
1, 0
603200, 196712
1, 0
1, 0
1, 0
1, 0
1, 0
1, 0
1, 0
1, 0
1, 0
1, 0
1, 0
469052, 142553
1, 0
339235, 54708
435029, 96660
1, 0
1, 0
1, 0
1, 0
1, 0
1, 0
1, 0
1, 0
1, 0
1, 0
1, 0
432228, 52909
1, 0
2, 0
458590, 139529
1, 0
1, 0
1, 0
1, 0
1, 0
1, 0
1, 0
1, 0
1, 0
1, 0
1, 0
444213, 72258
2, 0
1, 0
307814, 89797
1, 0
1, 0
1, 0
1, 0
1, 0
1, 0
1, 0
2, 0
1, 0
329952, 56630
2, 0
1, 0
1, 0
1, 0
1, 0
1, 0
1, 0
1, 0
473919, 139493
1, 0
1, 0
1, 0
433966, 146040
2, 0
1, 0
397191, 128475
1, 0
1, 0
1, 0
1, 0
1, 0
2, 0
1, 0
1, 0
1, 0
1, 0
2, 0
1, 0
1, 0
1, 0
1, 0
1, 0
1, 0
1, 0
1, 0
1, 0
1, 0
1, 0
391342, 158067
1, 0
1, 0
220105, 26134
1, 0
1, 0
417913, 74792
472010, 96165
413698, 109106
1, 0
1, 0
1, 0
1, 0
1, 0
1, 0
1, 0
1, 0
1, 0
2, 0
1, 0
1, 0
1, 0
1, 0
472477, 118183
1, 0
1, 0
1, 0
456467, 179779
2, 0
535347, 163600
1, 0
1, 0
1, 0
1, 0
1, 0
1, 0
1, 0
1, 0
1, 0
1, 0
1, 0
2, 0
2, 0
1, 0
1, 0
1, 0
1, 0
1, 0
2, 0
1, 0
1, 0
1, 0
1, 0
1, 0
1, 0
1, 0
1, 0
1, 0
393845, 67208
1, 0
1, 0
1, 0
1, 0
432344, 91492
429172, 135550
1, 0
1, 0
1, 0
1, 0
1, 0
1, 0
1, 0
1, 0
1, 0
1, 0
1, 0
1, 0
1, 0
2, 0
1, 0
1, 0
1, 0
1, 0
1, 0
1, 0
1, 0
1, 0
1, 0
1, 0
1, 0
2, 0
456322, 108898
1, 0
1, 0
1, 0
1, 0
1, 0
343676, 100433
1, 0
395755, 113653
1, 0
386850, 144268
1, 0
1, 0
1, 0
1, 0
415107, 115499
1, 0
1, 0
1, 0
411785, 63662
1, 0
1, 0
1, 0
1, 0
545368, 150775
1, 0
1, 0
1, 0
1, 0
1, 0
1, 0
1, 0
2, 0
1, 0
1, 0
1, 0
2, 0
1, 0
1, 0
448172, 186325
1, 0
1, 0
1, 0
261346, 53509
1, 0
1, 0
2, 0
1, 0
1, 0
1, 0
1, 0
1, 0
1, 0
1, 0
2, 0
1, 0
1, 0
1, 0
1, 0
1, 0
1, 0
1, 0
400940, 108342
1, 0
1, 0
1, 0
1, 0
2, 0
1, 0
1, 0
272025, 61564
1, 0
1, 0
1, 0
1, 0
2, 0
1, 0
1, 0
476705, 126502
2, 0
664881, 219219
1, 0
1, 0
1, 0
1, 0
1, 0
1, 0
1, 0
1, 0
1, 0
1, 0
1, 0
413774, 107477
431429, 105601
1, 0
312314, 52880
1, 0
1, 0
1, 0
1, 0
1, 0
1, 0
1, 0
1, 0
1, 0
1, 0
1, 0
457972, 152811
1, 0
1, 0
1, 0
1, 0
1, 0
1, 0
1, 0
1, 0
1, 0
1, 0
1, 0
1, 0
1, 0
2, 0
1, 0
1, 0
1, 0
1, 0
2, 0
1, 0
1, 0
312989, 104298
1, 0
1, 0
1, 0
1, 0
1, 0
1, 0
1, 0
1, 0
1, 0
1, 0
1, 0
1, 0
2, 0
1, 0
1, 0
1, 0
444762, 107115
379668, 142344
1, 0
355005, 52238
1, 0
269925, 53257
1, 0
1, 0
1, 0
1, 0
1, 0
1, 0
1, 0
1, 0
1, 0
1, 0
1, 0
1, 0
1, 0
1, 0
1, 0
1, 0
1, 0
1, 0
1, 0
1, 0
1, 0
1, 0
1, 0
411427, 118958
1, 0
403496, 66614
2, 0
1, 0
1, 0
1, 0
1, 0
385348, 102716
1, 0
1, 0
1, 0
1, 0
1, 0
1, 0
1, 0
1, 0
1, 0
1, 0
1, 0
1, 0
1, 0
315585, 99205
1, 0
1, 0
1, 0
1, 0
1, 0
1, 0
1, 0
1, 0
2, 0
468734, 83012
1, 0
1, 0
1, 0
2, 0
1, 0
2, 0
1, 0
1, 0
1, 0
2, 0
1, 0
1, 0
1, 0
1, 0
379271, 58569
1, 0
1, 0
1, 0
2, 0
1, 0
1, 0
1, 0
1, 0
1, 0
1, 0
1, 0
1, 0
1, 0
1, 0
1, 0
1, 0
1, 0
1, 0
364750, 48799
1, 0
1, 0
1, 0
1, 0
1, 0
1, 0
1, 0
1, 0
1, 0
1, 0
363743, 72526
1, 0
1, 0
1, 0
1, 0
1, 0
1, 0
1, 0
1, 0
1, 0
1, 0
2, 0
1, 0
1, 0
1, 0
1, 0
1, 0
1, 0
1, 0
1, 0
1, 0
1, 0
1, 0
2, 0
1, 0
1, 0
1, 0
1, 0
1, 0
1, 0
1, 0
1, 0
1, 0
1, 0
1, 0
2, 0
1, 0
1, 0
1, 0
536592, 158767
377741, 57316
1, 0
1, 0
1, 0
322792, 52766
1, 0
1, 0
1, 0
1, 0
1, 0
1, 0
1, 0
1, 0
1, 0
2, 0
1, 0
383792, 65690
1, 0
1, 0
1, 0
1, 0
1, 0
1, 0
1, 0
1, 0
1, 0
1, 0
1, 0
380699, 49602
1, 0
1, 0
1, 0
1, 0
1, 0
1, 0
1, 0
1, 0
1, 0
1, 0
1, 0
1, 0
1, 0
1, 0
1, 0
1, 0
1, 0
1, 0
1, 0
1, 0
1, 0
1, 0
1, 0
1, 0
1, 0
1, 0
468328, 134598
2, 0
1, 0
420765, 167482
1, 0
1, 0
302525, 88074
1, 0
1, 0
1, 0
1, 0
1, 0
376860, 138840
1, 0
1, 0
1, 0
1, 0
422734, 53342
1, 0
1, 0
1, 0
1, 0
1, 0
1, 0
2, 0
402428, 129101
1, 0
1, 0
1, 0
1, 0
1, 0
1, 0
1, 0
1, 0
1, 0
1, 0
1, 0
1, 0
1, 0
1, 0
456395, 81254
1, 0
2, 0
1, 0
1, 0
2, 0
1, 0
1, 0
1, 0
1, 0
1, 0
1, 0
372440, 126371
335052, 114175
353623, 108100
1, 0
342139, 76886
1, 0
2, 0
1, 0
2, 0
1, 0
1, 0
1, 0
1, 0
1, 0
1, 0
1, 0
1, 0
1, 0
2, 0
1, 0
1, 0
1, 0
536479, 193327
1, 0
514927, 97225
1, 0
1, 0
1, 0
293160, 50548
347286, 55261
1, 0
1, 0
1, 0
1, 0
1, 0
462212, 68279
1, 0
1, 0
1, 0
1, 0
1, 0
1, 0
1, 0
1, 0
1, 0
1, 0
1, 0
1, 0
1, 0
1, 0
1, 0
1, 0
1, 0
2, 0
1, 0
1, 0
1, 0
1, 0
1, 0
1, 0
1, 0
444399, 137298
1, 0
1, 0
1, 0
465532, 122407
1, 0
1, 0
1, 0
438798, 140035
1, 0
2, 0
1, 0
1, 0
347295, 93922
1, 0
1, 0
1, 0
2, 0
1, 0
1, 0
1, 0
1, 0
1, 0
2, 0
1, 0
1, 0
1, 0
478827, 189453
1, 0
1, 0
270749, 36594
409055, 68828
1, 0
1, 0
1, 0
2, 0
1, 0
2, 0
1, 0
1, 0
1, 0
1, 0
1, 0
1, 0
1, 0
1, 0
1, 0
1, 0
1, 0
1, 0
1, 0
1, 0
1, 0
1, 0
1, 0
1, 0
1, 0
1, 0
1, 0
1, 0
1, 0
1, 0
2, 0
1, 0
1, 0
1, 0
494325, 170944
453101, 82256
2, 0
579718, 247023
1, 0
1, 0
1, 0
1, 0
1, 0
1, 0
2, 0
1, 0
1, 0
1, 0
1, 0
1, 0
1, 0
1, 0
1, 0
1, 0
1, 0
1, 0
1, 0
1, 0
393179, 113912
1, 0
1, 0
1, 0
1, 0
1, 0
1, 0
1, 0
1, 0
1, 0
1, 0
1, 0
2, 0
1, 0
1, 0
1, 0
1, 0
2, 0
1, 0
1, 0
1, 0
1, 0
1, 0
1, 0
382383, 118168
2, 0
1, 0
1, 0
1, 0
1, 0
2, 0
1, 0
2, 0
500510, 185717
1, 0
1, 0
1, 0
1, 0
1, 0
420497, 66323
1, 0
1, 0
1, 0
1, 0
1, 0
1, 0
1, 0
1, 0
429570, 129607
1, 0
1, 0
1, 0
552626, 190049
1, 0
2, 0
450516, 125776
1, 0
1, 0
1, 0
1, 0
1, 0
1, 0
1, 0
1, 0
1, 0
1, 0
1, 0
1, 0
1, 0
1, 0
1, 0
1, 0
358120, 156205
558032, 197775
1, 0
1, 0
1, 0
423213, 151910
2, 0
1, 0
1, 0
1, 0
2, 0
1, 0
1, 0
2, 0
1, 0
1, 0
1, 0
289914, 72245
372981, 66425
339279, 91772
1, 0
1, 0
1, 0
1, 0
2, 0
1, 0
1, 0
524143, 140205
1, 0
369825, 52900
1, 0
415266, 62412
1, 0
1, 0
314341, 63070
1, 0
1, 0
2, 0
1, 0
1, 0
1, 0
1, 0
1, 0
1, 0
1, 0
1, 0
1, 0
1, 0
1, 0
1, 0
1, 0
1, 0
1, 0
325504, 85456
2, 0
491605, 150748
1, 0
1, 0
1, 0
1, 0
1, 0
1, 0
412595, 71693
1, 0
1, 0
1, 0
1, 0
1, 0
1, 0
1, 0
1, 0
1, 0
1, 0
2, 0
1, 0
1, 0
1, 0
1, 0
2, 0
1, 0
1, 0
1, 0
1, 0
1, 0
1, 0
1, 0
365125, 52183
1, 0
1, 0
1, 0
656713, 239878
1, 0
1, 0
1, 0
1, 0
1, 0
1, 0
1, 0
1, 0
1, 0
249710, 54891
514027, 131756
1, 0
1, 0
1, 0
1, 0
1, 0
1, 0
1, 0
1, 0
1, 0
1, 0
408118, 118196
1, 0
1, 0
1, 0
1, 0
483238, 161594
1, 0
1, 0
1, 0
1, 0
1, 0
2, 0
2, 0
1, 0
513561, 140519
1, 0
2, 0
1, 0
1, 0
2, 0
1, 0
1, 0
1, 0
1, 0
1, 0
1, 0
1, 0
1, 0
1, 0
288480, 50523
467597, 82386
1, 0
1, 0
416379, 138374
458701, 177065
1, 0
1, 0
1, 0
2, 0
1, 0
1, 0
1, 0
346567, 56822
1, 0
1, 0
1, 0
455851, 126053
1, 0
1, 0
1, 0
1, 0
1, 0
1, 0
1, 0
233299, 45065
1, 0
1, 0
2, 0
1, 0
2, 0
1, 0
1, 0
1, 0
1, 0
406573, 115272
1, 0
1, 0
1, 0
1, 0
2, 0
1, 0
1, 0
1, 0
1, 0
1, 0
1, 0
1, 0
1, 0
457791, 121427
1, 0
550784, 153079
1, 0
1, 0
1, 0
1, 0
1, 0
1, 0
1, 0
1, 0
1, 0
1, 0
2, 0
502819, 149313
1, 0
1, 0
1, 0
1, 0
1, 0
1, 0
2, 0
1, 0
1, 0
1, 0
1, 0
1, 0
1, 0
1, 0
1, 0
1, 0
424276, 124823
1, 0
509072, 160628
1, 0
1, 0
1, 0
2, 0
1, 0
562608, 116784
1, 0
1, 0
1, 0
1, 0
1, 0
1, 0
1, 0
404916, 122168
1, 0
1, 0
1, 0
1, 0
1, 0
1, 0
2, 0
2, 0
2, 0
393366, 94415
1, 0
2, 0
1, 0
1, 0
1, 0
1, 0
1, 0
1, 0
1, 0
1, 0
1, 0
1, 0
1, 0
1, 0
1, 0
1, 0
1, 0
1, 0
1, 0
2, 0
1, 0
1, 0
1, 0
1, 0
344503, 46568
1, 0
1, 0
503244, 157788
1, 0
1, 0
1, 0
1, 0
1, 0
1, 0
435624, 139444
1, 0
1, 0
1, 0
381051, 61971
1, 0
1, 0
1, 0
436102, 123135
1, 0
1, 0
390667, 106922
1, 0
1, 0
1, 0
517468, 185109
1, 0
1, 0
1, 0
1, 0
1, 0
1, 0
1, 0
1, 0
1, 0
1, 0
1, 0
1, 0
1, 0
1, 0
1, 0
1, 0
2, 0
1, 0
1, 0
1, 0
1, 0
1, 0
1, 0
1, 0
1, 0
437831, 102305
1, 0
2, 0
1, 0
1, 0
1, 0
412831, 112728
1, 0
501243, 170472
1, 0
1, 0
1, 0
485506, 91397
1, 0
1, 0
1, 0
1, 0
1, 0
2, 0
283899, 61682
1, 0
1, 0
1, 0
287440, 65888
1, 0
430411, 146247
2, 0
1, 0
1, 0
1, 0
1, 0
1, 0
1, 0
1, 0
1, 0
1, 0
1, 0
1, 0
1, 0
1, 0
1, 0
1, 0
1, 0
1, 0
1, 0
1, 0
1, 0
1, 0
1, 0
1, 0
1, 0
1, 0
1, 0
1, 0
1, 0
1, 0
1, 0
1, 0
1, 0
387031, 108118
1, 0
1, 0
1, 0
430843, 110845
1, 0
1, 0
1, 0
1, 0
1, 0
2, 0
1, 0
1, 0
1, 0
426185, 132880
1, 0
1, 0
1, 0
1, 0
1, 0
1, 0
1, 0
1, 0
1, 0
1, 0
1, 0
1, 0
417661, 117989
1, 0
1, 0
2, 0
1, 0
1, 0
1, 0
1, 0
1, 0
283815, 45333
1, 0
1, 0
1, 0
1, 0
1, 0
1, 0
1, 0
2, 0
1, 0
1, 0
1, 0
1, 0
1, 0
1, 0
1, 0
1, 0
1, 0
456648, 200257
401809, 47106
1, 0
1, 0
1, 0
1, 0
1, 0
1, 0
1, 0
1, 0
1, 0
1, 0
2, 0
1, 0
1, 0
1, 0
678402, 120834
503724, 157244
1, 0
1, 0
1, 0
442990, 118021
1, 0
1, 0
1, 0
2, 0
2, 0
1, 0
1, 0
1, 0
1, 0
1, 0
1, 0
1, 0
1, 0
1, 0
344552, 109296
431236, 116868
1, 0
1, 0
1, 0
1, 0
2, 0
500758, 144660
1, 0
363472, 61669
1, 0
451299, 138114
1, 0
1, 0
1, 0
2, 0
1, 0
2, 0
424369, 101582
284425, 108328
428403, 135649
1, 0
1, 0
1, 0
1, 0
2, 0
319002, 98926
426872, 143900
1, 0
1, 0
1, 0
1, 0
1, 0
1, 0
2, 0
1, 0
1, 0
359454, 114377
2, 0
1, 0
470469, 70344
1, 0
1, 0
1, 0
1, 0
1, 0
1, 0
483126, 165375
1, 0
1, 0
1, 0
1, 0
470859, 88342
483263, 153882
1, 0
1, 0
1, 0
1, 0
1, 0
1, 0
422291, 57375
2, 0
1, 0
1, 0
1, 0
1, 0
1, 0
410777, 69522
1, 0
1, 0
1, 0
1, 0
1, 0
1, 0
1, 0
1, 0
1, 0
1, 0
1, 0
1, 0
2, 0
2, 0
1, 0
1, 0
1, 0
1, 0
1, 0
541783, 177462
1, 0
526006, 120604
1, 0
1, 0
1, 0
1, 0
1, 0
1, 0
2, 0
1, 0
1, 0
1, 0
1, 0
1, 0
1, 0
348105, 94400
1, 0
437548, 134921
1, 0
1, 0
1, 0
1, 0
1, 0
2, 0
1, 0
452116, 64901
1, 0
2, 0
226516, 30089
1, 0
1, 0
1, 0
1, 0
1, 0
1, 0
2, 0
1, 0
2, 0
1, 0
2, 0
1, 0
1, 0
1, 0
1, 0
1, 0
1, 0
1, 0
1, 0
1, 0
1, 0
1, 0
1, 0
1, 0
1, 0
1, 0
1, 0
1, 0
1, 0
1, 0
2, 0
1, 0
1, 0
1, 0
1, 0
1, 0
1, 0
1, 0
1, 0
1, 0
523051, 89942
1, 0
1, 0
1, 0
1, 0
1, 0
1, 0
1, 0
1, 0
1, 0
1, 0
1, 0
1, 0
1, 0
296744, 89592
1, 0
298011, 64394
1, 0
1, 0
1, 0
1, 0
1, 0
1, 0
1, 0
1, 0
1, 0
1, 0
1, 0
1, 0
395963, 69018
2, 0
1, 0
1, 0
1, 0
1, 0
517222, 246420
1, 0
1, 0
1, 0
414937, 109427
2, 0
2, 0
2, 0
1, 0
1, 0
1, 0
1, 0
1, 0
511007, 84272
1, 0
1, 0
1, 0
445080, 161366
1, 0
1, 0
1, 0
1, 0
1, 0
1, 0
1, 0
1, 0
1, 0
367876, 106775
1, 0
1, 0
1, 0
1, 0
1, 0
1, 0
1, 0
262780, 66472
1, 0
1, 0
1, 0
2, 0
1, 0
1, 0
1, 0
1, 0
2, 0
1, 0
1, 0
508773, 172722
1, 0
1, 0
1, 0
1, 0
1, 0
381761, 44312
2, 0
2, 0
1, 0
1, 0
287064, 99958
309440, 91566
1, 0
1, 0
1, 0
1, 0
336614, 99875
1, 0
1, 0
1, 0
1, 0
1, 0
1, 0
403496, 132993
370034, 106956
1, 0
474928, 108747
1, 0
1, 0
1, 0
1, 0
1, 0
1, 0
1, 0
1, 0
1, 0
2, 0
1, 0
1, 0
1, 0
418861, 130340
1, 0
1, 0
1, 0
1, 0
1, 0
1, 0
1, 0
394452, 108236
1, 0
298425, 58156
1, 0
1, 0
1, 0
1, 0
1, 0
1, 0
461316, 121105
1, 0
471710, 133948
1, 0
1, 0
1, 0
1, 0
1, 0
1, 0
1, 0
1, 0
1, 0
1, 0
1, 0
1, 0
1, 0
1, 0
1, 0
2, 0
1, 0
1, 0
1, 0
1, 0
1, 0
1, 0
1, 0
1, 0
387529, 117741
355066, 48115
1, 0
395248, 73860
1, 0
1, 0
1, 0
1, 0
1, 0
1, 0
1, 0
1, 0
471794, 195213
2, 0
1, 0
1, 0
350328, 75308
1, 0
1, 0
1, 0
442515, 131856
405236, 105556
1, 0
1, 0
1, 0
625563, 200786
1, 0
1, 0
1, 0
1, 0
1, 0
1, 0
1, 0
370540, 61568
1, 0
1, 0
1, 0
1, 0
451954, 140467
433442, 74418
1, 0
1, 0
1, 0
351777, 136593
418204, 121610
1, 0
1, 0
429871, 135541
396420, 110004
1, 0
1, 0
402840, 120868
1, 0
1, 0
1, 0
1, 0
1, 0
476045, 123014
1, 0
1, 0
459772, 132133
468608, 78101
1, 0
1, 0
1, 0
2, 0
1, 0
1, 0
1, 0
1, 0
1, 0
1, 0
1, 0
450613, 65639
1, 0
1, 0
1, 0
357050, 117736
403981, 115714
1, 0
2, 0
1, 0
1, 0
1, 0
499206, 144352
562378, 109395
1, 0
1, 0
1, 0
398239, 130791
1, 0
1, 0
1, 0
1, 0
444344, 125827
1, 0
377098, 111769
1, 0
370922, 100387
1, 0
1, 0
1, 0
290960, 72398
1, 0
399298, 123661
1, 0
1, 0
1, 0
1, 0
538521, 181396
1, 0
1, 0
1, 0
432072, 118625
1, 0
1, 0
1, 0
1, 0
1, 0
1, 0
1, 0
1, 0
1, 0
1, 0
1, 0
1, 0
440314, 85633
495301, 256182
1, 0
1, 0
1, 0
1, 0
1, 0
1, 0
1, 0
2, 0
1, 0
1, 0
2, 0
1, 0
317126, 78463
1, 0
1, 0
1, 0
396700, 121487
1, 0
1, 0
1, 0
2, 0
1, 0
2, 0
1, 0
2, 0
1, 0
1, 0
1, 0
1, 0
1, 0
1, 0
317496, 53586
1, 0
1, 0
502117, 89516
1, 0
1, 0
1, 0
1, 0
1, 0
1, 0
2, 0
402265, 114528
2, 0
2, 0
1, 0
1, 0
1, 0
1, 0
1, 0
427563, 111140
1, 0
1, 0
1, 0
1, 0
1, 0
1, 0
1, 0
1, 0
1, 0
1, 0
1, 0
1, 0
1, 0
1, 0
1, 0
393540, 121699
1, 0
1, 0
1, 0
1, 0
1, 0
367550, 135830
2, 0
1, 0
1, 0
1, 0
459098, 132031
1, 0
386551, 70750
1, 0
2, 0
1, 0
1, 0
1, 0
1, 0
221516, 54382
1, 0
1, 0
1, 0
437196, 110765
1, 0
1, 0
393864, 138748
2, 0
1, 0
449795, 195823
1, 0
1, 0
463939, 165779
1, 0
1, 0
1, 0
1, 0
1, 0
1, 0
1, 0
1, 0
1, 0
1, 0
1, 0
1, 0
1, 0
1, 0
1, 0
1, 0
2, 0
1, 0
1, 0
1, 0
413643, 122488
469177, 150672
1, 0
1, 0
384798, 68157
1, 0
1, 0
1, 0
1, 0
1, 0
1, 0
1, 0
1, 0
1, 0
1, 0
1, 0
1, 0
1, 0
1, 0
1, 0
1, 0
1, 0
1, 0
1, 0
2, 0
1, 0
1, 0
1, 0
1, 0
1, 0
1, 0
1, 0
390381, 58852
1, 0
317651, 51703
1, 0
1, 0
1, 0
1, 0
1, 0
2, 0
1, 0
1, 0
1, 0
1, 0
1, 0
1, 0
1, 0
1, 0
1, 0
1, 0
1, 0
1, 0
1, 0
1, 0
1, 0
1, 0
1, 0
1, 0
1, 0
1, 0
2, 0
332977, 93120
1, 0
1, 0
1, 0
1, 0
1, 0
1, 0
1, 0
1, 0
1, 0
1, 0
1, 0
1, 0
1, 0
2, 0
1, 0
2, 0
1, 0
1, 0
1, 0
1, 0
1, 0
1, 0
1, 0
1, 0
530723, 180735
1, 0
1, 0
365879, 110755
1, 0
1, 0
1, 0
2, 0
315305, 99712
1, 0
1, 0
2, 0
1, 0
1, 0
1, 0
1, 0
1, 0
1, 0
2, 0
508921, 176997
2, 0
2, 0
1, 0
1, 0
1, 0
2, 0
1, 0
1, 0
1, 0
1, 0
1, 0
348636, 99070
462681, 131224
1, 0
1, 0
1, 0
1, 0
418111, 180976
1, 0
1, 0
1, 0
1, 0
1, 0
1, 0
