# Supplementary material for: Consume, Modify, Share (CMS): The Interplay between Individual Decisions and Structural Network Properties in the Diffusion of Information
Source: PLoS One. 2016 Oct 31;11(10):e0164651. doi: 10.1371/journal.pone.0164651 (PMC5087943; doi:10.1371/journal.pone.0164651)
Supplement: S7 Dataset — (TXT) [file pone.0164651.s007.txt]

DBLP strong ties
Superspread threshold: 30 nodes
number of consumers, average degree of the consumer nodes

NM
1,         0.762515
1,         0.762515
141806,         5.283135
141762,         5.285197
1,         0.762515
141312,         5.302383
1,         0.762515
3,        52.486464
2,         9.340811
2,         9.340811
1,         0.762515
2,         9.340811
140784,         5.299233
2,         9.340811
2,        69.770142
142264,         5.271381
1,         0.762515
2,        69.770142
1,         0.762515
141427,         5.290735
1,         0.762515
141552,         5.294688
142306,         5.267590
142135,         5.283106
143075,         5.266718
1,         0.762515
1,         0.762515
2,        69.770142
1,         0.762515
2,        69.770142
1,         0.762515
3,        52.486464
1,         0.762515
141210,         5.294999
143005,         5.264994
1,         0.762515
1,         0.762515
2,         9.340811
141579,         5.283656
3,        52.486464
2,        69.770142
2,        69.770142
2,         9.340811
1,         0.762515
1,         0.762515
1,         0.762515
1,         0.762515
2,         9.340811
1,         0.762515
140816,         5.295478
2,        69.770142
2,         9.340811
1,         0.762515
142112,         5.289488
1,         0.762515
141385,         5.300426
142027,         5.284644
1,         0.762515
1,         0.762515
1,         0.762515
1,         0.762515
2,        69.770142
1,         0.762515
141938,         5.275150
1,         0.762515
141184,         5.300092
1,         0.762515
141452,         5.270816
2,         9.340811
2,        69.770142
2,         9.340811
141943,         5.288669
140087,         5.323196
1,         0.762515
1,         0.762515
2,        69.770142
2,        69.770142
1,         0.762515
2,         9.340811
142469,         5.274905
2,        69.770142
2,        69.770142
2,        69.770142
1,         0.762515
2,        69.770142
142019,         5.285972
1,         0.762515
1,         0.762515
1,         0.762515
1,         0.762515
1,         0.762515
142434,         5.295538
2,        69.770142
1,         0.762515
141435,         5.292295
141726,         5.298276
142312,         5.276326
142027,         5.287180
142901,         5.282042
1,         0.762515
1,         0.762515
1,         0.762515
2,        69.770142
2,        69.770142
2,         9.340811
140913,         5.292960
2,        69.770142
2,         9.340811
141651,         5.296317
140847,         5.294052
2,        69.770142
2,        69.770142
1,         0.762515
2,         9.340811
2,         9.340811
1,         0.762515
2,         9.340811
142673,         5.283315
141626,         5.303585
2,        69.770142
2,        69.770142
2,         9.340811
1,         0.762515
1,         0.762515
141917,         5.301823
1,         0.762515
1,         0.762515
141175,         5.294504
2,         9.340811
142417,         5.274537
140721,         5.309299
141363,         5.286938
140731,         5.306454
3,        52.486464
1,         0.762515
2,         9.340811
142179,         5.283012
2,        69.770142
1,         0.762515
1,         0.762515
142606,         5.279011
2,         9.340811
142262,         5.281964
1,         0.762515
1,         0.762515
141980,         5.277588
1,         0.762515
1,         0.762515
1,         0.762515
1,         0.762515
2,        69.770142
2,        69.770142
140383,         5.315966
142217,         5.291473
2,        69.770142
1,         0.762515
142012,         5.284789
1,         0.762515
1,         0.762515
3,        52.486464
2,        69.770142
2,         9.340811
1,         0.762515
144187,         5.274867
1,         0.762515
141122,         5.295415
142507,         5.279954
1,         0.762515
1,         0.762515
1,         0.762515
141872,         5.276810
1,         0.762515
1,         0.762515
142510,         5.290676
1,         0.762515
1,         0.762515
141050,         5.302735
1,         0.762515
141494,         5.284225
2,        69.770142
142661,         5.283622
142913,         5.264916
141026,         5.319044
1,         0.762515
2,         9.340811
2,         9.340811
142244,         5.278598
1,         0.762515
1,         0.762515
142251,         5.291153
140425,         5.322831
2,        69.770142
2,         9.340811
1,         0.762515
1,         0.762515
1,         0.762515
1,         0.762515
140943,         5.288322
2,         9.340811
1,         0.762515
2,         9.340811
2,         9.340811
142602,         5.271383
2,         9.340811
141724,         5.298581
1,         0.762515
1,         0.762515
141954,         5.271202
3,        52.486464
1,         0.762515
142036,         5.272982
1,         0.762515
2,        69.770142
1,         0.762515
1,         0.762515
141345,         5.308236
1,         0.762515
1,         0.762515
2,        69.770142
143401,         5.260920
1,         0.762515
1,         0.762515
142020,         5.287649
1,         0.762515
142561,         5.283187
141384,         5.301840
1,         0.762515
2,        69.770142
142829,         5.279035
142581,         5.282880
142321,         5.282575
141570,         5.292947
141716,         5.289879
142029,         5.287152
1,         0.762515
1,         0.762515
140432,         5.313737
143233,         5.285799
1,         0.762515
1,         0.762515
1,         0.762515
140647,         5.297750
143582,         5.252028
1,         0.762515
1,         0.762515
141409,         5.305076
142394,         5.278980
2,         9.340811
1,         0.762515
143075,         5.285836
141665,         5.274915
142600,         5.272984
141929,         5.279477
140301,         5.301971
141279,         5.319148
142329,         5.286372
1,         0.762515
140637,         5.310705
140824,         5.291772
2,        69.770142
1,         0.762515
1,         0.762515
142038,         5.283408
143032,         5.283504
1,         0.762515
1,         0.762515
1,         0.762515
2,         9.340811
142284,         5.292809
1,         0.762515
1,         0.762515
140557,         5.309559
141425,         5.287711
139838,         5.329492
1,         0.762515
2,         9.340811
142857,         5.286922
1,         0.762515
1,         0.762515
143188,         5.254197
1,         0.762515
142672,         5.275638
142019,         5.302964
2,         9.340811
143106,         5.277071
142358,         5.258088
1,         0.762515
141751,         5.262042
142994,         5.273514
142844,         5.264847
1,         0.762515
1,         0.762515
2,         9.340811
2,        69.770142
2,         9.340811
1,         0.762515
2,         9.340811
141410,         5.300310
1,         0.762515
1,         0.762515
140801,         5.299256
141451,         5.304803
142514,         5.285755
141147,         5.277576
2,        69.770142
1,         0.762515
1,         0.762515
142303,         5.285921
2,         9.340811
2,        69.770142
3,        52.486464
1,         0.762515
1,         0.762515
140741,         5.298607
1,         0.762515
1,         0.762515
1,         0.762515
2,         9.340811
1,         0.762515
1,         0.762515
141865,         5.292816
2,        69.770142
1,         0.762515
141434,         5.296145
1,         0.762515
141901,         5.283160
142606,         5.269003
142159,         5.277794
142473,         5.274609
1,         0.762515
1,         0.762515
1,         0.762515
2,        69.770142
1,         0.762515
141922,         5.291086
1,         0.762515
1,         0.762515
1,         0.762515
1,         0.762515
1,         0.762515
141343,         5.306714
2,         9.340811
142913,         5.267671
1,         0.762515
141730,         5.292099
1,         0.762515
2,        69.770142
1,         0.762515
1,         0.762515
1,         0.762515
3,        52.486464
1,         0.762515
142192,         5.283445
141925,         5.278812
1,         0.762515
143211,         5.281485
141482,         5.296558
1,         0.762515
141200,         5.301225
1,         0.762515
2,        69.770142
142085,         5.283603
1,         0.762515
1,         0.762515
1,         0.762515
142761,         5.274467
1,         0.762515
142480,         5.268111
2,         9.340811
1,         0.762515
141609,         5.291497
1,         0.762515
3,        52.486464
142235,         5.275264
1,         0.762515
1,         0.762515
1,         0.762515
2,         9.340811
2,        69.770142
1,         0.762515
2,         9.340811
142353,         5.288231
1,         0.762515
1,         0.762515
2,         9.340811
1,         0.762515
143128,         5.280789
141599,         5.301461
1,         0.762515
142258,         5.269022
141965,         5.277478
141035,         5.299807
143109,         5.256502
141453,         5.276664
140888,         5.292623
2,        69.770142
141540,         5.291927
1,         0.762515
2,        69.770142
1,         0.762515
143082,         5.261669
142141,         5.297176
2,        69.770142
2,         9.340811
2,        69.770142
2,        69.770142
2,         9.340811
141070,         5.314118
1,         0.762515
142308,         5.273106
1,         0.762515
2,        69.770142
2,         9.340811
141088,         5.282841
2,         9.340811
142320,         5.267443
2,         9.340811
1,         0.762515
141570,         5.293863
142488,         5.275045
2,         9.340811
141908,         5.291110
141270,         5.297600
2,         9.340811
2,         9.340811
142105,         5.289073
1,         0.762515
2,         9.340811
141167,         5.290338
141557,         5.297108
141854,         5.288821
2,         9.340811
1,         0.762515
1,         0.762515
142524,         5.287866
1,         0.762515
1,         0.762515
1,         0.762515
140914,         5.315845
141777,         5.301101
141042,         5.311587
1,         0.762515
143481,         5.268610
1,         0.762515
1,         0.762515
2,         9.340811
142674,         5.270892
140782,         5.319495
1,         0.762515
1,         0.762515
2,        69.770142
1,         0.762515
142238,         5.276278
141299,         5.289072
141890,         5.284360
2,        69.770142
142333,         5.277651
142314,         5.294648
3,        52.486464
1,         0.762515
1,         0.762515
141667,         5.304287
143657,         5.259469
140871,         5.296331
140582,         5.295876
1,         0.762515
2,         9.340811
1,         0.762515
3,        52.486464
1,         0.762515
142211,         5.274598
1,         0.762515
2,         9.340811
141482,         5.302466
1,         0.762515
140788,         5.305275
1,         0.762515
1,         0.762515
1,         0.762515
1,         0.762515
2,         9.340811
142145,         5.291865
1,         0.762515
2,        69.770142
2,         9.340811
1,         0.762515
3,        52.486464
2,         9.340811
1,         0.762515
142784,         5.268905
141047,         5.295020
1,         0.762515
1,         0.762515
142550,         5.277680
141893,         5.278499
1,         0.762515
140063,         5.322949
1,         0.762515
141912,         5.293373
2,        69.770142
141082,         5.296345
1,         0.762515
2,         9.340811
141076,         5.311202
143274,         5.271899
1,         0.762515
141662,         5.294053
142586,         5.274517
141139,         5.294784
1,         0.762515
1,         0.762515
141363,         5.287616
2,         9.340811
1,         0.762515
1,         0.762515
143163,         5.277623
1,         0.762515
141954,         5.283586
2,         9.340811
1,         0.762515
2,        69.770142
141677,         5.280962
141239,         5.307211
1,         0.762515
1,         0.762515
141013,         5.283305
2,        69.770142
1,         0.762515
1,         0.762515
2,         9.340811
1,         0.762515
1,         0.762515
1,         0.762515
142165,         5.284127
1,         0.762515
143248,         5.269786
141905,         5.271780
141018,         5.301633
1,         0.762515
2,         9.340811
142050,         5.277730
2,         9.340811
1,         0.762515
1,         0.762515
1,         0.762515
141771,         5.289858
142369,         5.285557
140885,         5.294962
140828,         5.301433
1,         0.762515
2,        69.770142
141407,         5.295578
2,        69.770142
141259,         5.301832
140084,         5.303318
1,         0.762515
140648,         5.310781
2,         9.340811
1,         0.762515
1,         0.762515
1,         0.762515
141931,         5.280626
2,         9.340811
1,         0.762515
142162,         5.295646
1,         0.762515
1,         0.762515
2,        69.770142
1,         0.762515
1,         0.762515
1,         0.762515
2,        69.770142
1,         0.762515
1,         0.762515
141873,         5.280302
141779,         5.279670
1,         0.762515
1,         0.762515
141367,         5.284617
142275,         5.286162
141111,         5.298201
143048,         5.257187
1,         0.762515
142180,         5.278473
1,         0.762515
140839,         5.300271
143037,         5.269512
141786,         5.281622
141575,         5.280733
2,        69.770142
1,         0.762515
2,         9.340811
141947,         5.281113
141625,         5.306843
2,         9.340811
140365,         5.302356
142731,         5.271854
1,         0.762515
1,         0.762515
2,        69.770142
2,         9.340811
1,         0.762515
142491,         5.291726
141918,         5.284989
142762,         5.269439
3,        52.486464
141120,         5.286443
1,         0.762515
1,         0.762515
1,         0.762515
1,         0.762515
141805,         5.277966
1,         0.762515
140849,         5.315679
1,         0.762515
141580,         5.302122
141866,         5.276166
2,         9.340811
142192,         5.278954
141048,         5.290624
2,         9.340811
141394,         5.306641
1,         0.762515
142429,         5.257640
143210,         5.273126
1,         0.762515
1,         0.762515
141361,         5.297846
1,         0.762515
2,        69.770142
143036,         5.268800
140475,         5.286272
141938,         5.290512
1,         0.762515
1,         0.762515
2,         9.340811
1,         0.762515
2,         9.340811
1,         0.762515
1,         0.762515
2,         9.340811
3,        52.486464
1,         0.762515
2,        69.770142
1,         0.762515
1,         0.762515
1,         0.762515
2,        69.770142
1,         0.762515
1,         0.762515
143392,         5.260876
1,         0.762515
142370,         5.287879
140559,         5.293639
1,         0.762515
141838,         5.298827
141262,         5.302894
142639,         5.278400
141161,         5.320561
141282,         5.315582
1,         0.762515
1,         0.762515
140481,         5.317517
142631,         5.278614
1,         0.762515
1,         0.762515
1,         0.762515
1,         0.762515
1,         0.762515
3,        52.486464
1,         0.762515
141752,         5.293947
1,         0.762515
1,         0.762515
142535,         5.280317
142657,         5.282492
1,         0.762515
141943,         5.284923
2,         9.340811
2,        69.770142
142365,         5.279212
142820,         5.270064
1,         0.762515
1,         0.762515
1,         0.762515
142363,         5.269956
1,         0.762515
142535,         5.270290
142336,         5.282668
141547,         5.279906
2,         9.340811
1,         0.762515
141265,         5.300768
1,         0.762515
141341,         5.303433
2,         9.340811
1,         0.762515
142392,         5.279171
1,         0.762515
140789,         5.294081
2,         9.340811
1,         0.762515
2,         9.340811
1,         0.762515
2,         9.340811
2,         9.340811
1,         0.762515
1,         0.762515
142178,         5.288542
1,         0.762515
1,         0.762515
140754,         5.295243
2,        69.770142
142145,         5.272837
141900,         5.297606
1,         0.762515
1,         0.762515
141090,         5.277638
141236,         5.289059
3,        52.486464
2,        69.770142
1,         0.762515
141302,         5.294112
1,         0.762515
3,        52.486464
2,        69.770142
141898,         5.282145
141655,         5.295688
1,         0.762515
143001,         5.263057
142155,         5.281953
3,        52.486464
1,         0.762515
1,         0.762515
1,         0.762515
1,         0.762515
143000,         5.271254
141597,         5.276006
1,         0.762515
140417,         5.298057
142555,         5.284275
1,         0.762515
141152,         5.292628
2,         9.340811
1,         0.762515
140200,         5.306226
142183,         5.277614
141426,         5.291055
2,        69.770142
140903,         5.292341
2,         9.340811
1,         0.762515
1,         0.762515
2,         9.340811
2,         9.340811
1,         0.762515
141373,         5.304853
1,         0.762515
1,         0.762515
142329,         5.285710
1,         0.762515
2,        69.770142
1,         0.762515
1,         0.762515
1,         0.762515
2,         9.340811
1,         0.762515
2,        69.770142
140937,         5.301920
140978,         5.296323
142299,         5.284957
140978,         5.295645
142005,         5.289313
1,         0.762515
1,         0.762515
2,         9.340811
1,         0.762515
141348,         5.310286
1,         0.762515
1,         0.762515
142549,         5.264420
1,         0.762515
2,         9.340811
1,         0.762515
1,         0.762515
1,         0.762515
3,        52.486464
142125,         5.289479
1,         0.762515
141891,         5.288048
2,        69.770142
2,         9.340811
1,         0.762515
2,         9.340811
2,        69.770142
3,        52.486464
141262,         5.288519
1,         0.762515
1,         0.762515
2,         9.340811
141775,         5.276577
1,         0.762515
141749,         5.298068
142587,         5.272059
142180,         5.292001
1,         0.762515
142431,         5.275677
142747,         5.263161
2,        69.770142
1,         0.762515
1,         0.762515
2,         9.340811
2,        69.770142
1,         0.762515
1,         0.762515
1,         0.762515
1,         0.762515
1,         0.762515
142154,         5.284023
1,         0.762515
1,         0.762515
2,        69.770142
142131,         5.278696
140838,         5.296860
142278,         5.279671
2,         9.340811
141757,         5.289138
1,         0.762515
2,         9.340811
1,         0.762515
1,         0.762515
142730,         5.278011
2,        69.770142
142964,         5.289717
142150,         5.291930
141872,         5.276389
140835,         5.317378
1,         0.762515
142531,         5.285043
141483,         5.295103
1,         0.762515
141588,         5.289723
1,         0.762515
1,         0.762515
142009,         5.294070
140856,         5.288377
1,         0.762515
143046,         5.270844
1,         0.762515
1,         0.762515
1,         0.762515
141263,         5.275736
142142,         5.282909
143202,         5.267644
1,         0.762515
1,         0.762515
1,         0.762515
1,         0.762515
1,         0.762515
1,         0.762515
1,         0.762515
1,         0.762515
1,         0.762515
141849,         5.277005
142796,         5.260747
141955,         5.286948
142647,         5.307032
1,         0.762515
141968,         5.300635
1,         0.762515
141716,         5.287228
141888,         5.282240
142439,         5.280368
1,         0.762515
143119,         5.283116
142206,         5.295975
142526,         5.266496
141672,         5.305329
1,         0.762515
141755,         5.297331
141214,         5.290748
141439,         5.304556
2,         9.340811
141455,         5.288208
141932,         5.287590
141117,         5.294126
1,         0.762515
142000,         5.298840
140819,         5.300891
143160,         5.259418
141922,         5.278133
141402,         5.295278
141345,         5.295818
141934,         5.307491
2,         9.340811
1,         0.762515
141569,         5.308346
142343,         5.288301
140847,         5.301258
2,        69.770142
1,         0.762515
2,         9.340811
140638,         5.303416
2,         9.340811
1,         0.762515
142344,         5.285595
141161,         5.305272
141703,         5.267121
1,         0.762515
140177,         5.295834
1,         0.762515
141443,         5.296513
143372,         5.264599
142071,         5.268871
1,         0.762515
2,        69.770142
1,         0.762515
140916,         5.282176
142216,         5.278237
141617,         5.285135
141497,         5.290667
142577,         5.273090
142635,         5.274864
141007,         5.299446
2,        69.770142
142183,         5.290811
1,         0.762515
1,         0.762515
1,         0.762515
141064,         5.309254
141056,         5.296757
141473,         5.301409
2,        69.770142
1,         0.762515
1,         0.762515
2,         9.340811
2,        69.770142
1,         0.762515
140591,         5.304934
142010,         5.278757
2,         9.340811
143201,         5.258139
1,         0.762515
2,         9.340811
1,         0.762515
2,        69.770142
3,        52.486464
2,         9.340811
141749,         5.282810
1,         0.762515
141548,         5.275888
1,         0.762515
141036,         5.293713
140786,         5.282435
1,         0.762515
1,         0.762515
141119,         5.286015
2,         9.340811
2,         9.340811
2,        69.770142
1,         0.762515
1,         0.762515
140619,         5.306132
142367,         5.283420
141306,         5.304620
1,         0.762515
1,         0.762515
1,         0.762515
142258,         5.282715
142371,         5.283274
1,         0.762515
141037,         5.287364
2,        69.770142
1,         0.762515
2,        69.770142
2,        69.770142
1,         0.762515
2,         9.340811
2,         9.340811
2,        69.770142
3,        52.486464
1,         0.762515
1,         0.762515
3,        52.486464
1,         0.762515
1,         0.762515
142563,         5.285565
2,        69.770142
1,         0.762515
141433,         5.293758
142816,         5.278931
2,         9.340811
144006,         5.249848
142202,         5.274837
2,         9.340811
142067,         5.283391
2,         9.340811
1,         0.762515
1,         0.762515
1,         0.762515

NM
1,         0.762515
3,        52.486464
142009,         5.293446
2,         9.340811
142696,         5.288815
1,         0.762515
2,        69.770142
1,         0.762515
141013,         5.302558
140991,         5.298781
2,        69.770142
142330,         5.262676
1,         0.762515
143066,         5.263837
140712,         5.316526
2,        69.770142
1,         0.762515
3,        52.486464
142075,         5.290938
1,         0.762515
140676,         5.308721
1,         0.762515
143321,         5.248212
141967,         5.276952
1,         0.762515
1,         0.762515
2,         9.340811
1,         0.762515
140857,         5.322853
1,         0.762515
142196,         5.277812
142060,         5.281016
142146,         5.278956
1,         0.762515
142078,         5.274732
141568,         5.280799
1,         0.762515
140936,         5.290291
141726,         5.298016
1,         0.762515
1,         0.762515
2,         9.340811
3,        52.486464
1,         0.762515
142451,         5.277030
1,         0.762515
1,         0.762515
1,         0.762515
3,        52.486464
2,         9.340811
2,         9.340811
141905,         5.289942
141245,         5.292256
1,         0.762515
142000,         5.288641
2,         9.340811
141956,         5.268294
1,         0.762515
1,         0.762515
2,         9.340811
2,        69.770142
141488,         5.271026
1,         0.762515
142127,         5.281984
140839,         5.306053
2,        69.770142
1,         0.762515
1,         0.762515
2,         9.340811
1,         0.762515
141249,         5.297783
2,         9.340811
140884,         5.309369
2,         9.340811
1,         0.762515
141102,         5.288831
140338,         5.297078
1,         0.762515
2,         9.340811
2,        69.770142
2,         9.340811
3,        52.486464
2,         9.340811
141937,         5.291375
1,         0.762515
2,        69.770142
1,         0.762515
140799,         5.305831
1,         0.762515
1,         0.762515
141582,         5.276814
2,         9.340811
1,         0.762515
2,        69.770142
141153,         5.314234
141336,         5.291935
141951,         5.280550
141505,         5.294600
142952,         5.272163
1,         0.762515
2,         9.340811
141470,         5.286544
1,         0.762515
141207,         5.297002
141490,         5.291502
141445,         5.306756
2,        69.770142
1,         0.762515
2,        69.770142
141434,         5.287075
1,         0.762515
141643,         5.276535
1,         0.762515
142731,         5.278929
1,         0.762515
141385,         5.294187
141951,         5.288575
1,         0.762515
1,         0.762515
1,         0.762515
142683,         5.267855
142632,         5.287363
141455,         5.297457
142092,         5.282536
141690,         5.303271
1,         0.762515
141849,         5.311828
142663,         5.284702
1,         0.762515
143234,         5.259998
1,         0.762515
141757,         5.288273
140483,         5.310327
2,        69.770142
141488,         5.288724
1,         0.762515
2,        69.770142
1,         0.762515
1,         0.762515
1,         0.762515
142363,         5.289112
1,         0.762515
1,         0.762515
1,         0.762515
2,        69.770142
143246,         5.266309
1,         0.762515
141724,         5.304976
142152,         5.259391
142821,         5.256119
1,         0.762515
141468,         5.283421
1,         0.762515
2,         9.340811
2,        69.770142
2,        69.770142
141846,         5.289303
1,         0.762515
141114,         5.295485
1,         0.762515
2,         9.340811
1,         0.762515
141315,         5.295766
1,         0.762515
141761,         5.289322
1,         0.762515
1,         0.762515
2,         9.340811
2,         9.340811
140891,         5.296932
142430,         5.283883
2,        69.770142
1,         0.762515
3,        52.486464
1,         0.762515
141939,         5.291981
140356,         5.317217
1,         0.762515
1,         0.762515
1,         0.762515
141430,         5.295326
2,         9.340811
1,         0.762515
142485,         5.269409
1,         0.762515
1,         0.762515
2,        69.770142
1,         0.762515
140215,         5.323463
1,         0.762515
3,        52.486464
1,         0.762515
2,         9.340811
141161,         5.307123
2,        69.770142
1,         0.762515
141996,         5.286376
1,         0.762515
1,         0.762515
141847,         5.290030
2,         9.340811
1,         0.762515
142432,         5.288929
2,         9.340811
141327,         5.287108
1,         0.762515
141924,         5.270143
2,        69.770142
1,         0.762515
1,         0.762515
140977,         5.308427
141841,         5.272969
1,         0.762515
2,        69.770142
140069,         5.333626
2,        69.770142
1,         0.762515
2,         9.340811
143474,         5.254182
141201,         5.306946
1,         0.762515
142096,         5.280988
141614,         5.302937
142250,         5.274153
1,         0.762515
1,         0.762515
2,         9.340811
1,         0.762515
141354,         5.307918
1,         0.762515
1,         0.762515
2,        69.770142
142375,         5.278368
2,        69.770142
142405,         5.283267
1,         0.762515
1,         0.762515
1,         0.762515
2,         9.340811
1,         0.762515
142647,         5.292387
1,         0.762515
1,         0.762515
2,         9.340811
1,         0.762515
1,         0.762515
3,        52.486464
142235,         5.291039
1,         0.762515
2,         9.340811
1,         0.762515
2,         9.340811
1,         0.762515
141702,         5.298939
143276,         5.276645
2,         9.340811
1,         0.762515
2,         9.340811
140477,         5.307403
142025,         5.272715
1,         0.762515
1,         0.762515
2,         9.340811
141206,         5.280164
2,        69.770142
142762,         5.278612
1,         0.762515
1,         0.762515
3,        52.486464
2,         9.340811
1,         0.762515
1,         0.762515
2,         9.340811
141533,         5.298570
1,         0.762515
1,         0.762515
140589,         5.308917
2,         9.340811
1,         0.762515
142197,         5.277442
142526,         5.283884
1,         0.762515
141520,         5.291913
142497,         5.268320
1,         0.762515
142655,         5.285484
2,         9.340811
1,         0.762515
140894,         5.301965
2,        69.770142
140445,         5.304535
1,         0.762515
141278,         5.281689
2,        69.770142
1,         0.762515
1,         0.762515
141521,         5.277576
1,         0.762515
141024,         5.316311
1,         0.762515
1,         0.762515
142336,         5.270198
1,         0.762515
142686,         5.266047
1,         0.762515
1,         0.762515
141279,         5.289579
1,         0.762515
141862,         5.278153
1,         0.762515
1,         0.762515
1,         0.762515
142891,         5.285553
141040,         5.284615
141900,         5.282212
141944,         5.302585
140876,         5.308647
1,         0.762515
1,         0.762515
142649,         5.262404
1,         0.762515
141679,         5.282767
141361,         5.293442
2,         9.340811
1,         0.762515
1,         0.762515
142478,         5.272760
3,        52.486464
1,         0.762515
142602,         5.276870
1,         0.762515
143073,         5.263762
1,         0.762515
141491,         5.310073
141501,         5.296112
141936,         5.286914
143191,         5.272219
1,         0.762515
141534,         5.303948
141900,         5.292108
141606,         5.292760
141830,         5.289955
1,         0.762515
141606,         5.295948
1,         0.762515
141746,         5.273646
141645,         5.295242
141728,         5.293814
1,         0.762515
2,         9.340811
1,         0.762515
2,        69.770142
1,         0.762515
2,         9.340811
3,        52.486464
2,         9.340811
1,         0.762515
2,        69.770142
141790,         5.303879
140586,         5.310748
2,        69.770142
141925,         5.294078
1,         0.762515
142271,         5.277778
141755,         5.304246
1,         0.762515
143573,         5.248623
2,         9.340811
2,         9.340811
2,        69.770142
142068,         5.260239
1,         0.762515
140959,         5.297131
1,         0.762515
1,         0.762515
1,         0.762515
142568,         5.280992
1,         0.762515
1,         0.762515
142234,         5.274689
1,         0.762515
1,         0.762515
2,         9.340811
2,         9.340811
1,         0.762515
141840,         5.281640
142713,         5.288261
2,        69.770142
141495,         5.313639
141357,         5.269283
2,         9.340811
141188,         5.302430
142622,         5.282226
1,         0.762515
141008,         5.300178
2,        69.770142
141041,         5.294073
1,         0.762515
2,        69.770142
1,         0.762515
1,         0.762515
2,        69.770142
1,         0.762515
1,         0.762515
1,         0.762515
141350,         5.311604
2,         9.340811
142016,         5.281909
2,        69.770142
141656,         5.288590
141747,         5.298696
141872,         5.295808
143353,         5.251953
1,         0.762515
141050,         5.314549
140370,         5.312676
2,         9.340811
142054,         5.266661
1,         0.762515
2,         9.340811
2,        69.770142
141676,         5.284143
141710,         5.286951
1,         0.762515
1,         0.762515
142835,         5.248352
141625,         5.293031
142245,         5.273284
140776,         5.295966
2,        69.770142
1,         0.762515
141110,         5.302302
1,         0.762515
2,         9.340811
142760,         5.295191
140405,         5.324199
142504,         5.270485
1,         0.762515
1,         0.762515
141644,         5.284298
2,         9.340811
142070,         5.268048
2,         9.340811
141785,         5.289225
2,         9.340811
1,         0.762515
142756,         5.276430
1,         0.762515
141692,         5.294830
141733,         5.296814
1,         0.762515
142815,         5.266492
142252,         5.282213
1,         0.762515
1,         0.762515
1,         0.762515
141639,         5.258222
2,         9.340811
1,         0.762515
2,         9.340811
141250,         5.292076
142539,         5.275483
143508,         5.253400
2,         9.340811
141094,         5.302691
140794,         5.305410
1,         0.762515
143273,         5.263989
1,         0.762515
1,         0.762515
1,         0.762515
2,        69.770142
142608,         5.271070
142314,         5.273130
1,         0.762515
1,         0.762515
143112,         5.259235
142493,         5.273356
1,         0.762515
1,         0.762515
141389,         5.293829
1,         0.762515
141845,         5.287145
140993,         5.298437
1,         0.762515
140118,         5.300217
1,         0.762515
142091,         5.268921
141283,         5.295578
2,        69.770142
1,         0.762515
1,         0.762515
2,        69.770142
2,        69.770142
1,         0.762515
141224,         5.294518
1,         0.762515
1,         0.762515
2,        69.770142
142232,         5.284842
142581,         5.270087
1,         0.762515
142173,         5.285777
1,         0.762515
142616,         5.277691
1,         0.762515
1,         0.762515
142150,         5.288086
1,         0.762515
140711,         5.288412
140834,         5.290619
1,         0.762515
1,         0.762515
141740,         5.290051
2,        69.770142
143046,         5.292685
1,         0.762515
1,         0.762515
142208,         5.298991
2,        69.770142
1,         0.762515
1,         0.762515
3,        52.486464
1,         0.762515
1,         0.762515
141152,         5.301445
141788,         5.293800
1,         0.762515
1,         0.762515
1,         0.762515
2,        69.770142
1,         0.762515
2,        69.770142
2,         9.340811
1,         0.762515
141477,         5.278109
1,         0.762515
142106,         5.258316
2,         9.340811
142993,         5.292282
142837,         5.277980
1,         0.762515
1,         0.762515
141357,         5.304337
142811,         5.254142
1,         0.762515
141184,         5.300960
141582,         5.271988
142468,         5.279639
1,         0.762515
2,         9.340811
2,        69.770142
2,        69.770142
141233,         5.306336
142632,         5.276386
1,         0.762515
1,         0.762515
141202,         5.307200
2,        69.770142
141384,         5.302553
2,        69.770142
142553,         5.273870
1,         0.762515
1,         0.762515
142375,         5.279635
142908,         5.286133
2,        69.770142
141761,         5.284447
143226,         5.272138
142073,         5.267118
1,         0.762515
1,         0.762515
1,         0.762515
140945,         5.321579
141009,         5.306940
1,         0.762515
1,         0.762515
1,         0.762515
141382,         5.298131
1,         0.762515
2,         9.340811
2,        69.770142
2,         9.340811
1,         0.762515
1,         0.762515
1,         0.762515
1,         0.762515
141951,         5.277774
142071,         5.283970
140856,         5.318542
141485,         5.292386
141593,         5.293563
1,         0.762515
1,         0.762515
141207,         5.278128
2,        69.770142
142497,         5.275817
142942,         5.265340
141608,         5.296087
1,         0.762515
141564,         5.270683
140882,         5.311222
142168,         5.292552
142757,         5.248603
1,         0.762515
141429,         5.320738
142263,         5.294064
1,         0.762515
2,        69.770142
2,        69.770142
1,         0.762515
142336,         5.271852
142155,         5.287860
142082,         5.283389
1,         0.762515
141571,         5.296614
1,         0.762515
142262,         5.280916
1,         0.762515
141661,         5.283907
1,         0.762515
141901,         5.269341
2,        69.770142
2,         9.340811
3,        52.486464
141701,         5.310040
2,         9.340811
1,         0.762515
1,         0.762515
142202,         5.286898
1,         0.762515
143119,         5.270766
1,         0.762515
1,         0.762515
1,         0.762515
1,         0.762515
1,         0.762515
1,         0.762515
1,         0.762515
142493,         5.276607
142510,         5.297687
141504,         5.284570
141795,         5.284044
1,         0.762515
141583,         5.285477
141644,         5.293888
1,         0.762515
1,         0.762515
140030,         5.319585
2,         9.340811
2,        69.770142
1,         0.762515
1,         0.762515
1,         0.762515
141631,         5.284145
142051,         5.281687
2,         9.340811
141491,         5.288904
2,        69.770142
1,         0.762515
2,        69.770142
141141,         5.306501
1,         0.762515
1,         0.762515
1,         0.762515
1,         0.762515
140880,         5.280105
1,         0.762515
2,         9.340811
141548,         5.282261
2,         9.340811
142566,         5.265196
142256,         5.291552
2,        69.770142
2,         9.340811
1,         0.762515
1,         0.762515
1,         0.762515
142571,         5.284799
1,         0.762515
2,        69.770142
2,         9.340811
141726,         5.278774
1,         0.762515
2,         9.340811
2,        69.770142
142540,         5.255905
141167,         5.303378
1,         0.762515
1,         0.762515
1,         0.762515
1,         0.762515
2,         9.340811
1,         0.762515
2,        69.770142
14,        15.856117
1,         0.762515
140976,         5.291513
2,         9.340811
1,         0.762515
2,        69.770142
141383,         5.303451
141316,         5.295608
2,         9.340811
1,         0.762515
141685,         5.301465
1,         0.762515
1,         0.762515
1,         0.762515
1,         0.762515
1,         0.762515
143081,         5.271521
143406,         5.273068
140626,         5.299864
142976,         5.273110
1,         0.762515
1,         0.762515
1,         0.762515
143109,         5.268229
3,        52.486464
141340,         5.292879
141788,         5.303565
141891,         5.286688
1,         0.762515
2,        69.770142
141642,         5.286971
2,        69.770142
141232,         5.282920
1,         0.762515
1,         0.762515
2,         9.340811
1,         0.762515
141982,         5.274301
141745,         5.263424
1,         0.762515
141563,         5.287669
3,        52.486464
1,         0.762515
2,        69.770142
141975,         5.282455
1,         0.762515
2,         9.340811
3,        52.486464
140639,         5.310068
141859,         5.287522
2,         9.340811
142201,         5.284783
140575,         5.297849
1,         0.762515
142638,         5.276580
140680,         5.316864
1,         0.762515
142162,         5.292939
3,        52.486464
143111,         5.261357
141655,         5.277478
1,         0.762515
143347,         5.259467
1,         0.762515
2,         9.340811
1,         0.762515
1,         0.762515
140774,         5.285679
141719,         5.295801
2,         9.340811
142312,         5.285022
1,         0.762515
2,         9.340811
2,         9.340811
140510,         5.320905
1,         0.762515
1,         0.762515
2,        69.770142
142010,         5.284580
2,         9.340811
142245,         5.274896
141848,         5.284024
1,         0.762515
1,         0.762515
141317,         5.290105
1,         0.762515
1,         0.762515
1,         0.762515
142405,         5.278108
2,         9.340811
141097,         5.298676
2,        69.770142
140962,         5.308928
2,         9.340811
142928,         5.285534
1,         0.762515
141870,         5.294908
1,         0.762515
1,         0.762515
1,         0.762515
141802,         5.296342
141591,         5.280939
1,         0.762515
2,        69.770142
142222,         5.303060
143195,         5.251207
1,         0.762515
3,        52.486464
141680,         5.301242
1,         0.762515
142922,         5.283597
1,         0.762515
141625,         5.290839
1,         0.762515
1,         0.762515
142477,         5.244901
141329,         5.313114
1,         0.762515
142296,         5.275639
141715,         5.279980
1,         0.762515
142841,         5.276996
1,         0.762515
140898,         5.304075
142578,         5.276920
142858,         5.268301
2,         9.340811
142040,         5.276163
1,         0.762515
143923,         5.255345
2,        69.770142
1,         0.762515
1,         0.762515
1,         0.762515
2,        69.770142
2,        69.770142
1,         0.762515
141133,         5.300549
1,         0.762515
1,         0.762515
141766,         5.286209
142296,         5.277714
141776,         5.287878
141533,         5.295197
141783,         5.277871
1,         0.762515
142581,         5.276614
141902,         5.288595
1,         0.762515
142529,         5.270520
2,         9.340811
1,         0.762515
142295,         5.287099
1,         0.762515
142222,         5.273983
2,         9.340811
142114,         5.288185
143161,         5.275162
141099,         5.305984
140188,         5.315420
143257,         5.267654
1,         0.762515
1,         0.762515
141549,         5.298776
1,         0.762515
3,        52.486464
140374,         5.318253
141122,         5.307089
1,         0.762515
2,         9.340811
1,         0.762515
2,         9.340811
141210,         5.294259
141443,         5.314423
1,         0.762515
140768,         5.299159
1,         0.762515
2,         9.340811
1,         0.762515
141982,         5.280126
140788,         5.292224
1,         0.762515
141412,         5.292772
142667,         5.283687
141273,         5.315206
1,         0.762515
1,         0.762515
2,        69.770142
1,         0.762515
141961,         5.261280
2,         9.340811
1,         0.762515
1,         0.762515
140690,         5.298680
142530,         5.297830
141855,         5.281697
141427,         5.297809
2,         9.340811
140913,         5.303860
141837,         5.288599
141522,         5.289919
3,        52.486464
141863,         5.272501
2,         9.340811
2,         9.340811
1,         0.762515
1,         0.762515
1,         0.762515
1,         0.762515
141738,         5.290489
141102,         5.289813
142753,         5.278694
1,         0.762515
141445,         5.274246
141411,         5.304769
141127,         5.289782
1,         0.762515
1,         0.762515
142464,         5.267717
2,        69.770142
2,        69.770142
2,         9.340811
2,        69.770142
2,        69.770142
141356,         5.292370
142261,         5.276546
141147,         5.315214
1,         0.762515
141907,         5.282138
141589,         5.282668
2,         9.340811
1,         0.762515
1,         0.762515
140355,         5.319176
1,         0.762515
2,        69.770142
1,         0.762515
2,        69.770142
2,         9.340811
141873,         5.298392
2,         9.340811
1,         0.762515
141104,         5.312182
1,         0.762515
1,         0.762515
1,         0.762515
141756,         5.270569
1,         0.762515
142304,         5.264048
1,         0.762515
2,        69.770142
2,        69.770142
142109,         5.279640
2,        69.770142
142335,         5.278925
1,         0.762515
1,         0.762515
2,         9.340811
141393,         5.289759
142483,         5.286565
141978,         5.280836
141111,         5.286023
1,         0.762515
141229,         5.291882
2,         9.340811
1,         0.762515
141884,         5.296429
141999,         5.280294
1,         0.762515
1,         0.762515
142104,         5.286193
141448,         5.297678
2,        69.770142
1,         0.762515
2,        69.770142
142333,         5.297441
141524,         5.298689
1,         0.762515
1,         0.762515
142001,         5.278482
142752,         5.279523
1,         0.762515
1,         0.762515
1,         0.762515
141053,         5.300703
2,         9.340811
3,        52.486464
1,         0.762515
141608,         5.299166
140441,         5.283727
1,         0.762515
1,         0.762515
141366,         5.288871
142229,         5.278238
1,         0.762515
1,         0.762515
2,         9.340811
1,         0.762515
2,        69.770142
1,         0.762515
1,         0.762515
2,         9.340811
2,         9.340811
1,         0.762515
141200,         5.286766
