# Supplementary material for: Consume, Modify, Share (CMS): The Interplay between Individual Decisions and Structural Network Properties in the Diffusion of Information
Source: PLoS One. 2016 Oct 31;11(10):e0164651. doi: 10.1371/journal.pone.0164651 (PMC5087943; doi:10.1371/journal.pone.0164651)
Supplement: S8 Dataset — (TXT) [file pone.0164651.s008.txt]

DBLP weak ties
Superspread threshold: 30 nodes
number of consumers, average degree of the consumer nodes

NM
1,         0.300986
1,         0.300986
45481,         3.355665
1,         0.300986
1,         0.300986
1,         0.300986
46190,         3.353927
1,         0.300986
1,         0.300986
2,         3.687081
2,        27.540237
1,         0.300986
1,         0.300986
1,         0.300986
1,         0.300986
1,         0.300986
2,         3.687081
45218,         3.391989
46302,         3.348627
1,         0.300986
1,         0.300986
1,         0.300986
1,         0.300986
46566,         3.345509
2,        27.540237
1,         0.300986
1,         0.300986
47630,         3.314441
2,        27.540237
2,        27.540237
1,         0.300986
1,         0.300986
1,         0.300986
1,         0.300986
1,         0.300986
1,         0.300986
1,         0.300986
46728,         3.339490
1,         0.300986
1,         0.300986
2,        27.540237
1,         0.300986
1,         0.300986
1,         0.300986
1,         0.300986
47770,         3.321418
1,         0.300986
1,         0.300986
1,         0.300986
1,         0.300986
1,         0.300986
47189,         3.319961
1,         0.300986
45911,         3.358662
1,         0.300986
1,         0.300986
1,         0.300986
1,         0.300986
1,         0.300986
1,         0.300986
1,         0.300986
1,         0.300986
1,         0.300986
1,         0.300986
1,         0.300986
1,         0.300986
1,         0.300986
1,         0.300986
1,         0.300986
1,         0.300986
46818,         3.332904
1,         0.300986
1,         0.300986
1,         0.300986
1,         0.300986
1,         0.300986
1,         0.300986
1,         0.300986
1,         0.300986
45343,         3.355405
1,         0.300986
45559,         3.392201
1,         0.300986
2,         3.687081
1,         0.300986
1,         0.300986
1,         0.300986
1,         0.300986
1,         0.300986
1,         0.300986
45962,         3.352357
1,         0.300986
44740,         3.349180
1,         0.300986
45816,         3.337181
1,         0.300986
1,         0.300986
1,         0.300986
2,        27.540237
1,         0.300986
1,         0.300986
1,         0.300986
1,         0.300986
1,         0.300986
1,         0.300986
1,         0.300986
1,         0.300986
1,         0.300986
2,        27.540237
1,         0.300986
1,         0.300986
1,         0.300986
1,         0.300986
1,         0.300986
1,         0.300986
1,         0.300986
44080,         3.380333
45985,         3.367128
45740,         3.364794
1,         0.300986
1,         0.300986
1,         0.300986
1,         0.300986
46223,         3.336152
1,         0.300986
45560,         3.343413
1,         0.300986
44893,         3.397756
1,         0.300986
1,         0.300986
46229,         3.332516
1,         0.300986
1,         0.300986
1,         0.300986
1,         0.300986
1,         0.300986
2,         3.687081
46631,         3.324306
1,         0.300986
1,         0.300986
1,         0.300986
1,         0.300986
1,         0.300986
1,         0.300986
2,        27.540237
1,         0.300986
1,         0.300986
1,         0.300986
1,         0.300986
1,         0.300986
2,         3.687081
1,         0.300986
1,         0.300986
2,        27.540237
2,         3.687081
1,         0.300986
45665,         3.330181
1,         0.300986
1,         0.300986
46262,         3.345067
1,         0.300986
1,         0.300986
1,         0.300986
1,         0.300986
1,         0.300986
1,         0.300986
2,        27.540237
46729,         3.336670
1,         0.300986
1,         0.300986
1,         0.300986
1,         0.300986
1,         0.300986
46646,         3.327745
1,         0.300986
46289,         3.340670
1,         0.300986
1,         0.300986
2,         3.687081
1,         0.300986
45394,         3.383239
1,         0.300986
7,        10.341026
1,         0.300986
46243,         3.332710
1,         0.300986
1,         0.300986
1,         0.300986
1,         0.300986
1,         0.300986
1,         0.300986
1,         0.300986
1,         0.300986
1,         0.300986
1,         0.300986
1,         0.300986
1,         0.300986
2,        27.540237
2,        27.540237
1,         0.300986
1,         0.300986
1,         0.300986
46673,         3.354850
1,         0.300986
1,         0.300986
1,         0.300986
1,         0.300986
1,         0.300986
45434,         3.391656
1,         0.300986
2,        27.540237
44756,         3.384982
1,         0.300986
2,        27.540237
2,         3.687081
1,         0.300986
45584,         3.373086
1,         0.300986
1,         0.300986
1,         0.300986
1,         0.300986
1,         0.300986
45312,         3.351872
45339,         3.342312
45065,         3.360910
1,         0.300986
2,         3.687081
1,         0.300986
1,         0.300986
46864,         3.332913
1,         0.300986
1,         0.300986
46054,         3.357534
1,         0.300986
1,         0.300986
1,         0.300986
1,         0.300986
1,         0.300986
1,         0.300986
1,         0.300986
1,         0.300986
2,        27.540237
2,        27.540237
1,         0.300986
1,         0.300986
2,         3.687081
46162,         3.331522
1,         0.300986
1,         0.300986
47978,         3.322545
1,         0.300986
1,         0.300986
45263,         3.345429
1,         0.300986
1,         0.300986
46410,         3.332052
1,         0.300986
1,         0.300986
2,         3.687081
1,         0.300986
1,         0.300986
1,         0.300986
1,         0.300986
2,         3.687081
1,         0.300986
1,         0.300986
1,         0.300986
1,         0.300986
1,         0.300986
1,         0.300986
1,         0.300986
1,         0.300986
1,         0.300986
1,         0.300986
45900,         3.332100
1,         0.300986
1,         0.300986
1,         0.300986
1,         0.300986
47971,         3.312673
45161,         3.359000
1,         0.300986
1,         0.300986
1,         0.300986
1,         0.300986
1,         0.300986
1,         0.300986
1,         0.300986
1,         0.300986
1,         0.300986
44986,         3.369769
1,         0.300986
1,         0.300986
1,         0.300986
1,         0.300986
45691,         3.372979
1,         0.300986
46975,         3.327679
2,         3.687081
1,         0.300986
1,         0.300986
45338,         3.393597
46446,         3.333526
1,         0.300986
1,         0.300986
1,         0.300986
1,         0.300986
1,         0.300986
1,         0.300986
2,        27.540237
1,         0.300986
1,         0.300986
1,         0.300986
46343,         3.365084
1,         0.300986
1,         0.300986
1,         0.300986
46161,         3.333021
2,        27.540237
1,         0.300986
1,         0.300986
47012,         3.333133
1,         0.300986
1,         0.300986
2,        27.540237
2,        27.540237
2,        27.540237
45078,         3.370901
1,         0.300986
1,         0.300986
2,        27.540237
1,         0.300986
1,         0.300986
1,         0.300986
44886,         3.390371
1,         0.300986
47194,         3.329903
45887,         3.359132
1,         0.300986
1,         0.300986
46633,         3.349504
1,         0.300986
1,         0.300986
1,         0.300986
1,         0.300986
1,         0.300986
1,         0.300986
1,         0.300986
1,         0.300986
1,         0.300986
45950,         3.367327
1,         0.300986
1,         0.300986
1,         0.300986
1,         0.300986
1,         0.300986
46710,         3.339280
1,         0.300986
2,         3.687081
1,         0.300986
1,         0.300986
45267,         3.376328
1,         0.300986
1,         0.300986
2,        27.540237
1,         0.300986
1,         0.300986
1,         0.300986
1,         0.300986
1,         0.300986
1,         0.300986
1,         0.300986
2,         3.687081
1,         0.300986
46272,         3.345561
1,         0.300986
2,        27.540237
1,         0.300986
1,         0.300986
1,         0.300986
1,         0.300986
1,         0.300986
44965,         3.370349
1,         0.300986
1,         0.300986
1,         0.300986
45390,         3.354986
1,         0.300986
4,         3.912821
1,         0.300986
2,         3.687081
45231,         3.362266
1,         0.300986
1,         0.300986
1,         0.300986
1,         0.300986
47660,         3.325942
45752,         3.375414
1,         0.300986
1,         0.300986
45150,         3.360466
1,         0.300986
1,         0.300986
1,         0.300986
1,         0.300986
1,         0.300986
1,         0.300986
1,         0.300986
1,         0.300986
2,         3.687081
1,         0.300986
1,         0.300986
1,         0.300986
1,         0.300986
2,        27.540237
1,         0.300986
1,         0.300986
1,         0.300986
46206,         3.343819
1,         0.300986
1,         0.300986
1,         0.300986
1,         0.300986
1,         0.300986
46384,         3.344862
1,         0.300986
1,         0.300986
2,        27.540237
1,         0.300986
2,         3.687081
1,         0.300986
1,         0.300986
46278,         3.352647
1,         0.300986
1,         0.300986
1,         0.300986
45122,         3.368320
1,         0.300986
1,         0.300986
1,         0.300986
1,         0.300986
1,         0.300986
1,         0.300986
3,        20.717883
1,         0.300986
1,         0.300986
1,         0.300986
1,         0.300986
1,         0.300986
2,         3.687081
1,         0.300986
2,         3.687081
1,         0.300986
1,         0.300986
1,         0.300986
1,         0.300986
1,         0.300986
2,         3.687081
1,         0.300986
45133,         3.386596
2,        27.540237
2,         3.687081
1,         0.300986
1,         0.300986
1,         0.300986
1,         0.300986
45951,         3.342377
45622,         3.365099
1,         0.300986
45583,         3.332270
45419,         3.332022
1,         0.300986
1,         0.300986
1,         0.300986
46698,         3.321560
1,         0.300986
1,         0.300986
1,         0.300986
1,         0.300986
1,         0.300986
45077,         3.393395
1,         0.300986
46221,         3.352659
1,         0.300986
1,         0.300986
1,         0.300986
2,         3.687081
1,         0.300986
1,         0.300986
1,         0.300986
1,         0.300986
2,        27.540237
1,         0.300986
1,         0.300986
1,         0.300986
1,         0.300986
46034,         3.368015
1,         0.300986
1,         0.300986
1,         0.300986
1,         0.300986
1,         0.300986
2,        27.540237
1,         0.300986
46465,         3.362204
1,         0.300986
45008,         3.397345
1,         0.300986
1,         0.300986
46210,         3.365462
1,         0.300986
1,         0.300986
1,         0.300986
46561,         3.351495
1,         0.300986
1,         0.300986
1,         0.300986
1,         0.300986
1,         0.300986
1,         0.300986
46013,         3.324572
1,         0.300986
1,         0.300986
47030,         3.318204
1,         0.300986
1,         0.300986
1,         0.300986
1,         0.300986
1,         0.300986
1,         0.300986
1,         0.300986
1,         0.300986
1,         0.300986
1,         0.300986
1,         0.300986
2,        27.540237
1,         0.300986
2,         3.687081
1,         0.300986
14,         2.644379
1,         0.300986
1,         0.300986
1,         0.300986
2,        27.540237
1,         0.300986
2,        27.540237
45989,         3.372061
1,         0.300986
1,         0.300986
44156,         3.377896
2,         3.687081
1,         0.300986
1,         0.300986
1,         0.300986
46404,         3.338412
1,         0.300986
1,         0.300986
1,         0.300986
2,        27.540237
1,         0.300986
1,         0.300986
2,        27.540237
1,         0.300986
1,         0.300986
6,         4.740533
1,         0.300986
1,         0.300986
1,         0.300986
3,        20.717883
1,         0.300986
1,         0.300986
46467,         3.352961
1,         0.300986
1,         0.300986
46942,         3.336175
1,         0.300986
1,         0.300986
2,        27.540237
1,         0.300986
46528,         3.325158
2,         3.687081
2,         3.687081
1,         0.300986
46420,         3.324134
2,         3.687081
1,         0.300986
1,         0.300986
1,         0.300986
1,         0.300986
1,         0.300986
2,        27.540237
1,         0.300986
2,         3.687081
2,         3.687081
1,         0.300986
1,         0.300986
2,         3.687081
1,         0.300986
45458,         3.366416
1,         0.300986
1,         0.300986
2,         3.687081
1,         0.300986
20,         4.371825
1,         0.300986
1,         0.300986
1,         0.300986
2,         3.687081
1,         0.300986
1,         0.300986
1,         0.300986
1,         0.300986
46825,         3.329026
1,         0.300986
45861,         3.329840
1,         0.300986
1,         0.300986
1,         0.300986
45775,         3.356927
1,         0.300986
2,        27.540237
1,         0.300986
1,         0.300986
1,         0.300986
2,        27.540237
1,         0.300986
46721,         3.309062
1,         0.300986
1,         0.300986
1,         0.300986
1,         0.300986
1,         0.300986
1,         0.300986
1,         0.300986
44192,         3.386486
46077,         3.319476
1,         0.300986
1,         0.300986
1,         0.300986
1,         0.300986
1,         0.300986
45095,         3.357977
1,         0.300986
1,         0.300986
1,         0.300986
2,         3.687081
47022,         3.323975
1,         0.300986
1,         0.300986
1,         0.300986
1,         0.300986
1,         0.300986
1,         0.300986
1,         0.300986
1,         0.300986
1,         0.300986
46546,         3.336059
1,         0.300986
1,         0.300986
1,         0.300986
1,         0.300986
2,         3.687081
45344,         3.342235
1,         0.300986
1,         0.300986
1,         0.300986
1,         0.300986
1,         0.300986
45531,         3.357777
1,         0.300986
1,         0.300986
1,         0.300986
2,        27.540237
45592,         3.359745
1,         0.300986
1,         0.300986
1,         0.300986
1,         0.300986
1,         0.300986
1,         0.300986
1,         0.300986
45877,         3.348480
2,         3.687081
45527,         3.348888
1,         0.300986
1,         0.300986
1,         0.300986
1,         0.300986
1,         0.300986
1,         0.300986
1,         0.300986
1,         0.300986
1,         0.300986
46818,         3.341118
1,         0.300986
1,         0.300986
46060,         3.344731
1,         0.300986
1,         0.300986
2,        27.540237
1,         0.300986
1,         0.300986
46636,         3.324916
1,         0.300986
1,         0.300986
1,         0.300986
1,         0.300986
1,         0.300986
1,         0.300986
1,         0.300986
1,         0.300986
1,         0.300986
1,         0.300986
1,         0.300986
1,         0.300986
1,         0.300986
2,        27.540237
47556,         3.324410
1,         0.300986
1,         0.300986
1,         0.300986
1,         0.300986
46203,         3.369696
1,         0.300986
1,         0.300986
1,         0.300986
1,         0.300986
1,         0.300986
1,         0.300986
1,         0.300986
1,         0.300986
1,         0.300986
1,         0.300986
1,         0.300986
1,         0.300986
1,         0.300986
1,         0.300986
1,         0.300986
1,         0.300986
2,         3.687081
1,         0.300986
2,        27.540237
1,         0.300986
1,         0.300986
1,         0.300986
1,         0.300986
1,         0.300986
44877,         3.394194
1,         0.300986
1,         0.300986
1,         0.300986
1,         0.300986
1,         0.300986
1,         0.300986
47750,         3.311523
1,         0.300986
1,         0.300986
46091,         3.357337
1,         0.300986
46212,         3.334471
45483,         3.350805
2,        27.540237
1,         0.300986
1,         0.300986
1,         0.300986
1,         0.300986
1,         0.300986
1,         0.300986
1,         0.300986
1,         0.300986
1,         0.300986
46164,         3.370121
1,         0.300986
45622,         3.386091
8,         6.264275
5,        12.972505
2,        27.540237
1,         0.300986
1,         0.300986
1,         0.300986
1,         0.300986
1,         0.300986
46639,         3.329543
1,         0.300986
1,         0.300986
1,         0.300986
1,         0.300986
2,         3.687081
1,         0.300986
46012,         3.375598
1,         0.300986
1,         0.300986
1,         0.300986
14,         4.557791
44153,         3.399421
1,         0.300986
1,         0.300986
1,         0.300986
1,         0.300986
1,         0.300986
1,         0.300986
1,         0.300986
2,         3.687081
45100,         3.373641
1,         0.300986
1,         0.300986
45965,         3.345078
1,         0.300986
1,         0.300986
1,         0.300986
1,         0.300986
3,        20.717883
1,         0.300986
1,         0.300986
1,         0.300986
46099,         3.338895
1,         0.300986
1,         0.300986
1,         0.300986
1,         0.300986
1,         0.300986
1,         0.300986
45815,         3.368883
1,         0.300986
1,         0.300986
1,         0.300986
2,        27.540237
1,         0.300986
1,         0.300986
1,         0.300986
45113,         3.365478
1,         0.300986
1,         0.300986
1,         0.300986
45602,         3.336932
45187,         3.373343
1,         0.300986
2,        27.540237
1,         0.300986
46495,         3.325383
1,         0.300986
1,         0.300986
2,         3.687081
1,         0.300986
1,         0.300986
47736,         3.327707
2,        27.540237
1,         0.300986
1,         0.300986
1,         0.300986
1,         0.300986
1,         0.300986
1,         0.300986
1,         0.300986
1,         0.300986
1,         0.300986
45688,         3.362971
2,         3.687081
1,         0.300986
1,         0.300986
1,         0.300986
45718,         3.353270
1,         0.300986
1,         0.300986
1,         0.300986
2,        27.540237
1,         0.300986
1,         0.300986
2,        27.540237
2,        27.540237
46262,         3.358918
1,         0.300986
46900,         3.347252
1,         0.300986
1,         0.300986
45072,         3.349215
1,         0.300986
1,         0.300986
1,         0.300986
1,         0.300986
1,         0.300986
45137,         3.352662
1,         0.300986
1,         0.300986
1,         0.300986
1,         0.300986
1,         0.300986
1,         0.300986
1,         0.300986
1,         0.300986
1,         0.300986
1,         0.300986
1,         0.300986
1,         0.300986
1,         0.300986
1,         0.300986
1,         0.300986
46063,         3.367617
1,         0.300986
1,         0.300986
1,         0.300986
1,         0.300986
1,         0.300986
1,         0.300986
1,         0.300986
1,         0.300986
1,         0.300986
1,         0.300986
1,         0.300986
1,         0.300986
1,         0.300986
46080,         3.366365
2,        27.540237
1,         0.300986
1,         0.300986
1,         0.300986
1,         0.300986
1,         0.300986
1,         0.300986
1,         0.300986
45356,         3.389585
46978,         3.335620
1,         0.300986
1,         0.300986
1,         0.300986
46021,         3.361359
1,         0.300986
46421,         3.342109
1,         0.300986
2,        27.540237
2,         3.687081
1,         0.300986
1,         0.300986
1,         0.300986
1,         0.300986
44763,         3.366942
1,         0.300986
1,         0.300986
1,         0.300986
1,         0.300986
46964,         3.331516
3,        20.717883
1,         0.300986
1,         0.300986
1,         0.300986
1,         0.300986
2,         3.687081
1,         0.300986
1,         0.300986
1,         0.300986
1,         0.300986
2,        27.540237
46384,         3.339243
1,         0.300986
46795,         3.335030
2,        27.540237
1,         0.300986
1,         0.300986
9,         5.401030
2,        27.540237
1,         0.300986
1,         0.300986
46654,         3.333983
46075,         3.343873
1,         0.300986
1,         0.300986
45849,         3.375242
1,         0.300986
45259,         3.400791
1,         0.300986
1,         0.300986
1,         0.300986
1,         0.300986
2,        27.540237
45203,         3.385181
1,         0.300986
2,        27.540237
46226,         3.347344
1,         0.300986
2,         3.687081
1,         0.300986
1,         0.300986
2,        27.540237
1,         0.300986
1,         0.300986
1,         0.300986
1,         0.300986
1,         0.300986
47224,         3.328317
1,         0.300986
46272,         3.359415
45773,         3.361127
1,         0.300986
48022,         3.321761
1,         0.300986
1,         0.300986
1,         0.300986
1,         0.300986
1,         0.300986
1,         0.300986
1,         0.300986
1,         0.300986
1,         0.300986
1,         0.300986
1,         0.300986
1,         0.300986
1,         0.300986
1,         0.300986
1,         0.300986
2,         3.687081
1,         0.300986
1,         0.300986
45686,         3.363447
1,         0.300986
1,         0.300986
1,         0.300986
48222,         3.305942
1,         0.300986
2,        27.540237
2,        27.540237
1,         0.300986
1,         0.300986
1,         0.300986
1,         0.300986
1,         0.300986
1,         0.300986
46341,         3.356537
1,         0.300986
1,         0.300986
1,         0.300986
2,        27.540237
1,         0.300986
1,         0.300986
1,         0.300986
1,         0.300986
2,         3.687081
45552,         3.379751
1,         0.300986
1,         0.300986
45573,         3.382239
1,         0.300986
1,         0.300986
1,         0.300986
1,         0.300986
1,         0.300986
1,         0.300986
1,         0.300986
1,         0.300986
1,         0.300986
1,         0.300986
46537,         3.337799
46629,         3.336287
1,         0.300986
1,         0.300986
45786,         3.353651
1,         0.300986
1,         0.300986
2,        27.540237
1,         0.300986
46199,         3.360898
2,        27.540237
1,         0.300986
1,         0.300986
1,         0.300986
1,         0.300986
1,         0.300986
1,         0.300986
1,         0.300986
1,         0.300986
1,         0.300986
1,         0.300986
1,         0.300986
1,         0.300986
1,         0.300986
46119,         3.342082
1,         0.300986
1,         0.300986
1,         0.300986
1,         0.300986
1,         0.300986
1,         0.300986
1,         0.300986
1,         0.300986
1,         0.300986
46127,         3.394680
1,         0.300986
1,         0.300986
3,        20.717883
1,         0.300986
45616,         3.346475
1,         0.300986
46977,         3.319195
1,         0.300986
1,         0.300986
1,         0.300986
1,         0.300986
45399,         3.393004
1,         0.300986
1,         0.300986
2,         3.687081
46424,         3.342292
1,         0.300986
1,         0.300986
1,         0.300986
45422,         3.354725
2,         3.687081
21,         4.600789
1,         0.300986
2,        27.540237
1,         0.300986
1,         0.300986
1,         0.300986
1,         0.300986
1,         0.300986
1,         0.300986
1,         0.300986
1,         0.300986
1,         0.300986
1,         0.300986
45744,         3.375296
1,         0.300986
46648,         3.359085
1,         0.300986
1,         0.300986
1,         0.300986
1,         0.300986
1,         0.300986
1,         0.300986
1,         0.300986
1,         0.300986
1,         0.300986
1,         0.300986
1,         0.300986
46224,         3.335980
1,         0.300986
1,         0.300986
45557,         3.349905
1,         0.300986
1,         0.300986
1,         0.300986
2,        27.540237
1,         0.300986
45247,         3.385482
1,         0.300986
1,         0.300986
46479,         3.339183
1,         0.300986
1,         0.300986
46892,         3.334462
1,         0.300986
1,         0.300986
1,         0.300986
45989,         3.339020
1,         0.300986
1,         0.300986
1,         0.300986
1,         0.300986
1,         0.300986
2,         3.687081
1,         0.300986
1,         0.300986
1,         0.300986
2,         3.687081
46232,         3.331335
1,         0.300986
1,         0.300986
45569,         3.376494
45890,         3.374665
45978,         3.322294
1,         0.300986
1,         0.300986
2,         3.687081
1,         0.300986
1,         0.300986
1,         0.300986
1,         0.300986
1,         0.300986
47074,         3.349151
47154,         3.318480
45841,         3.352048
46086,         3.337873
1,         0.300986
46468,         3.348672
1,         0.300986
1,         0.300986
1,         0.300986
44194,         3.379551
1,         0.300986
46241,         3.376816
2,         3.687081
1,         0.300986
1,         0.300986
1,         0.300986
1,         0.300986
1,         0.300986
1,         0.300986
1,         0.300986
1,         0.300986
1,         0.300986
1,         0.300986
1,         0.300986
1,         0.300986
2,         3.687081
1,         0.300986
46409,         3.345355
1,         0.300986
1,         0.300986
1,         0.300986
1,         0.300986
1,         0.300986
1,         0.300986
45711,         3.364185
1,         0.300986
46411,         3.348595
1,         0.300986
1,         0.300986
46657,         3.334985
1,         0.300986
1,         0.300986
1,         0.300986
1,         0.300986
1,         0.300986
1,         0.300986
45498,         3.354243
1,         0.300986
1,         0.300986
1,         0.300986
2,         3.687081
1,         0.300986
44504,         3.375740
1,         0.300986
2,        27.540237
1,         0.300986
1,         0.300986
1,         0.300986
1,         0.300986
1,         0.300986
1,         0.300986
1,         0.300986
1,         0.300986
46920,         3.352942
1,         0.300986
1,         0.300986
2,         3.687081
1,         0.300986
1,         0.300986
1,         0.300986
1,         0.300986
1,         0.300986
1,         0.300986
46186,         3.352698
1,         0.300986
1,         0.300986
45526,         3.336639
1,         0.300986
1,         0.300986
1,         0.300986
1,         0.300986
1,         0.300986
1,         0.300986
45122,         3.392593
1,         0.300986
1,         0.300986
1,         0.300986
44609,         3.368497
2,        27.540237
46310,         3.336884
1,         0.300986
1,         0.300986
2,         3.687081
1,         0.300986
2,         3.687081
1,         0.300986
1,         0.300986
1,         0.300986
1,         0.300986
1,         0.300986
45464,         3.369140
1,         0.300986
1,         0.300986
46534,         3.348168
1,         0.300986
1,         0.300986
1,         0.300986
45040,         3.349701
1,         0.300986
1,         0.300986
1,         0.300986
1,         0.300986
1,         0.300986
1,         0.300986
44886,         3.372146
1,         0.300986
1,         0.300986
46662,         3.326573
1,         0.300986
1,         0.300986
1,         0.300986
45990,         3.359084
2,        27.540237
1,         0.300986
1,         0.300986
1,         0.300986
1,         0.300986
46607,         3.352405
1,         0.300986
1,         0.300986
1,         0.300986
1,         0.300986
45830,         3.357022
45061,         3.387025
1,         0.300986
2,         3.687081
1,         0.300986
46604,         3.327754
1,         0.300986
2,         3.687081
1,         0.300986
1,         0.300986
1,         0.300986
1,         0.300986
2,        27.540237
1,         0.300986
1,         0.300986
2,         3.687081
1,         0.300986
1,         0.300986
1,         0.300986
1,         0.300986
1,         0.300986
1,         0.300986
1,         0.300986
45441,         3.342237
1,         0.300986
46713,         3.320490
1,         0.300986
47213,         3.321942
45747,         3.355777
1,         0.300986
1,         0.300986
1,         0.300986
1,         0.300986
45465,         3.333546
1,         0.300986
47745,         3.313734
1,         0.300986
1,         0.300986
46062,         3.354823
1,         0.300986
1,         0.300986
1,         0.300986
1,         0.300986
1,         0.300986
1,         0.300986
1,         0.300986
2,         3.687081
1,         0.300986
1,         0.300986
1,         0.300986
2,        27.540237
1,         0.300986
1,         0.300986
1,         0.300986
2,         3.687081
1,         0.300986
1,         0.300986
46584,         3.324158
2,        27.540237
1,         0.300986
1,         0.300986
2,         3.687081
1,         0.300986
46194,         3.356562
1,         0.300986
2,        27.540237
1,         0.300986
1,         0.300986
1,         0.300986
1,         0.300986
1,         0.300986
46274,         3.364734
1,         0.300986
1,         0.300986
1,         0.300986
46757,         3.333284
1,         0.300986
1,         0.300986
1,         0.300986
1,         0.300986
2,        27.540237
1,         0.300986
1,         0.300986
1,         0.300986
1,         0.300986
1,         0.300986
1,         0.300986
1,         0.300986
1,         0.300986
46814,         3.340358
1,         0.300986
1,         0.300986
45707,         3.360520
1,         0.300986
1,         0.300986
1,         0.300986
1,         0.300986
1,         0.300986
1,         0.300986
47026,         3.347363
1,         0.300986
1,         0.300986
1,         0.300986
46309,         3.335091
47038,         3.333932
46953,         3.328482
1,         0.300986
1,         0.300986
1,         0.300986
1,         0.300986
47064,         3.341528
2,         3.687081
1,         0.300986
1,         0.300986
1,         0.300986
1,         0.300986
1,         0.300986
2,         3.687081
1,         0.300986
1,         0.300986
1,         0.300986
1,         0.300986
45997,         3.335353
46445,         3.345537
1,         0.300986
1,         0.300986
2,         3.687081
1,         0.300986
1,         0.300986
2,         3.687081
1,         0.300986
1,         0.300986
1,         0.300986
1,         0.300986
1,         0.300986
2,         3.687081
1,         0.300986
1,         0.300986
1,         0.300986
2,         3.687081
44776,         3.385015
1,         0.300986
1,         0.300986
1,         0.300986
2,         3.687081
1,         0.300986
1,         0.300986
1,         0.300986
1,         0.300986
1,         0.300986
1,         0.300986
1,         0.300986
1,         0.300986
1,         0.300986
1,         0.300986
1,         0.300986
1,         0.300986
1,         0.300986
2,         3.687081
1,         0.300986
1,         0.300986
1,         0.300986
1,         0.300986
1,         0.300986
2,        27.540237
1,         0.300986
1,         0.300986
1,         0.300986
1,         0.300986
1,         0.300986
2,         3.687081
1,         0.300986
1,         0.300986
1,         0.300986
1,         0.300986
1,         0.300986
1,         0.300986
1,         0.300986
1,         0.300986
1,         0.300986
1,         0.300986
1,         0.300986
1,         0.300986
1,         0.300986
1,         0.300986
46018,         3.360984
1,         0.300986
1,         0.300986
1,         0.300986
1,         0.300986
1,         0.300986
1,         0.300986
1,         0.300986
1,         0.300986
46772,         3.342821
1,         0.300986
2,         3.687081
46374,         3.359846
1,         0.300986
1,         0.300986
1,         0.300986
1,         0.300986
1,         0.300986
1,         0.300986
1,         0.300986
1,         0.300986
1,         0.300986
1,         0.300986
1,         0.300986
1,         0.300986
1,         0.300986
1,         0.300986
2,         3.687081
1,         0.300986
1,         0.300986
1,         0.300986
1,         0.300986
1,         0.300986
1,         0.300986
1,         0.300986
45973,         3.358691
1,         0.300986
3,        20.717883
1,         0.300986
46492,         3.352030
1,         0.300986
47153,         3.315978
1,         0.300986
1,         0.300986
46479,         3.348553
44629,         3.367084
1,         0.300986
46510,         3.319145
1,         0.300986
1,         0.300986
1,         0.300986
1,         0.300986
46159,         3.351933
1,         0.300986
1,         0.300986
1,         0.300986
45700,         3.363883
1,         0.300986
1,         0.300986
1,         0.300986
45506,         3.357927
2,        27.540237
2,        27.540237
1,         0.300986
1,         0.300986
1,         0.300986
45041,         3.379253
2,         3.687081
46302,         3.339252
1,         0.300986
1,         0.300986
1,         0.300986
1,         0.300986
46378,         3.357448
1,         0.300986
1,         0.300986
1,         0.300986
1,         0.300986
2,        27.540237
1,         0.300986
1,         0.300986
2,        27.540237
45281,         3.344904
45720,         3.345338
1,         0.300986
1,         0.300986
1,         0.300986
1,         0.300986
44925,         3.394421
2,        27.540237
1,         0.300986
1,         0.300986
1,         0.300986
1,         0.300986
1,         0.300986
1,         0.300986
2,        27.540237
45691,         3.363232
1,         0.300986
1,         0.300986
1,         0.300986
1,         0.300986
47605,         3.318027
1,         0.300986
1,         0.300986
46227,         3.354148
1,         0.300986
1,         0.300986
1,         0.300986
1,         0.300986
1,         0.300986
46168,         3.353424
1,         0.300986
1,         0.300986
1,         0.300986
1,         0.300986
2,         3.687081
46018,         3.346226
2,         3.687081
2,         3.687081
1,         0.300986
1,         0.300986
46651,         3.357682
1,         0.300986
46599,         3.350646
1,         0.300986
1,         0.300986
1,         0.300986
46041,         3.366189
1,         0.300986
1,         0.300986
1,         0.300986
1,         0.300986
1,         0.300986
1,         0.300986
2,        27.540237
1,         0.300986
1,         0.300986
1,         0.300986
45770,         3.359407
46421,         3.366718
1,         0.300986
1,         0.300986
1,         0.300986
1,         0.300986
45910,         3.330685
1,         0.300986
47094,         3.325662
1,         0.300986
2,        27.540237
1,         0.300986
45280,         3.376026
1,         0.300986
1,         0.300986
1,         0.300986
1,         0.300986
1,         0.300986
1,         0.300986
46334,         3.323060
1,         0.300986
1,         0.300986
47052,         3.318713
1,         0.300986
1,         0.300986
1,         0.300986
1,         0.300986
1,         0.300986
46469,         3.342751
1,         0.300986
1,         0.300986
45121,         3.383312
1,         0.300986
1,         0.300986
2,         3.687081
1,         0.300986
1,         0.300986
1,         0.300986
1,         0.300986
1,         0.300986
2,         3.687081
1,         0.300986
1,         0.300986
1,         0.300986
1,         0.300986
1,         0.300986
2,        27.540237
1,         0.300986
1,         0.300986
1,         0.300986
1,         0.300986
1,         0.300986
1,         0.300986
1,         0.300986
1,         0.300986
1,         0.300986
46024,         3.374571
45833,         3.369324
1,         0.300986
1,         0.300986
2,         3.687081
1,         0.300986
2,         3.687081
46736,         3.351281
2,        27.540237
45594,         3.358718
1,         0.300986
1,         0.300986
44639,         3.400862
1,         0.300986
2,         3.687081
1,         0.300986
1,         0.300986
1,         0.300986
1,         0.300986
1,         0.300986
1,         0.300986
1,         0.300986
1,         0.300986
45738,         3.351273
1,         0.300986
1,         0.300986
1,         0.300986
1,         0.300986
46591,         3.322960
1,         0.300986
1,         0.300986
1,         0.300986
1,         0.300986
1,         0.300986
48034,         3.305286
1,         0.300986
1,         0.300986
15,         3.361013
46640,         3.317805
1,         0.300986
45770,         3.348672
1,         0.300986
1,         0.300986
1,         0.300986
1,         0.300986
45285,         3.352438
1,         0.300986
2,         3.687081
1,         0.300986
1,         0.300986
2,         3.687081
1,         0.300986
1,         0.300986
45552,         3.354910
46920,         3.325638
45543,         3.371729
1,         0.300986
2,        27.540237
1,         0.300986
1,         0.300986
1,         0.300986
1,         0.300986
1,         0.300986
1,         0.300986
1,         0.300986
1,         0.300986
45748,         3.348691
1,         0.300986
45384,         3.380822
1,         0.300986
1,         0.300986
2,        27.540237
1,         0.300986
2,        27.540237
1,         0.300986
45847,         3.371704
1,         0.300986
1,         0.300986
1,         0.300986
1,         0.300986
1,         0.300986
45468,         3.368402
1,         0.300986
1,         0.300986
45117,         3.367833
1,         0.300986
1,         0.300986
45473,         3.343850
2,        27.540237
1,         0.300986
1,         0.300986
46179,         3.342652
46023,         3.359078
1,         0.300986
1,         0.300986
1,         0.300986
1,         0.300986
1,         0.300986
1,         0.300986
1,         0.300986
2,        27.540237
1,         0.300986
1,         0.300986
1,         0.300986
1,         0.300986
1,         0.300986
1,         0.300986
1,         0.300986
1,         0.300986
1,         0.300986
1,         0.300986
46772,         3.346143
1,         0.300986
46911,         3.348065
1,         0.300986
1,         0.300986
1,         0.300986
1,         0.300986
45858,         3.370781
1,         0.300986
1,         0.300986
1,         0.300986
1,         0.300986
1,         0.300986
1,         0.300986
2,         3.687081
2,        27.540237
1,         0.300986
46319,         3.331502
1,         0.300986
1,         0.300986
1,         0.300986
1,         0.300986
1,         0.300986
45787,         3.369498
1,         0.300986
1,         0.300986
1,         0.300986
1,         0.300986
1,         0.300986
47418,         3.320752
45059,         3.354980
1,         0.300986
45296,         3.367526
1,         0.300986
1,         0.300986
2,         3.687081
2,         3.687081
1,         0.300986
46340,         3.363019
1,         0.300986
1,         0.300986
1,         0.300986
45361,         3.379275
1,         0.300986
45820,         3.357690
2,         3.687081
1,         0.300986
1,         0.300986
1,         0.300986
45756,         3.356269
1,         0.300986
1,         0.300986
1,         0.300986
1,         0.300986
2,        27.540237
1,         0.300986
44293,         3.370540
1,         0.300986
1,         0.300986
1,         0.300986
1,         0.300986
2,        27.540237
45270,         3.376891
2,         3.687081
46682,         3.352925
1,         0.300986
2,         3.687081
1,         0.300986
1,         0.300986
1,         0.300986
1,         0.300986
46426,         3.331619
1,         0.300986
1,         0.300986
1,         0.300986
1,         0.300986
45865,         3.364617
47569,         3.308630
1,         0.300986
1,         0.300986
1,         0.300986
1,         0.300986
1,         0.300986
1,         0.300986
2,         3.687081
1,         0.300986
1,         0.300986
1,         0.300986
1,         0.300986
46108,         3.360527
1,         0.300986
1,         0.300986
1,         0.300986
1,         0.300986
1,         0.300986
2,        27.540237
1,         0.300986
1,         0.300986
45791,         3.347335
1,         0.300986
1,         0.300986
1,         0.300986
1,         0.300986
1,         0.300986
44976,         3.362191
1,         0.300986
1,         0.300986
1,         0.300986
1,         0.300986
1,         0.300986
1,         0.300986
1,         0.300986
45432,         3.357697
1,         0.300986
1,         0.300986
1,         0.300986
45696,         3.351958
47737,         3.305198
45311,         3.367754
1,         0.300986
45315,         3.368242
1,         0.300986
2,        27.540237
1,         0.300986
1,         0.300986
1,         0.300986
1,         0.300986
1,         0.300986
1,         0.300986
45773,         3.364645
2,         3.687081
1,         0.300986
1,         0.300986
1,         0.300986
2,         3.687081
1,         0.300986
1,         0.300986
1,         0.300986
1,         0.300986
46957,         3.328256
1,         0.300986
1,         0.300986
1,         0.300986
1,         0.300986
1,         0.300986
46895,         3.322443
1,         0.300986
1,         0.300986
1,         0.300986
1,         0.300986
1,         0.300986
2,         3.687081
45786,         3.346847
1,         0.300986
2,        27.540237
2,         3.687081
1,         0.300986
1,         0.300986
45699,         3.362078
1,         0.300986
1,         0.300986
1,         0.300986
1,         0.300986
1,         0.300986
1,         0.300986
2,        27.540237
2,        27.540237
1,         0.300986
1,         0.300986
1,         0.300986
1,         0.300986
1,         0.300986
1,         0.300986
2,        27.540237
1,         0.300986
1,         0.300986
1,         0.300986
1,         0.300986
1,         0.300986
1,         0.300986
1,         0.300986
45981,         3.360827
5,         2.558383
1,         0.300986
1,         0.300986
1,         0.300986
1,         0.300986
1,         0.300986
2,         3.687081
46373,         3.344652
1,         0.300986
1,         0.300986
44576,         3.397393
45803,         3.366413
45546,         3.363483
46400,         3.348069
47108,         3.320150
2,         3.687081
1,         0.300986
1,         0.300986

NM
1,         0.300986
1,         0.300986
1,         0.300986
1,         0.300986
2,         3.687081
2,         3.687081
1,         0.300986
1,         0.300986
46452,         3.319553
1,         0.300986
46216,         3.373122
45528,         3.368772
1,         0.300986
46633,         3.332938
1,         0.300986
1,         0.300986
1,         0.300986
1,         0.300986
45783,         3.351832
1,         0.300986
2,         3.687081
45173,         3.358310
1,         0.300986
45498,         3.365723
46360,         3.354044
46558,         3.346311
1,         0.300986
1,         0.300986
1,         0.300986
1,         0.300986
45769,         3.359628
1,         0.300986
45998,         3.334473
1,         0.300986
1,         0.300986
1,         0.300986
1,         0.300986
1,         0.300986
1,         0.300986
1,         0.300986
1,         0.300986
1,         0.300986
1,         0.300986
1,         0.300986
1,         0.300986
1,         0.300986
1,         0.300986
45369,         3.353061
45376,         3.354807
1,         0.300986
1,         0.300986
1,         0.300986
1,         0.300986
1,         0.300986
1,         0.300986
1,         0.300986
1,         0.300986
2,         3.687081
1,         0.300986
1,         0.300986
1,         0.300986
46945,         3.345958
46088,         3.360865
1,         0.300986
1,         0.300986
1,         0.300986
1,         0.300986
1,         0.300986
46262,         3.331988
1,         0.300986
1,         0.300986
1,         0.300986
1,         0.300986
47085,         3.333703
45166,         3.370730
1,         0.300986
1,         0.300986
1,         0.300986
1,         0.300986
1,         0.300986
1,         0.300986
45460,         3.368270
19,         5.251417
1,         0.300986
1,         0.300986
45604,         3.339689
47325,         3.334972
1,         0.300986
2,         3.687081
47111,         3.311597
1,         0.300986
2,        27.540237
1,         0.300986
1,         0.300986
1,         0.300986
46501,         3.344860
2,         3.687081
45887,         3.360098
1,         0.300986
1,         0.300986
1,         0.300986
46753,         3.355520
1,         0.300986
44540,         3.367975
2,         3.687081
1,         0.300986
1,         0.300986
1,         0.300986
1,         0.300986
2,        27.540237
1,         0.300986
1,         0.300986
45123,         3.360098
1,         0.300986
1,         0.300986
1,         0.300986
45345,         3.364508
1,         0.300986
1,         0.300986
45707,         3.343659
1,         0.300986
1,         0.300986
1,         0.300986
2,         3.687081
1,         0.300986
1,         0.300986
45863,         3.344161
1,         0.300986
1,         0.300986
1,         0.300986
1,         0.300986
45682,         3.344376
1,         0.300986
1,         0.300986
1,         0.300986
1,         0.300986
46468,         3.346746
1,         0.300986
1,         0.300986
3,        20.717883
1,         0.300986
46324,         3.334929
1,         0.300986
2,         3.687081
1,         0.300986
1,         0.300986
1,         0.300986
1,         0.300986
1,         0.300986
44235,         3.374892
46933,         3.362984
1,         0.300986
1,         0.300986
1,         0.300986
1,         0.300986
1,         0.300986
46013,         3.342793
46773,         3.338832
45699,         3.353360
1,         0.300986
1,         0.300986
1,         0.300986
1,         0.300986
46993,         3.348380
1,         0.300986
1,         0.300986
1,         0.300986
1,         0.300986
1,         0.300986
45291,         3.366558
1,         0.300986
1,         0.300986
1,         0.300986
1,         0.300986
2,        27.540237
1,         0.300986
1,         0.300986
1,         0.300986
2,         3.687081
1,         0.300986
1,         0.300986
1,         0.300986
1,         0.300986
46442,         3.327935
45892,         3.360274
1,         0.300986
1,         0.300986
3,        20.717883
1,         0.300986
1,         0.300986
1,         0.300986
1,         0.300986
1,         0.300986
1,         0.300986
44964,         3.370310
1,         0.300986
1,         0.300986
2,         3.687081
2,        27.540237
1,         0.300986
1,         0.300986
14,         1.752170
1,         0.300986
1,         0.300986
1,         0.300986
1,         0.300986
1,         0.300986
1,         0.300986
1,         0.300986
45933,         3.358775
1,         0.300986
1,         0.300986
1,         0.300986
1,         0.300986
1,         0.300986
1,         0.300986
1,         0.300986
1,         0.300986
2,         3.687081
1,         0.300986
1,         0.300986
45577,         3.364750
1,         0.300986
1,         0.300986
1,         0.300986
1,         0.300986
46083,         3.367520
1,         0.300986
1,         0.300986
1,         0.300986
1,         0.300986
47523,         3.298599
45723,         3.357502
1,         0.300986
1,         0.300986
1,         0.300986
1,         0.300986
1,         0.300986
1,         0.300986
1,         0.300986
1,         0.300986
1,         0.300986
1,         0.300986
1,         0.300986
45348,         3.389859
1,         0.300986
1,         0.300986
46650,         3.326456
46184,         3.355081
46179,         3.357761
1,         0.300986
1,         0.300986
1,         0.300986
1,         0.300986
1,         0.300986
1,         0.300986
47317,         3.299569
1,         0.300986
47225,         3.350617
1,         0.300986
1,         0.300986
1,         0.300986
44996,         3.357142
1,         0.300986
2,         3.687081
46981,         3.337984
1,         0.300986
1,         0.300986
1,         0.300986
1,         0.300986
1,         0.300986
1,         0.300986
1,         0.300986
1,         0.300986
1,         0.300986
1,         0.300986
1,         0.300986
1,         0.300986
1,         0.300986
15,         2.628613
1,         0.300986
1,         0.300986
1,         0.300986
46359,         3.345102
1,         0.300986
46089,         3.341126
2,        27.540237
1,         0.300986
1,         0.300986
1,         0.300986
1,         0.300986
1,         0.300986
1,         0.300986
1,         0.300986
2,         3.687081
1,         0.300986
45950,         3.398850
1,         0.300986
1,         0.300986
1,         0.300986
44825,         3.357712
1,         0.300986
1,         0.300986
45433,         3.368130
1,         0.300986
45603,         3.358562
1,         0.300986
1,         0.300986
1,         0.300986
1,         0.300986
8,         4.796968
1,         0.300986
1,         0.300986
46658,         3.331557
2,        27.540237
46095,         3.372031
1,         0.300986
1,         0.300986
1,         0.300986
1,         0.300986
1,         0.300986
1,         0.300986
1,         0.300986
1,         0.300986
1,         0.300986
1,         0.300986
46845,         3.318886
46049,         3.350953
1,         0.300986
1,         0.300986
1,         0.300986
2,        27.540237
9,         8.879093
1,         0.300986
1,         0.300986
1,         0.300986
1,         0.300986
1,         0.300986
46397,         3.338901
1,         0.300986
1,         0.300986
1,         0.300986
5,         3.581736
45842,         3.362329
46830,         3.336301
1,         0.300986
1,         0.300986
1,         0.300986
2,        27.540237
2,         3.687081
46437,         3.350901
1,         0.300986
1,         0.300986
1,         0.300986
1,         0.300986
1,         0.300986
1,         0.300986
1,         0.300986
1,         0.300986
2,         3.687081
1,         0.300986
1,         0.300986
46904,         3.368730
1,         0.300986
1,         0.300986
2,        27.540237
1,         0.300986
1,         0.300986
1,         0.300986
1,         0.300986
1,         0.300986
1,         0.300986
1,         0.300986
1,         0.300986
1,         0.300986
1,         0.300986
1,         0.300986
1,         0.300986
1,         0.300986
46553,         3.340267
1,         0.300986
2,         3.687081
1,         0.300986
1,         0.300986
1,         0.300986
1,         0.300986
1,         0.300986
1,         0.300986
1,         0.300986
1,         0.300986
1,         0.300986
1,         0.300986
1,         0.300986
1,         0.300986
1,         0.300986
1,         0.300986
1,         0.300986
1,         0.300986
1,         0.300986
1,         0.300986
1,         0.300986
1,         0.300986
1,         0.300986
1,         0.300986
2,        27.540237
1,         0.300986
1,         0.300986
1,         0.300986
1,         0.300986
1,         0.300986
46057,         3.360439
1,         0.300986
1,         0.300986
1,         0.300986
1,         0.300986
45267,         3.378492
1,         0.300986
1,         0.300986
47235,         3.333214
1,         0.300986
1,         0.300986
1,         0.300986
1,         0.300986
1,         0.300986
1,         0.300986
2,         3.687081
1,         0.300986
1,         0.300986
1,         0.300986
1,         0.300986
45349,         3.366581
46229,         3.367107
1,         0.300986
47511,         3.337424
46038,         3.343301
46408,         3.318765
1,         0.300986
45574,         3.359667
1,         0.300986
7,         2.429389
1,         0.300986
1,         0.300986
1,         0.300986
1,         0.300986
1,         0.300986
1,         0.300986
1,         0.300986
1,         0.300986
2,        27.540237
2,         3.687081
1,         0.300986
1,         0.300986
1,         0.300986
47117,         3.324834
1,         0.300986
1,         0.300986
1,         0.300986
1,         0.300986
1,         0.300986
2,         3.687081
1,         0.300986
1,         0.300986
1,         0.300986
46650,         3.339168
45699,         3.368077
1,         0.300986
1,         0.300986
1,         0.300986
1,         0.300986
1,         0.300986
1,         0.300986
46202,         3.352300
2,        27.540237
45666,         3.369975
1,         0.300986
1,         0.300986
1,         0.300986
1,         0.300986
1,         0.300986
1,         0.300986
1,         0.300986
46651,         3.340422
1,         0.300986
1,         0.300986
45992,         3.362555
1,         0.300986
1,         0.300986
1,         0.300986
1,         0.300986
1,         0.300986
1,         0.300986
1,         0.300986
1,         0.300986
1,         0.300986
2,        27.540237
1,         0.300986
1,         0.300986
1,         0.300986
1,         0.300986
1,         0.300986
1,         0.300986
1,         0.300986
46178,         3.350441
1,         0.300986
1,         0.300986
1,         0.300986
1,         0.300986
1,         0.300986
1,         0.300986
1,         0.300986
1,         0.300986
1,         0.300986
2,         3.687081
1,         0.300986
1,         0.300986
1,         0.300986
1,         0.300986
1,         0.300986
1,         0.300986
1,         0.300986
1,         0.300986
1,         0.300986
46178,         3.372535
1,         0.300986
1,         0.300986
45503,         3.361311
1,         0.300986
46959,         3.349259
1,         0.300986
47646,         3.295702
1,         0.300986
1,         0.300986
47299,         3.326985
1,         0.300986
1,         0.300986
1,         0.300986
1,         0.300986
46137,         3.332604
1,         0.300986
1,         0.300986
45652,         3.363939
1,         0.300986
1,         0.300986
46346,         3.338803
1,         0.300986
1,         0.300986
1,         0.300986
46069,         3.359683
44481,         3.392486
1,         0.300986
1,         0.300986
1,         0.300986
1,         0.300986
1,         0.300986
2,        27.540237
1,         0.300986
47444,         3.325893
45925,         3.338870
46003,         3.348476
1,         0.300986
1,         0.300986
1,         0.300986
2,         3.687081
1,         0.300986
1,         0.300986
1,         0.300986
1,         0.300986
1,         0.300986
1,         0.300986
1,         0.300986
1,         0.300986
1,         0.300986
1,         0.300986
1,         0.300986
1,         0.300986
46077,         3.384723
1,         0.300986
46170,         3.357870
1,         0.300986
1,         0.300986
2,        27.540237
1,         0.300986
1,         0.300986
1,         0.300986
1,         0.300986
46277,         3.327583
1,         0.300986
1,         0.300986
1,         0.300986
1,         0.300986
1,         0.300986
45532,         3.369233
2,         3.687081
1,         0.300986
44546,         3.360703
1,         0.300986
1,         0.300986
1,         0.300986
1,         0.300986
1,         0.300986
1,         0.300986
1,         0.300986
1,         0.300986
1,         0.300986
46591,         3.332002
45714,         3.356673
45783,         3.353696
1,         0.300986
1,         0.300986
1,         0.300986
44578,         3.385644
2,         3.687081
1,         0.300986
1,         0.300986
1,         0.300986
1,         0.300986
1,         0.300986
1,         0.300986
2,        27.540237
1,         0.300986
1,         0.300986
2,        27.540237
1,         0.300986
1,         0.300986
47038,         3.329907
45078,         3.359752
1,         0.300986
46628,         3.351738
1,         0.300986
47090,         3.317658
2,        27.540237
1,         0.300986
1,         0.300986
1,         0.300986
46980,         3.327066
1,         0.300986
46233,         3.337324
1,         0.300986
1,         0.300986
46311,         3.356244
2,        27.540237
45247,         3.355287
1,         0.300986
1,         0.300986
2,        27.540237
2,         3.687081
1,         0.300986
1,         0.300986
1,         0.300986
1,         0.300986
46481,         3.341234
1,         0.300986
1,         0.300986
44208,         3.376467
1,         0.300986
1,         0.300986
1,         0.300986
46599,         3.335798
46440,         3.335317
2,         3.687081
1,         0.300986
46353,         3.346516
1,         0.300986
46917,         3.318786
1,         0.300986
1,         0.300986
1,         0.300986
45073,         3.377784
1,         0.300986
2,        27.540237
1,         0.300986
2,        27.540237
1,         0.300986
47026,         3.345220
2,         3.687081
1,         0.300986
1,         0.300986
45638,         3.329983
1,         0.300986
1,         0.300986
1,         0.300986
1,         0.300986
1,         0.300986
1,         0.300986
1,         0.300986
1,         0.300986
5,         2.889467
46216,         3.317113
46692,         3.327080
1,         0.300986
2,         3.687081
1,         0.300986
1,         0.300986
1,         0.300986
1,         0.300986
1,         0.300986
2,        27.540237
1,         0.300986
1,         0.300986
1,         0.300986
1,         0.300986
1,         0.300986
1,         0.300986
1,         0.300986
1,         0.300986
2,         3.687081
1,         0.300986
2,        27.540237
46580,         3.331632
1,         0.300986
1,         0.300986
45535,         3.390684
1,         0.300986
1,         0.300986
1,         0.300986
3,        20.717883
1,         0.300986
1,         0.300986
46639,         3.324822
44528,         3.373787
1,         0.300986
44938,         3.363918
1,         0.300986
46322,         3.364052
1,         0.300986
1,         0.300986
2,        27.540237
1,         0.300986
1,         0.300986
2,         3.687081
1,         0.300986
1,         0.300986
1,         0.300986
46033,         3.364738
1,         0.300986
1,         0.300986
1,         0.300986
1,         0.300986
1,         0.300986
1,         0.300986
46716,         3.341185
1,         0.300986
1,         0.300986
1,         0.300986
1,         0.300986
1,         0.300986
1,         0.300986
1,         0.300986
1,         0.300986
2,        27.540237
1,         0.300986
1,         0.300986
1,         0.300986
2,         3.687081
1,         0.300986
1,         0.300986
7,         3.267850
1,         0.300986
1,         0.300986
1,         0.300986
5,         5.628442
1,         0.300986
2,        27.540237
1,         0.300986
1,         0.300986
1,         0.300986
1,         0.300986
1,         0.300986
46260,         3.336521
1,         0.300986
1,         0.300986
1,         0.300986
45311,         3.352269
46068,         3.367025
1,         0.300986
1,         0.300986
1,         0.300986
1,         0.300986
46771,         3.328295
1,         0.300986
1,         0.300986
1,         0.300986
2,        27.540237
1,         0.300986
1,         0.300986
2,        27.540237
46933,         3.313056
1,         0.300986
1,         0.300986
1,         0.300986
1,         0.300986
1,         0.300986
1,         0.300986
1,         0.300986
1,         0.300986
1,         0.300986
1,         0.300986
2,        27.540237
38,         2.645510
46817,         3.343513
1,         0.300986
1,         0.300986
1,         0.300986
46901,         3.336845
1,         0.300986
46357,         3.330947
45237,         3.350733
2,         3.687081
1,         0.300986
46092,         3.338619
1,         0.300986
1,         0.300986
2,         3.687081
45954,         3.342349
1,         0.300986
45945,         3.356295
44748,         3.363844
45756,         3.365289
1,         0.300986
45801,         3.352281
1,         0.300986
1,         0.300986
1,         0.300986
1,         0.300986
45920,         3.348496
6,         1.780835
2,        27.540237
1,         0.300986
47269,         3.333698
46896,         3.333998
46505,         3.337934
10,         3.115207
1,         0.300986
2,        27.540237
1,         0.300986
46344,         3.343681
1,         0.300986
1,         0.300986
1,         0.300986
1,         0.300986
1,         0.300986
1,         0.300986
1,         0.300986
1,         0.300986
45531,         3.376936
1,         0.300986
2,        27.540237
1,         0.300986
1,         0.300986
45221,         3.361970
46074,         3.336891
45964,         3.358935
46719,         3.324767
1,         0.300986
1,         0.300986
1,         0.300986
1,         0.300986
1,         0.300986
1,         0.300986
45731,         3.328740
1,         0.300986
1,         0.300986
1,         0.300986
1,         0.300986
1,         0.300986
1,         0.300986
1,         0.300986
1,         0.300986
2,         3.687081
9,         2.341004
46897,         3.329571
1,         0.300986
1,         0.300986
1,         0.300986
46514,         3.345255
47143,         3.342382
45430,         3.353142
1,         0.300986
46567,         3.355855
1,         0.300986
45850,         3.344833
1,         0.300986
1,         0.300986
1,         0.300986
1,         0.300986
46319,         3.344591
1,         0.300986
1,         0.300986
1,         0.300986
1,         0.300986
1,         0.300986
46675,         3.336167
1,         0.300986
46426,         3.351079
1,         0.300986
2,        27.540237
1,         0.300986
46115,         3.360157
1,         0.300986
1,         0.300986
1,         0.300986
1,         0.300986
1,         0.300986
1,         0.300986
1,         0.300986
2,         3.687081
1,         0.300986
46122,         3.337993
1,         0.300986
1,         0.300986
1,         0.300986
2,        27.540237
2,         3.687081
1,         0.300986
1,         0.300986
1,         0.300986
1,         0.300986
46104,         3.352429
1,         0.300986
1,         0.300986
1,         0.300986
1,         0.300986
45822,         3.355415
45816,         3.333384
1,         0.300986
1,         0.300986
2,         3.687081
2,         3.687081
1,         0.300986
1,         0.300986
1,         0.300986
45593,         3.345514
1,         0.300986
1,         0.300986
1,         0.300986
2,         3.687081
1,         0.300986
1,         0.300986
1,         0.300986
2,         3.687081
1,         0.300986
12,         2.545842
2,         3.687081
45675,         3.339895
1,         0.300986
1,         0.300986
1,         0.300986
1,         0.300986
1,         0.300986
1,         0.300986
1,         0.300986
2,        27.540237
1,         0.300986
48004,         3.301558
1,         0.300986
1,         0.300986
44743,         3.369965
1,         0.300986
1,         0.300986
1,         0.300986
1,         0.300986
1,         0.300986
46135,         3.352693
2,         3.687081
1,         0.300986
1,         0.300986
1,         0.300986
1,         0.300986
1,         0.300986
1,         0.300986
1,         0.300986
1,         0.300986
1,         0.300986
1,         0.300986
1,         0.300986
1,         0.300986
1,         0.300986
1,         0.300986
1,         0.300986
1,         0.300986
1,         0.300986
1,         0.300986
1,         0.300986
1,         0.300986
1,         0.300986
2,        27.540237
1,         0.300986
1,         0.300986
2,         3.687081
1,         0.300986
1,         0.300986
46490,         3.335256
1,         0.300986
1,         0.300986
46100,         3.355334
45749,         3.364150
1,         0.300986
2,         3.687081
46777,         3.348695
2,        27.540237
1,         0.300986
1,         0.300986
1,         0.300986
1,         0.300986
1,         0.300986
1,         0.300986
1,         0.300986
1,         0.300986
1,         0.300986
1,         0.300986
1,         0.300986
1,         0.300986
46063,         3.351932
1,         0.300986
1,         0.300986
47027,         3.330854
46464,         3.328210
1,         0.300986
2,         3.687081
2,         3.687081
1,         0.300986
1,         0.300986
1,         0.300986
1,         0.300986
1,         0.300986
3,        20.717883
2,        27.540237
1,         0.300986
1,         0.300986
2,        27.540237
1,         0.300986
1,         0.300986
1,         0.300986
1,         0.300986
1,         0.300986
1,         0.300986
1,         0.300986
1,         0.300986
2,        27.540237
1,         0.300986
1,         0.300986
1,         0.300986
2,         3.687081
1,         0.300986
1,         0.300986
2,         3.687081
1,         0.300986
1,         0.300986
1,         0.300986
1,         0.300986
1,         0.300986
46137,         3.335193
2,         3.687081
1,         0.300986
1,         0.300986
46000,         3.350322
1,         0.300986
1,         0.300986
1,         0.300986
1,         0.300986
1,         0.300986
1,         0.300986
1,         0.300986
1,         0.300986
1,         0.300986
1,         0.300986
2,         3.687081
1,         0.300986
1,         0.300986
1,         0.300986
45545,         3.376302
1,         0.300986
1,         0.300986
1,         0.300986
1,         0.300986
45613,         3.372455
1,         0.300986
1,         0.300986
45735,         3.372818
1,         0.300986
1,         0.300986
1,         0.300986
1,         0.300986
1,         0.300986
1,         0.300986
1,         0.300986
46982,         3.341714
45745,         3.359265
2,        27.540237
2,        27.540237
2,         3.687081
2,        27.540237
44157,         3.384674
2,        27.540237
47420,         3.322992
1,         0.300986
2,         3.687081
46913,         3.335268
1,         0.300986
46224,         3.345961
45991,         3.339304
1,         0.300986
1,         0.300986
46346,         3.377434
1,         0.300986
1,         0.300986
1,         0.300986
2,        27.540237
2,         3.687081
1,         0.300986
1,         0.300986
1,         0.300986
1,         0.300986
2,         3.687081
1,         0.300986
2,        27.540237
4,         2.445513
1,         0.300986
1,         0.300986
1,         0.300986
1,         0.300986
1,         0.300986
1,         0.300986
1,         0.300986
2,         3.687081
45668,         3.351429
1,         0.300986
45520,         3.368608
2,         3.687081
46176,         3.347132
1,         0.300986
1,         0.300986
1,         0.300986
1,         0.300986
1,         0.300986
1,         0.300986
1,         0.300986
1,         0.300986
45777,         3.344620
1,         0.300986
1,         0.300986
1,         0.300986
1,         0.300986
45761,         3.349237
45591,         3.363554
1,         0.300986
1,         0.300986
1,         0.300986
1,         0.300986
1,         0.300986
1,         0.300986
1,         0.300986
1,         0.300986
2,        27.540237
1,         0.300986
1,         0.300986
1,         0.300986
2,        27.540237
2,        27.540237
1,         0.300986
45134,         3.375263
1,         0.300986
1,         0.300986
1,         0.300986
1,         0.300986
1,         0.300986
2,        27.540237
1,         0.300986
1,         0.300986
1,         0.300986
2,         3.687081
3,        20.717883
46879,         3.316359
1,         0.300986
45257,         3.371572
46563,         3.349677
46958,         3.325951
2,         3.687081
1,         0.300986
1,         0.300986
1,         0.300986
1,         0.300986
46760,         3.331585
1,         0.300986
45584,         3.375692
1,         0.300986
46402,         3.369515
46647,         3.321338
1,         0.300986
45359,         3.384861
2,         3.687081
1,         0.300986
1,         0.300986
1,         0.300986
2,        27.540237
1,         0.300986
1,         0.300986
44367,         3.370922
1,         0.300986
2,         3.687081
1,         0.300986
1,         0.300986
1,         0.300986
1,         0.300986
1,         0.300986
1,         0.300986
1,         0.300986
1,         0.300986
1,         0.300986
46326,         3.327408
1,         0.300986
1,         0.300986
2,         3.687081
1,         0.300986
1,         0.300986
1,         0.300986
1,         0.300986
44683,         3.381891
1,         0.300986
1,         0.300986
1,         0.300986
3,         7.725312
1,         0.300986
1,         0.300986
1,         0.300986
1,         0.300986
46250,         3.351847
1,         0.300986
1,         0.300986
1,         0.300986
1,         0.300986
1,         0.300986
45252,         3.360244
1,         0.300986
1,         0.300986
1,         0.300986
1,         0.300986
1,         0.300986
2,         3.687081
1,         0.300986
1,         0.300986
1,         0.300986
1,         0.300986
45818,         3.358938
1,         0.300986
1,         0.300986
2,         3.687081
46455,         3.346075
1,         0.300986
46474,         3.337747
46568,         3.348987
46326,         3.335569
1,         0.300986
47858,         3.316705
6,         4.113478
1,         0.300986
1,         0.300986
1,         0.300986
1,         0.300986
1,         0.300986
1,         0.300986
1,         0.300986
1,         0.300986
1,         0.300986
1,         0.300986
44874,         3.388948
1,         0.300986
46854,         3.342840
1,         0.300986
1,         0.300986
1,         0.300986
1,         0.300986
1,         0.300986
1,         0.300986
1,         0.300986
1,         0.300986
1,         0.300986
1,         0.300986
1,         0.300986
2,        27.540237
1,         0.300986
1,         0.300986
45114,         3.375363
1,         0.300986
1,         0.300986
46620,         3.350602
1,         0.300986
1,         0.300986
1,         0.300986
44705,         3.379819
1,         0.300986
1,         0.300986
1,         0.300986
1,         0.300986
1,         0.300986
2,        27.540237
1,         0.300986
1,         0.300986
1,         0.300986
47346,         3.340076
1,         0.300986
1,         0.300986
1,         0.300986
3,        20.717883
45133,         3.359676
1,         0.300986
1,         0.300986
1,         0.300986
2,        27.540237
1,         0.300986
2,         3.687081
1,         0.300986
1,         0.300986
1,         0.300986
47765,         3.333019
45742,         3.347280
1,         0.300986
2,         3.687081
1,         0.300986
2,         3.687081
2,         3.687081
1,         0.300986
46785,         3.343888
1,         0.300986
46217,         3.330043
1,         0.300986
1,         0.300986
1,         0.300986
1,         0.300986
46036,         3.351799
2,         3.687081
1,         0.300986
1,         0.300986
1,         0.300986
1,         0.300986
1,         0.300986
1,         0.300986
1,         0.300986
1,         0.300986
1,         0.300986
1,         0.300986
1,         0.300986
1,         0.300986
45667,         3.350990
1,         0.300986
1,         0.300986
1,         0.300986
1,         0.300986
2,         3.687081
1,         0.300986
1,         0.300986
1,         0.300986
1,         0.300986
1,         0.300986
1,         0.300986
2,         3.687081
2,        27.540237
1,         0.300986
1,         0.300986
1,         0.300986
1,         0.300986
1,         0.300986
1,         0.300986
1,         0.300986
2,         3.687081
1,         0.300986
1,         0.300986
1,         0.300986
1,         0.300986
45206,         3.390575
1,         0.300986
1,         0.300986
1,         0.300986
2,        27.540237
1,         0.300986
1,         0.300986
1,         0.300986
1,         0.300986
1,         0.300986
1,         0.300986
1,         0.300986
45786,         3.356679
1,         0.300986
15,         3.672032
1,         0.300986
46148,         3.356669
1,         0.300986
1,         0.300986
1,         0.300986
1,         0.300986
1,         0.300986
1,         0.300986
2,        27.540237
1,         0.300986
46385,         3.334027
2,         3.687081
1,         0.300986
45791,         3.374684
1,         0.300986
1,         0.300986
1,         0.300986
44707,         3.361057
1,         0.300986
1,         0.300986
1,         0.300986
1,         0.300986
1,         0.300986
1,         0.300986
1,         0.300986
1,         0.300986
1,         0.300986
1,         0.300986
1,         0.300986
1,         0.300986
1,         0.300986
1,         0.300986
1,         0.300986
45710,         3.372600
1,         0.300986
1,         0.300986
1,         0.300986
1,         0.300986
1,         0.300986
46958,         3.318191
45095,         3.382152
1,         0.300986
46539,         3.342068
1,         0.300986
1,         0.300986
1,         0.300986
2,         3.687081
2,         3.687081
1,         0.300986
1,         0.300986
1,         0.300986
46143,         3.352020
1,         0.300986
1,         0.300986
46707,         3.333916
1,         0.300986
1,         0.300986
1,         0.300986
1,         0.300986
1,         0.300986
1,         0.300986
1,         0.300986
1,         0.300986
1,         0.300986
1,         0.300986
1,         0.300986
46139,         3.354019
1,         0.300986
1,         0.300986
1,         0.300986
45810,         3.362850
1,         0.300986
1,         0.300986
2,         3.687081
1,         0.300986
1,         0.300986
1,         0.300986
1,         0.300986
1,         0.300986
2,        27.540237
2,         3.687081
1,         0.300986
1,         0.300986
2,        27.540237
46349,         3.317623
1,         0.300986
1,         0.300986
1,         0.300986
45418,         3.368437
47459,         3.314651
1,         0.300986
1,         0.300986
2,        27.540237
1,         0.300986
1,         0.300986
1,         0.300986
1,         0.300986
1,         0.300986
1,         0.300986
2,         3.687081
1,         0.300986
1,         0.300986
46345,         3.346985
1,         0.300986
1,         0.300986
1,         0.300986
47275,         3.336014
1,         0.300986
1,         0.300986
1,         0.300986
1,         0.300986
1,         0.300986
1,         0.300986
2,        27.540237
45621,         3.364212
1,         0.300986
1,         0.300986
46424,         3.364337
46891,         3.345956
2,         3.687081
1,         0.300986
45524,         3.343603
22,         3.379254
45192,         3.365113
1,         0.300986
1,         0.300986
1,         0.300986
47197,         3.340729
2,        27.540237
1,         0.300986
45144,         3.363357
1,         0.300986
1,         0.300986
46840,         3.346562
1,         0.300986
46200,         3.330033
1,         0.300986
1,         0.300986
1,         0.300986
46376,         3.341810
1,         0.300986
1,         0.300986
1,         0.300986
45207,         3.370572
1,         0.300986
1,         0.300986
1,         0.300986
1,         0.300986
1,         0.300986
1,         0.300986
1,         0.300986
1,         0.300986
45305,         3.336506
1,         0.300986
1,         0.300986
1,         0.300986
1,         0.300986
1,         0.300986
1,         0.300986
1,         0.300986
2,        27.540237
1,         0.300986
1,         0.300986
1,         0.300986
1,         0.300986
45961,         3.375395
1,         0.300986
2,         3.687081
1,         0.300986
1,         0.300986
1,         0.300986
44809,         3.363282
1,         0.300986
45998,         3.344438
1,         0.300986
1,         0.300986
1,         0.300986
1,         0.300986
1,         0.300986
45637,         3.366317
46240,         3.354956
1,         0.300986
2,        27.540237
1,         0.300986
1,         0.300986
46813,         3.346962
1,         0.300986
1,         0.300986
46654,         3.332124
2,        27.540237
1,         0.300986
1,         0.300986
1,         0.300986
46756,         3.338457
1,         0.300986
1,         0.300986
1,         0.300986
1,         0.300986
47566,         3.310299
1,         0.300986
1,         0.300986
1,         0.300986
45746,         3.365667
1,         0.300986
1,         0.300986
1,         0.300986
1,         0.300986
1,         0.300986
1,         0.300986
1,         0.300986
1,         0.300986
1,         0.300986
1,         0.300986
2,        27.540237
45678,         3.365889
46751,         3.332998
46173,         3.334346
1,         0.300986
1,         0.300986
45856,         3.358915
1,         0.300986
1,         0.300986
1,         0.300986
1,         0.300986
1,         0.300986
1,         0.300986
46649,         3.354330
47501,         3.347366
2,         3.687081
1,         0.300986
1,         0.300986
2,        27.540237
1,         0.300986
1,         0.300986
1,         0.300986
46373,         3.324955
1,         0.300986
1,         0.300986
46461,         3.361870
1,         0.300986
1,         0.300986
1,         0.300986
46062,         3.328972
1,         0.300986
8,         2.915804
44998,         3.386528
1,         0.300986
1,         0.300986
1,         0.300986
2,         3.687081
46810,         3.316927
2,        27.540237
1,         0.300986
1,         0.300986
1,         0.300986
1,         0.300986
1,         0.300986
1,         0.300986
2,        27.540237
2,        27.540237
1,         0.300986
2,         3.687081
1,         0.300986
2,        27.540237
1,         0.300986
1,         0.300986
1,         0.300986
2,         3.687081
1,         0.300986
1,         0.300986
2,        27.540237
1,         0.300986
1,         0.300986
1,         0.300986
45768,         3.343813
1,         0.300986
1,         0.300986
1,         0.300986
1,         0.300986
45098,         3.389490
1,         0.300986
1,         0.300986
45759,         3.367024
1,         0.300986
1,         0.300986
1,         0.300986
1,         0.300986
1,         0.300986
2,         3.687081
46803,         3.363966
1,         0.300986
1,         0.300986
1,         0.300986
1,         0.300986
1,         0.300986
46050,         3.362477
46276,         3.346445
2,        27.540237
1,         0.300986
2,        27.540237
2,         3.687081
1,         0.300986
46427,         3.323871
1,         0.300986
1,         0.300986
1,         0.300986
1,         0.300986
46611,         3.364923
1,         0.300986
1,         0.300986
1,         0.300986
1,         0.300986
1,         0.300986
1,         0.300986
1,         0.300986
2,         3.687081
1,         0.300986
1,         0.300986
1,         0.300986
1,         0.300986
2,         3.687081
1,         0.300986
2,        27.540237
45782,         3.374733
2,        27.540237
46474,         3.358381
46229,         3.340814
1,         0.300986
1,         0.300986
46738,         3.325012
46269,         3.354337
45893,         3.374540
1,         0.300986
46526,         3.319875
1,         0.300986
46323,         3.354704
1,         0.300986
1,         0.300986
45283,         3.363612
1,         0.300986
1,         0.300986
1,         0.300986
1,         0.300986
2,         3.687081
1,         0.300986
46256,         3.341784
1,         0.300986
1,         0.300986
45799,         3.379865
1,         0.300986
2,        27.540237
1,         0.300986
46053,         3.348052
2,         3.687081
1,         0.300986
1,         0.300986
1,         0.300986
1,         0.300986
2,         3.687081
2,        27.540237
2,         3.687081
47404,         3.327976
1,         0.300986
18,         3.728885
1,         0.300986
1,         0.300986
1,         0.300986
1,         0.300986
1,         0.300986
1,         0.300986
2,        27.540237
1,         0.300986
45866,         3.373672
1,         0.300986
7,         4.987771
1,         0.300986
1,         0.300986
1,         0.300986
1,         0.300986
2,         3.687081
1,         0.300986
1,         0.300986
45288,         3.359060
1,         0.300986
46760,         3.336385
47077,         3.318816
46461,         3.360751
45582,         3.339197
1,         0.300986
1,         0.300986
1,         0.300986
2,         3.687081
1,         0.300986
1,         0.300986
1,         0.300986
1,         0.300986
1,         0.300986
46697,         3.348431
1,         0.300986
1,         0.300986
1,         0.300986
1,         0.300986
1,         0.300986
1,         0.300986
1,         0.300986
2,         3.687081
47079,         3.306542
1,         0.300986
1,         0.300986
1,         0.300986
1,         0.300986
1,         0.300986
1,         0.300986
46284,         3.346126
1,         0.300986
1,         0.300986
1,         0.300986
1,         0.300986
1,         0.300986
1,         0.300986
1,         0.300986
1,         0.300986
1,         0.300986
1,         0.300986
1,         0.300986
1,         0.300986
1,         0.300986
1,         0.300986
1,         0.300986
46671,         3.352471
1,         0.300986
1,         0.300986
1,         0.300986
1,         0.300986
1,         0.300986
44864,         3.389012
1,         0.300986
1,         0.300986
1,         0.300986
1,         0.300986
45947,         3.361110
1,         0.300986
1,         0.300986
1,         0.300986
2,         3.687081
1,         0.300986
1,         0.300986
45344,         3.375613
1,         0.300986
1,         0.300986
1,         0.300986
1,         0.300986
1,         0.300986
1,         0.300986
8,         9.104832
1,         0.300986
2,         3.687081
1,         0.300986
2,        27.540237
46415,         3.352412
1,         0.300986
1,         0.300986
1,         0.300986
1,         0.300986
1,         0.300986
1,         0.300986
46229,         3.328611
1,         0.300986
1,         0.300986
1,         0.300986
1,         0.300986
1,         0.300986
1,         0.300986
2,        27.540237
1,         0.300986
1,         0.300986
1,         0.300986
1,         0.300986
1,         0.300986
1,         0.300986
1,         0.300986
46234,         3.345181
46068,         3.359632
1,         0.300986
1,         0.300986
46561,         3.345683
1,         0.300986
1,         0.300986
1,         0.300986
1,         0.300986
1,         0.300986
1,         0.300986
46134,         3.324650
1,         0.300986
1,         0.300986
1,         0.300986
1,         0.300986
1,         0.300986
1,         0.300986
2,         3.687081
1,         0.300986
1,         0.300986
1,         0.300986
2,        27.540237
46807,         3.340253
1,         0.300986
46407,         3.346153
1,         0.300986
1,         0.300986
1,         0.300986
1,         0.300986
1,         0.300986
1,         0.300986
1,         0.300986
1,         0.300986
1,         0.300986
46534,         3.353613
1,         0.300986
1,         0.300986
1,         0.300986
2,        27.540237
2,        27.540237
1,         0.300986
1,         0.300986
1,         0.300986
1,         0.300986
46453,         3.346852
1,         0.300986
2,        27.540237
1,         0.300986
1,         0.300986
1,         0.300986
46029,         3.346105
46712,         3.348966
45955,         3.356031
1,         0.300986
1,         0.300986
1,         0.300986
2,        27.540237
1,         0.300986
1,         0.300986
1,         0.300986
45937,         3.341551
1,         0.300986
47326,         3.342880
2,         3.687081
1,         0.300986
1,         0.300986
1,         0.300986
47258,         3.354236
1,         0.300986
2,         3.687081
1,         0.300986
46052,         3.359241
1,         0.300986
46278,         3.343908
1,         0.300986
1,         0.300986
1,         0.300986
1,         0.300986
1,         0.300986
1,         0.300986
1,         0.300986
2,         3.687081
1,         0.300986
1,         0.300986
1,         0.300986
1,         0.300986
1,         0.300986
45296,         3.354120
8,         9.405819
1,         0.300986
1,         0.300986
1,         0.300986
1,         0.300986
1,         0.300986
1,         0.300986
1,         0.300986
1,         0.300986
46608,         3.304419
47071,         3.314762
1,         0.300986
46725,         3.323411
1,         0.300986
1,         0.300986
1,         0.300986
1,         0.300986
14,         6.137969
2,         3.687081
1,         0.300986
1,         0.300986
1,         0.300986
1,         0.300986
45788,         3.333086
1,         0.300986
1,         0.300986
2,        27.540237
1,         0.300986
1,         0.300986
1,         0.300986
1,         0.300986
1,         0.300986
1,         0.300986
2,        27.540237
1,         0.300986
1,         0.300986
1,         0.300986
1,         0.300986
2,        27.540237
1,         0.300986
1,         0.300986
1,         0.300986
1,         0.300986
1,         0.300986
45584,         3.355198
45770,         3.353918

AM
1,         0.300986
68749,         2.898074
1,         0.300986
1,         0.300986
1,         0.300986
1,         0.300986
2,         3.687081
1,         0.300986
1,         0.300986
2,        27.540237
2,        27.540237
83910,         2.667796
1,         0.300986
1,         0.300986
2,         3.687081
84436,         2.675473
89061,         2.600956
1,         0.300986
1,         0.300986
1,         0.300986
1,         0.300986
2,        27.540237
1,         0.300986
1,         0.300986
1,         0.300986
60334,         3.037008
1,         0.300986
13,         4.352723
96056,         2.525208
2,         3.687081
1,         0.300986
2,        27.540237
1,         0.300986
2,        27.540237
1,         0.300986
2,         3.687081
85354,         2.658925
2,        27.540237
1,         0.300986
2,         3.687081
1,         0.300986
1,         0.300986
1,         0.300986
112243,         2.352310
2,         3.687081
1,         0.300986
1,         0.300986
1,         0.300986
1,         0.300986
1,         0.300986
1,         0.300986
1,         0.300986
1,         0.300986
1,         0.300986
1,         0.300986
86038,         2.634129
1,         0.300986
1,         0.300986
1,         0.300986
1,         0.300986
1,         0.300986
1,         0.300986
1,         0.300986
1,         0.300986
19,         2.067300
1,         0.300986
1,         0.300986
83091,         2.704527
2,        27.540237
1,         0.300986
1,         0.300986
1,         0.300986
1,         0.300986
92052,         2.560170
1,         0.300986
2,        27.540237
1,         0.300986
2,        27.540237
1,         0.300986
2,         3.687081
1,         0.300986
1,         0.300986
1,         0.300986
77545,         2.762014
1,         0.300986
1,         0.300986
1,         0.300986
1,         0.300986
2,        27.540237
1,         0.300986
68562,         2.891076
1,         0.300986
2,        27.540237
72952,         2.834351
1,         0.300986
1,         0.300986
1,         0.300986
1,         0.300986
1,         0.300986
1,         0.300986
1,         0.300986
62614,         2.994836
1,         0.300986
1,         0.300986
92134,         2.576755
1,         0.300986
1,         0.300986
1,         0.300986
1,         0.300986
1,         0.300986
1,         0.300986
1,         0.300986
1,         0.300986
2,         3.687081
1,         0.300986
1,         0.300986
1,         0.300986
1,         0.300986
1,         0.300986
1,         0.300986
1,         0.300986
1,         0.300986
1,         0.300986
66759,         2.920730
1,         0.300986
1,         0.300986
84988,         2.663871
97421,         2.512004
1,         0.300986
1,         0.300986
1,         0.300986
1,         0.300986
107865,         2.399645
1,         0.300986
1,         0.300986
101536,         2.484199
1,         0.300986
2,        27.540237
1,         0.300986
99615,         2.495381
63205,         2.974295
1,         0.300986
1,         0.300986
1,         0.300986
1,         0.300986
1,         0.300986
1,         0.300986
2,        27.540237
1,         0.300986
1,         0.300986
1,         0.300986
1,         0.300986
1,         0.300986
1,         0.300986
1,         0.300986
1,         0.300986
1,         0.300986
1,         0.300986
1,         0.300986
2,         3.687081
1,         0.300986
1,         0.300986
1,         0.300986
1,         0.300986
1,         0.300986
1,         0.300986
1,         0.300986
76306,         2.787782
105468,         2.417568
1,         0.300986
1,         0.300986
64270,         2.984963
1,         0.300986
1,         0.300986
100044,         2.498557
1,         0.300986
1,         0.300986
1,         0.300986
86215,         2.641306
2,        27.540237
2,        27.540237
1,         0.300986
100140,         2.486181
1,         0.300986
81098,         2.720224
1,         0.300986
1,         0.300986
1,         0.300986
1,         0.300986
2,        27.540237
1,         0.300986
1,         0.300986
1,         0.300986
1,         0.300986
1,         0.300986
1,         0.300986
1,         0.300986
1,         0.300986
1,         0.300986
98961,         2.488791
1,         0.300986
1,         0.300986
1,         0.300986
1,         0.300986
93703,         2.554022
1,         0.300986
1,         0.300986
69088,         2.889607
1,         0.300986
1,         0.300986
1,         0.300986
1,         0.300986
2,        27.540237
1,         0.300986
1,         0.300986
89910,         2.596771
1,         0.300986
2,        27.540237
1,         0.300986
1,         0.300986
1,         0.300986
1,         0.300986
2,        27.540237
1,         0.300986
1,         0.300986
1,         0.300986
83220,         2.691082
1,         0.300986
2,         3.687081
1,         0.300986
95366,         2.530634
1,         0.300986
1,         0.300986
93488,         2.551276
1,         0.300986
1,         0.300986
1,         0.300986
83056,         2.687044
92988,         2.562837
2,        27.540237
1,         0.300986
1,         0.300986
1,         0.300986
1,         0.300986
1,         0.300986
77288,         2.764901
1,         0.300986
1,         0.300986
1,         0.300986
1,         0.300986
1,         0.300986
1,         0.300986
1,         0.300986
2,         3.687081
1,         0.300986
1,         0.300986
1,         0.300986
70156,         2.878512
1,         0.300986
1,         0.300986
1,         0.300986
1,         0.300986
2,         3.687081
1,         0.300986
1,         0.300986
1,         0.300986
72390,         2.850294
1,         0.300986
1,         0.300986
1,         0.300986
1,         0.300986
1,         0.300986
1,         0.300986
93250,         2.550342
76052,         2.781284
1,         0.300986
1,         0.300986
2,        27.540237
1,         0.300986
1,         0.300986
2,        27.540237
1,         0.300986
1,         0.300986
1,         0.300986
1,         0.300986
1,         0.300986
1,         0.300986
2,        27.540237
1,         0.300986
72040,         2.864977
74568,         2.794039
1,         0.300986
1,         0.300986
107878,         2.399609
1,         0.300986
1,         0.300986
1,         0.300986
90485,         2.596933
1,         0.300986
1,         0.300986
1,         0.300986
1,         0.300986
1,         0.300986
1,         0.300986
1,         0.300986
1,         0.300986
1,         0.300986
1,         0.300986
2,        27.540237
1,         0.300986
68611,         2.914986
75712,         2.772590
1,         0.300986
1,         0.300986
99331,         2.482155
1,         0.300986
1,         0.300986
1,         0.300986
2,        27.540237
1,         0.300986
1,         0.300986
1,         0.300986
1,         0.300986
89776,         2.616862
1,         0.300986
1,         0.300986
1,         0.300986
1,         0.300986
1,         0.300986
1,         0.300986
1,         0.300986
1,         0.300986
82307,         2.692091
83213,         2.691773
1,         0.300986
1,         0.300986
1,         0.300986
2,         3.687081
1,         0.300986
84128,         2.680541
1,         0.300986
78142,         2.732569
2,        27.540237
1,         0.300986
1,         0.300986
1,         0.300986
1,         0.300986
1,         0.300986
17,         2.478710
1,         0.300986
1,         0.300986
1,         0.300986
1,         0.300986
1,         0.300986
91488,         2.584096
1,         0.300986
84141,         2.683924
2,         3.687081
1,         0.300986
1,         0.300986
1,         0.300986
1,         0.300986
1,         0.300986
13,         7.003717
1,         0.300986
1,         0.300986
2,         3.687081
1,         0.300986
1,         0.300986
1,         0.300986
1,         0.300986
1,         0.300986
1,         0.300986
1,         0.300986
2,        27.540237
82340,         2.704057
1,         0.300986
87151,         2.626141
1,         0.300986
98676,         2.484829
1,         0.300986
1,         0.300986
1,         0.300986
90519,         2.599666
1,         0.300986
93852,         2.550913
1,         0.300986
1,         0.300986
2,        27.540237
1,         0.300986
1,         0.300986
1,         0.300986
1,         0.300986
1,         0.300986
1,         0.300986
1,         0.300986
61797,         3.016785
1,         0.300986
1,         0.300986
1,         0.300986
1,         0.300986
1,         0.300986
1,         0.300986
1,         0.300986
1,         0.300986
1,         0.300986
98696,         2.500039
2,        27.540237
82768,         2.685748
62647,         2.988499
1,         0.300986
1,         0.300986
1,         0.300986
70960,         2.865690
91946,         2.571017
1,         0.300986
1,         0.300986
1,         0.300986
1,         0.300986
80806,         2.721721
2,         3.687081
1,         0.300986
1,         0.300986
71133,         2.854675
2,         3.687081
77934,         2.749394
2,         3.687081
86522,         2.634231
1,         0.300986
2,         3.687081
1,         0.300986
1,         0.300986
94132,         2.546023
1,         0.300986
2,        27.540237
81759,         2.704625
1,         0.300986
1,         0.300986
1,         0.300986
1,         0.300986
77356,         2.770980
1,         0.300986
1,         0.300986
1,         0.300986
2,        27.540237
2,         3.687081
2,        27.540237
1,         0.300986
1,         0.300986
1,         0.300986
1,         0.300986
7,         3.719329
1,         0.300986
1,         0.300986
1,         0.300986
1,         0.300986
1,         0.300986
2,         3.687081
84603,         2.659243
1,         0.300986
61733,         3.023796
1,         0.300986
1,         0.300986
1,         0.300986
1,         0.300986
1,         0.300986
1,         0.300986
64111,         2.948785
1,         0.300986
1,         0.300986
1,         0.300986
1,         0.300986
1,         0.300986
1,         0.300986
77711,         2.749355
1,         0.300986
1,         0.300986
1,         0.300986
1,         0.300986
1,         0.300986
1,         0.300986
1,         0.300986
1,         0.300986
1,         0.300986
82953,         2.686090
2,         3.687081
102988,         2.449009
1,         0.300986
1,         0.300986
82615,         2.679468
1,         0.300986
1,         0.300986
1,         0.300986
1,         0.300986
1,         0.300986
1,         0.300986
2,         3.687081
1,         0.300986
1,         0.300986
2,         3.687081
1,         0.300986
94176,         2.550767
1,         0.300986
1,         0.300986
1,         0.300986
1,         0.300986
1,         0.300986
1,         0.300986
1,         0.300986
1,         0.300986
1,         0.300986
97026,         2.500428
1,         0.300986
1,         0.300986
1,         0.300986
1,         0.300986
1,         0.300986
1,         0.300986
72532,         2.840489
1,         0.300986
1,         0.300986
77741,         2.748997
2,         3.687081
1,         0.300986
2,         3.687081
1,         0.300986
2,        27.540237
72064,         2.846319
1,         0.300986
1,         0.300986
64812,         2.954941
1,         0.300986
2,         3.687081
75720,         2.789973
1,         0.300986
1,         0.300986
2,        27.540237
1,         0.300986
1,         0.300986
1,         0.300986
85969,         2.644617
1,         0.300986
1,         0.300986
1,         0.300986
10,         3.265700
1,         0.300986
1,         0.300986
1,         0.300986
1,         0.300986
1,         0.300986
1,         0.300986
1,         0.300986
1,         0.300986
1,         0.300986
1,         0.300986
1,         0.300986
91716,         2.574082
1,         0.300986
1,         0.300986
1,         0.300986
1,         0.300986
1,         0.300986
1,         0.300986
1,         0.300986
1,         0.300986
2,         3.687081
2,        27.540237
89488,         2.602024
2,         3.687081
1,         0.300986
1,         0.300986
1,         0.300986
1,         0.300986
1,         0.300986
1,         0.300986
1,         0.300986
1,         0.300986
1,         0.300986
1,         0.300986
1,         0.300986
1,         0.300986
1,         0.300986
2,        27.540237
1,         0.300986
1,         0.300986
1,         0.300986
1,         0.300986
2,        27.540237
1,         0.300986
1,         0.300986
2,        27.540237
1,         0.300986
83015,         2.689253
86968,         2.628537
72636,         2.831916
2,        27.540237
1,         0.300986
1,         0.300986
2,        27.540237
1,         0.300986
1,         0.300986
1,         0.300986
1,         0.300986
2,         3.687081
1,         0.300986
1,         0.300986
1,         0.300986
1,         0.300986
1,         0.300986
1,         0.300986
1,         0.300986
1,         0.300986
1,         0.300986
1,         0.300986
1,         0.300986
1,         0.300986
1,         0.300986
2,         3.687081
1,         0.300986
2,         3.687081
1,         0.300986
1,         0.300986
1,         0.300986
1,         0.300986
69430,         2.901209
1,         0.300986
2,        27.540237
1,         0.300986
100072,         2.475900
1,         0.300986
1,         0.300986
1,         0.300986
1,         0.300986
1,         0.300986
1,         0.300986
74455,         2.803348
13,         2.014292
1,         0.300986
1,         0.300986
1,         0.300986
2,         3.687081
1,         0.300986
2,         3.687081
1,         0.300986
1,         0.300986
1,         0.300986
1,         0.300986
1,         0.300986
78181,         2.726715
48656,         3.283758
1,         0.300986
1,         0.300986
68917,         2.903571
1,         0.300986
1,         0.300986
2,         3.687081
1,         0.300986
1,         0.300986
1,         0.300986
1,         0.300986
1,         0.300986
1,         0.300986
1,         0.300986
1,         0.300986
1,         0.300986
84702,         2.658550
1,         0.300986
84139,         2.674399
1,         0.300986
79365,         2.746197
1,         0.300986
1,         0.300986
1,         0.300986
64818,         2.959413
1,         0.300986
1,         0.300986
1,         0.300986
2,         3.687081
8,         3.329660
1,         0.300986
1,         0.300986
1,         0.300986
1,         0.300986
1,         0.300986
1,         0.300986
1,         0.300986
1,         0.300986
2,         3.687081
1,         0.300986
1,         0.300986
2,         3.687081
1,         0.300986
1,         0.300986
97339,         2.504172
47,         3.496563
1,         0.300986
1,         0.300986
1,         0.300986
1,         0.300986
1,         0.300986
1,         0.300986
105223,         2.437638
1,         0.300986
97350,         2.518060
1,         0.300986
1,         0.300986
1,         0.300986
1,         0.300986
1,         0.300986
1,         0.300986
1,         0.300986
1,         0.300986
1,         0.300986
2,        27.540237
1,         0.300986
1,         0.300986
1,         0.300986
76565,         2.766324
1,         0.300986
98819,         2.498896
1,         0.300986
1,         0.300986
75996,         2.786061
1,         0.300986
1,         0.300986
1,         0.300986
90247,         2.607647
2,         3.687081
1,         0.300986
1,         0.300986
1,         0.300986
1,         0.300986
2,        27.540237
1,         0.300986
1,         0.300986
1,         0.300986
1,         0.300986
1,         0.300986
102458,         2.464890
1,         0.300986
1,         0.300986
1,         0.300986
1,         0.300986
1,         0.300986
1,         0.300986
77098,         2.760168
83024,         2.683546
1,         0.300986
1,         0.300986
1,         0.300986
97048,         2.513126
1,         0.300986
3,        20.717883
1,         0.300986
64221,         2.972561
75296,         2.786349
1,         0.300986
1,         0.300986
1,         0.300986
1,         0.300986
1,         0.300986
84358,         2.673240
1,         0.300986
1,         0.300986
74684,         2.810134
1,         0.300986
2,        27.540237
1,         0.300986
1,         0.300986
1,         0.300986
1,         0.300986
1,         0.300986
1,         0.300986
1,         0.300986
83516,         2.679740
1,         0.300986
1,         0.300986
2,         3.687081
2,         3.687081
1,         0.300986
1,         0.300986
1,         0.300986
1,         0.300986
1,         0.300986
2,         3.687081
1,         0.300986
1,         0.300986
1,         0.300986
1,         0.300986
90748,         2.587416
2,         3.687081
1,         0.300986
2,        27.540237
1,         0.300986
74956,         2.808452
1,         0.300986
1,         0.300986
1,         0.300986
1,         0.300986
1,         0.300986
1,         0.300986
1,         0.300986
2,         3.687081
1,         0.300986
1,         0.300986
1,         0.300986
1,         0.300986
1,         0.300986
1,         0.300986
66176,         2.917805
1,         0.300986
1,         0.300986
1,         0.300986
1,         0.300986
78690,         2.747069
1,         0.300986
1,         0.300986
1,         0.300986
1,         0.300986
1,         0.300986
1,         0.300986
1,         0.300986
103660,         2.422551
1,         0.300986
1,         0.300986
2,        27.540237
1,         0.300986
2,        27.540237
1,         0.300986
1,         0.300986
1,         0.300986
1,         0.300986
1,         0.300986
1,         0.300986
2,         3.687081
1,         0.300986
1,         0.300986
1,         0.300986
1,         0.300986
67357,         2.922164
1,         0.300986
1,         0.300986
2,         3.687081
1,         0.300986
70181,         2.878439
1,         0.300986
2,        27.540237
1,         0.300986
66619,         2.935178
1,         0.300986
1,         0.300986
1,         0.300986
2,         3.687081
1,         0.300986
1,         0.300986
1,         0.300986
1,         0.300986
1,         0.300986
64695,         2.964892
97248,         2.522851
1,         0.300986
1,         0.300986
1,         0.300986
1,         0.300986
1,         0.300986
1,         0.300986
1,         0.300986
1,         0.300986
1,         0.300986
91006,         2.576494
1,         0.300986
1,         0.300986
1,         0.300986
1,         0.300986
1,         0.300986
93360,         2.566287
1,         0.300986
1,         0.300986
1,         0.300986
1,         0.300986
1,         0.300986
1,         0.300986
1,         0.300986
1,         0.300986
1,         0.300986
1,         0.300986
1,         0.300986
110355,         2.370860
2,        27.540237
1,         0.300986
1,         0.300986
1,         0.300986
1,         0.300986
1,         0.300986
1,         0.300986
1,         0.300986
83557,         2.678006
2,         3.687081
79718,         2.735137
1,         0.300986
1,         0.300986
72824,         2.839319
100607,         2.481318
1,         0.300986
1,         0.300986
85003,         2.651467
1,         0.300986
1,         0.300986
1,         0.300986
82106,         2.693913
116639,         2.325509
77565,         2.734892
1,         0.300986
1,         0.300986
107926,         2.395601
1,         0.300986
1,         0.300986
1,         0.300986
1,         0.300986
1,         0.300986
1,         0.300986
68276,         2.902732
1,         0.300986
2,        27.540237
2,         3.687081
1,         0.300986
1,         0.300986
1,         0.300986
1,         0.300986
1,         0.300986
1,         0.300986
1,         0.300986
1,         0.300986
1,         0.300986
1,         0.300986
2,         3.687081
1,         0.300986
1,         0.300986
1,         0.300986
77006,         2.764055
1,         0.300986
1,         0.300986
72436,         2.840581
2,        27.540237
1,         0.300986
75329,         2.785904
1,         0.300986
76251,         2.782204
110520,         2.373624
1,         0.300986
82615,         2.711856
2,         3.687081
1,         0.300986
1,         0.300986
1,         0.300986
93042,         2.572311
1,         0.300986
1,         0.300986
1,         0.300986
1,         0.300986
1,         0.300986
1,         0.300986
1,         0.300986
1,         0.300986
1,         0.300986
1,         0.300986
1,         0.300986
1,         0.300986
109321,         2.384409
72238,         2.836355
83564,         2.681520
1,         0.300986
1,         0.300986
3,         3.310848
1,         0.300986
1,         0.300986
1,         0.300986
71111,         2.861605
1,         0.300986
74658,         2.817229
1,         0.300986
1,         0.300986
1,         0.300986
1,         0.300986
1,         0.300986
89918,         2.604330
1,         0.300986
1,         0.300986
75730,         2.788316
1,         0.300986
77667,         2.760465
1,         0.300986
2,         3.687081
1,         0.300986
1,         0.300986
86877,         2.639266
85109,         2.669630
2,        27.540237
2,        27.540237
1,         0.300986
1,         0.300986
102662,         2.445456
88168,         2.610456
1,         0.300986
1,         0.300986
1,         0.300986
1,         0.300986
1,         0.300986
2,         3.687081
1,         0.300986
1,         0.300986
1,         0.300986
1,         0.300986
70365,         2.857966
1,         0.300986
60905,         3.041388
1,         0.300986
93537,         2.549633
1,         0.300986
1,         0.300986
1,         0.300986
1,         0.300986
2,         3.687081
1,         0.300986
1,         0.300986
1,         0.300986
1,         0.300986
1,         0.300986
1,         0.300986
1,         0.300986
1,         0.300986
1,         0.300986
1,         0.300986
1,         0.300986
1,         0.300986
1,         0.300986
1,         0.300986
82752,         2.704325
1,         0.300986
1,         0.300986
81551,         2.703861
1,         0.300986
1,         0.300986
1,         0.300986
1,         0.300986
93138,         2.560884
84766,         2.671899
1,         0.300986
1,         0.300986
1,         0.300986
1,         0.300986
1,         0.300986
1,         0.300986
104009,         2.450917
1,         0.300986
2,         3.687081
1,         0.300986
57532,         3.085059
1,         0.300986
2,        27.540237
86894,         2.645069
1,         0.300986
1,         0.300986
1,         0.300986
1,         0.300986
1,         0.300986
1,         0.300986
71377,         2.857810
73284,         2.813565
67197,         2.928189
1,         0.300986
1,         0.300986
76235,         2.782714
1,         0.300986
1,         0.300986
1,         0.300986
1,         0.300986
1,         0.300986
1,         0.300986
1,         0.300986
87808,         2.621274
1,         0.300986
1,         0.300986
1,         0.300986
1,         0.300986
1,         0.300986
1,         0.300986
81342,         2.714797
1,         0.300986
77005,         2.751446
78969,         2.741711
1,         0.300986
1,         0.300986
1,         0.300986
1,         0.300986
1,         0.300986
1,         0.300986
2,         3.687081
2,         3.687081
1,         0.300986
1,         0.300986
59274,         3.060990
2,        27.540237
1,         0.300986
2,         3.687081
1,         0.300986
1,         0.300986
1,         0.300986
1,         0.300986
1,         0.300986
66635,         2.941107
97197,         2.512619
72777,         2.824521
1,         0.300986
2,         3.687081
94825,         2.535990
1,         0.300986
1,         0.300986
1,         0.300986
1,         0.300986
1,         0.300986
1,         0.300986
1,         0.300986
73793,         2.831193
1,         0.300986
1,         0.300986
1,         0.300986
1,         0.300986
1,         0.300986
1,         0.300986
1,         0.300986
1,         0.300986
1,         0.300986
76873,         2.774549
2,        27.540237
1,         0.300986
1,         0.300986
85080,         2.651404
99733,         2.481028
1,         0.300986
1,         0.300986
81999,         2.720593
1,         0.300986
2,        27.540237
1,         0.300986
2,         3.687081
1,         0.300986
91516,         2.591930
1,         0.300986
1,         0.300986
1,         0.300986
1,         0.300986
82087,         2.706661
1,         0.300986
1,         0.300986
1,         0.300986
1,         0.300986
1,         0.300986
1,         0.300986
1,         0.300986
1,         0.300986
1,         0.300986
1,         0.300986
1,         0.300986
62621,         3.005163
1,         0.300986
73971,         2.815427
1,         0.300986
1,         0.300986
1,         0.300986
1,         0.300986
1,         0.300986
1,         0.300986
1,         0.300986
1,         0.300986
1,         0.300986
2,         3.687081
1,         0.300986
102187,         2.461080
1,         0.300986
1,         0.300986
1,         0.300986
1,         0.300986
1,         0.300986
1,         0.300986
1,         0.300986
1,         0.300986
1,         0.300986
1,         0.300986
80851,         2.716922
1,         0.300986
1,         0.300986
2,         3.687081
1,         0.300986
1,         0.300986
83320,         2.657813
1,         0.300986
1,         0.300986
1,         0.300986
1,         0.300986
1,         0.300986
1,         0.300986
72631,         2.835014
1,         0.300986
1,         0.300986
81895,         2.706997
1,         0.300986
1,         0.300986
1,         0.300986
92621,         2.570748
2,         3.687081
96487,         2.528017
1,         0.300986
106842,         2.398695
1,         0.300986
1,         0.300986
2,        27.540237
67040,         2.916631
101667,         2.455355
86158,         2.638558
1,         0.300986
93672,         2.552358
1,         0.300986
1,         0.300986
1,         0.300986
89700,         2.605060
79829,         2.715964
106565,         2.396014
88452,         2.617132
1,         0.300986
1,         0.300986
1,         0.300986
1,         0.300986
1,         0.300986
2,         3.687081
1,         0.300986
2,         3.687081
1,         0.300986
1,         0.300986
2,        27.540237
1,         0.300986
1,         0.300986
1,         0.300986
1,         0.300986
1,         0.300986
1,         0.300986
1,         0.300986
1,         0.300986
2,         3.687081
88844,         2.616545
2,         3.687081
1,         0.300986
1,         0.300986
1,         0.300986
2,        27.540237
70659,         2.858095
1,         0.300986
1,         0.300986
1,         0.300986
1,         0.300986
1,         0.300986
1,         0.300986
1,         0.300986
1,         0.300986
1,         0.300986
1,         0.300986
76013,         2.770644
1,         0.300986
1,         0.300986
1,         0.300986
1,         0.300986
1,         0.300986
106154,         2.418574
1,         0.300986
1,         0.300986
1,         0.300986
1,         0.300986
1,         0.300986
1,         0.300986
3,        20.717883
1,         0.300986
1,         0.300986
1,         0.300986
1,         0.300986
77237,         2.766761
2,         3.687081
1,         0.300986
94145,         2.560943
1,         0.300986
1,         0.300986
2,        27.540237
1,         0.300986
1,         0.300986
1,         0.300986
1,         0.300986
1,         0.300986
2,        27.540237
1,         0.300986
1,         0.300986
1,         0.300986
1,         0.300986
1,         0.300986
1,         0.300986
77426,         2.772740
1,         0.300986
1,         0.300986
1,         0.300986
1,         0.300986
1,         0.300986
1,         0.300986
1,         0.300986
1,         0.300986
1,         0.300986
1,         0.300986
1,         0.300986
1,         0.300986
1,         0.300986
1,         0.300986
1,         0.300986
1,         0.300986
1,         0.300986
1,         0.300986
108468,         2.390126
1,         0.300986
1,         0.300986
1,         0.300986
1,         0.300986
97940,         2.501691
1,         0.300986
2,         3.687081
2,        27.540237
1,         0.300986
78189,         2.736264
1,         0.300986
1,         0.300986
1,         0.300986
1,         0.300986
1,         0.300986
1,         0.300986
76814,         2.760848
1,         0.300986
75798,         2.790613
81540,         2.711754
2,         3.687081
1,         0.300986
62548,         3.004174
1,         0.300986
1,         0.300986
1,         0.300986
1,         0.300986
1,         0.300986
2,         3.687081
1,         0.300986
76573,         2.777325
2,         3.687081
1,         0.300986
1,         0.300986
78404,         2.752924
94445,         2.538711
72407,         2.834047
2,         3.687081
2,         3.687081
1,         0.300986
1,         0.300986
1,         0.300986
1,         0.300986
93077,         2.555258
1,         0.300986
98003,         2.512781
1,         0.300986
1,         0.300986
1,         0.300986
2,        27.540237
1,         0.300986
1,         0.300986
1,         0.300986
1,         0.300986
1,         0.300986
2,        27.540237
1,         0.300986
1,         0.300986
1,         0.300986
1,         0.300986
1,         0.300986
1,         0.300986
2,         3.687081
1,         0.300986
1,         0.300986
1,         0.300986
1,         0.300986
2,        27.540237
1,         0.300986
1,         0.300986
1,         0.300986
82494,         2.690639
1,         0.300986
1,         0.300986
1,         0.300986
92496,         2.568792
1,         0.300986
75772,         2.779114
1,         0.300986
1,         0.300986
1,         0.300986
1,         0.300986
1,         0.300986
2,         3.687081
1,         0.300986
1,         0.300986
1,         0.300986
1,         0.300986
1,         0.300986
1,         0.300986
87002,         2.631568
1,         0.300986
1,         0.300986
1,         0.300986
1,         0.300986
1,         0.300986
1,         0.300986
65575,         2.965671
1,         0.300986
1,         0.300986
101529,         2.472188
101480,         2.480804
1,         0.300986
86992,         2.644178
85366,         2.659813
1,         0.300986
2,         3.687081
1,         0.300986
73105,         2.823333
1,         0.300986
2,        27.540237
1,         0.300986
1,         0.300986
2,        27.540237
1,         0.300986
1,         0.300986
83149,         2.700413
1,         0.300986
2,         3.687081
2,        27.540237
1,         0.300986
1,         0.300986
1,         0.300986
1,         0.300986
2,        27.540237
69534,         2.874405
8,         3.028674
1,         0.300986
1,         0.300986
1,         0.300986
92360,         2.574959
1,         0.300986
1,         0.300986
1,         0.300986
1,         0.300986
1,         0.300986
1,         0.300986
2,         3.687081
1,         0.300986
1,         0.300986
1,         0.300986
1,         0.300986
1,         0.300986
1,         0.300986
1,         0.300986
2,        27.540237
1,         0.300986
1,         0.300986
1,         0.300986
1,         0.300986
1,         0.300986
1,         0.300986
1,         0.300986
18,         3.210519
1,         0.300986
91433,         2.583122
1,         0.300986
1,         0.300986
1,         0.300986
1,         0.300986
1,         0.300986
1,         0.300986
1,         0.300986
2,        27.540237
1,         0.300986
9,         5.451194
85908,         2.646676
2,         3.687081
1,         0.300986
76467,         2.772098
1,         0.300986
9,         2.157068
1,         0.300986
1,         0.300986
1,         0.300986
1,         0.300986
62357,         3.005557
1,         0.300986
1,         0.300986
96182,         2.531914
1,         0.300986
1,         0.300986
1,         0.300986
1,         0.300986
1,         0.300986
1,         0.300986
1,         0.300986
1,         0.300986
1,         0.300986
1,         0.300986
2,         3.687081
1,         0.300986
1,         0.300986
74883,         2.788005
1,         0.300986
1,         0.300986
1,         0.300986
1,         0.300986
1,         0.300986
72232,         2.823558
59665,         3.053236
82795,         2.696799
1,         0.300986
1,         0.300986
66085,         2.929755
53838,         3.171369
2,         3.687081
1,         0.300986
2,        27.540237
90848,         2.582081
1,         0.300986
1,         0.300986
1,         0.300986
3,        20.717883
1,         0.300986
1,         0.300986
2,        27.540237
1,         0.300986
2,         3.687081
1,         0.300986
1,         0.300986
1,         0.300986
1,         0.300986
1,         0.300986
1,         0.300986
89241,         2.609327
1,         0.300986
1,         0.300986
1,         0.300986
1,         0.300986
2,         3.687081
1,         0.300986
1,         0.300986
82627,         2.698430
94457,         2.536233
2,         3.687081
1,         0.300986
1,         0.300986
1,         0.300986
2,         3.687081
64645,         2.952486
1,         0.300986
1,         0.300986
2,        27.540237
1,         0.300986
1,         0.300986
1,         0.300986
1,         0.300986
2,         3.687081
1,         0.300986
1,         0.300986
1,         0.300986
1,         0.300986
1,         0.300986
1,         0.300986
2,        27.540237
2,        27.540237
1,         0.300986
1,         0.300986
1,         0.300986
2,        27.540237
1,         0.300986
1,         0.300986
1,         0.300986
89851,         2.588160
1,         0.300986
78220,         2.760949
1,         0.300986
79986,         2.736882
1,         0.300986
87067,         2.628289
1,         0.300986
1,         0.300986
1,         0.300986
1,         0.300986
1,         0.300986
1,         0.300986
1,         0.300986
79931,         2.724255
88675,         2.602167
1,         0.300986
1,         0.300986
2,         3.687081
87125,         2.629959
2,         3.687081
63860,         2.981525
1,         0.300986
85146,         2.647038
2,         3.687081
1,         0.300986
1,         0.300986
1,         0.300986
2,        27.540237
1,         0.300986
1,         0.300986
1,         0.300986
109042,         2.397266
1,         0.300986
2,        27.540237
1,         0.300986
1,         0.300986
2,        27.540237
71017,         2.853491
1,         0.300986
2,        27.540237
2,         3.687081
1,         0.300986
1,         0.300986
1,         0.300986
1,         0.300986
1,         0.300986
1,         0.300986
1,         0.300986
1,         0.300986
1,         0.300986
1,         0.300986
1,         0.300986
1,         0.300986
1,         0.300986
1,         0.300986
1,         0.300986
70447,         2.867950
1,         0.300986
25,         6.061862
1,         0.300986
1,         0.300986
2,         3.687081
84540,         2.669089
90086,         2.593318
1,         0.300986
1,         0.300986
1,         0.300986
67564,         2.898538
1,         0.300986
90289,         2.587906
1,         0.300986
2,         3.687081
3,        20.717883
1,         0.300986
1,         0.300986
79604,         2.731201
1,         0.300986
1,         0.300986
1,         0.300986
1,         0.300986
1,         0.300986
1,         0.300986
1,         0.300986
1,         0.300986
1,         0.300986
1,         0.300986
1,         0.300986
1,         0.300986
1,         0.300986
1,         0.300986
1,         0.300986
86753,         2.650350
1,         0.300986
2,         3.687081
72961,         2.841980
1,         0.300986
1,         0.300986
1,         0.300986
2,         3.687081
2,         3.687081
1,         0.300986
1,         0.300986
1,         0.300986
1,         0.300986
1,         0.300986
1,         0.300986
1,         0.300986
1,         0.300986
1,         0.300986
1,         0.300986
1,         0.300986
1,         0.300986
1,         0.300986
1,         0.300986
2,        27.540237
95070,         2.535843
1,         0.300986
1,         0.300986
64796,         2.975567
1,         0.300986
1,         0.300986
1,         0.300986
63615,         2.975700
1,         0.300986
66487,         2.926841
85647,         2.657408
1,         0.300986
1,         0.300986
1,         0.300986
1,         0.300986
1,         0.300986
1,         0.300986
1,         0.300986
2,         3.687081
1,         0.300986
1,         0.300986
1,         0.300986
1,         0.300986
1,         0.300986
1,         0.300986
1,         0.300986
1,         0.300986
1,         0.300986
1,         0.300986
2,        27.540237
1,         0.300986
1,         0.300986
91393,         2.567470
99386,         2.483572
1,         0.300986
1,         0.300986
75055,         2.805190
1,         0.300986
1,         0.300986
1,         0.300986
1,         0.300986
2,        27.540237
1,         0.300986
1,         0.300986
2,         3.687081
1,         0.300986
1,         0.300986
77152,         2.768482
2,         3.687081
101701,         2.462599
1,         0.300986
1,         0.300986
2,         3.687081
1,         0.300986
1,         0.300986
1,         0.300986
1,         0.300986
1,         0.300986
1,         0.300986
1,         0.300986
1,         0.300986
1,         0.300986
1,         0.300986
1,         0.300986
1,         0.300986
1,         0.300986
1,         0.300986
1,         0.300986
1,         0.300986
1,         0.300986
1,         0.300986
1,         0.300986
1,         0.300986
1,         0.300986
1,         0.300986
1,         0.300986
1,         0.300986
1,         0.300986
84899,         2.658453
85218,         2.659902
1,         0.300986
1,         0.300986
1,         0.300986
1,         0.300986
1,         0.300986
1,         0.300986
1,         0.300986
93141,         2.564009
1,         0.300986
1,         0.300986
1,         0.300986
1,         0.300986
89771,         2.609178
1,         0.300986
2,        27.540237
1,         0.300986
1,         0.300986
1,         0.300986
1,         0.300986
1,         0.300986
76303,         2.775912
90482,         2.588419
1,         0.300986
1,         0.300986
1,         0.300986
2,        27.540237
99723,         2.492544
1,         0.300986
1,         0.300986
82551,         2.703016
1,         0.300986
68934,         2.909178
1,         0.300986
1,         0.300986
1,         0.300986
1,         0.300986
1,         0.300986
1,         0.300986
2,        27.540237
1,         0.300986
60566,         3.038317
1,         0.300986
1,         0.300986
1,         0.300986
63708,         2.964293
1,         0.300986
69068,         2.882957
11,         2.271078
2,         3.687081
1,         0.300986
1,         0.300986
53418,         3.170794
1,         0.300986
1,         0.300986
1,         0.300986
1,         0.300986
1,         0.300986
1,         0.300986
1,         0.300986
93041,         2.556529
1,         0.300986
1,         0.300986
1,         0.300986
87235,         2.639790
1,         0.300986
1,         0.300986
99183,         2.501923
1,         0.300986
1,         0.300986
1,         0.300986
1,         0.300986
2,        27.540237
1,         0.300986
1,         0.300986
1,         0.300986
1,         0.300986
1,         0.300986
1,         0.300986
1,         0.300986
1,         0.300986
1,         0.300986
1,         0.300986
1,         0.300986
1,         0.300986
61545,         3.007489
105496,         2.422050
1,         0.300986
1,         0.300986
1,         0.300986
111710,         2.365441
1,         0.300986
73621,         2.819053
2,        27.540237
1,         0.300986
1,         0.300986
1,         0.300986
108824,         2.387261
1,         0.300986
1,         0.300986
1,         0.300986
95736,         2.520104
100872,         2.482461
67588,         2.935381
2,         3.687081
1,         0.300986
1,         0.300986
1,         0.300986
1,         0.300986
2,        27.540237
1,         0.300986
1,         0.300986
1,         0.300986
91625,         2.585404
68283,         2.889297
82823,         2.687744
1,         0.300986
1,         0.300986
1,         0.300986
2,        27.540237
1,         0.300986
1,         0.300986
2,         3.687081
1,         0.300986
106020,         2.413375
75629,         2.791139
1,         0.300986
1,         0.300986
2,         3.687081
1,         0.300986
82326,         2.672264
1,         0.300986
1,         0.300986
1,         0.300986
1,         0.300986
1,         0.300986
1,         0.300986
1,         0.300986
1,         0.300986
1,         0.300986
3,        20.717883
72632,         2.842997
1,         0.300986
2,        27.540237
56710,         3.093422
1,         0.300986
1,         0.300986
89568,         2.603541
2,         3.687081
1,         0.300986
1,         0.300986
2,        27.540237
2,        27.540237
1,         0.300986
15,         7.594885
1,         0.300986
1,         0.300986
1,         0.300986
1,         0.300986
1,         0.300986
1,         0.300986
82637,         2.692434
1,         0.300986
1,         0.300986
1,         0.300986
2,        27.540237
65736,         2.928472
1,         0.300986
1,         0.300986
2,         3.687081
1,         0.300986
84361,         2.664890
1,         0.300986
1,         0.300986
1,         0.300986
1,         0.300986
2,         3.687081
1,         0.300986
71762,         2.846046
2,         3.687081
1,         0.300986
1,         0.300986
1,         0.300986
1,         0.300986
1,         0.300986
1,         0.300986
1,         0.300986
1,         0.300986
2,         3.687081
1,         0.300986
1,         0.300986
1,         0.300986
1,         0.300986
1,         0.300986
80239,         2.722598
1,         0.300986
1,         0.300986
1,         0.300986
29,         2.418268
1,         0.300986
1,         0.300986
113450,         2.351321
1,         0.300986
1,         0.300986
1,         0.300986
1,         0.300986
3,        20.717883
1,         0.300986
1,         0.300986
1,         0.300986
91635,         2.584758
1,         0.300986
1,         0.300986
71501,         2.854812
1,         0.300986
1,         0.300986
1,         0.300986
1,         0.300986

AM
1,         0.300986
1,         0.300986
1,         0.300986
1,         0.300986
1,         0.300986
1,         0.300986
79702,         2.711041
81451,         2.715030
1,         0.300986
2,         3.687081
1,         0.300986
1,         0.300986
1,         0.300986
1,         0.300986
1,         0.300986
2,         3.687081
1,         0.300986
1,         0.300986
69709,         2.865013
1,         0.300986
1,         0.300986
2,        27.540237
1,         0.300986
1,         0.300986
1,         0.300986
1,         0.300986
1,         0.300986
1,         0.300986
2,         3.687081
1,         0.300986
1,         0.300986
1,         0.300986
1,         0.300986
1,         0.300986
1,         0.300986
1,         0.300986
1,         0.300986
1,         0.300986
1,         0.300986
1,         0.300986
1,         0.300986
1,         0.300986
1,         0.300986
1,         0.300986
1,         0.300986
1,         0.300986
1,         0.300986
1,         0.300986
1,         0.300986
1,         0.300986
1,         0.300986
1,         0.300986
2,         3.687081
2,         3.687081
1,         0.300986
1,         0.300986
1,         0.300986
1,         0.300986
93265,         2.567849
2,         3.687081
1,         0.300986
1,         0.300986
1,         0.300986
1,         0.300986
1,         0.300986
1,         0.300986
84753,         2.660806
1,         0.300986
1,         0.300986
1,         0.300986
1,         0.300986
2,        27.540237
1,         0.300986
1,         0.300986
1,         0.300986
1,         0.300986
1,         0.300986
1,         0.300986
1,         0.300986
1,         0.300986
1,         0.300986
1,         0.300986
1,         0.300986
1,         0.300986
1,         0.300986
2,        27.540237
1,         0.300986
72698,         2.837913
1,         0.300986
2,        27.540237
1,         0.300986
1,         0.300986
1,         0.300986
1,         0.300986
1,         0.300986
1,         0.300986
73445,         2.828217
1,         0.300986
78335,         2.762364
1,         0.300986
70396,         2.881885
1,         0.300986
95510,         2.525307
1,         0.300986
1,         0.300986
1,         0.300986
1,         0.300986
78941,         2.748753
1,         0.300986
1,         0.300986
2,        27.540237
1,         0.300986
1,         0.300986
1,         0.300986
1,         0.300986
1,         0.300986
1,         0.300986
89178,         2.617561
1,         0.300986
2,         3.687081
1,         0.300986
1,         0.300986
1,         0.300986
1,         0.300986
1,         0.300986
67675,         2.896571
1,         0.300986
1,         0.300986
1,         0.300986
1,         0.300986
2,        27.540237
1,         0.300986
63792,         2.981732
2,         3.687081
2,        27.540237
106831,         2.403243
1,         0.300986
1,         0.300986
100199,         2.469952
1,         0.300986
95277,         2.517208
1,         0.300986
1,         0.300986
86300,         2.648064
1,         0.300986
1,         0.300986
80679,         2.713875
1,         0.300986
1,         0.300986
78262,         2.748938
2,         3.687081
1,         0.300986
93947,         2.560663
1,         0.300986
56656,         3.103251
1,         0.300986
1,         0.300986
1,         0.300986
1,         0.300986
66290,         2.946753
1,         0.300986
1,         0.300986
1,         0.300986
1,         0.300986
1,         0.300986
1,         0.300986
1,         0.300986
2,         3.687081
1,         0.300986
86649,         2.634798
1,         0.300986
1,         0.300986
2,         3.687081
1,         0.300986
1,         0.300986
1,         0.300986
72470,         2.829077
108412,         2.393538
1,         0.300986
1,         0.300986
1,         0.300986
1,         0.300986
1,         0.300986
98770,         2.489913
1,         0.300986
68498,         2.898405
91133,         2.582335
1,         0.300986
85322,         2.655409
1,         0.300986
1,         0.300986
1,         0.300986
1,         0.300986
1,         0.300986
1,         0.300986
1,         0.300986
1,         0.300986
16,         4.016285
83470,         2.661733
2,         3.687081
1,         0.300986
1,         0.300986
1,         0.300986
1,         0.300986
76585,         2.773057
1,         0.300986
1,         0.300986
1,         0.300986
1,         0.300986
99662,         2.481612
1,         0.300986
1,         0.300986
1,         0.300986
2,        27.540237
1,         0.300986
8,         2.614818
1,         0.300986
1,         0.300986
1,         0.300986
78259,         2.746395
1,         0.300986
1,         0.300986
73827,         2.824805
1,         0.300986
99201,         2.494191
1,         0.300986
1,         0.300986
62064,         3.012814
1,         0.300986
1,         0.300986
60943,         3.029927
1,         0.300986
1,         0.300986
1,         0.300986
1,         0.300986
1,         0.300986
1,         0.300986
1,         0.300986
1,         0.300986
93980,         2.551843
10,         3.085109
2,         3.687081
1,         0.300986
1,         0.300986
2,        27.540237
1,         0.300986
1,         0.300986
2,         3.687081
84270,         2.666954
1,         0.300986
1,         0.300986
1,         0.300986
1,         0.300986
1,         0.300986
1,         0.300986
1,         0.300986
1,         0.300986
1,         0.300986
1,         0.300986
64736,         2.939278
1,         0.300986
1,         0.300986
1,         0.300986
1,         0.300986
1,         0.300986
1,         0.300986
1,         0.300986
1,         0.300986
84403,         2.665056
2,         3.687081
1,         0.300986
1,         0.300986
1,         0.300986
1,         0.300986
1,         0.300986
1,         0.300986
1,         0.300986
1,         0.300986
1,         0.300986
1,         0.300986
1,         0.300986
1,         0.300986
1,         0.300986
97775,         2.512830
1,         0.300986
1,         0.300986
1,         0.300986
69584,         2.890183
49670,         3.253057
2,         3.687081
1,         0.300986
1,         0.300986
4,         4.100937
1,         0.300986
68295,         2.894865
64260,         2.972499
1,         0.300986
2,        27.540237
1,         0.300986
1,         0.300986
1,         0.300986
1,         0.300986
1,         0.300986
1,         0.300986
1,         0.300986
1,         0.300986
1,         0.300986
1,         0.300986
1,         0.300986
1,         0.300986
1,         0.300986
1,         0.300986
93908,         2.548589
1,         0.300986
2,        27.540237
1,         0.300986
1,         0.300986
1,         0.300986
1,         0.300986
1,         0.300986
1,         0.300986
2,        27.540237
1,         0.300986
2,        27.540237
1,         0.300986
1,         0.300986
1,         0.300986
1,         0.300986
1,         0.300986
1,         0.300986
1,         0.300986
1,         0.300986
2,        27.540237
2,         3.687081
1,         0.300986
59460,         3.053385
67861,         2.893144
100554,         2.485958
1,         0.300986
1,         0.300986
71777,         2.845236
1,         0.300986
1,         0.300986
1,         0.300986
81563,         2.716286
1,         0.300986
1,         0.300986
1,         0.300986
1,         0.300986
1,         0.300986
1,         0.300986
18,         3.143634
1,         0.300986
1,         0.300986
1,         0.300986
1,         0.300986
1,         0.300986
1,         0.300986
1,         0.300986
1,         0.300986
1,         0.300986
1,         0.300986
65072,         2.967755
1,         0.300986
1,         0.300986
93254,         2.560373
2,         3.687081
1,         0.300986
1,         0.300986
70898,         2.861179
73071,         2.818922
1,         0.300986
1,         0.300986
10,         3.626884
1,         0.300986
99987,         2.476816
75610,         2.784393
1,         0.300986
1,         0.300986
1,         0.300986
1,         0.300986
1,         0.300986
74624,         2.809263
1,         0.300986
1,         0.300986
1,         0.300986
1,         0.300986
1,         0.300986
1,         0.300986
1,         0.300986
1,         0.300986
1,         0.300986
1,         0.300986
1,         0.300986
1,         0.300986
71721,         2.842256
1,         0.300986
1,         0.300986
1,         0.300986
1,         0.300986
1,         0.300986
1,         0.300986
1,         0.300986
3,         3.411177
1,         0.300986
1,         0.300986
1,         0.300986
60691,         3.032111
1,         0.300986
78689,         2.746675
1,         0.300986
2,         3.687081
1,         0.300986
1,         0.300986
1,         0.300986
1,         0.300986
1,         0.300986
1,         0.300986
7,         3.547337
1,         0.300986
1,         0.300986
2,        27.540237
2,        27.540237
1,         0.300986
1,         0.300986
74709,         2.813558
1,         0.300986
1,         0.300986
1,         0.300986
1,         0.300986
1,         0.300986
2,        27.540237
1,         0.300986
1,         0.300986
1,         0.300986
83147,         2.694670
1,         0.300986
1,         0.300986
1,         0.300986
1,         0.300986
2,         3.687081
1,         0.300986
1,         0.300986
1,         0.300986
85465,         2.649034
1,         0.300986
52192,         3.196890
1,         0.300986
77035,         2.777310
1,         0.300986
1,         0.300986
1,         0.300986
91487,         2.576577
1,         0.300986
1,         0.300986
83801,         2.676557
1,         0.300986
65283,         2.955688
1,         0.300986
1,         0.300986
6,         3.561670
1,         0.300986
1,         0.300986
1,         0.300986
1,         0.300986
1,         0.300986
1,         0.300986
1,         0.300986
1,         0.300986
1,         0.300986
1,         0.300986
1,         0.300986
1,         0.300986
1,         0.300986
1,         0.300986
1,         0.300986
1,         0.300986
1,         0.300986
1,         0.300986
1,         0.300986
1,         0.300986
1,         0.300986
10,         3.656982
1,         0.300986
1,         0.300986
1,         0.300986
1,         0.300986
1,         0.300986
95291,         2.539434
2,        27.540237
64952,         2.982187
2,         3.687081
1,         0.300986
1,         0.300986
1,         0.300986
1,         0.300986
18,         3.611834
2,         3.687081
1,         0.300986
2,        27.540237
1,         0.300986
97667,         2.513309
1,         0.300986
1,         0.300986
1,         0.300986
1,         0.300986
1,         0.300986
1,         0.300986
1,         0.300986
1,         0.300986
1,         0.300986
2,         3.687081
1,         0.300986
2,         3.687081
1,         0.300986
1,         0.300986
58943,         3.074426
1,         0.300986
1,         0.300986
1,         0.300986
2,        27.540237
1,         0.300986
1,         0.300986
1,         0.300986
2,         3.687081
1,         0.300986
2,         3.687081
1,         0.300986
1,         0.300986
1,         0.300986
1,         0.300986
1,         0.300986
1,         0.300986
2,         3.687081
1,         0.300986
1,         0.300986
1,         0.300986
45723,         3.378250
1,         0.300986
1,         0.300986
71494,         2.853528
1,         0.300986
1,         0.300986
1,         0.300986
1,         0.300986
1,         0.300986
2,        27.540237
1,         0.300986
113684,         2.344070
1,         0.300986
103200,         2.442151
1,         0.300986
1,         0.300986
35,         7.847140
1,         0.300986
1,         0.300986
1,         0.300986
79885,         2.711500
2,        27.540237
1,         0.300986
1,         0.300986
1,         0.300986
60711,         3.022932
109466,         2.392092
1,         0.300986
1,         0.300986
1,         0.300986
87382,         2.610487
1,         0.300986
1,         0.300986
52,         3.258754
1,         0.300986
2,         3.687081
1,         0.300986
2,         3.687081
1,         0.300986
1,         0.300986
1,         0.300986
1,         0.300986
1,         0.300986
1,         0.300986
1,         0.300986
61632,         3.011014
84850,         2.659616
1,         0.300986
1,         0.300986
1,         0.300986
1,         0.300986
1,         0.300986
98462,         2.498186
1,         0.300986
1,         0.300986
1,         0.300986
1,         0.300986
1,         0.300986
91496,         2.571586
1,         0.300986
1,         0.300986
1,         0.300986
1,         0.300986
1,         0.300986
1,         0.300986
2,         3.687081
2,        27.540237
1,         0.300986
1,         0.300986
1,         0.300986
1,         0.300986
1,         0.300986
68785,         2.874112
76429,         2.762660
2,        27.540237
1,         0.300986
1,         0.300986
1,         0.300986
1,         0.300986
1,         0.300986
1,         0.300986
1,         0.300986
1,         0.300986
1,         0.300986
1,         0.300986
1,         0.300986
1,         0.300986
1,         0.300986
1,         0.300986
1,         0.300986
1,         0.300986
104706,         2.431473
1,         0.300986
1,         0.300986
1,         0.300986
65105,         2.934845
2,         3.687081
1,         0.300986
72167,         2.847275
1,         0.300986
1,         0.300986
2,         3.687081
1,         0.300986
2,        27.540237
1,         0.300986
1,         0.300986
92017,         2.563355
1,         0.300986
2,         3.687081
2,        27.540237
86762,         2.646125
2,         3.687081
1,         0.300986
1,         0.300986
1,         0.300986
1,         0.300986
1,         0.300986
1,         0.300986
1,         0.300986
95440,         2.519366
1,         0.300986
70228,         2.868894
1,         0.300986
1,         0.300986
1,         0.300986
1,         0.300986
12,         8.841470
1,         0.300986
1,         0.300986
82126,         2.705118
1,         0.300986
1,         0.300986
1,         0.300986
2,         3.687081
1,         0.300986
1,         0.300986
1,         0.300986
1,         0.300986
1,         0.300986
1,         0.300986
1,         0.300986
1,         0.300986
2,         3.687081
74565,         2.796145
1,         0.300986
1,         0.300986
79931,         2.731602
1,         0.300986
84199,         2.667567
1,         0.300986
1,         0.300986
2,        27.540237
2,         3.687081
1,         0.300986
10,         2.197199
1,         0.300986
1,         0.300986
1,         0.300986
1,         0.300986
1,         0.300986
1,         0.300986
1,         0.300986
1,         0.300986
1,         0.300986
2,         3.687081
1,         0.300986
1,         0.300986
1,         0.300986
1,         0.300986
1,         0.300986
1,         0.300986
81770,         2.711424
1,         0.300986
1,         0.300986
1,         0.300986
2,         3.687081
1,         0.300986
1,         0.300986
1,         0.300986
1,         0.300986
1,         0.300986
1,         0.300986
1,         0.300986
1,         0.300986
1,         0.300986
1,         0.300986
1,         0.300986
1,         0.300986
1,         0.300986
1,         0.300986
87112,         2.643942
2,         3.687081
1,         0.300986
1,         0.300986
64216,         2.942349
1,         0.300986
1,         0.300986
1,         0.300986
1,         0.300986
2,         3.687081
102010,         2.462839
1,         0.300986
1,         0.300986
84811,         2.659170
1,         0.300986
1,         0.300986
1,         0.300986
2,         3.687081
1,         0.300986
1,         0.300986
1,         0.300986
1,         0.300986
1,         0.300986
65365,         2.951363
1,         0.300986
1,         0.300986
1,         0.300986
78528,         2.761498
90102,         2.610900
1,         0.300986
1,         0.300986
71391,         2.827641
1,         0.300986
1,         0.300986
6,         3.009862
1,         0.300986
1,         0.300986
2,         3.687081
1,         0.300986
1,         0.300986
77710,         2.767187
1,         0.300986
1,         0.300986
1,         0.300986
1,         0.300986
1,         0.300986
1,         0.300986
1,         0.300986
1,         0.300986
1,         0.300986
1,         0.300986
1,         0.300986
1,         0.300986
1,         0.300986
1,         0.300986
1,         0.300986
1,         0.300986
1,         0.300986
1,         0.300986
26,         5.319352
1,         0.300986
1,         0.300986
88039,         2.623370
1,         0.300986
1,         0.300986
81244,         2.708945
73300,         2.821706
1,         0.300986
1,         0.300986
10,         5.402702
1,         0.300986
1,         0.300986
1,         0.300986
1,         0.300986
2,        27.540237
1,         0.300986
1,         0.300986
1,         0.300986
1,         0.300986
1,         0.300986
103977,         2.445761
1,         0.300986
1,         0.300986
1,         0.300986
66229,         2.934498
88766,         2.615027
1,         0.300986
1,         0.300986
2,         3.687081
76441,         2.777608
1,         0.300986
1,         0.300986
1,         0.300986
1,         0.300986
1,         0.300986
2,        27.540237
1,         0.300986
1,         0.300986
95346,         2.547208
1,         0.300986
1,         0.300986
1,         0.300986
1,         0.300986
1,         0.300986
1,         0.300986
1,         0.300986
70354,         2.884443
101043,         2.467016
1,         0.300986
1,         0.300986
1,         0.300986
103601,         2.448224
1,         0.300986
1,         0.300986
2,        27.540237
1,         0.300986
80433,         2.711453
93135,         2.562964
1,         0.300986
1,         0.300986
1,         0.300986
1,         0.300986
71317,         2.864376
1,         0.300986
1,         0.300986
1,         0.300986
1,         0.300986
1,         0.300986
1,         0.300986
2,         3.687081
84257,         2.661679
1,         0.300986
1,         0.300986
1,         0.300986
2,         3.687081
1,         0.300986
1,         0.300986
82289,         2.695813
58398,         3.079737
1,         0.300986
1,         0.300986
78763,         2.758740
1,         0.300986
1,         0.300986
1,         0.300986
1,         0.300986
1,         0.300986
6,         4.138560
2,        27.540237
92207,         2.578036
1,         0.300986
1,         0.300986
1,         0.300986
1,         0.300986
10,         1.881164
1,         0.300986
1,         0.300986
71477,         2.849269
1,         0.300986
1,         0.300986
1,         0.300986
2,         3.687081
1,         0.300986
2,         3.687081
1,         0.300986
2,        27.540237
1,         0.300986
1,         0.300986
96700,         2.528755
1,         0.300986
1,         0.300986
1,         0.300986
1,         0.300986
94143,         2.545688
1,         0.300986
1,         0.300986
1,         0.300986
1,         0.300986
1,         0.300986
1,         0.300986
1,         0.300986
2,         3.687081
1,         0.300986
1,         0.300986
1,         0.300986
1,         0.300986
1,         0.300986
1,         0.300986
1,         0.300986
69358,         2.891234
2,        27.540237
1,         0.300986
1,         0.300986
1,         0.300986
1,         0.300986
1,         0.300986
1,         0.300986
98046,         2.506473
1,         0.300986
1,         0.300986
1,         0.300986
1,         0.300986
1,         0.300986
1,         0.300986
1,         0.300986
1,         0.300986
1,         0.300986
1,         0.300986
1,         0.300986
1,         0.300986
1,         0.300986
1,         0.300986
2,         3.687081
2,        27.540237
1,         0.300986
2,         3.687081
1,         0.300986
1,         0.300986
55061,         3.162497
1,         0.300986
1,         0.300986
2,        27.540237
1,         0.300986
1,         0.300986
1,         0.300986
1,         0.300986
104164,         2.440096
9,         2.123625
1,         0.300986
75961,         2.787481
1,         0.300986
1,         0.300986
2,         3.687081
82538,         2.703876
88532,         2.633682
64861,         2.958015
1,         0.300986
1,         0.300986
1,         0.300986
1,         0.300986
1,         0.300986
1,         0.300986
1,         0.300986
92902,         2.560684
1,         0.300986
1,         0.300986
1,         0.300986
1,         0.300986
1,         0.300986
1,         0.300986
1,         0.300986
1,         0.300986
2,        27.540237
1,         0.300986
2,         3.687081
2,        27.540237
1,         0.300986
1,         0.300986
1,         0.300986
1,         0.300986
1,         0.300986
1,         0.300986
1,         0.300986
1,         0.300986
72094,         2.844414
1,         0.300986
2,         3.687081
1,         0.300986
1,         0.300986
1,         0.300986
23,         2.486408
1,         0.300986
2,        27.540237
1,         0.300986
2,         3.687081
1,         0.300986
1,         0.300986
1,         0.300986
95837,         2.529531
1,         0.300986
1,         0.300986
1,         0.300986
12,         7.186045
1,         0.300986
89049,         2.610901
90870,         2.608363
1,         0.300986
79840,         2.730224
68497,         2.903041
75678,         2.779393
1,         0.300986
100503,         2.472872
1,         0.300986
1,         0.300986
1,         0.300986
91379,         2.572038
1,         0.300986
1,         0.300986
2,         3.687081
1,         0.300986
1,         0.300986
1,         0.300986
64794,         2.948497
101397,         2.452981
61706,         3.007043
74260,         2.800539
1,         0.300986
106483,         2.401670
1,         0.300986
1,         0.300986
1,         0.300986
1,         0.300986
2,        27.540237
1,         0.300986
1,         0.300986
1,         0.300986
1,         0.300986
1,         0.300986
91120,         2.567196
1,         0.300986
1,         0.300986
86086,         2.645459
1,         0.300986
1,         0.300986
1,         0.300986
1,         0.300986
1,         0.300986
1,         0.300986
107634,         2.403744
1,         0.300986
1,         0.300986
1,         0.300986
1,         0.300986
1,         0.300986
1,         0.300986
1,         0.300986
1,         0.300986
1,         0.300986
2,        27.540237
1,         0.300986
1,         0.300986
1,         0.300986
2,         3.687081
80777,         2.713469
1,         0.300986
1,         0.300986
1,         0.300986
1,         0.300986
2,         3.687081
2,        27.540237
1,         0.300986
86067,         2.640658
1,         0.300986
73465,         2.812992
2,        27.540237
2,         3.687081
1,         0.300986
1,         0.300986
1,         0.300986
97586,         2.507666
90589,         2.594504
1,         0.300986
1,         0.300986
1,         0.300986
2,         3.687081
1,         0.300986
1,         0.300986
84922,         2.661104
1,         0.300986
1,         0.300986
1,         0.300986
2,         3.687081
1,         0.300986
1,         0.300986
1,         0.300986
1,         0.300986
1,         0.300986
1,         0.300986
2,        27.540237
1,         0.300986
1,         0.300986
2,         3.687081
1,         0.300986
1,         0.300986
1,         0.300986
1,         0.300986
1,         0.300986
1,         0.300986
77374,         2.764146
87577,         2.623108
106961,         2.399285
66810,         2.926050
1,         0.300986
1,         0.300986
2,        27.540237
2,         3.687081
1,         0.300986
1,         0.300986
1,         0.300986
1,         0.300986
2,        27.540237
2,        27.540237
1,         0.300986
1,         0.300986
1,         0.300986
1,         0.300986
1,         0.300986
97666,         2.512188
1,         0.300986
1,         0.300986
8,         4.213807
79628,         2.729517
72851,         2.830568
1,         0.300986
22,         6.847436
64727,         2.957158
73194,         2.842089
1,         0.300986
1,         0.300986
1,         0.300986
62221,         2.991283
2,        27.540237
1,         0.300986
1,         0.300986
1,         0.300986
79107,         2.741537
1,         0.300986
1,         0.300986
1,         0.300986
1,         0.300986
2,         3.687081
1,         0.300986
1,         0.300986
1,         0.300986
1,         0.300986
1,         0.300986
106637,         2.408115
1,         0.300986
1,         0.300986
1,         0.300986
1,         0.300986
2,        27.540237
1,         0.300986
1,         0.300986
1,         0.300986
2,        27.540237
1,         0.300986
2,         3.687081
2,        27.540237
1,         0.300986
91575,         2.586283
1,         0.300986
1,         0.300986
1,         0.300986
1,         0.300986
1,         0.300986
1,         0.300986
2,        27.540237
89270,         2.593552
79307,         2.730939
2,        27.540237
1,         0.300986
1,         0.300986
1,         0.300986
75028,         2.790192
1,         0.300986
1,         0.300986
2,         3.687081
1,         0.300986
1,         0.300986
1,         0.300986
1,         0.300986
91765,         2.577809
2,         3.687081
1,         0.300986
1,         0.300986
88656,         2.593426
2,        27.540237
1,         0.300986
1,         0.300986
1,         0.300986
92958,         2.551469
2,         3.687081
1,         0.300986
1,         0.300986
2,         3.687081
1,         0.300986
1,         0.300986
72125,         2.826009
2,        27.540237
1,         0.300986
1,         0.300986
1,         0.300986
1,         0.300986
2,         3.687081
1,         0.300986
1,         0.300986
1,         0.300986
1,         0.300986
2,        27.540237
2,        27.540237
1,         0.300986
74295,         2.813055
1,         0.300986
1,         0.300986
73566,         2.829369
1,         0.300986
89617,         2.616999
1,         0.300986
1,         0.300986
1,         0.300986
1,         0.300986
1,         0.300986
1,         0.300986
1,         0.300986
83827,         2.674248
1,         0.300986
77393,         2.756538
86376,         2.633895
1,         0.300986
2,         3.687081
53218,         3.188567
1,         0.300986
1,         0.300986
1,         0.300986
1,         0.300986
1,         0.300986
1,         0.300986
2,         3.687081
3,        20.717883
76182,         2.787710
1,         0.300986
1,         0.300986
1,         0.300986
1,         0.300986
8,         9.819675
1,         0.300986
1,         0.300986
1,         0.300986
1,         0.300986
1,         0.300986
1,         0.300986
86891,         2.628868
2,         3.687081
1,         0.300986
1,         0.300986
77550,         2.757531
1,         0.300986
1,         0.300986
2,         3.687081
1,         0.300986
91400,         2.580505
1,         0.300986
1,         0.300986
1,         0.300986
84102,         2.667854
1,         0.300986
2,        27.540237
1,         0.300986
1,         0.300986
1,         0.300986
1,         0.300986
1,         0.300986
1,         0.300986
1,         0.300986
1,         0.300986
2,         3.687081
1,         0.300986
1,         0.300986
1,         0.300986
83618,         2.683132
1,         0.300986
88467,         2.605131
1,         0.300986
1,         0.300986
1,         0.300986
1,         0.300986
1,         0.300986
73674,         2.818524
1,         0.300986
1,         0.300986
1,         0.300986
70734,         2.853535
1,         0.300986
2,        27.540237
1,         0.300986
1,         0.300986
1,         0.300986
2,        27.540237
93387,         2.550300
1,         0.300986
1,         0.300986
93744,         2.555576
1,         0.300986
1,         0.300986
1,         0.300986
1,         0.300986
1,         0.300986
1,         0.300986
2,        27.540237
1,         0.300986
1,         0.300986
90464,         2.587198
2,        27.540237
1,         0.300986
1,         0.300986
100797,         2.475295
1,         0.300986
1,         0.300986
1,         0.300986
1,         0.300986
74507,         2.810713
1,         0.300986
1,         0.300986
1,         0.300986
1,         0.300986
1,         0.300986
1,         0.300986
114919,         2.335391
1,         0.300986
2,         3.687081
1,         0.300986
2,         3.687081
87017,         2.637986
98912,         2.483821
1,         0.300986
1,         0.300986
1,         0.300986
1,         0.300986
1,         0.300986
85153,         2.644914
1,         0.300986
1,         0.300986
1,         0.300986
77710,         2.756716
100673,         2.485550
1,         0.300986
100829,         2.471414
96213,         2.529942
1,         0.300986
2,        27.540237
1,         0.300986
1,         0.300986
1,         0.300986
1,         0.300986
1,         0.300986
69847,         2.887981
85942,         2.637546
1,         0.300986
1,         0.300986
93907,         2.542611
81017,         2.720451
1,         0.300986
1,         0.300986
1,         0.300986
1,         0.300986
2,         3.687081
1,         0.300986
2,        27.540237
2,        27.540237
1,         0.300986
86672,         2.635044
81755,         2.705488
1,         0.300986
79378,         2.741981
1,         0.300986
1,         0.300986
1,         0.300986
1,         0.300986
2,        27.540237
1,         0.300986
1,         0.300986
2,        27.540237
1,         0.300986
1,         0.300986
91630,         2.571926
1,         0.300986
1,         0.300986
1,         0.300986
2,         3.687081
1,         0.300986
105404,         2.431904
1,         0.300986
1,         0.300986
86539,         2.641784
7,         3.267850
1,         0.300986
65903,         2.950743
1,         0.300986
1,         0.300986
2,         3.687081
102808,         2.449315
96568,         2.527213
1,         0.300986
72763,         2.823820
1,         0.300986
1,         0.300986
1,         0.300986
77522,         2.767702
2,         3.687081
1,         0.300986
1,         0.300986
1,         0.300986
1,         0.300986
73253,         2.843416
2,         3.687081
1,         0.300986
1,         0.300986
88408,         2.588868
1,         0.300986
1,         0.300986
1,         0.300986
1,         0.300986
2,        27.540237
1,         0.300986
1,         0.300986
1,         0.300986
1,         0.300986
1,         0.300986
1,         0.300986
1,         0.300986
78770,         2.747403
1,         0.300986
90822,         2.593371
1,         0.300986
1,         0.300986
81563,         2.708289
63221,         2.983160
1,         0.300986
1,         0.300986
1,         0.300986
1,         0.300986
2,         3.687081
89713,         2.600320
2,        27.540237
1,         0.300986
1,         0.300986
75540,         2.791098
2,        27.540237
1,         0.300986
1,         0.300986
1,         0.300986
1,         0.300986
1,         0.300986
2,        27.540237
1,         0.300986
1,         0.300986
2,        27.540237
1,         0.300986
2,         3.687081
62499,         3.006184
1,         0.300986
1,         0.300986
2,         3.687081
100654,         2.487519
1,         0.300986
1,         0.300986
1,         0.300986
1,         0.300986
1,         0.300986
1,         0.300986
1,         0.300986
1,         0.300986
1,         0.300986
114175,         2.345214
2,         3.687081
1,         0.300986
58800,         3.073230
2,        27.540237
88881,         2.612578
1,         0.300986
1,         0.300986
1,         0.300986
1,         0.300986
1,         0.300986
1,         0.300986
1,         0.300986
1,         0.300986
2,        27.540237
2,        27.540237
1,         0.300986
1,         0.300986
1,         0.300986
1,         0.300986
1,         0.300986
73248,         2.822596
1,         0.300986
1,         0.300986
1,         0.300986
1,         0.300986
1,         0.300986
1,         0.300986
1,         0.300986
1,         0.300986
1,         0.300986
1,         0.300986
1,         0.300986
1,         0.300986
2,         3.687081
1,         0.300986
1,         0.300986
1,         0.300986
48849,         3.264926
2,        27.540237
1,         0.300986
105448,         2.425328
1,         0.300986
1,         0.300986
3,        20.717883
1,         0.300986
64965,         2.954858
1,         0.300986
93544,         2.571793
2,         3.687081
1,         0.300986
1,         0.300986
1,         0.300986
1,         0.300986
1,         0.300986
1,         0.300986
2,         3.687081
88812,         2.591503
2,         3.687081
94418,         2.541410
1,         0.300986
1,         0.300986
1,         0.300986
1,         0.300986
2,         3.687081
1,         0.300986
1,         0.300986
1,         0.300986
1,         0.300986
1,         0.300986
1,         0.300986
1,         0.300986
1,         0.300986
1,         0.300986
1,         0.300986
1,         0.300986
2,        27.540237
1,         0.300986
1,         0.300986
1,         0.300986
1,         0.300986
1,         0.300986
76676,         2.763313
2,        27.540237
1,         0.300986
1,         0.300986
1,         0.300986
85697,         2.662068
1,         0.300986
1,         0.300986
1,         0.300986
1,         0.300986
1,         0.300986
1,         0.300986
2,         3.687081
1,         0.300986
1,         0.300986
2,         3.687081
2,         3.687081
3,        20.717883
1,         0.300986
1,         0.300986
1,         0.300986
1,         0.300986
1,         0.300986
2,        27.540237
1,         0.300986
1,         0.300986
1,         0.300986
1,         0.300986
1,         0.300986
1,         0.300986
1,         0.300986
1,         0.300986
1,         0.300986
1,         0.300986
1,         0.300986
1,         0.300986
89775,         2.600537
1,         0.300986
1,         0.300986
85443,         2.649321
1,         0.300986
2,         3.687081
1,         0.300986
1,         0.300986
1,         0.300986
1,         0.300986
1,         0.300986
1,         0.300986
1,         0.300986
1,         0.300986
1,         0.300986
1,         0.300986
1,         0.300986
1,         0.300986
2,         3.687081
1,         0.300986
99164,         2.480997
68875,         2.893067
1,         0.300986
2,         3.687081
1,         0.300986
1,         0.300986
2,         3.687081
100461,         2.469151
1,         0.300986
1,         0.300986
1,         0.300986
84122,         2.669569
80995,         2.714746
1,         0.300986
1,         0.300986
1,         0.300986
1,         0.300986
1,         0.300986
1,         0.300986
1,         0.300986
24,         3.028674
1,         0.300986
1,         0.300986
1,         0.300986
1,         0.300986
92561,         2.554334
88732,         2.602393
2,        27.540237
1,         0.300986
1,         0.300986
1,         0.300986
1,         0.300986
1,         0.300986
5,         6.952781
2,         3.687081
1,         0.300986
1,         0.300986
1,         0.300986
99566,         2.488623
84335,         2.670327
1,         0.300986
1,         0.300986
64418,         2.963162
78685,         2.738396
2,        27.540237
1,         0.300986
1,         0.300986
1,         0.300986
1,         0.300986
2,         3.687081
1,         0.300986
1,         0.300986
64328,         2.967144
1,         0.300986
1,         0.300986
1,         0.300986
1,         0.300986
1,         0.300986
1,         0.300986
1,         0.300986
1,         0.300986
1,         0.300986
1,         0.300986
2,        27.540237
1,         0.300986
1,         0.300986
1,         0.300986
93331,         2.561130
1,         0.300986
2,        27.540237
1,         0.300986
1,         0.300986
88230,         2.611784
1,         0.300986
108003,         2.399158
1,         0.300986
91352,         2.587511
1,         0.300986
1,         0.300986
1,         0.300986
1,         0.300986
1,         0.300986
97713,         2.503633
65346,         2.952640
2,        27.540237
1,         0.300986
1,         0.300986
1,         0.300986
1,         0.300986
91982,         2.559533
91827,         2.566514
1,         0.300986
1,         0.300986
1,         0.300986
1,         0.300986
1,         0.300986
1,         0.300986
79847,         2.726394
1,         0.300986
1,         0.300986
1,         0.300986
78507,         2.754663
72137,         2.834440
75206,         2.807886
1,         0.300986
2,         3.687081
90995,         2.588140
1,         0.300986
78909,         2.750995
1,         0.300986
1,         0.300986
1,         0.300986
1,         0.300986
1,         0.300986
1,         0.300986
1,         0.300986
2,         3.687081
1,         0.300986
1,         0.300986
2,        27.540237
102045,         2.464950
1,         0.300986
1,         0.300986
78993,         2.735111
1,         0.300986
1,         0.300986
1,         0.300986
1,         0.300986
1,         0.300986
2,        27.540237
1,         0.300986
1,         0.300986
1,         0.300986
84739,         2.665153
1,         0.300986
85826,         2.654612
1,         0.300986
1,         0.300986
1,         0.300986
92234,         2.580614
1,         0.300986
1,         0.300986
1,         0.300986
1,         0.300986
8,         2.520759
79786,         2.725150
1,         0.300986
2,        27.540237
1,         0.300986
1,         0.300986
1,         0.300986
1,         0.300986
1,         0.300986
1,         0.300986
1,         0.300986
1,         0.300986
1,         0.300986
1,         0.300986
70940,         2.860594
1,         0.300986
2,        27.540237
1,         0.300986
1,         0.300986
72076,         2.834705
1,         0.300986
1,         0.300986
1,         0.300986
2,        27.540237
4,         8.164251
1,         0.300986
1,         0.300986
1,         0.300986
1,         0.300986
1,         0.300986
1,         0.300986
2,         3.687081
1,         0.300986
1,         0.300986
1,         0.300986
1,         0.300986
2,         3.687081
1,         0.300986
1,         0.300986
1,         0.300986
1,         0.300986
64399,         2.974258
74945,         2.814403
1,         0.300986
9,         8.745321
1,         0.300986
72172,         2.833276
1,         0.300986
81791,         2.690923
1,         0.300986
84600,         2.666459
1,         0.300986
1,         0.300986
86967,         2.636069
1,         0.300986
78891,         2.748517
70838,         2.861713
103,         3.961037
1,         0.300986
1,         0.300986
1,         0.300986
2,         3.687081
64922,         2.920347
1,         0.300986
1,         0.300986
1,         0.300986
1,         0.300986
1,         0.300986
1,         0.300986
1,         0.300986
1,         0.300986
2,         3.687081
1,         0.300986
1,         0.300986
1,         0.300986
90749,         2.566999
1,         0.300986
1,         0.300986
1,         0.300986
1,         0.300986
79163,         2.737668
89382,         2.601503
1,         0.300986
1,         0.300986
1,         0.300986
1,         0.300986
1,         0.300986
1,         0.300986
1,         0.300986
1,         0.300986
2,         3.687081
1,         0.300986
1,         0.300986
1,         0.300986
77193,         2.759434
1,         0.300986
1,         0.300986
78334,         2.757478
1,         0.300986
1,         0.300986
2,        27.540237
1,         0.300986
2,         3.687081
1,         0.300986
1,         0.300986
1,         0.300986
2,         3.687081
81661,         2.699280
2,        27.540237
1,         0.300986
76091,         2.784365
1,         0.300986
1,         0.300986
2,         3.687081
1,         0.300986
1,         0.300986
1,         0.300986
2,        27.540237
1,         0.300986
1,         0.300986
1,         0.300986
1,         0.300986
103726,         2.443533
1,         0.300986
1,         0.300986
2,         3.687081
1,         0.300986
1,         0.300986
1,         0.300986
100973,         2.481968
77738,         2.760057
1,         0.300986
1,         0.300986
1,         0.300986
1,         0.300986
1,         0.300986
1,         0.300986
1,         0.300986
1,         0.300986
1,         0.300986
2,        27.540237
82635,         2.690260
1,         0.300986
2,         3.687081
2,        27.540237
1,         0.300986
1,         0.300986
10,         4.529842
1,         0.300986
1,         0.300986
88738,         2.624365
68293,         2.883404
1,         0.300986
1,         0.300986
70222,         2.867036
1,         0.300986
1,         0.300986
1,         0.300986
1,         0.300986
97793,         2.512046
3,        20.717883
2,         3.687081
53724,         3.168144
1,         0.300986
13,         2.211091
1,         0.300986
69618,         2.881463
1,         0.300986
86372,         2.657453
1,         0.300986
1,         0.300986
1,         0.300986
1,         0.300986
1,         0.300986
65424,         2.959564
1,         0.300986
1,         0.300986
64348,         2.962419
60961,         3.043110
92840,         2.569024
1,         0.300986
1,         0.300986
1,         0.300986
1,         0.300986
2,         3.687081
1,         0.300986
1,         0.300986
1,         0.300986
1,         0.300986
80410,         2.732995
1,         0.300986
1,         0.300986
1,         0.300986
86579,         2.652387
1,         0.300986
86551,         2.642029
1,         0.300986
1,         0.300986
1,         0.300986
80120,         2.732051
1,         0.300986
1,         0.300986
1,         0.300986
2,        27.540237
95882,         2.534101
1,         0.300986
1,         0.300986
2,         3.687081
1,         0.300986
1,         0.300986
1,         0.300986
1,         0.300986
1,         0.300986
1,         0.300986
2,         3.687081
83754,         2.679019
1,         0.300986
70192,         2.870755
1,         0.300986
90975,         2.585754
1,         0.300986
1,         0.300986
1,         0.300986
1,         0.300986
1,         0.300986
1,         0.300986
99672,         2.474627

RM
1,         0.300986
1,         0.300986
2,         3.687081
1,         0.300986
1,         0.300986
1,         0.300986
1,         0.300986
1,         0.300986
107652,         2.405712
1,         0.300986
111648,         2.363455
1,         0.300986
1,         0.300986
1,         0.300986
1,         0.300986
1,         0.300986
1,         0.300986
1,         0.300986
1,         0.300986
10,         9.691756
1,         0.300986
1,         0.300986
2,         3.687081
1,         0.300986
1,         0.300986
1,         0.300986
8,         2.840557
1,         0.300986
1,         0.300986
140054,         2.104720
1,         0.300986
1,         0.300986
1,         0.300986
1,         0.300986
73266,         2.833069
1,         0.300986
1,         0.300986
1,         0.300986
136718,         2.134831
1,         0.300986
1,         0.300986
2,        27.540237
1,         0.300986
13,         2.859369
2,        27.540237
1,         0.300986
1,         0.300986
1,         0.300986
132150,         2.175634
101180,         2.466027
1,         0.300986
1,         0.300986
1,         0.300986
138754,         2.118295
132637,         2.168312
1,         0.300986
1,         0.300986
98947,         2.496594
1,         0.300986
1,         0.300986
1,         0.300986
1,         0.300986
1,         0.300986
1,         0.300986
1,         0.300986
2,         3.687081
1,         0.300986
2,         3.687081
2,        27.540237
1,         0.300986
1,         0.300986
146005,         2.063510
1,         0.300986
1,         0.300986
1,         0.300986
130240,         2.179963
1,         0.300986
127803,         2.220375
1,         0.300986
1,         0.300986
1,         0.300986
1,         0.300986
1,         0.300986
1,         0.300986
1,         0.300986
110072,         2.380993
1,         0.300986
2,         3.687081
2,        27.540237
1,         0.300986
1,         0.300986
2,         3.687081
1,         0.300986
1,         0.300986
1,         0.300986
1,         0.300986
1,         0.300986
1,         0.300986
1,         0.300986
1,         0.300986
1,         0.300986
1,         0.300986
1,         0.300986
1,         0.300986
1,         0.300986
134703,         2.158518
1,         0.300986
1,         0.300986
2,        27.540237
1,         0.300986
1,         0.300986
1,         0.300986
1,         0.300986
1,         0.300986
1,         0.300986
1,         0.300986
2,         3.687081
1,         0.300986
2,        27.540237
1,         0.300986
1,         0.300986
1,         0.300986
1,         0.300986
2,        27.540237
1,         0.300986
129756,         2.188212
1,         0.300986
1,         0.300986
1,         0.300986
1,         0.300986
2,        27.540237
1,         0.300986
1,         0.300986
1,         0.300986
1,         0.300986
1,         0.300986
1,         0.300986
1,         0.300986
1,         0.300986
149685,         2.030663
1,         0.300986
1,         0.300986
143873,         2.078810
1,         0.300986
1,         0.300986
1,         0.300986
2,        27.540237
2,         3.687081
1,         0.300986
96839,         2.524540
1,         0.300986
1,         0.300986
1,         0.300986
1,         0.300986
1,         0.300986
1,         0.300986
2,        27.540237
134239,         2.156780
1,         0.300986
1,         0.300986
2,         3.687081
139390,         2.118271
2,         3.687081
1,         0.300986
110967,         2.373147
1,         0.300986
1,         0.300986
2,        27.540237
2,        27.540237
1,         0.300986
1,         0.300986
1,         0.300986
1,         0.300986
79181,         2.744498
1,         0.300986
1,         0.300986
1,         0.300986
2,         3.687081
2,        27.540237
1,         0.300986
131772,         2.177155
26,         3.831786
1,         0.300986
1,         0.300986
131619,         2.180358
82051,         2.691056
1,         0.300986
1,         0.300986
2,         3.687081
1,         0.300986
138325,         2.120942
2,        27.540237
1,         0.300986
1,         0.300986
1,         0.300986
1,         0.300986
93959,         2.544475
2,        27.540237
1,         0.300986
1,         0.300986
121073,         2.273818
1,         0.300986
1,         0.300986
1,         0.300986
1,         0.300986
1,         0.300986
1,         0.300986
1,         0.300986
1,         0.300986
2,         3.687081
1,         0.300986
1,         0.300986
1,         0.300986
1,         0.300986
1,         0.300986
1,         0.300986
1,         0.300986
1,         0.300986
1,         0.300986
1,         0.300986
98429,         2.490715
1,         0.300986
2,        27.540237
1,         0.300986
1,         0.300986
2,         3.687081
1,         0.300986
1,         0.300986
1,         0.300986
1,         0.300986
134303,         2.155414
1,         0.300986
138590,         2.117968
1,         0.300986
128541,         2.201953
1,         0.300986
136777,         2.140121
95142,         2.540186
1,         0.300986
1,         0.300986
1,         0.300986
148327,         2.048804
1,         0.300986
1,         0.300986
1,         0.300986
1,         0.300986
88779,         2.621351
1,         0.300986
2,        27.540237
1,         0.300986
1,         0.300986
1,         0.300986
1,         0.300986
1,         0.300986
121595,         2.261297
1,         0.300986
1,         0.300986
1,         0.300986
1,         0.300986
127417,         2.223066
1,         0.300986
1,         0.300986
1,         0.300986
136301,         2.142438
2,        27.540237
1,         0.300986
1,         0.300986
1,         0.300986
1,         0.300986
1,         0.300986
1,         0.300986
1,         0.300986
1,         0.300986
1,         0.300986
1,         0.300986
1,         0.300986
1,         0.300986
1,         0.300986
2,         3.687081
1,         0.300986
1,         0.300986
1,         0.300986
1,         0.300986
1,         0.300986
1,         0.300986
1,         0.300986
1,         0.300986
1,         0.300986
1,         0.300986
1,         0.300986
1,         0.300986
1,         0.300986
1,         0.300986
1,         0.300986
1,         0.300986
1,         0.300986
1,         0.300986
1,         0.300986
1,         0.300986
1,         0.300986
1,         0.300986
1,         0.300986
1,         0.300986
134799,         2.147207
1,         0.300986
1,         0.300986
1,         0.300986
127427,         2.215630
1,         0.300986
141037,         2.102166
145688,         2.069981
1,         0.300986
103398,         2.458599
1,         0.300986
1,         0.300986
1,         0.300986
1,         0.300986
1,         0.300986
1,         0.300986
1,         0.300986
1,         0.300986
2,        27.540237
103212,         2.467635
147464,         2.044114
1,         0.300986
1,         0.300986
140697,         2.099414
116873,         2.313017
1,         0.300986
1,         0.300986
2,         3.687081
1,         0.300986
1,         0.300986
1,         0.300986
1,         0.300986
129081,         2.193693
1,         0.300986
1,         0.300986
1,         0.300986
1,         0.300986
2,        27.540237
1,         0.300986
138516,         2.118255
1,         0.300986
89693,         2.592636
1,         0.300986
1,         0.300986
1,         0.300986
1,         0.300986
1,         0.300986
1,         0.300986
1,         0.300986
1,         0.300986
1,         0.300986
1,         0.300986
1,         0.300986
140846,         2.110351
1,         0.300986
89243,         2.597026
1,         0.300986
1,         0.300986
1,         0.300986
1,         0.300986
1,         0.300986
1,         0.300986
1,         0.300986
117991,         2.302755
1,         0.300986
86116,         2.665696
1,         0.300986
1,         0.300986
1,         0.300986
1,         0.300986
151390,         2.020621
1,         0.300986
1,         0.300986
1,         0.300986
131492,         2.202186
3,        20.717883
143317,         2.087363
1,         0.300986
1,         0.300986
147160,         2.051975
1,         0.300986
2,         3.687081
2,        27.540237
1,         0.300986
1,         0.300986
1,         0.300986
1,         0.300986
1,         0.300986
132172,         2.172390
134696,         2.168984
1,         0.300986
1,         0.300986
1,         0.300986
1,         0.300986
114935,         2.331364
1,         0.300986
1,         0.300986
2,        27.540237
1,         0.300986
1,         0.300986
1,         0.300986
1,         0.300986
1,         0.300986
1,         0.300986
1,         0.300986
1,         0.300986
1,         0.300986
1,         0.300986
1,         0.300986
1,         0.300986
1,         0.300986
1,         0.300986
1,         0.300986
1,         0.300986
1,         0.300986
1,         0.300986
106527,         2.416333
1,         0.300986
1,         0.300986
83820,         2.676773
1,         0.300986
1,         0.300986
1,         0.300986
1,         0.300986
1,         0.300986
1,         0.300986
1,         0.300986
1,         0.300986
1,         0.300986
84608,         2.673032
134975,         2.142959
1,         0.300986
1,         0.300986
1,         0.300986
1,         0.300986
127042,         2.228967
92775,         2.577557
1,         0.300986
1,         0.300986
1,         0.300986
1,         0.300986
1,         0.300986
1,         0.300986
1,         0.300986
143716,         2.072214
1,         0.300986
1,         0.300986
1,         0.300986
1,         0.300986
1,         0.300986
1,         0.300986
1,         0.300986
1,         0.300986
1,         0.300986
1,         0.300986
97256,         2.506563
14,         2.472387
139356,         2.114603
1,         0.300986
1,         0.300986
1,         0.300986
83390,         2.672895
1,         0.300986
95197,         2.538761
1,         0.300986
1,         0.300986
1,         0.300986
1,         0.300986
1,         0.300986
1,         0.300986
1,         0.300986
1,         0.300986
129361,         2.201385
1,         0.300986
1,         0.300986
1,         0.300986
1,         0.300986
2,        27.540237
1,         0.300986
1,         0.300986
1,         0.300986
142411,         2.086140
1,         0.300986
2,        27.540237
2,        27.540237
82837,         2.690460
1,         0.300986
1,         0.300986
2,        27.540237
136107,         2.138530
1,         0.300986
1,         0.300986
1,         0.300986
1,         0.300986
1,         0.300986
1,         0.300986
1,         0.300986
122993,         2.263863
1,         0.300986
148261,         2.038339
118945,         2.301680
2,        27.540237
1,         0.300986
2,         3.687081
1,         0.300986
1,         0.300986
1,         0.300986
141002,         2.095581
1,         0.300986
2,        27.540237
1,         0.300986
1,         0.300986
1,         0.300986
1,         0.300986
131573,         2.185660
1,         0.300986
1,         0.300986
1,         0.300986
146952,         2.054742
1,         0.300986
1,         0.300986
1,         0.300986
1,         0.300986
71963,         2.837926
2,        27.540237
1,         0.300986
3,        20.717883
1,         0.300986
146019,         2.052846
137328,         2.128308
134796,         2.152305
1,         0.300986
1,         0.300986
1,         0.300986
1,         0.300986
2,         3.687081
1,         0.300986
1,         0.300986
1,         0.300986
64472,         2.963674
1,         0.300986
146938,         2.056560
1,         0.300986
1,         0.300986
1,         0.300986
1,         0.300986
1,         0.300986
1,         0.300986
1,         0.300986
1,         0.300986
1,         0.300986
144302,         2.082747
1,         0.300986
102127,         2.462119
112568,         2.352511
1,         0.300986
1,         0.300986
2,        27.540237
1,         0.300986
1,         0.300986
1,         0.300986
115262,         2.325469
1,         0.300986
81832,         2.702090
1,         0.300986
1,         0.300986
1,         0.300986
1,         0.300986
1,         0.300986
1,         0.300986
1,         0.300986
120421,         2.277987
1,         0.300986
1,         0.300986
1,         0.300986
1,         0.300986
1,         0.300986
2,        27.540237
1,         0.300986
1,         0.300986
2,        27.540237
1,         0.300986
95774,         2.525309
1,         0.300986
1,         0.300986
1,         0.300986
2,        27.540237
1,         0.300986
1,         0.300986
1,         0.300986
94866,         2.535801
1,         0.300986
1,         0.300986
117558,         2.303067
1,         0.300986
1,         0.300986
127047,         2.221032
1,         0.300986
123454,         2.251246
1,         0.300986
1,         0.300986
1,         0.300986
2,        27.540237
1,         0.300986
1,         0.300986
1,         0.300986
1,         0.300986
1,         0.300986
133612,         2.164518
131451,         2.185367
1,         0.300986
1,         0.300986
1,         0.300986
1,         0.300986
1,         0.300986
1,         0.300986
1,         0.300986
1,         0.300986
1,         0.300986
1,         0.300986
105016,         2.427256
1,         0.300986
1,         0.300986
1,         0.300986
1,         0.300986
3,        20.717883
1,         0.300986
1,         0.300986
1,         0.300986
1,         0.300986
1,         0.300986
84928,         2.677281
1,         0.300986
1,         0.300986
1,         0.300986
1,         0.300986
1,         0.300986
1,         0.300986
2,         3.687081
1,         0.300986
3,        20.717883
2,        27.540237
1,         0.300986
1,         0.300986
1,         0.300986
1,         0.300986
1,         0.300986
1,         0.300986
1,         0.300986
1,         0.300986
1,         0.300986
1,         0.300986
1,         0.300986
1,         0.300986
2,        27.540237
1,         0.300986
1,         0.300986
146694,         2.063440
1,         0.300986
119347,         2.300554
1,         0.300986
1,         0.300986
1,         0.300986
6,         2.884451
1,         0.300986
1,         0.300986
2,         3.687081
1,         0.300986
1,         0.300986
1,         0.300986
1,         0.300986
1,         0.300986
2,         3.687081
1,         0.300986
128145,         2.215093
1,         0.300986
1,         0.300986
139503,         2.116180
1,         0.300986
89114,         2.612810
133743,         2.169866
1,         0.300986
2,         3.687081
138283,         2.127983
1,         0.300986
1,         0.300986
1,         0.300986
1,         0.300986
1,         0.300986
1,         0.300986
1,         0.300986
1,         0.300986
1,         0.300986
1,         0.300986
1,         0.300986
1,         0.300986
1,         0.300986
1,         0.300986
2,         3.687081
1,         0.300986
1,         0.300986
1,         0.300986
1,         0.300986
1,         0.300986
155910,         1.993538
1,         0.300986
1,         0.300986
1,         0.300986
2,        27.540237
1,         0.300986
1,         0.300986
1,         0.300986
1,         0.300986
1,         0.300986
1,         0.300986
1,         0.300986
1,         0.300986
1,         0.300986
117336,         2.308163
1,         0.300986
137524,         2.129542
1,         0.300986
1,         0.300986
1,         0.300986
1,         0.300986
1,         0.300986
1,         0.300986
1,         0.300986
137922,         2.127108
1,         0.300986
138191,         2.125450
1,         0.300986
1,         0.300986
1,         0.300986
127917,         2.204047
1,         0.300986
142608,         2.083134
1,         0.300986
1,         0.300986
1,         0.300986
1,         0.300986
1,         0.300986
1,         0.300986
1,         0.300986
86650,         2.623678
123421,         2.252276
1,         0.300986
1,         0.300986
1,         0.300986
1,         0.300986
1,         0.300986
1,         0.300986
1,         0.300986
1,         0.300986
1,         0.300986
1,         0.300986
1,         0.300986
1,         0.300986
145836,         2.064660
1,         0.300986
115557,         2.320941
134967,         2.148477
1,         0.300986
1,         0.300986
1,         0.300986
1,         0.300986
1,         0.300986
1,         0.300986
2,        27.540237
1,         0.300986
2,        27.540237
1,         0.300986
1,         0.300986
136303,         2.127901
1,         0.300986
1,         0.300986
2,         3.687081
1,         0.300986
130748,         2.190696
1,         0.300986
2,         3.687081
1,         0.300986
1,         0.300986
98249,         2.498915
1,         0.300986
1,         0.300986
1,         0.300986
1,         0.300986
1,         0.300986
2,         3.687081
1,         0.300986
1,         0.300986
1,         0.300986
1,         0.300986
1,         0.300986
1,         0.300986
2,         3.687081
1,         0.300986
1,         0.300986
1,         0.300986
2,        27.540237
130935,         2.177184
1,         0.300986
1,         0.300986
1,         0.300986
1,         0.300986
1,         0.300986
1,         0.300986
1,         0.300986
1,         0.300986
1,         0.300986
1,         0.300986
1,         0.300986
147505,         2.046315
138323,         2.122817
1,         0.300986
1,         0.300986
1,         0.300986
1,         0.300986
1,         0.300986
1,         0.300986
1,         0.300986
1,         0.300986
1,         0.300986
1,         0.300986
1,         0.300986
1,         0.300986
2,        27.540237
1,         0.300986
1,         0.300986
1,         0.300986
1,         0.300986
133395,         2.168832
1,         0.300986
145807,         2.070475
1,         0.300986
1,         0.300986
1,         0.300986
1,         0.300986
1,         0.300986
1,         0.300986
2,        27.540237
1,         0.300986
1,         0.300986
1,         0.300986
1,         0.300986
1,         0.300986
1,         0.300986
124547,         2.236182
1,         0.300986
1,         0.300986
2,        27.540237
1,         0.300986
2,        27.540237
1,         0.300986
125620,         2.227047
10,         2.468087
1,         0.300986
2,        27.540237
1,         0.300986
147700,         2.042363
1,         0.300986
1,         0.300986
1,         0.300986
139752,         2.113398
1,         0.300986
1,         0.300986
62140,         3.009204
2,        27.540237
2,        27.540237
91798,         2.563541
1,         0.300986
1,         0.300986
1,         0.300986
1,         0.300986
144591,         2.075178
1,         0.300986
1,         0.300986
1,         0.300986
1,         0.300986
1,         0.300986
1,         0.300986
1,         0.300986
1,         0.300986
1,         0.300986
1,         0.300986
2,         3.687081
2,         3.687081
1,         0.300986
2,         3.687081
1,         0.300986
1,         0.300986
1,         0.300986
132964,         2.175265
1,         0.300986
2,        27.540237
1,         0.300986
1,         0.300986
1,         0.300986
1,         0.300986
135619,         2.146657
2,         3.687081
1,         0.300986
1,         0.300986
110175,         2.379623
120353,         2.284678
1,         0.300986
1,         0.300986
1,         0.300986
128500,         2.217479
2,        27.540237
119505,         2.282440
1,         0.300986
1,         0.300986
2,        27.540237
1,         0.300986
1,         0.300986
1,         0.300986
1,         0.300986
1,         0.300986
69450,         2.893017
1,         0.300986
1,         0.300986
2,         3.687081
1,         0.300986
1,         0.300986
1,         0.300986
1,         0.300986
1,         0.300986
1,         0.300986
1,         0.300986
1,         0.300986
2,         3.687081
137195,         2.127835
1,         0.300986
1,         0.300986
1,         0.300986
1,         0.300986
87697,         2.615030
1,         0.300986
1,         0.300986
135904,         2.148816
2,         3.687081
2,        27.540237
1,         0.300986
88859,         2.619288
147427,         2.052698
1,         0.300986
1,         0.300986
1,         0.300986
1,         0.300986
1,         0.300986
1,         0.300986
2,        27.540237
1,         0.300986
1,         0.300986
1,         0.300986
124608,         2.236117
1,         0.300986
136736,         2.145692
1,         0.300986
1,         0.300986
1,         0.300986
1,         0.300986
1,         0.300986
133626,         2.167297
1,         0.300986
2,         3.687081
137378,         2.126654
1,         0.300986
125920,         2.226250
1,         0.300986
2,         3.687081
1,         0.300986
1,         0.300986
1,         0.300986
1,         0.300986
1,         0.300986
1,         0.300986
1,         0.300986
141632,         2.098612
1,         0.300986
1,         0.300986
2,        27.540237
1,         0.300986
1,         0.300986
1,         0.300986
1,         0.300986
1,         0.300986
1,         0.300986
1,         0.300986
3,        20.717883
1,         0.300986
1,         0.300986
131565,         2.182170
10,         4.860927
2,        27.540237

RM
1,         0.300986
1,         0.300986
1,         0.300986
1,         0.300986
137035,         2.145499
1,         0.300986
1,         0.300986
1,         0.300986
1,         0.300986
144121,         2.069733
1,         0.300986
139907,         2.103930
1,         0.300986
1,         0.300986
1,         0.300986
1,         0.300986
138176,         2.127634
2,        27.540237
1,         0.300986
1,         0.300986
139211,         2.108233
2,        27.540237
1,         0.300986
1,         0.300986
1,         0.300986
1,         0.300986
2,        27.540237
1,         0.300986
1,         0.300986
1,         0.300986
2,         3.687081
1,         0.300986
1,         0.300986
1,         0.300986
1,         0.300986
1,         0.300986
2,        27.540237
1,         0.300986
1,         0.300986
135229,         2.148754
1,         0.300986
1,         0.300986
1,         0.300986
1,         0.300986
1,         0.300986
1,         0.300986
119842,         2.280090
1,         0.300986
1,         0.300986
1,         0.300986
1,         0.300986
1,         0.300986
1,         0.300986
1,         0.300986
1,         0.300986
1,         0.300986
1,         0.300986
120153,         2.279678
1,         0.300986
1,         0.300986
133384,         2.170779
1,         0.300986
1,         0.300986
1,         0.300986
129644,         2.198733
1,         0.300986
1,         0.300986
1,         0.300986
1,         0.300986
1,         0.300986
1,         0.300986
1,         0.300986
1,         0.300986
1,         0.300986
1,         0.300986
2,        27.540237
125304,         2.228151
150982,         2.024878
1,         0.300986
88180,         2.619476
142664,         2.088673
124815,         2.240877
124089,         2.246498
128339,         2.210696
1,         0.300986
2,         3.687081
1,         0.300986
1,         0.300986
1,         0.300986
1,         0.300986
1,         0.300986
1,         0.300986
1,         0.300986
1,         0.300986
1,         0.300986
1,         0.300986
1,         0.300986
1,         0.300986
1,         0.300986
1,         0.300986
2,        27.540237
2,        27.540237
1,         0.300986
1,         0.300986
2,        27.540237
128110,         2.207261
146677,         2.053122
2,        27.540237
1,         0.300986
1,         0.300986
1,         0.300986
2,        27.540237
1,         0.300986
2,        27.540237
1,         0.300986
1,         0.300986
2,         3.687081
2,         3.687081
1,         0.300986
134037,         2.149739
1,         0.300986
1,         0.300986
1,         0.300986
141151,         2.100533
1,         0.300986
1,         0.300986
1,         0.300986
137858,         2.133885
101435,         2.460485
1,         0.300986
1,         0.300986
1,         0.300986
1,         0.300986
1,         0.300986
1,         0.300986
1,         0.300986
132446,         2.171441
1,         0.300986
27,         3.227241
1,         0.300986
1,         0.300986
1,         0.300986
1,         0.300986
125971,         2.223367
1,         0.300986
1,         0.300986
1,         0.300986
1,         0.300986
1,         0.300986
2,         3.687081
146314,         2.065293
1,         0.300986
145835,         2.065402
1,         0.300986
1,         0.300986
1,         0.300986
1,         0.300986
1,         0.300986
141332,         2.095168
130654,         2.186306
1,         0.300986
1,         0.300986
1,         0.300986
1,         0.300986
2,        27.540237
2,        27.540237
2,        27.540237
1,         0.300986
2,         3.687081
2,        27.540237
1,         0.300986
124416,         2.239622
1,         0.300986
1,         0.300986
1,         0.300986
1,         0.300986
1,         0.300986
1,         0.300986
1,         0.300986
1,         0.300986
1,         0.300986
1,         0.300986
1,         0.300986
1,         0.300986
138065,         2.140399
1,         0.300986
1,         0.300986
1,         0.300986
133386,         2.167436
1,         0.300986
1,         0.300986
1,         0.300986
1,         0.300986
1,         0.300986
1,         0.300986
1,         0.300986
2,        27.540237
1,         0.300986
1,         0.300986
1,         0.300986
2,         3.687081
1,         0.300986
1,         0.300986
1,         0.300986
143149,         2.083716
1,         0.300986
2,        27.540237
1,         0.300986
1,         0.300986
88899,         2.611455
1,         0.300986
1,         0.300986
133488,         2.165019
1,         0.300986
1,         0.300986
1,         0.300986
1,         0.300986
2,         3.687081
1,         0.300986
2,        27.540237
1,         0.300986
1,         0.300986
139952,         2.115567
2,        27.540237
1,         0.300986
1,         0.300986
2,         3.687081
1,         0.300986
1,         0.300986
1,         0.300986
141264,         2.098354
1,         0.300986
1,         0.300986
1,         0.300986
1,         0.300986
1,         0.300986
1,         0.300986
1,         0.300986
9,         4.381021
1,         0.300986
128838,         2.200137
1,         0.300986
95574,         2.536581
1,         0.300986
1,         0.300986
1,         0.300986
1,         0.300986
1,         0.300986
1,         0.300986
84352,         2.664561
123716,         2.249548
1,         0.300986
1,         0.300986
1,         0.300986
122707,         2.253065
1,         0.300986
2,        27.540237
1,         0.300986
1,         0.300986
1,         0.300986
1,         0.300986
1,         0.300986
1,         0.300986
1,         0.300986
1,         0.300986
144338,         2.079034
2,         3.687081
84711,         2.658189
15,         5.949494
1,         0.300986
1,         0.300986
1,         0.300986
1,         0.300986
2,         3.687081
12,         7.035552
1,         0.300986
1,         0.300986
1,         0.300986
1,         0.300986
1,         0.300986
1,         0.300986
1,         0.300986
1,         0.300986
1,         0.300986
1,         0.300986
1,         0.300986
1,         0.300986
1,         0.300986
1,         0.300986
1,         0.300986
1,         0.300986
1,         0.300986
2,         3.687081
111672,         2.376540
1,         0.300986
2,        27.540237
1,         0.300986
92784,         2.563352
130037,         2.194554
1,         0.300986
121209,         2.261723
1,         0.300986
1,         0.300986
1,         0.300986
1,         0.300986
1,         0.300986
117376,         2.303275
2,         3.687081
153044,         2.015638
99207,         2.490455
2,        27.540237
1,         0.300986
1,         0.300986
132612,         2.170558
114295,         2.336071
1,         0.300986
1,         0.300986
1,         0.300986
1,         0.300986
1,         0.300986
78270,         2.755822
1,         0.300986
134099,         2.158855
1,         0.300986
1,         0.300986
2,         3.687081
141637,         2.106002
1,         0.300986
1,         0.300986
2,        27.540237
1,         0.300986
1,         0.300986
1,         0.300986
1,         0.300986
1,         0.300986
1,         0.300986
1,         0.300986
124060,         2.248704
2,         3.687081
140461,         2.102104
90653,         2.589428
1,         0.300986
1,         0.300986
1,         0.300986
1,         0.300986
1,         0.300986
6,         3.737245
1,         0.300986
117547,         2.305109
149985,         2.030056
1,         0.300986
1,         0.300986
1,         0.300986
1,         0.300986
1,         0.300986
2,         3.687081
1,         0.300986
1,         0.300986
1,         0.300986
132038,         2.178767
66722,         2.934245
2,        27.540237
92805,         2.567555
1,         0.300986
1,         0.300986
118271,         2.302273
129922,         2.187075
1,         0.300986
1,         0.300986
1,         0.300986
1,         0.300986
1,         0.300986
1,         0.300986
2,         3.687081
1,         0.300986
1,         0.300986
1,         0.300986
1,         0.300986
1,         0.300986
1,         0.300986
1,         0.300986
88857,         2.602193
1,         0.300986
1,         0.300986
1,         0.300986
1,         0.300986
1,         0.300986
1,         0.300986
1,         0.300986
1,         0.300986
116860,         2.313226
1,         0.300986
1,         0.300986
114469,         2.325119
133012,         2.167211
135500,         2.144757
1,         0.300986
1,         0.300986
1,         0.300986
1,         0.300986
1,         0.300986
1,         0.300986
1,         0.300986
1,         0.300986
1,         0.300986
1,         0.300986
1,         0.300986
1,         0.300986
121658,         2.272557
1,         0.300986
1,         0.300986
1,         0.300986
126424,         2.224527
143833,         2.075545
1,         0.300986
1,         0.300986
1,         0.300986
127073,         2.211905
1,         0.300986
1,         0.300986
118265,         2.305583
1,         0.300986
1,         0.300986
125006,         2.252306
1,         0.300986
1,         0.300986
1,         0.300986
1,         0.300986
2,        27.540237
1,         0.300986
1,         0.300986
1,         0.300986
1,         0.300986
1,         0.300986
1,         0.300986
138867,         2.118090
1,         0.300986
1,         0.300986
1,         0.300986
1,         0.300986
125907,         2.221006
2,         3.687081
1,         0.300986
1,         0.300986
1,         0.300986
1,         0.300986
130667,         2.187811
1,         0.300986
1,         0.300986
1,         0.300986
136085,         2.140922
1,         0.300986
1,         0.300986
1,         0.300986
1,         0.300986
1,         0.300986
1,         0.300986
1,         0.300986
1,         0.300986
1,         0.300986
1,         0.300986
145163,         2.070947
1,         0.300986
1,         0.300986
1,         0.300986
2,         3.687081
1,         0.300986
131652,         2.181734
1,         0.300986
1,         0.300986
1,         0.300986
2,         3.687081
1,         0.300986
1,         0.300986
151326,         2.025608
1,         0.300986
1,         0.300986
1,         0.300986
9,         5.283980
1,         0.300986
1,         0.300986
2,        27.540237
1,         0.300986
1,         0.300986
1,         0.300986
1,         0.300986
2,         3.687081
1,         0.300986
1,         0.300986
107322,         2.418176
2,         3.687081
1,         0.300986
1,         0.300986
1,         0.300986
139734,         2.115664
1,         0.300986
1,         0.300986
144144,         2.077001
1,         0.300986
1,         0.300986
1,         0.300986
137765,         2.117971
2,        27.540237
1,         0.300986
1,         0.300986
85109,         2.664674
1,         0.300986
132849,         2.164195
1,         0.300986
1,         0.300986
1,         0.300986
1,         0.300986
124488,         2.233702
133754,         2.150661
2,        27.540237
1,         0.300986
1,         0.300986
1,         0.300986
1,         0.300986
1,         0.300986
1,         0.300986
1,         0.300986
1,         0.300986
128225,         2.205608
26,         3.160355
1,         0.300986
1,         0.300986
2,        27.540237
1,         0.300986
142203,         2.097494
1,         0.300986
1,         0.300986
1,         0.300986
1,         0.300986
1,         0.300986
134023,         2.152158
1,         0.300986
2,         3.687081
1,         0.300986
2,        27.540237
1,         0.300986
1,         0.300986
2,        27.540237
1,         0.300986
83624,         2.686028
117771,         2.311291
97564,         2.516455
1,         0.300986
1,         0.300986
1,         0.300986
1,         0.300986
1,         0.300986
1,         0.300986
1,         0.300986
2,        27.540237
1,         0.300986
1,         0.300986
1,         0.300986
1,         0.300986
1,         0.300986
1,         0.300986
2,        27.540237
1,         0.300986
1,         0.300986
1,         0.300986
2,        27.540237
117129,         2.310879
1,         0.300986
1,         0.300986
1,         0.300986
2,        27.540237
1,         0.300986
1,         0.300986
1,         0.300986
1,         0.300986
2,         3.687081
1,         0.300986
127060,         2.217305
126993,         2.218947
1,         0.300986
1,         0.300986
1,         0.300986
112652,         2.345805
1,         0.300986
1,         0.300986
1,         0.300986
1,         0.300986
1,         0.300986
1,         0.300986
126898,         2.223001
2,        27.540237
139930,         2.114041
2,         3.687081
1,         0.300986
1,         0.300986
132530,         2.174421
1,         0.300986
1,         0.300986
1,         0.300986
1,         0.300986
1,         0.300986
77224,         2.773572
1,         0.300986
1,         0.300986
1,         0.300986
131165,         2.174965
1,         0.300986
1,         0.300986
1,         0.300986
1,         0.300986
1,         0.300986
136042,         2.146366
1,         0.300986
1,         0.300986
1,         0.300986
2,        27.540237
1,         0.300986
2,        27.540237
1,         0.300986
1,         0.300986
2,         3.687081
132545,         2.174259
146031,         2.057228
2,        27.540237
1,         0.300986
1,         0.300986
135172,         2.141494
1,         0.300986
118009,         2.301403
1,         0.300986
1,         0.300986
70996,         2.861199
1,         0.300986
2,        27.540237
2,        27.540237
1,         0.300986
1,         0.300986
1,         0.300986
1,         0.300986
132094,         2.171225
1,         0.300986
1,         0.300986
1,         0.300986
151302,         2.023964
1,         0.300986
1,         0.300986
1,         0.300986
1,         0.300986
1,         0.300986
125076,         2.231579
1,         0.300986
1,         0.300986
1,         0.300986
136340,         2.140329
1,         0.300986
79806,         2.725490
1,         0.300986
1,         0.300986
1,         0.300986
2,        27.540237
137814,         2.126047
1,         0.300986
2,        27.540237
1,         0.300986
140902,         2.103023
1,         0.300986
1,         0.300986
1,         0.300986
1,         0.300986
154023,         2.008008
110744,         2.372448
1,         0.300986
1,         0.300986
1,         0.300986
1,         0.300986
1,         0.300986
1,         0.300986
2,         3.687081
2,        27.540237
2,        27.540237
2,        27.540237
1,         0.300986
1,         0.300986
1,         0.300986
1,         0.300986
1,         0.300986
138766,         2.116989
2,         3.687081
1,         0.300986
1,         0.300986
2,        27.540237
1,         0.300986
1,         0.300986
1,         0.300986
1,         0.300986
1,         0.300986
2,        27.540237
2,         3.687081
1,         0.300986
22,         7.367321
1,         0.300986
1,         0.300986
1,         0.300986
1,         0.300986
1,         0.300986
2,        27.540237
1,         0.300986
1,         0.300986
2,         3.687081
1,         0.300986
1,         0.300986
1,         0.300986
141279,         2.090886
1,         0.300986
145924,         2.051794
1,         0.300986
1,         0.300986
2,         3.687081
1,         0.300986
1,         0.300986
1,         0.300986
140441,         2.105111
1,         0.300986
1,         0.300986
120271,         2.261072
124478,         2.245305
1,         0.300986
1,         0.300986
120821,         2.267498
1,         0.300986
1,         0.300986
150557,         2.028673
2,         3.687081
1,         0.300986
1,         0.300986
132035,         2.176093
2,        27.540237
1,         0.300986
1,         0.300986
80924,         2.715665
1,         0.300986
1,         0.300986
2,         3.687081
115022,         2.318650
1,         0.300986
2,         3.687081
1,         0.300986
1,         0.300986
1,         0.300986
1,         0.300986
1,         0.300986
14,         2.450888
1,         0.300986
1,         0.300986
1,         0.300986
1,         0.300986
1,         0.300986
1,         0.300986
2,        27.540237
1,         0.300986
144059,         2.072565
1,         0.300986
1,         0.300986
1,         0.300986
1,         0.300986
1,         0.300986
100917,         2.475196
1,         0.300986
13,         4.665286
134292,         2.163835
1,         0.300986
1,         0.300986
1,         0.300986
1,         0.300986
1,         0.300986
1,         0.300986
1,         0.300986
116465,         2.315434
1,         0.300986
1,         0.300986
88241,         2.628424
2,        27.540237
127352,         2.215818
1,         0.300986
1,         0.300986
1,         0.300986
1,         0.300986
149339,         2.033480
1,         0.300986
101883,         2.460609
1,         0.300986
103760,         2.439930
2,         3.687081
102483,         2.456641
1,         0.300986
1,         0.300986
1,         0.300986
2,        27.540237
1,         0.300986
2,         3.687081
132189,         2.184446
1,         0.300986
1,         0.300986
141986,         2.095869
1,         0.300986
2,        27.540237
1,         0.300986
1,         0.300986
1,         0.300986
1,         0.300986
1,         0.300986
2,         3.687081
1,         0.300986
1,         0.300986
1,         0.300986
1,         0.300986
1,         0.300986
1,         0.300986
1,         0.300986
1,         0.300986
1,         0.300986
1,         0.300986
1,         0.300986
1,         0.300986
1,         0.300986
1,         0.300986
1,         0.300986
1,         0.300986
2,         3.687081
1,         0.300986
1,         0.300986
1,         0.300986
1,         0.300986
1,         0.300986
121035,         2.285025
10,         2.603531
2,        27.540237
1,         0.300986
1,         0.300986
1,         0.300986
45,         3.829213
1,         0.300986
1,         0.300986
147336,         2.054558
1,         0.300986
134552,         2.146339
141907,         2.103620
1,         0.300986
1,         0.300986
1,         0.300986
1,         0.300986
148145,         2.054310
2,        27.540237
2,         3.687081
1,         0.300986
1,         0.300986
1,         0.300986
2,         3.687081
1,         0.300986
1,         0.300986
1,         0.300986
1,         0.300986
2,         3.687081
1,         0.300986
18,         2.357725
1,         0.300986
1,         0.300986
1,         0.300986
1,         0.300986
1,         0.300986
1,         0.300986
1,         0.300986
1,         0.300986
1,         0.300986
118783,         2.302560
2,        27.540237
1,         0.300986
1,         0.300986
1,         0.300986
1,         0.300986
1,         0.300986
1,         0.300986
1,         0.300986
1,         0.300986
1,         0.300986
1,         0.300986
1,         0.300986
1,         0.300986
2,        27.540237
1,         0.300986
144960,         2.084033
1,         0.300986
1,         0.300986
1,         0.300986
3,        20.717883
1,         0.300986
138119,         2.121463
1,         0.300986
2,        27.540237
1,         0.300986
1,         0.300986
1,         0.300986
1,         0.300986
1,         0.300986
127197,         2.226041
1,         0.300986
128861,         2.198257
1,         0.300986
1,         0.300986
1,         0.300986
1,         0.300986
1,         0.300986
1,         0.300986
1,         0.300986
1,         0.300986
2,         3.687081
1,         0.300986
1,         0.300986
1,         0.300986
1,         0.300986
1,         0.300986
1,         0.300986
1,         0.300986
153636,         2.002500
1,         0.300986
1,         0.300986
1,         0.300986
145920,         2.066215
1,         0.300986
114875,         2.333822
1,         0.300986
3,        20.717883
1,         0.300986
1,         0.300986
1,         0.300986
1,         0.300986
1,         0.300986
1,         0.300986
1,         0.300986
1,         0.300986
1,         0.300986
1,         0.300986
1,         0.300986
137843,         2.129665
1,         0.300986
137419,         2.124687
1,         0.300986
1,         0.300986
1,         0.300986
2,         3.687081
1,         0.300986
1,         0.300986
1,         0.300986
1,         0.300986
1,         0.300986
2,        27.540237
21,         6.521368
1,         0.300986
1,         0.300986
127896,         2.219948
1,         0.300986
2,         3.687081
138557,         2.119729
1,         0.300986
6,         2.182150
1,         0.300986
1,         0.300986
2,         3.687081
1,         0.300986
1,         0.300986
129119,         2.190787
1,         0.300986
1,         0.300986
2,         3.687081
1,         0.300986
140406,         2.109683
1,         0.300986
152523,         2.014181
2,        27.540237
1,         0.300986
1,         0.300986
1,         0.300986
139522,         2.109744
1,         0.300986
1,         0.300986
1,         0.300986
1,         0.300986
1,         0.300986
1,         0.300986
1,         0.300986
1,         0.300986
1,         0.300986
2,         3.687081
136299,         2.137808
2,         3.687081
1,         0.300986
1,         0.300986
1,         0.300986
1,         0.300986
1,         0.300986
