# Supplementary material for: Consume, Modify, Share (CMS): The Interplay between Individual Decisions and Structural Network Properties in the Diffusion of Information
Source: PLoS One. 2016 Oct 31;11(10):e0164651. doi: 10.1371/journal.pone.0164651 (PMC5087943; doi:10.1371/journal.pone.0164651)
Supplement: S9 Dataset — (TXT) [file pone.0164651.s009.txt]

Patents strong ties
Superspread threshold: 30 nodes
number of consumers, average degree of the consumer nodes

NM
636,         2.099371
863,         2.129316
1127,         2.253771
1487,         2.157364
704,         2.206818
3285,         2.523470
3866,         2.426694
3498,         2.425157
3674,         2.376919
715,         2.254545
3863,         2.290655
3168,         2.178535
2730,         2.336117
1473,         2.048065
1299,         2.126559
2801,         2.453124
732,         2.293989
641,         2.331357
2741,         2.399416
2983,         2.448274
852,         2.136150
1343,         2.186150
6459,         2.302276
598,         2.187291
422,         2.398104
2600,         2.144308
2896,         2.181768
3948,         2.334549
3404,         2.199295
1171,         2.068659
590,         2.122034
2663,         2.234172
1339,         2.145482
721,         1.946186
3922,         2.270678
1573,         1.937190
3120,         2.256410
701,         2.153495
3235,         2.430170
644,         2.214907
1710,         2.201637
445,         2.340674
1000,         2.208800
551,         2.055898
523,         2.113958
4824,         2.310945
1117,         2.264637
1023,         2.092669
4368,         2.141209
3093,         2.387585
311,         2.490032
3998,         2.411606
350,         2.203429
233,         2.808584
1560,         2.456410
424,         2.486792
875,         2.069943
569,         2.284710
781,         2.119334
921,         2.325299
3224,         2.105955
5210,         2.355777
3213,         2.449549
2081,         2.132052
1070,         1.990280
1222,         2.183961
1169,         2.300770
3558,         2.218999
3423,         2.362372
819,         2.119658
3271,         2.354509
3842,         2.181989
3607,         2.349432
3020,         2.512318
3750,         2.220800
1579,         2.110703
741,         2.043725
4284,         2.416620
311,         2.508039
1345,         2.093680
1938,         2.319917
4183,         2.524504
3662,         2.291644
2050,         1.925854
2464,         2.511039
5092,         2.315947
1264,         2.127848
829,         2.082509
1200,         2.083333
2345,         2.038038
1502,         2.223702
3285,         2.397078
776,         2.378351
4397,         2.050489
1535,         2.147231
3630,         2.421377
4726,         2.307575
1383,         2.451482
634,         2.553943
2813,         2.051333
3862,         2.420922
3342,         2.345183
741,         2.236977
2414,         2.344325
903,         2.016390
993,         1.888419
426,         2.061972
515,         2.418641
3312,         2.323430
2290,         2.147074
2801,         2.470832
3812,         2.258762
2874,         2.204593
690,         2.322319
3282,         2.437782
668,         2.217964
3571,         2.507085
984,         1.930081
1056,         2.288636
4649,         2.252011
3770,         2.489973
1392,         2.049425
2069,         2.233736
2853,         2.524781
1062,         2.345009
649,         2.233590
868,         2.032258
2221,         2.450428
3424,         2.306542
1077,         2.178644
700,         2.134857
452,         2.299115
499,         2.388778
3294,         2.243594
2060,         2.185243
4081,         2.068121
685,         2.090511
2624,         2.190549
2901,         2.154016
3119,         2.120936
1376,         2.273837
720,         2.206667
2719,         2.486502
2812,         2.333997
1541,         2.126411
991,         2.052069
3399,         2.240659
1371,         2.091320
978,         2.311656
3392,         2.125000
2747,         2.398835
327,         2.250765
2616,         2.292355
3218,         2.506650
579,         2.513299
4231,         2.212999
2498,         2.486149
664,         2.145783
4215,         2.228612
2397,         2.542178
479,         2.558664
1315,         2.239392
3212,         2.375592
568,         2.280282
3485,         2.322640
3244,         2.224908
582,         2.092096
2501,         2.510356
417,         2.125659
769,         2.102471
2803,         2.311523
4392,         2.398543
1068,         2.261423
1104,         2.129710
437,         2.447597
2712,         2.433038
346,         2.372254
1093,         2.198719
2777,         2.157436
2847,         2.181103
1129,         2.234898
4001,         2.162859
4431,         2.208079
922,         2.146638
2847,         2.256129
4252,         2.344309
1190,         2.003361
488,         2.237705
4177,         2.198899
872,         2.305505
3441,         2.397908
2520,         2.399048
455,         2.350769
1837,         2.269788
525,         2.435048
2283,         2.092335
4708,         2.448088
1340,         2.321194
3297,         2.253685
3734,         2.373005
1253,         2.168875
2903,         2.472477
938,         2.249893
3041,         2.329234
1174,         2.046337
582,         2.041237
2389,         2.112013
3114,         2.164933
4600,         2.314435
1040,         2.115385
2690,         2.258439
4339,         2.254160
2760,         2.274493
732,         2.220765
4052,         2.276012
3683,         2.411078
278,         2.877698
662,         2.152266
2981,         2.342570
1667,         2.221476
526,         2.380228
1445,         2.205121
4235,         2.394144
563,         2.174067
741,         2.344939
3984,         2.383534
587,         2.112436
862,         2.026914
1188,         2.185185
3385,         2.226765
722,         2.275900
4849,         2.250361
691,         2.160347
1014,         2.036292
2858,         2.280476
618,         2.480259
2149,         2.130852
2808,         2.296866
3254,         2.134972
2044,         2.231311
671,         2.193741
472,         2.030508
1878,         2.127370
1536,         2.235938
685,         2.179270
2711,         2.472003
4819,         2.212575
2676,         2.008371
785,         2.091210
351,         2.219943
649,         2.258243
1043,         2.413039
3379,         2.156851
3732,         2.369989
3515,         2.307596
702,         2.194872
700,         2.064000
2201,         2.237165
450,         2.394667
392,         2.487755
1179,         2.227651
806,         2.213400
1779,         2.108151
3737,         2.346695
3132,         2.201533
4639,         2.130114
2316,         2.080829
1386,         2.084271
2749,         2.366824
609,         2.145156
3333,         2.342394
578,         2.143945
1125,         2.106311
1291,         2.183734
2225,         2.177079
2678,         2.288275
2030,         2.377143
1240,         2.095484
236,         2.789831
2333,         2.236091
1194,         2.247906
4595,         2.389902
2486,         2.259372
2741,         2.336374
1038,         2.023892
916,         2.134498
1189,         2.137595
552,         2.218841
734,         2.202725
611,         2.249427
3739,         2.386734
814,         1.957740
850,         2.209882
513,         2.072515
3811,         2.163842
798,         2.328822
1241,         2.171797
1003,         2.217348
203,         2.593103
1180,         2.184407
974,         2.334292
756,         2.337566
5496,         2.426929
909,         2.334873
678,         2.469617
682,         2.116129
449,         2.359020
4423,         2.312277
1942,         2.186200
2482,         2.168251
3853,         2.132987
1203,         2.141978
1661,         2.423600
2859,         2.267366
3197,         2.312418
655,         2.257099
589,         2.405433
1005,         2.212935
150,         2.853333
3221,         2.250978
1517,         2.305076
3747,         2.347051
3492,         2.478580
523,         2.409178
2786,         2.292319
696,         2.121839
1644,         2.120195
2517,         2.221692
2575,         2.354641
2507,         2.270443
1260,         2.305397
592,         2.286486
3223,         2.212845
841,         2.207848
1136,         2.053521
2389,         2.359146
4253,         2.326452
2930,         2.238089
2897,         2.310804
1073,         2.099534
1309,         2.019251
1838,         2.113602
976,         2.162295
2885,         2.034523
818,         2.081174
1967,         2.328826
3440,         2.334651
780,         1.979487
1100,         2.224727
3884,         2.428424
636,         2.510692
1063,         2.228410
931,         2.076907
3028,         2.386790
2871,         2.551306
3482,         2.366916
2513,         2.648627
2947,         2.214320
3115,         2.333740
746,         2.145845
650,         2.139077
2859,         2.437775
3425,         2.286949
1321,         2.040273
3746,         2.323332
3282,         2.333699
2326,         2.567842
2565,         2.495750
2971,         2.657422
548,         1.976642
2005,         2.161796
409,         2.278729
2568,         2.309969
579,         2.054577
3017,         2.374809
1157,         2.196716
4109,         2.335751
2997,         2.379980
3139,         2.528194
3432,         2.306760
427,         2.536768
2748,         2.345852
2514,         2.274622
1376,         2.231977
3315,         2.375385
1424,         2.071910
745,         2.074631
4058,         2.310301
3762,         2.367039
657,         2.361035
487,         2.444353
4483,         2.375731
2554,         2.388724
3458,         2.187392
651,         2.075576
427,         2.150820
3322,         2.415653
653,         2.234609
3433,         2.378095
862,         2.009281
3320,         2.219277
3545,         2.154922
645,         2.233798
750,         2.116267
4877,         2.289112
3295,         2.411168
2507,         2.336817
3112,         2.222879
1737,         2.201036
748,         2.348663
975,         2.162872
2701,         2.218141
3736,         2.218415
3049,         2.439882
3023,         2.384386
3418,         2.284845
1533,         2.324331
1143,         2.072441
858,         2.286247
3217,         2.413180
520,         2.250769
4494,         2.311883
2841,         2.331292
2668,         2.335832
2739,         2.267397
1789,         2.508217
3710,         2.286361
1382,         2.162663
997,         2.278034
838,         1.789021
1354,         2.131758
403,         2.461538
1427,         2.176314
885,         2.334011
2729,         2.244045
944,         2.205085
2984,         2.345845
708,         2.482486
3782,         2.275621
667,         2.130135
833,         2.238655
2237,         2.380688
3367,         2.536858
300,         2.714667
1401,         2.172163
2795,         2.548551
609,         2.394745
524,         2.337405
3996,         1.984785
3378,         2.425340
883,         2.233296
655,         2.357252
3393,         2.276452
890,         2.207640
3041,         2.252417
3580,         2.294525
3194,         2.350407
2535,         2.121341
1140,         2.178246
434,         2.304147
430,         2.182326
2848,         2.536517
588,         2.189116
1102,         2.216334
1765,         2.559547
597,         2.089112
916,         2.002620
597,         2.300838
1402,         2.022825
3833,         2.221967
2720,         2.317647
754,         2.153846
3026,         2.106543
2716,         2.388218
1092,         2.101099
3539,         2.447245
3898,         2.451719
2369,         2.454369
811,         2.395068
568,         2.057746
2925,         2.662564
351,         2.370370
1341,         2.188218
1538,         2.207022
628,         2.309554
2330,         2.209099
2730,         2.300952
3300,         2.461576
4278,         2.293595
4181,         2.389859
908,         1.989427
2587,         2.176111
655,         2.291298
752,         2.242553
3190,         2.067712
871,         2.290700
996,         2.216867
1650,         2.233697
881,         2.145743
1310,         1.999389
1895,         2.456992
780,         2.351795
4305,         2.268432
1565,         2.223131
1151,         2.284622
1108,         2.366787
4259,         2.400000
1869,         2.311825
431,         2.427842
2956,         2.461164
1194,         2.010050
795,         2.123270
1279,         2.105395
4004,         2.259940
329,         2.195745
623,         2.417978
3367,         2.348678
679,         2.370545
521,         2.269482
2164,         2.307209
790,         2.198481
691,         2.027207
2096,         2.434733
3056,         2.137958
4785,         2.175465
665,         2.242406
547,         2.503839
1558,         2.157638
2573,         2.519394
3199,         2.254705
1069,         2.193452
1058,         2.195085
779,         2.260334
2964,         2.209177
2443,         2.203520
3786,         2.227153
375,         2.340267
2608,         2.076074
3004,         2.305726
1646,         2.607533
3371,         2.179057
645,         2.088682
2914,         2.360467
839,         2.305602
1104,         2.182609
2596,         2.425578
2183,         2.247183
1942,         2.462204
3212,         2.210212
3167,         2.128450
2041,         2.225576
278,         2.728058
796,         2.177889
469,         2.321535
674,         2.145994
2882,         2.401943
665,         2.080000
2429,         2.581145
861,         2.238328
1668,         2.048921
372,         2.569892
332,         2.315663
3273,         2.171463
2182,         2.366636
594,         2.071380
2956,         2.389445
1541,         2.520960
1888,         2.224576
783,         2.153768
687,         2.232314
1651,         2.023016
3238,         2.137122
1751,         2.224101
2686,         2.403872
340,         2.432941
1593,         2.204143
309,         2.286084
539,         2.208534
2882,         2.472727
1394,         2.226686
2250,         2.270578
908,         1.994714
2348,         2.190119
3339,         2.217430
413,         2.204358
2813,         2.596801
2543,         2.276052
1492,         2.112064
1925,         2.148571
1213,         2.179060
1335,         2.076404
4414,         2.335659
4141,         2.239073
1777,         2.452223
903,         2.021705
4381,         2.277836
2610,         2.377931
887,         2.102368
2747,         2.291955
1058,         2.361437
1407,         2.116844
688,         2.259302
436,         2.179817
563,         2.388632
720,         2.094444
2228,         2.231598
532,         2.224060
583,         2.369811
718,         2.311978
859,         2.182072
1820,         1.986813
417,         2.411511
3884,         2.334706
536,         1.891045
490,         2.081633
3280,         2.284390
2086,         2.361649
401,         2.250374
518,         2.183784
3797,         2.384830
516,         2.150388
3421,         2.338498
4538,         2.188806
1642,         2.126188
630,         2.406349
3786,         2.264342
5229,         2.434882
3181,         2.441245
2493,         2.492098
538,         2.518959
4043,         2.415236
4531,         2.325491
1181,         2.040305
2603,         2.320400
512,         2.315625
592,         2.456757
3219,         2.397763
2509,         2.188920
3058,         2.055199
3512,         2.262187
3875,         2.284387
564,         2.312057
2159,         2.485595
592,         2.140541
3200,         2.168000
1335,         2.222022
880,         2.099091
429,         2.234033
3647,         2.374335
1906,         2.597692
2367,         2.336460
2547,         2.472556
1671,         2.083064
714,         2.092997
3388,         2.295396
986,         2.287221
4959,         2.248195
3125,         2.437632
1164,         2.228179
3631,         2.375764
902,         2.245676
420,         2.331429
547,         2.244973
1756,         2.113895
3661,         2.409833
1311,         2.207170
546,         2.168498
787,         2.168234
4098,         2.272133
1884,         2.005520
947,         1.973390
1227,         2.135941
1471,         2.138409
758,         2.045383
3667,         2.364658
1020,         2.290980
2319,         2.208883
3726,         2.285132
1370,         2.176350
2233,         2.087595
808,         2.329703
3795,         2.426983
4148,         2.214658
2583,         2.406194
867,         2.242215
1112,         2.113669
2839,         2.309264
637,         2.229199
1999,         2.441621
635,         2.270236
3701,         2.293650
1198,         2.266444
3051,         2.303507
4335,         2.343714
397,         2.150126
3585,         2.331939
1640,         2.042927
1514,         2.112550
1004,         2.258964
399,         2.363910
1713,         2.296322
1055,         2.196019
2782,         2.467865
816,         2.064706
1245,         2.175100
2967,         2.133064
2445,         2.330307
298,         2.053691
4281,         2.349171
956,         2.133054
3904,         2.484221
1144,         2.193007
1186,         2.057336
4630,         2.116112
1197,         2.031746
2293,         2.429655
1163,         2.080825
1365,         2.384762
932,         2.138197
322,         2.591304
2451,         2.290983
977,         2.375435
3306,         2.207381
727,         2.138102
3925,         2.298701
1374,         2.081514
1721,         2.229866
767,         2.288396
658,         2.117933
1121,         2.053167
842,         2.155819
941,         2.254623
2607,         2.263751
2871,         2.417555
1197,         2.108605
2024,         2.437549
851,         2.057814
921,         2.150706
2095,         2.286205
649,         2.046225
3428,         2.444341
2089,         2.114696
571,         2.150613
309,         2.322330
1871,         2.291823
827,         2.389359
1861,         2.022998
1275,         2.145882
378,         2.198942
883,         2.082899
2976,         2.248925
2762,         2.254019
1245,         2.164819
4084,         2.067189
1583,         2.168541
3251,         2.240295
3511,         2.376531
3403,         2.490273
2373,         2.182891
3742,         2.463282
1219,         2.216243
1662,         2.220939
420,         2.386667
2972,         2.357201
3157,         2.318910
1500,         2.091200
3234,         2.253803
725,         2.166069
3901,         2.217278
1587,         2.301701
3665,         2.241965
886,         2.032506
1049,         2.287131
276,         2.594203
796,         2.103518
3837,         2.438155
1088,         2.155882
615,         2.234797
805,         2.207205
4072,         2.423183
941,         2.187460
3237,         2.301884
2325,         2.370753
940,         2.050213
856,         2.099065
4189,         2.311578
3118,         2.442335
2664,         2.378378
1104,         2.028986
1311,         2.047902
1242,         2.164251
2534,         2.161957
1317,         2.052544
2975,         2.426891
2491,         2.392613
859,         2.214668
2512,         2.332803
2296,         2.196516
1360,         2.050000
3334,         2.309538
1800,         2.143111
393,         2.465140
1978,         2.392315
3775,         2.344053
3151,         2.394922
3893,         2.452402
1413,         2.129370
701,         2.410271
719,         2.501252
2758,         2.188252
2994,         2.310220
1027,         2.219279
2613,         2.372752
3824,         2.491423
3189,         2.452681
1167,         2.169666
766,         2.006266
2114,         2.301987
2342,         2.269172
646,         2.209288
1341,         2.058166
3196,         2.403755
634,         2.129968
3311,         2.555119
797,         2.368883
3737,         2.224886
884,         2.160181
4059,         2.235625
3523,         2.348453
3725,         2.540456
574,         2.262021
499,         2.220441
1883,         2.147637
572,         2.223776
601,         2.189684
382,         2.209424
4209,         2.225707
670,         2.122985
942,         2.140127
517,         2.019342
3067,         2.425041
3808,         2.297479
1697,         2.220389
5992,         2.295060
720,         2.462222
196,         2.453061
474,         2.342616
211,         2.600948
2301,         2.151412
1116,         2.226523
3747,         2.405765
1114,         2.192460
3288,         2.042579
779,         2.187420
2336,         2.341781
4737,         2.263711
837,         1.945042
1115,         2.096502
2119,         2.042850
1003,         1.840080
1102,         2.275862
810,         2.160000
1223,         2.159280
670,         2.108657
723,         2.213001
1135,         2.159648
509,         2.124951
3427,         2.054742
1160,         2.268966
1257,         2.018775
3679,         2.229954
1008,         2.151587
1321,         2.062074
2026,         2.171372
892,         1.929148
648,         2.180247
4452,         2.261096
1156,         2.269896
2551,         2.330067
3101,         2.175556
1300,         2.172308
506,         2.246640
508,         1.948031
3852,         2.369470
548,         2.255474
4708,         2.249618
3135,         2.046316
3047,         2.331999
1549,         2.092705
779,         2.385623
478,         2.132218
3227,         2.364797
660,         2.095758
652,         2.168098
3656,         2.323851
1725,         2.137507
1428,         2.198880
1343,         2.149218
908,         2.110132
395,         2.219747
558,         2.382796
3196,         2.300876
383,         2.533681
763,         2.004718
2079,         2.361905
4192,         2.343130
990,         2.181818
1891,         2.362348
3507,         2.193784
597,         2.381240
656,         2.067073
405,         2.190617
3646,         2.198354
973,         2.290647
2179,         2.422028
2994,         2.390114
4354,         2.341755
753,         2.289509
3014,         2.337890
3204,         2.184519
1317,         2.215338
4290,         2.397389
5498,         2.226264
489,         2.300204
2905,         2.578451
4079,         2.374700
1332,         2.101502
3876,         2.177503
398,         2.315578
3150,         2.162032
3519,         2.268826
2255,         2.323725
728,         2.214286
776,         2.098969
477,         2.223899
2444,         2.302782
4403,         2.317874
636,         2.367296
2211,         2.235730
2927,         2.101537
2039,         2.228936
1469,         2.098298
819,         2.040537
996,         2.190361
1165,         2.004464
3020,         2.320000
1891,         2.321735
397,         2.103778
2866,         2.405024
4040,         2.334257
638,         2.001254
770,         2.513247
2755,         2.344537
2533,         2.386103
1181,         2.092464
449,         2.314477
525,         2.078476
911,         2.435126
3472,         2.447235
3431,         2.206004
1931,         2.364371
2258,         2.462002
2354,         2.263381
590,         2.135593
3943,         2.168704
547,         2.225960
448,         2.475000
2790,         2.133047
1201,         2.032306
806,         2.343424
3294,         2.288039
3143,         2.308368
1450,         2.065103
1042,         2.073704
2177,         2.030317
545,         2.050642
3965,         2.251702
2827,         2.224266
2736,         2.427778
3045,         2.289918
3107,         2.220792
3338,         2.489395
2435,         2.556386
1250,         2.175360
1107,         2.228004
675,         2.096593
1194,         1.997990
2855,         2.433065
427,         2.501171
2229,         2.195424
544,         2.211765
2148,         2.263687
2287,         2.324792
1479,         2.190128
3366,         2.390493
2751,         2.363359
255,         2.462745
2443,         2.408842
1213,         2.250948
2330,         2.260258
3105,         2.274010
329,         2.222492
529,         2.156522
1734,         2.197924
2120,         2.123396
1622,         2.362022
2045,         2.094866
1683,         2.247415
306,         2.373856
1630,         2.140368
1556,         2.230848
693,         2.044444
920,         2.324348
2567,         2.105804
955,         2.064921
571,         2.210858
2696,         2.183976
3919,         2.220771
548,         2.481752
826,         2.265375
690,         2.299130
1560,         2.449744
1409,         2.099077
1279,         1.951525
3215,         2.184510
820,         2.237073
703,         2.205405
3605,         2.384910
2427,         2.255954
919,         2.257236
819,         1.986813
983,         2.222584
3983,         2.449611
3704,         2.263067
2599,         2.374144
1114,         2.149372
1143,         2.331409
2690,         2.277770
2873,         2.188096
2245,         2.183341
482,         2.172614
3790,         2.198417
658,         2.171429
423,         1.999054
3411,         2.421812
895,         2.248939
1186,         2.095110
501,         2.225948
693,         2.049062
3414,         2.149736
1496,         2.122460
2839,         2.220782
148,         2.605405
1060,         2.301132
3357,         2.180280
1488,         2.050000
2586,         2.211292
588,         2.068027
2506,         2.570790
755,         2.112848
625,         2.391040
2338,         2.248760
601,         2.353411
3198,         2.428268
3362,         2.024033
3351,         2.341033
3275,         2.379481
3902,         2.475038
589,         2.002037
2415,         2.315528
4789,         2.245145
2180,         2.260183
3090,         2.479741
669,         2.113004
1797,         1.988648
3635,         2.233177
1057,         2.082119
321,         2.143302
549,         1.891439
3740,         2.123422
543,         2.083241
2098,         2.309247
2044,         2.119374
3566,         2.585979
999,         2.070070
2048,         2.475391
2065,         2.161743
3909,         2.436429
620,         2.150968
544,         2.311765
1498,         2.080641
2462,         2.336962
3042,         2.214859
4728,         2.411675
505,         2.320792
2213,         2.392770
3489,         2.424764
3109,         2.245352
1014,         1.982643
402,         2.131343
2302,         2.351347
3587,         2.370783
3212,         2.332254
592,         2.236486
2783,         2.325548
1390,         2.181871
598,         2.077592
719,         2.246453
2514,         2.374224
2832,         2.253107
632,         2.274684
1016,         2.114173
633,         2.114376
978,         2.161963
2053,         2.335704
1760,         2.102727
3378,         2.296507
301,         2.450498
671,         2.159165
967,         2.169183
665,         2.029474
3855,         2.075850
975,         2.186667
3192,         2.236591
1105,         2.228416
650,         2.038154
5045,         2.438057
857,         2.271179
3618,         2.251410
659,         2.003035
2546,         2.450903
971,         2.173429
3720,         2.316559
2880,         2.469722
2535,         2.247258
1360,         2.114118
2162,         2.207956
373,         2.168365
295,         2.381017
1114,         2.127110
572,         2.254545
1160,         2.253103
2406,         2.342810
3579,         2.231238
822,         2.164477
865,         2.257572
538,         2.126394
572,         2.353846
845,         1.974911
4583,         2.254942
744,         2.047312
720,         2.034444
2571,         2.285803
4796,         2.440033
2002,         2.154246
1833,         1.970540
2665,         2.325553
245,         2.501224
489,         2.372188
3125,         2.386688
3507,         2.340918
3673,         2.301987
1687,         2.128749
3528,         2.286621
2030,         2.403941
156,         2.902564
3537,         2.326265
4185,         2.302509
273,         2.561172
2417,         2.205048
3665,         2.571787
995,         2.357387
3952,         2.420445
3200,         2.548000
4440,         2.256937
3912,         2.346421
1284,         2.127726
711,         2.116456
1432,         2.123464
4183,         2.473631
3498,         2.206061
3484,         2.350861
1023,         2.165396
1074,         2.013408
772,         2.369948
1432,         2.237989
546,         2.304762
511,         2.270059
3321,         2.305571
872,         1.970642
2724,         2.229369
3221,         2.447935
1177,         1.902464
943,         2.287169
496,         2.117742
2808,         2.270085
2720,         2.415882
1091,         2.259212
765,         2.294379
492,         2.572358
1008,         2.120635
1131,         2.265606
3265,         2.392404
727,         2.322971
1049,         2.284843
3171,         2.127783
977,         2.314023
503,         2.143936
3407,         2.133020
1119,         2.337087
827,         2.042080
4301,         2.308300
550,         2.157091
769,         2.191938
2142,         2.101214
1003,         2.234895
629,         2.216852
426,         2.279812
729,         2.483402
5098,         2.401412
881,         2.051305
2124,         2.117891
308,         2.387013
1040,         2.155385
531,         2.294539
593,         2.029005
852,         2.335211
1952,         2.069262
682,         2.240469
747,         2.009103
2225,         2.219865
4216,         2.441746
1878,         2.282002
4160,         2.333269
389,         2.142931
682,         2.414076
2438,         2.146021
763,         2.212320
404,         2.326733
1145,         2.204367
1026,         2.100585
2812,         2.279943
1782,         2.060157
1239,         2.192736
4467,         2.299888
567,         2.140388
2861,         2.242293
3235,         2.226151
654,         2.113761
1699,         2.411772
3993,         2.286201
1305,         2.230192
383,         2.356136
734,         2.186376
664,         2.284337
840,         2.215238
910,         2.008791
4580,         2.420087
666,         2.309910
951,         2.134175
3138,         2.362269
850,         2.160000
4252,         2.212230
1562,         2.130602
4764,         2.285139
3198,         2.412758
502,         2.116335
3159,         2.468376
602,         2.240532
402,         2.356219
934,         2.139615
1104,         2.112319
3591,         2.184795
1686,         2.119573
2463,         2.299310
625,         2.279680
801,         2.230212
3613,         2.304345
2469,         2.344269
3461,         2.456169
361,         2.397784
1416,         2.179661
907,         2.107166
685,         2.176934
3818,         2.296490
399,         2.702757
1344,         2.074405
3537,         2.353407
2688,         2.478274
586,         2.211604
1398,         2.135050
3037,         2.366283
768,         2.034375
797,         2.386951
2987,         2.043522
2805,         2.222317
840,         2.147619
612,         2.343791
2283,         2.358300
977,         2.259161
933,         2.149625
481,         2.223701
2634,         2.492331
449,         2.120267
643,         2.062830
2877,         2.138060
1220,         2.043279
920,         2.003478
1821,         2.316090
3483,         2.381625
2952,         2.331436
3955,         2.250721
2103,         2.453638
386,         2.232124
597,         2.326298
637,         2.097331
2749,         2.580720
2853,         2.249422
2067,         2.296662
376,         2.151064
2626,         2.353998
2539,         2.227334
2917,         2.429894
2870,         2.387735
926,         2.234125
618,         2.310680
575,         2.131478
487,         2.354004
649,         2.364253
3973,         2.345633
952,         2.267227
549,         2.171220
4044,         2.365776
403,         2.376179
508,         2.092913
3863,         2.306187
1237,         1.953759
2375,         2.198568
2384,         2.451342
638,         2.183072
3835,         2.394576
930,         1.938925
805,         2.191304
3857,         2.342753
3877,         2.259479
324,         2.580247
4067,         2.342759
413,         2.527845
576,         2.059722
2551,         2.277381
457,         2.084902
4553,         2.412124
906,         2.349669
2767,         2.200506
2411,         2.462381
3795,         2.180764
1654,         2.155744
2029,         2.241893
2799,         2.321686
3303,         2.465153
1077,         2.157103
1239,         2.184342
3520,         2.352045
718,         2.278552
445,         2.182472
1216,         2.446711
4042,         2.328748
2886,         2.168815
2703,         2.558343
4439,         2.227168
2165,         2.179030
249,         2.216867
392,         2.228571
702,         2.067236
591,         2.058883
909,         2.238064
2045,         2.346406
678,         2.128614
1017,         2.186824
833,         2.381753
731,         2.132969
3564,         2.233446
899,         2.300334
800,         2.138000
2921,         2.089421
3983,         2.299171
1915,         2.099634
3410,         2.336422
928,         2.168966
3252,         2.383518
1254,         2.308134
2723,         2.222842
2979,         2.314065
355,         2.501408
3303,         2.169422
466,         2.461803
3457,         2.452068
2908,         2.209629
4079,         2.339397
549,         2.190164
479,         2.091023
669,         2.114200
3239,         2.290831
2307,         2.303251
3363,         2.276063
1646,         2.353827
1279,         2.150430
1789,         2.090553
3694,         2.240823
3576,         2.283221
924,         2.108225
1161,         2.106460
3430,         2.302507
2759,         2.510185
2961,         2.337318
913,         2.246659
1162,         2.240275
1442,         2.081553
555,         2.010811
2718,         2.286681
1052,         2.193156
472,         2.698305
3865,         2.253868
881,         2.136663
1589,         2.268093
827,         2.336155
3302,         2.521623
2505,         2.132695
3929,         2.369661
584,         2.157534
1253,         2.135674
223,         2.274439
2920,         2.502466
660,         2.235152
3627,         2.143479
2799,         2.278528
2764,         2.195948
2736,         2.373977
2209,         2.303667
1059,         2.184703
3745,         2.193645
3323,         2.420223
4174,         2.276569
1718,         2.468917
684,         2.149708
327,         2.262997
3533,         2.446419
2879,         2.141577
1207,         2.215742
1303,         2.244052
594,         2.296296
695,         2.322878
4086,         2.329711
548,         2.397080
2833,         2.179456
3531,         2.213084
1018,         2.237328
761,         1.939553
1289,         2.161676
2367,         2.168145
3622,         2.220652
1478,         2.020568
373,         2.464343
4150,         2.411373
3062,         2.342260
326,         2.397546
3001,         2.475442
4141,         2.315962
2976,         2.099731
613,         2.022838
2819,         2.381270
2933,         2.306171
1564,         2.267008
4109,         2.316476
1346,         2.113522
923,         2.257855
2633,         2.435245
643,         2.490824
1876,         2.324947
875,         2.187886
1351,         2.029904
1171,         2.194364
1378,         2.535849
869,         2.132106
4030,         2.274144
3152,         2.141371
3232,         2.165347
539,         2.622635
1347,         1.971195
1454,         2.125447
407,         2.364619
361,         2.176177
2148,         2.187709
911,         2.157629
3772,         2.424814
5020,         2.519203
646,         2.360372
440,         2.169091
1448,         2.353591
3436,         2.520838
917,         2.192366
4134,         2.340784
1788,         2.169575
2758,         2.315881
1267,         2.070403
2550,         2.265098
3205,         2.410983
619,         2.345719
3317,         2.385770
3138,         2.491268
2887,         2.200208
847,         2.280992
279,         2.448746
421,         2.118765
3251,         2.334051
1888,         2.219915
2902,         2.316196
621,         2.219646
406,         1.996059
1956,         2.292843
3009,         2.138917
1454,         2.209629
464,         2.265517
199,         2.480402
2232,         2.137276
745,         2.159463
2856,         2.202241
806,         1.970223
1210,         1.988760
581,         2.057143
1000,         1.931200
830,         2.029880
4029,         2.437329
3136,         2.266582
1035,         2.192850
824,         2.346602
946,         2.078647
1017,         2.230088
2401,         2.107455
378,         2.342857
3326,         2.384847
1504,         2.107447
1545,         2.162330
1407,         2.202701
373,         2.631635
2295,         2.420566
3303,         2.322979
278,         2.483453
1510,         2.080530
749,         2.297463
1409,         2.227395
2497,         2.505406
391,         2.095141
519,         2.171869
582,         2.123711
863,         2.166396
3684,         2.357438
283,         2.507420
1194,         2.195645
1339,         2.178940
1814,         2.145976
656,         2.045122
1073,         1.939236
2076,         2.247784
1367,         2.070519
3891,         2.398355
340,         2.505882
3546,         2.328483
4054,         2.327972
603,         2.158541
3003,         2.159174
885,         2.228249
3601,         2.436434
2784,         2.301724
3152,         2.437310
1140,         2.169825
3398,         2.311477
3826,         2.376581
4137,         2.255741
860,         2.183256
476,         2.583193
1277,         2.133125
2527,         2.214800
2070,         2.325797
3655,         2.377237
559,         2.472987
751,         2.105992
1142,         2.194746
1000,         2.073600
2358,         2.334182
2760,         2.182319
3337,         2.300270
2431,         2.369395
3614,         2.190814
823,         2.127825
1983,         2.294705
697,         2.208321
1751,         2.075157
569,         2.163796
3188,         2.388708
738,         2.307859
3568,         2.472422
1327,         1.947249
3918,         2.368351
3505,         2.293638
4051,         2.395458
4010,         2.198703
4094,         2.229800
1255,         2.163506
934,         2.185011
3172,         2.147541
3081,         2.302889
2807,         2.151193
409,         2.083130
574,         2.075261
4350,         2.266483
836,         2.307177
356,         2.195506
2726,         2.248863
3875,         2.275097
2619,         2.331577
4022,         2.269915
1322,         2.116188
3039,         2.236525
685,         2.256350
1049,         2.053003
2917,         2.405485
3365,         2.230966
3821,         2.358754
3781,         2.288284
1884,         2.373673
4508,         2.313221
661,         1.930408
525,         2.099810
1063,         2.375165
3971,         2.197129
770,         2.232727
1209,         2.110835
3122,         2.242409
3549,         2.320879
802,         2.000998
4364,         2.268011
2861,         2.399720
836,         2.110048
2791,         2.559656
1176,         2.040816
3145,         2.238983
298,         2.260403
1193,         2.078122
3983,         2.471303
649,         2.128814
1070,         2.162991
3081,         2.368322
1887,         2.112560
3012,         2.320319
534,         2.596255
1703,         1.955608
2417,         2.268266
332,         2.489157
3273,         2.443752
1020,         1.996078
3706,         2.360496
3144,         2.108397
437,         2.304805
1191,         2.168934
2715,         2.184899
2572,         2.240747
3389,         2.440366
411,         2.226764
3613,         2.341544
2611,         2.488242
739,         2.174831
724,         2.043094
1463,         2.182365
3626,         2.324104
2588,         2.456569
735,         2.219320
636,         2.561006
413,         2.264407
3511,         2.263515
618,         2.428479
584,         2.005479
2838,         2.467089
1117,         2.202328
584,         2.220548
692,         2.055491
1842,         2.091205
3020,         2.145960
357,         2.449300
1045,         2.011100
957,         2.196865
3506,         2.297091
3812,         2.523610
2999,         2.222074
593,         2.267791
886,         2.130023
3167,         2.288601
2506,         2.449800
1373,         2.039913
960,         2.123333
630,         2.358095
1137,         2.198065
1943,         2.324241
2377,         2.175179
2025,         1.935012
2190,         2.339726
2973,         2.198453
3968,         2.309879
792,         1.962626
2293,         2.254863
727,         2.259147
3482,         2.446410
804,         2.045771
3928,         2.366802
990,         2.245657
4342,         2.339199
404,         2.201980
733,         2.106412
3518,         2.477317
246,         2.247154
2552,         2.569906
852,         2.313615
1505,         2.212890
4078,         2.285238
3145,         2.288839
2467,         2.218727
3539,         2.294433
705,         2.119716
2375,         2.355874
1301,         2.182936
1103,         2.201995
654,         2.157798
902,         2.277605
592,         1.962162
3411,         2.354969
980,         2.030204
1086,         2.241621
363,         2.369146
3350,         2.296119
630,         2.184127
1273,         2.158052
456,         2.254386
751,         2.156059
2078,         2.256015
4110,         2.265304
2311,         2.439810
405,         2.338765
2762,         2.443736
2294,         2.192502
2925,         2.366359
4305,         2.256725
638,         1.844514
1045,         2.137416
3379,         2.127257
910,         2.108132
577,         2.258579
2007,         2.097060
1376,         2.241860
2908,         2.428061
583,         2.587993
2821,         2.232683
586,         2.338567
3801,         2.353065
3137,         2.379088
455,         2.363077
1335,         2.120150
393,         2.328753
1968,         2.380488
641,         2.298908
2716,         2.492489
4314,         2.342327
1200,         2.260667
799,         2.139675
2528,         2.257911
2086,         2.232407
2709,         2.504540
698,         2.213181
3909,         2.332873
765,         2.175163
757,         2.034346
2747,         2.352530
2332,         2.352316
4651,         2.312793
3491,         2.628015
769,         1.997399
460,         2.071304
786,         2.326718
2269,         2.250859
2413,         2.247824
949,         2.227187
673,         2.002972
3188,         2.324467
3832,         2.447808
4050,         2.197926
3920,         2.315714
511,         2.304501
1151,         2.090704
1142,         2.350963
495,         2.083232
611,         2.136825
3127,         2.319156
3193,         2.321829
605,         2.222810
3057,         2.037030
4160,         2.370385
2579,         2.195269
2558,         2.430023
357,         2.402241
3252,         2.458057
1252,         2.162300
700,         2.251429
2779,         2.355092
3777,         2.375218
2609,         2.168800
3829,         2.267955
450,         2.305778
3138,         2.332186
2941,         2.195988
1177,         1.979269
3762,         2.431473
2690,         2.448476
685,         2.243504
1598,         2.175720
2040,         2.252157
2929,         2.321885
394,         2.215228
662,         2.140181
4114,         2.253184
575,         2.285913
813,         1.998524
934,         2.223555
1416,         2.105650
5001,         2.415677
3487,         2.157958
1726,         2.316570
4050,         2.331654
483,         2.237681
3711,         2.132040
830,         2.200482
2147,         2.319143
3512,         2.398178
526,         2.077567
2669,         2.427276
338,         2.340828
2559,         2.072059
3714,         2.611955
2183,         2.437013
479,         2.401670
3304,         2.244794
2754,         2.457516
4140,         2.134300
3351,         2.547061
620,         2.615484
747,         2.311111
657,         2.183257
758,         2.082322
3152,         2.514213
3627,         2.331183
569,         2.459051
1099,         2.165605
607,         2.092916
2196,         2.165756
967,         2.015305
1331,         2.452292
1431,         2.194829
1580,         2.100759
2709,         2.249982
4068,         2.289676
1259,         2.304686
929,         2.387944
3290,         2.543222
3110,         2.341608
2103,         2.431194
1435,         1.986899
644,         2.166460
197,         2.558376
1003,         2.084148
3698,         2.604867
952,         2.184034
453,         2.334658
2894,         2.257360
851,         2.380259
1084,         2.182288
1744,         2.461009
3084,         2.208301
2603,         2.303496
1058,         2.213989
3173,         2.091900
1964,         2.280244
774,         2.303876
3429,         2.355439
873,         2.256128
2460,         2.245528
713,         2.098177
631,         2.148970
3519,         2.253140
871,         2.375201
897,         2.088740
751,         2.140080
3418,         2.221182
1000,         2.205600
4874,         2.374395
991,         2.132795
2366,         2.047337
437,         2.354233
2976,         2.239247
222,         2.850450
1794,         2.236789
738,         2.210298
913,         2.227382
4714,         2.382181
761,         2.006833
1471,         2.368457
1106,         2.036890
2820,         2.320284
3757,         2.253926
1330,         2.481805
3507,         2.192415
4275,         2.376795
2984,         2.278820
4370,         2.358261
417,         2.083453
3466,         2.293364
407,         2.246683
1015,         2.145419
3363,         2.375498
2619,         2.151966
554,         2.350903
1243,         2.074336
2353,         2.364981
3097,         2.328189
3487,         2.259822
1077,         2.154132
262,         2.329771
3617,         2.288526
834,         2.176499
3192,         2.404762
629,         2.257552
503,         2.384095
2669,         2.305283
1309,         2.041864
369,         2.449864
2436,         2.452217
5163,         2.452837
2937,         2.161117
2743,         2.527743
847,         2.155372
2201,         2.254248
4355,         2.420574
439,         2.443736
2345,         2.388742
3884,         2.359217
955,         2.083351
513,         2.097466
3939,         2.206855
764,         1.997906
2631,         2.274724
795,         2.208805
2760,         2.343768
775,         2.228645
1208,         2.412583
1463,         2.144087
862,         1.978654
2094,         2.301815
456,         2.231579
2792,         2.392264
3088,         2.379793
3289,         2.220249
3169,         2.405049
2329,         2.113182
2080,         2.407692
634,         2.418927
2447,         2.463425
1078,         2.117996
443,         2.129120
363,         2.408815
1020,         1.974118
407,         2.368550
1126,         2.169805
2444,         2.416367
917,         2.254308
796,         2.135678
4720,         2.365763
2876,         2.167455
1350,         2.263704
4389,         2.400000
214,         2.504673
975,         2.107077
1192,         2.178523
3827,         2.220852
2469,         2.281733
594,         2.294949
3031,         2.441966
4499,         2.316782
520,         2.421538
1245,         1.879518
1147,         2.086835
1661,         2.321011
2937,         2.157031
3719,         2.437214
3036,         2.308564
1188,         2.368350
2823,         2.496068
1470,         2.072381
3543,         2.194524
3457,         2.138964
637,         2.312088
1365,         2.088791
3013,         2.282642
2684,         2.207154
817,         2.123868
748,         2.103743
2367,         2.412843
860,         2.311628
3581,         2.320246
3123,         2.335447
1717,         2.104601
4924,         2.325426
1571,         2.030299
1843,         2.217689
1146,         2.197557
475,         2.302316
738,         2.391328
423,         1.870449
640,         2.093750
1941,         2.190211
3188,         2.099122
2143,         2.432478
957,         2.211912
2055,         2.432311
1183,         1.974641
879,         2.342662
1192,         2.205369
1055,         2.212701
3745,         2.238505
381,         2.444094
3409,         2.206395
762,         2.331759
5408,         2.289201
2125,         2.320941
523,         1.941109
3007,         2.430595
2014,         2.001589
3062,         2.431091
2884,         2.335645
577,         2.376430
2928,         2.348634
3142,         2.218714
633,         2.230648
452,         2.265487
756,         2.359788
3264,         2.354657
921,         1.950054
419,         2.277804
2707,         2.240118
1024,         1.994531
3840,         2.388333
2868,         2.441841
1925,         2.305247
395,         2.345316
377,         2.242971
656,         2.208537
4279,         2.484132
668,         2.306587
965,         2.187772
3919,         2.457157
533,         2.189869
1924,         2.420374
2716,         2.280118
3080,         2.409091
4610,         2.357831
4148,         2.434716
2786,         2.284566
540,         2.072593
3292,         2.221385
401,         2.429925
1698,         2.329329
3290,         2.472219
3320,         2.480482
2074,         2.326712
3003,         2.222045
883,         1.957871
1550,         2.268387
2404,         2.177038
1485,         2.108552
597,         2.243216
1505,         2.318140
2095,         2.092220
416,         2.063462
3409,         2.353300
2125,         2.491106
583,         2.346484
785,         2.159490
779,         2.286008
1400,         2.364571
1394,         2.197991
915,         2.156066
690,         2.352464
957,         2.251202
1255,         2.319681
3396,         2.374323
651,         1.988326
1912,         2.169456
2976,         2.330914
1807,         2.102490
4543,         2.416905
501,         2.123752
3595,         2.389318
1181,         2.248264
855,         2.043509
2277,         2.218709
533,         2.149343
3526,         2.238911
1139,         2.314311
394,         2.101523
611,         2.186579
1384,         2.163584
2733,         2.519722
2217,         2.557691
4014,         2.389836
1349,         2.169311
3047,         2.160289
582,         2.542955
1261,         2.120222
1166,         2.006175
2051,         2.227986
1774,         2.277790
3306,         2.360799
4025,         2.246161
2147,         2.140661
738,         2.184282
623,         2.014767
433,         2.348268
1736,         2.128111
559,         2.525939
598,         2.255518
1194,         2.201005
2556,         2.358059
2593,         2.248824
3300,         2.362667
279,         2.529032
988,         2.173279
3431,         2.422617
2436,         2.149097
639,         2.078247
1054,         2.264896
2454,         2.273187
720,         2.331111
2994,         2.296326
2668,         2.516342
777,         2.441184
1728,         2.087500
3161,         2.270927
1861,         2.384095
820,         2.320000
2057,         2.081867
2078,         2.305294
780,         2.202051
1800,         2.153778
435,         1.940230
2944,         2.235598
845,         2.068639
1326,         2.105581
729,         2.184911
986,         2.253144
382,         2.523560
3823,         2.448339
2820,         2.240851
2345,         1.990959
1084,         2.020664
684,         2.246784
1361,         2.111389
2362,         2.145301
419,         2.442005
1297,         2.157594
3327,         2.431740
3218,         2.365444
1107,         2.188257
615,         2.176260
631,         2.038669
3158,         2.419759
639,         2.276056
860,         1.987907
4077,         2.182978
1314,         2.198478
3866,         2.244594
2080,         2.336923
3323,         2.115438
3388,         2.263046
3461,         2.112684
915,         2.217268
322,         2.285714
3167,         2.201200
3036,         2.309354
2861,         2.197274
2534,         2.070403
898,         2.299332
2801,         2.420564
844,         2.012322
3041,         2.377902
1051,         1.973739
1047,         2.100478
481,         2.373389
4645,         2.288052
2943,         2.342915
1075,         2.262326
2579,         2.066848
1378,         2.244412
3834,         2.320918
3880,         2.489072
355,         2.050704
853,         2.197421
3431,         2.347770
888,         2.232432
1164,         2.125086
3178,         2.109755
558,         2.341219
3744,         2.376496
844,         2.263507
4032,         2.333929
1465,         2.267850
3494,         2.331082
1715,         2.199883
623,         2.294703
1344,         2.212500
3609,         2.142422
1526,         2.020446
666,         2.156156
714,         2.346218
3952,         2.322672
653,         2.098622
1564,         2.187212
2224,         2.287770
400,         2.282000
3339,         2.095717
2298,         2.333856
1086,         2.288029
736,         2.267391
1187,         2.441112
2995,         2.434457
2942,         2.059551
616,         2.122078
2533,         2.232294
3849,         2.305846
2630,         2.348289
769,         2.170091
2061,         2.254828
4594,         2.341141
4087,         2.343822
3598,         2.384436
3293,         2.477984
458,         2.275983
1945,         2.233830
299,         2.549833
707,         2.195191
365,         2.139178
680,         2.147059
941,         2.200213
642,         2.335202
739,         2.013532
2318,         2.284728
4453,         2.300292
666,         2.512913
2213,         2.183461
2999,         2.317573
3210,         2.400498
1517,         2.163744
331,         2.293656
3185,         2.236986
645,         2.032868
1064,         2.087218
301,         2.445183
3027,         2.170862
4601,         2.419126
1291,         2.216576
1441,         2.244552
604,         2.421192
1225,         2.201469
407,         2.252580
1054,         2.277040
4301,         2.393304
5180,         2.401390
1148,         2.213240
2309,         2.306107
2844,         2.351899
1067,         2.107591
3692,         2.379198
1592,         2.306533
306,         2.496732
1239,         2.243745
2655,         2.189680
3006,         2.119228
4176,         2.216092
971,         2.093512
3348,         2.440621
221,         2.602715
2944,         2.362772
542,         2.106273
1320,         2.095152
597,         2.073032
3538,         2.238101
4854,         2.315781
1469,         2.235534
716,         2.198883
4284,         2.402988
1309,         2.176929
1162,         2.095697
3032,         2.320053
3199,         2.288715
1806,         2.396013
771,         2.171725
682,         2.186510
1959,         2.162328
503,         2.578131
1076,         2.206691
3959,         2.194291
3157,         2.159012
3627,         2.474993
4272,         2.337828
3610,         2.375623
4424,         2.361664
3650,         2.374575
987,         2.193313
1227,         2.191361
3321,         2.403613
3358,         2.361167
2609,         2.281334
912,         2.468421
4142,         2.314437
894,         2.108277
1229,         2.166965
1432,         2.260335
815,         2.206626
2556,         2.129577
4224,         2.255871
3804,         2.090431
3418,         2.123581
4938,         2.240421
598,         2.053512
3018,         2.245991
3628,         2.437707
2550,         2.333490
4175,         2.345772
3726,         2.265164
3552,         2.397297
3614,         2.358384
2408,         2.412625
637,         2.663736
627,         2.198405
3829,         2.169966
270,         2.571852
640,         2.142500
1723,         2.018804
4049,         2.254384
591,         2.378342
1506,         2.020717
519,         2.330636
2116,         2.178828
1015,         2.225813
243,         2.314403
1544,         2.200518
982,         2.242770
2443,         2.307655
3123,         2.398719
372,         2.146237
709,         2.111142
2153,         2.260288
2358,         2.275488
1281,         2.100859
484,         2.112397
1291,         2.151510
591,         2.359391
278,         2.489209
5431,         2.168588
1686,         2.180308
925,         2.083459
3002,         2.362692
303,         2.938614
782,         2.303836
1195,         2.154310
1381,         2.103403
522,         2.358621
432,         2.564815
481,         1.934304
614,         2.508143
749,         1.935381
2395,         2.252025
1089,         2.051056
723,         1.889903
3622,         2.183324
849,         2.135218
2915,         2.386003
1435,         2.217700
611,         2.271686
3964,         2.357215
1415,         2.111661
1423,         2.264512
629,         2.323688
4361,         2.220775
2474,         2.272595
3111,         2.305625
2508,         2.385008
2207,         2.195922
2403,         2.295464
553,         2.420253
3375,         2.512830
655,         2.196031
969,         2.326522
3323,         2.324646
303,         2.796040
436,         2.708257
3675,         2.586776
539,         2.123933
1045,         2.389282
1109,         2.172768
3810,         2.381942
3081,         2.112042
1819,         2.275976
4402,         2.377647
3788,         2.337276
2775,         2.358198
709,         2.097602
800,         2.221000
807,         2.171995
1267,         2.111444
3225,         2.325333
1709,         2.084494
4890,         2.316892
1865,         2.107882
3718,         2.254115
3107,         2.465658
472,         2.538983
3626,         2.390734
4352,         2.223162
3337,         2.057657
3511,         2.289946
584,         2.131507
2702,         2.205774
700,         2.304000
1004,         1.988048
853,         2.374678
3314,         2.404345
2042,         2.305975
537,         2.227188
2019,         2.363943
3002,         2.259027
1539,         2.068876
566,         2.178092
2528,         2.333228
1020,         2.013333
2633,         2.336498
502,         2.387251
784,         2.085714
1535,         2.185277
792,         2.221212
3728,         2.340987
564,         2.495035
914,         2.344858
1804,         2.158315
2531,         2.161991
836,         2.322488
2857,         2.357998
2412,         2.231509
743,         2.219112
4027,         2.223392
2008,         2.075697
1177,         1.995582
3326,         2.333373
2399,         2.155231
4204,         2.286394
2911,         2.279354
1843,         2.220293
4270,         2.503981
685,         2.164088
771,         2.126070
1368,         2.126316
1874,         2.254002
3267,         2.429385
2493,         2.267469
364,         2.523077
2591,         2.346584
2340,         2.209915
3113,         2.304658
1289,         2.346625
785,         2.093248
755,         2.116026
358,         2.558659
2273,         2.190585
3275,         2.143756
1418,         2.048519
3573,         2.084747
862,         2.282135
1217,         2.108135
810,         2.343704
1446,         2.168188
983,         2.128993
626,         2.058786
3076,         2.474122
1767,         2.347934
392,         2.181633
3024,         2.513757
914,         2.133042
787,         2.323761
4329,         2.242365
1868,         2.348608
1023,         2.299120
413,         2.502663
399,         2.339850
711,         2.154712
3276,         2.401709
747,         2.285408
714,         2.113165
656,         2.371951
289,         2.311419
707,         2.258557
669,         2.142900
4592,         2.308014
649,         1.931587
1006,         2.233002
2840,         2.198592
485,         2.400000
593,         2.294772
714,         2.127731
3127,         2.415862
1036,         2.159073
538,         2.065428
365,         2.424110
3963,         2.207015
1161,         2.262188
528,         2.098485
625,         2.022400
470,         2.258723
329,         2.181155
1317,         2.031891
985,         2.365888
3446,         2.138595
2365,         2.433827
2004,         2.107784
3444,         2.255981
4368,         2.330037
1349,         2.141438
592,         2.441892
3903,         2.317397
435,         1.923678
482,         2.207469
1425,         2.193965
894,         2.304251
2542,         2.271912
469,         2.353945
989,         2.136299
989,         2.229323
694,         2.076081
3178,         2.344619
391,         2.416368
3921,         2.291048
3696,         2.261039
4293,         2.318379
3203,         2.208180
2606,         2.300537
828,         2.220290
3642,         2.428775
689,         2.087663
5080,         2.338898
907,         2.122161
2954,         2.399729
993,         2.012487
3965,         2.275511
436,         2.196330
3211,         2.148365
3629,         2.293304
393,         2.367430
4260,         2.287136
803,         2.300374
3268,         2.267809
832,         2.344231
1802,         2.603774
1244,         2.117042
1052,         2.112548
3159,         2.094840
610,         2.212459
1235,         2.103320
536,         2.304478
1422,         2.163150
649,         2.141140
884,         2.222624
2417,         2.379148
1098,         2.097632
4226,         2.209749
3316,         2.555850
3498,         2.381933
2876,         2.465369
1178,         2.131070
2544,         2.156289
365,         2.334247
499,         2.635671
1273,         2.144855
638,         2.398746
3406,         2.337052
2111,         2.410990
2980,         2.384966
1188,         2.327273
2404,         2.272213
2638,         2.257468
2983,         2.411264
573,         2.077487
3206,         2.179913
2105,         2.270784
4147,         2.417941
4086,         2.474792
1273,         2.113433
3713,         2.504498
951,         2.176236
5521,         2.298859
546,         2.339927
2680,         2.251045
921,         1.992617
2948,         2.339756
781,         2.153137
2772,         2.331602
759,         2.289328
973,         2.046454
3966,         2.412506
3311,         2.414980
839,         2.283671
3572,         2.365062
4182,         2.427164
654,         2.330275
2940,         2.143673
3022,         2.313435
2086,         2.149952
1144,         2.099301
575,         2.106435
853,         2.073623
1426,         2.082468
905,         2.179006
2000,         2.330000
424,         2.364151
1181,         2.133785
960,         2.189167
4364,         2.332906
1286,         2.308554
1951,         1.998155
341,         2.472727
690,         2.284058
1311,         2.117468
552,         2.279710
259,         2.328958
1170,         2.376752
1094,         2.219378
2673,         2.307819
4479,         2.465908
552,         2.423188
3848,         2.404158
1699,         2.209300
2346,         2.293606
1847,         2.218517
1182,         2.212521
678,         2.014159
3510,         2.494359
585,         2.077265
2833,         2.363855
2576,         2.474534
924,         2.094372
1104,         1.973913
541,         2.182625
1964,         2.250102
425,         1.918118
1293,         2.247796
3915,         2.298033
861,         2.163995
1010,         2.276436
4067,         2.493238
3405,         2.414097
396,         2.274747
4579,         2.340424
3879,         2.335654
3608,         2.369401
465,         2.049032
2817,         2.238126
833,         2.108043
1672,         2.217703
566,         2.111661
3290,         2.346748
3371,         2.263779
3335,         2.323958
1209,         2.384119
2783,         2.212576
320,         2.252500
405,         2.415802
3459,         2.400463
887,         2.252988
3098,         2.434861
2649,         2.344130
1813,         2.194815
762,         2.187927
2691,         2.416945
920,         2.212174
4839,         2.312709
803,         2.164882
1484,         2.047978
515,         2.395340
3973,         2.361138
597,         2.169514
236,         2.566102
4207,         2.368243
2753,         2.459281
5252,         2.317898
2746,         2.377276
4695,         2.256017
1634,         2.361322
3463,         2.282645
2301,         2.221990
437,         2.151030
472,         2.216949
321,         2.557009
764,         2.170681
248,         2.693548
3224,         2.366998
226,         2.495575
1410,         2.250213
928,         2.060345
134,         3.337313
2977,         2.221565
2404,         2.102496
4562,         2.247611
1800,         2.293333
2520,         2.196825
3070,         2.066450
797,         2.323714
512,         2.015625
500,         2.184000
749,         2.144726
3023,         2.486007
2977,         2.356735
631,         2.266878
979,         2.299489
572,         2.202797
809,         2.045983
2556,         2.310798
3880,         2.309691
232,         2.379310
772,         2.000000
3605,         2.423523
1451,         2.170090
4378,         2.254728
3451,         2.342046
1785,         2.011429
1269,         2.540583
646,         2.131269
289,         2.405536
1608,         2.293532
2168,         2.238007
1207,         2.209114
476,         2.327731
535,         2.316262
653,         2.091271
3472,         2.144931
1030,         2.218252
755,         2.190199
3323,         2.269034
2607,         2.168623
1159,         2.039689
742,         2.177898
2445,         2.384294
3635,         2.347620
2952,         2.417344
4771,         2.324879
582,         1.953265
1116,         2.250896
572,         2.120280
1370,         2.168759
437,         2.442105
881,         2.277412
696,         2.217241
1963,         2.494142
828,         2.286957
754,         2.166578
449,         2.180846
626,         2.421725
303,         2.542574
279,         2.967742
2830,         2.396042
1274,         2.187127
833,         2.172389
3160,         2.483544
530,         2.190189
1861,         2.358302
668,         2.179641
2715,         2.052597
1714,         2.008868
4624,         2.370934
3761,         2.150279
662,         2.122054
855,         2.162339
1512,         2.114815
2681,         2.447445
1752,         2.214612
2063,         2.077363
980,         2.257143
1208,         2.160265
565,         2.445310
253,         2.229249
1238,         2.266236
348,         2.436782
555,         2.133333
1132,         2.282686
4325,         2.244809
895,         2.293631
2787,         2.263079
687,         2.261426
3476,         2.476870
1006,         1.926839
759,         2.453755
376,         2.095745
1466,         2.299591
552,         2.172464
3636,         2.416942
3003,         2.259341
4492,         2.345503
913,         2.207229
1232,         2.440260
455,         2.099341
919,         2.009140
1431,         2.134451
571,         1.867601
4039,         2.392671
3333,         2.443924
581,         2.103959
558,         2.045878
696,         1.975862
4652,         2.125709
571,         2.388792
2699,         2.371545
3239,         2.216981
566,         2.316608
3187,         2.438908
1180,         2.126102
2215,         2.374718
2081,         2.142047
3356,         2.438856
704,         2.056818
2888,         2.413573
3730,         2.385416
5318,         2.417751
1429,         2.279076
3582,         2.376996
2927,         2.236010
1181,         2.007113
534,         2.298127
2621,         2.233651
628,         2.200000
2355,         2.332739
3561,         2.258242
3799,         2.275546
1368,         2.291813
1771,         2.077470
4454,         2.192187
3753,         2.317080
3722,         2.349060
753,         2.321381
1191,         2.041310
447,         2.639821
1078,         1.946568
2740,         2.509781
2767,         2.373112
2922,         2.370431
3526,         2.400681
662,         2.356495
1310,         2.163053
396,         2.373737
1082,         2.164140
2661,         2.297783
3258,         2.067281
4302,         2.309437
1328,         2.474699
3104,         2.167784
3991,         2.319820
439,         2.097494
4757,         2.240572
1010,         2.046733
2075,         2.511807
2547,         2.512446
1120,         2.124286
1335,         2.100974
924,         2.146320
1660,         2.468916
2397,         2.356612
2743,         2.357711
2197,         2.140373
2354,         2.269499
260,         2.193846
582,         2.208935
656,         2.092683
2808,         2.220513
656,         2.215854
2419,         2.328566
790,         2.283544
3329,         2.369240
638,         2.221944
3466,         2.467628
2812,         2.374111
420,         2.217143
305,         2.717377
4187,         2.274278
3258,         2.339595
3345,         2.428460
4401,         2.306021
778,         2.164524
911,         1.882766
1658,         2.052111
3581,         2.432617
2588,         2.207110
3036,         2.410804
469,         2.237953
3414,         2.243234
3005,         2.454309
3170,         2.343470
1056,         2.295455
1394,         2.303587
502,         2.240637
417,         2.409592
5266,         2.349107
3122,         2.262140
1052,         1.987833
3600,         2.371111
630,         1.991111
858,         2.258275
549,         2.293625
400,         2.358000
2590,         2.225792
2104,         2.418631
1742,         2.069346
1307,         2.273298
464,         2.170690
515,         2.249320
2929,         2.342643
2725,         2.532991
1076,         2.066171
1451,         2.270434
808,         1.993069
2887,         2.274195
2464,         2.388312
1374,         2.063464
3013,         2.286625
871,         2.428473
1854,         2.168285
474,         2.324051
4314,         2.223273
706,         2.158640
3543,         2.268360
3514,         2.304610
415,         2.295904
757,         2.218230
1446,         2.180913
659,         2.164492
834,         2.179376
456,         2.203509
5075,         2.173478
1347,         2.238456
3742,         2.414110
453,         2.445916
2287,         2.468561
1730,         2.272832
647,         2.051314
3461,         2.220861
1222,         2.027496
518,         2.186873
3082,         2.270733
597,         2.200335
467,         2.194433
530,         2.057358
779,         1.928626
4402,         2.402181
528,         2.477273
3419,         2.477684
813,         2.194342
875,         2.366171
512,         2.145312
189,         2.683598
997,         2.288465
578,         2.308651
588,         2.329252
1273,         2.188845
2937,         2.301941
1777,         2.223523
2460,         2.397724
353,         2.168839
1006,         1.968986
336,         2.557143
2348,         2.251107
4557,         2.331007
356,         2.357303
4051,         2.460035
2485,         2.556781
655,         2.159389
2728,         2.270088
681,         2.145081
914,         2.073523
742,         2.581132
2233,         2.259203
2042,         2.213516
260,         2.600000
507,         2.134911
763,         2.076016
555,         2.016577
561,         2.551159
1811,         2.438432
1679,         2.096010
517,         2.511412
1074,         2.335196
1510,         1.957616
4320,         2.446852
808,         2.202970
2823,         2.309316
864,         1.962037
1880,         1.989787
4131,         2.183297
3007,         2.201264
933,         2.196785
649,         2.314946
355,         2.314366
1372,         2.153353
1047,         2.007259
1092,         2.076923
1855,         2.270189
762,         2.121785
4389,         2.350968
1098,         2.225137
3450,         2.414841
725,         2.313931
922,         2.320174
1159,         2.382053
3984,         2.381727
1148,         2.222997
479,         2.455115
3685,         2.388711
2826,         2.368294
946,         2.020296
484,         2.494215
457,         2.196937
5528,         2.368596
722,         2.118560
1309,         2.191597
2524,         2.129319
2808,         2.096296
3290,         2.417264
2105,         2.221758
1034,         2.201161
4322,         2.411106
582,         2.504467
1447,         2.042847
2833,         2.394352
710,         2.300845
3360,         2.420952
909,         2.180858
3768,         2.398301
2247,         2.323453
341,         2.550147
744,         2.300000
3382,         2.306091
600,         2.118667
387,         2.269767
2148,         2.320298
445,         2.317303
522,         2.335632
3501,         2.362068
2721,         2.479089
4002,         2.392604
3964,         2.481534
1054,         2.024288
2700,         2.278222
2075,         2.201060
626,         2.103514
243,         2.558025
500,         2.099200
2690,         2.336654
2687,         2.445255
2078,         2.294514
1918,         2.068405
499,         2.233267
1537,         2.400000
703,         2.204267
304,         2.468421
3587,         2.503931
581,         2.152151
1719,         2.048168
1519,         2.137196
552,         1.728986
1689,         2.485258
3957,         2.250796
2717,         2.433272
1227,         2.220049
1124,         2.167260
3336,         2.239329
4643,         2.207711
1400,         2.055429
2354,         2.228717
3186,         2.402511
387,         2.354522
3065,         2.344144
697,         1.960402
1589,         2.162366
2073,         2.204727
2872,         2.358496
2117,         2.493340
3429,         2.347740
854,         2.148009
3828,         2.120376
1095,         2.142831
2634,         2.402126
2557,         2.398436
390,         2.233846
600,         2.384000
692,         2.337572
3286,         2.365673
679,         2.236230
2440,         2.330164
578,         2.422145
1486,         2.094751
3103,         2.281405
320,         2.180000
260,         2.273846
1110,         2.242883
1525,         2.166557
2449,         2.134422
822,         2.318248
3488,         2.324771
2491,         2.409635
376,         2.191489
1308,         2.101529
3395,         2.282651
773,         2.024321
1983,         2.103480
2207,         2.511645
1235,         2.196599
1462,         2.269767
3318,         2.302351
4060,         2.285911
825,         2.143030
3797,         2.321412
382,         2.360209
462,         2.309957
3668,         2.117775
1514,         2.093527
595,         2.090756
602,         2.269767
820,         2.291707
1564,         1.987724
4012,         2.394018
1044,         2.105747
3104,         2.611340
646,         2.282353
1057,         2.144182
3131,         2.380070
809,         2.012361
3048,         2.448031
2144,         2.226493
1392,         2.148851
4269,         2.271820
947,         2.236959
326,         2.230675
3071,         2.363790
776,         2.031959
1826,         2.123549
1861,         2.315744
908,         2.223789
3160,         2.233924
812,         1.923153
2038,         2.495780
2292,         2.296335
536,         2.434328
4671,         2.382531
682,         2.175953
2288,         2.257692
762,         1.991601
861,         2.224390
546,         2.328205
1857,         2.003662
3345,         2.332317
844,         2.114692
1145,         2.089083
3919,         2.388977
658,         2.258967
717,         2.372106
2556,         2.462598
990,         2.159192
509,         2.220825
1100,         2.128727
734,         2.294278
2877,         2.413625
578,         2.160554
1003,         2.126421
3488,         2.278211
1459,         2.065524
818,         2.030318
4003,         2.134599
657,         2.160122
2394,         2.282373
292,         2.421918
4078,         2.343109
1180,         1.995254
2101,         2.346692
1418,         2.168688
748,         2.170053
1294,         1.996909
742,         2.280323
3595,         2.382420
408,         2.362745
798,         1.982957
1127,         2.099024
788,         2.089340
1000,         2.234400
1145,         2.042969
1364,         2.056305
3425,         2.501606
4240,         2.276415
598,         2.097659
1750,         2.349714
359,         2.464624
1111,         2.109811
1911,         2.399163
2406,         2.290607
3055,         2.322750
445,         2.202247
2476,         2.327302
689,         2.109724
3777,         2.150066
733,         2.107503
1856,         2.339224
3614,         2.389596
1689,         2.460628
605,         2.351074
3094,         2.144279
551,         2.340472
2695,         2.366160
633,         2.305213
189,         2.429630
964,         2.030705
2422,         2.303551
2644,         2.224508
953,         2.149843
548,         2.407299
1284,         2.206231
2615,         2.286807
1267,         2.309077
2113,         2.298533
3116,         2.281900
3234,         2.160297
2829,         2.260021
3842,         2.275898
3409,         2.382869
2800,         2.378857
3162,         2.247185
2909,         2.390650
899,         2.196218
608,         2.109211
617,         1.951378
3830,         2.473734
1330,         2.064361
808,         2.206931
3201,         2.295783
730,         2.063562
982,         2.221589
1879,         2.189250
565,         1.985133
273,         2.441026
521,         2.527447
5072,         2.356151
2086,         2.220901
957,         2.505329
3300,         2.166545
4177,         2.234522
1109,         2.212444
702,         2.203989
3092,         2.331177
3007,         2.404523
1559,         2.145478
2585,         2.530600
3073,         2.542922
4214,         2.317798
2654,         2.476564
882,         2.058957
489,         2.210225
3735,         2.313039
1103,         2.157026
3119,         2.140173
4512,         2.404610
799,         2.194743
1234,         2.086872
1533,         2.156295
947,         2.222598
3290,         2.214711
847,         2.321606
277,         2.714801
3971,         2.228758
2020,         2.445149
1488,         2.185484
1125,         2.214400
395,         2.381772
1227,         2.148329
501,         2.401597
628,         2.254777
602,         2.336213
2045,         2.380049
1337,         2.136126
439,         2.336219
1303,         2.070299
2901,         2.489624
1158,         2.078066
1043,         2.404602
3304,         2.455206
1277,         2.203915
3243,         2.109405
3237,         2.346370
526,         2.223574
427,         2.341920
613,         2.299511
596,         2.143624
3161,         2.419234
470,         2.200851
473,         2.445666
342,         2.390643
1908,         2.157652
3416,         2.346370
2379,         2.267171
3349,         2.274589
4061,         2.500074
616,         2.249351
527,         1.903605
1085,         2.019539
4042,         2.148441
1307,         2.133129
2070,         2.250821
680,         2.218824
758,         2.426385
3895,         2.397330
2986,         2.454119
3035,         2.324086
2291,         2.136709
3453,         2.306864
1090,         2.444771
2776,         2.180692
403,         2.378164
691,         2.016787
592,         2.268919
510,         2.363922
889,         2.261417
2578,         2.513576
4794,         2.393492
3093,         2.275590
2568,         2.548910
1502,         2.215180
559,         2.163864
1060,         2.366038
577,         2.254419
767,         2.202868
742,         1.957951
710,         2.080000
445,         2.182472
3330,         2.165526
2372,         2.349410
650,         2.000000
1333,         2.175544
1509,         2.098343
664,         2.059036
1222,         2.008511
2707,         2.217067
710,         2.082254
1547,         2.101616
2588,         2.196909
1848,         2.260606
3262,         2.284488
761,         2.183443
2256,         2.158865
985,         2.331777
2583,         2.173906
3075,         2.456455
547,         2.400000
1296,         2.205556
1010,         2.217030
3043,         2.254880
2638,         2.316603
2368,         2.078378
674,         2.225519
3534,         2.445048
2802,         2.097930
603,         2.423881
2533,         2.274299
2150,         2.294698
599,         2.072788
2437,         2.240788
948,         2.194937
3432,         2.395338
1180,         2.264407
441,         2.273016
1015,         2.080788
3223,         2.355321
3086,         2.473104
1513,         2.047323
466,         2.171674
3021,         2.148163
553,         2.113562
690,         2.147246
1370,         2.204380
2679,         2.099589
2502,         2.323901
2883,         2.267083
503,         2.458847
812,         2.126108
255,         2.538039
5095,         2.407223
5001,         2.228994
511,         2.191781
4295,         2.303143
517,         2.006963
2600,         2.363385
469,         2.253305
4581,         2.279677
2591,         2.251795
2770,         2.457762
926,         2.205616
3281,         2.263944
3953,         2.561902
806,         2.067494
589,         2.261460
398,         2.034171
512,         2.273437
2404,         2.135441
1119,         2.216979
589,         1.931409
394,         2.428426
4542,         2.277587
3414,         2.429057
3753,         2.443272
3209,         2.232222
1262,         2.211727
1738,         2.543613
3692,         2.381582
3706,         2.206368
1543,         2.161504
3126,         2.319386
912,         2.049123
637,         2.250549
4447,         2.351248
3293,         2.166535
2202,         2.114805
3452,         2.250985
1417,         2.157234
515,         2.325437
2489,         2.298433
2673,         2.258137
755,         2.048212
3283,         2.259397
801,         2.045443
3266,         2.462952
3719,         2.350955
1722,         2.372590
3639,         2.316680
3166,         2.210992
3747,         2.139525
644,         2.151553
961,         2.159417
3732,         2.227010
1193,         2.080134
3364,         2.184780
1195,         2.179079
3546,         2.246588
2808,         2.215954
836,         2.294737
469,         2.239659
2794,         2.274016
1230,         2.301138
794,         2.414106
876,         2.341553
3247,         2.276317
3741,         2.258647
759,         2.017391
944,         2.400847
954,         2.432704
321,         2.240498
4174,         2.312602
612,         2.155556
2366,         2.340152
2284,         2.242382
3082,         2.256716
4153,         2.440260
4487,         2.192824
1056,         2.167424
3243,         2.389886
2700,         2.241481
2860,         2.046713
3096,         2.359432
3468,         2.385698
371,         2.212399
1997,         2.302253
476,         2.334454
3819,         2.381566
750,         2.020267
566,         2.309541
3797,         2.310245
1280,         2.050625
611,         2.063502
1050,         2.335238
1902,         2.167823
3002,         2.243571
3152,         2.151269
913,         2.382475
704,         2.279545
3753,         2.472262
3947,         2.375070
3443,         2.376764
3124,         2.343150
305,         2.316066
2885,         2.210884
3774,         2.280233
2624,         2.189634
3703,         2.287443
3457,         2.185247
1224,         1.967974
2082,         2.048415
2845,         2.160422
1556,         2.033933
2110,         2.249479
1172,         2.089420
2976,         2.319624
899,         2.245161
2968,         2.302426
2013,         2.283159
712,         2.225843
1336,         2.191617
913,         2.139759
3219,         2.286921
3495,         2.139971
2727,         2.150348
3507,         2.297348
3340,         2.067066
4160,         2.474423
4006,         2.433350
1413,         2.146921
1817,         2.485416
2595,         2.200231
2326,         2.584007
3019,         2.377476
3624,         2.220751
3012,         2.309429
2562,         2.480250
4702,         2.298086
2530,         2.434783
3356,         2.251251
2302,         2.343354
1257,         2.130151
1423,         2.138580
1488,         2.240323
3279,         2.554193
2599,         2.351366
3149,         2.395935
786,         2.007125
3240,         2.302222
898,         2.105122
3114,         2.341683
347,         2.381556
3081,         2.092308
2888,         2.148753
730,         2.089863
3436,         2.284051
3716,         2.423681
3060,         2.423791
215,         2.295814
923,         2.289924
3463,         2.212648
736,         2.138043
1112,         2.443165
320,         2.260000
2908,         2.399450
1286,         2.279316
844,         2.345024
3282,         2.391225
699,         2.349642
1549,         2.135571
3916,         2.320123
1039,         2.110491
2505,         2.138443
217,         2.687558
1078,         2.335436
650,         2.121846
2441,         2.500615
2563,         2.116894
979,         2.189990
3595,         2.277830
2035,         2.424373
1110,         2.415856
3560,         2.530112
4384,         2.273905
3772,         2.362672
982,         2.290020
495,         2.319192
1122,         2.277362
587,         2.194208
1637,         2.149297
3194,         2.360426
628,         2.014013
933,         2.068167
1189,         2.080404
3103,         2.462649
1418,         2.244288
2812,         2.403983
992,         2.026613
3724,         2.314286
1107,         2.160072
1283,         2.147467
3956,         2.172295
3505,         2.432867
2466,         2.521655
3476,         2.210587
423,         2.186288
1127,         2.188465
825,         2.413576
3597,         2.322157
3719,         2.247916
230,         3.154783
1673,         1.993066
2772,         2.429149
3168,         2.106313
1506,         2.140770
2954,         2.173053
1053,         2.111301
1138,         2.161687
642,         2.282866
991,         2.126337
964,         2.248133
883,         2.095583
1689,         2.213854
854,         2.239813
2213,         2.192860
1144,         2.162937
842,         2.107363
3680,         2.475435
989,         2.041658
559,         2.159571
735,         2.233469
3626,         2.295643
653,         2.223583
4156,         2.398075
944,         2.385593
636,         2.079245
1476,         2.196206
762,         2.163780
4001,         2.256036
504,         2.136508
2583,         2.286334
1501,         2.129780
2920,         2.550411
542,         2.115129
1178,         2.019015
1065,         2.343662
3007,         2.220951
2921,         2.142006
636,         2.158491
2504,         2.529393
4945,         2.313771
3875,         2.430555
403,         2.521092
3570,         2.458487
3041,         2.302927
1297,         2.172398
561,         2.072014
1791,         2.371859
1554,         2.289318
668,         2.173653
732,         2.140984
509,         2.230255
562,         2.236299
869,         2.144074
1326,         2.222021
3730,         2.223914
460,         2.320000
1488,         2.136022
819,         2.149939
2571,         2.591988
367,         2.565668
2831,         2.184387
439,         2.363554
3180,         2.323270
453,         2.316998
1199,         2.131776
2822,         2.413607
1600,         2.140500
1186,         2.205734
273,         2.634432
4193,         2.429192
3006,         2.385895
2671,         2.404493
432,         2.148148
759,         2.268248
2301,         2.397566
2455,         2.117149
2656,         2.313855
437,         2.412815
3341,         2.235019
2017,         2.218344
1226,         2.250571
1989,         2.106787
443,         2.161625
2465,         2.257850
3492,         2.211684
1147,         2.183784
2827,         2.415847
3579,         2.371389
2214,         2.350858
2504,         2.446006
808,         2.076238
3275,         2.171115
223,         2.726457
889,         2.311811
2536,         2.154890
2895,         2.495889
4224,         2.232197
3504,         2.329680
711,         2.278481
2933,         2.277259
1985,         2.057431
3205,         2.129922
4092,         2.323363
366,         2.443716
3689,         2.269016
2906,         2.222987
3472,         2.313594
1007,         2.087786
3667,         2.180311
3168,         2.139646
1826,         2.232640
518,         2.443243
1919,         2.262011
1041,         2.302402
2758,         2.192313
1002,         2.168463
1378,         2.160232
3168,         2.192929
332,         2.349398
1285,         2.106770
2933,         2.333447
1121,         2.252275
712,         1.955056
414,         2.200966
779,         2.207959
2985,         2.342647
688,         2.060465
1829,         2.419245
557,         2.321005
993,         1.916616
3665,         2.377299
3576,         2.112081
550,         2.180364
828,         2.135266
469,         2.207249
844,         2.151659
2368,         2.188851
3948,         2.442553
1247,         2.260786
3324,         2.115764
2984,         2.452279
2109,         2.245993
1325,         2.260528
963,         2.232191
1051,         2.388582
2638,         2.420318
1552,         1.988144
2273,         2.602024
1058,         2.124008
543,         2.251197
500,         2.336000
1577,         2.158529
3954,         2.584522
1868,         2.095931
2886,         2.288011
1046,         2.202677
685,         2.324088
1023,         2.098925
560,         2.297143
1013,         2.253899
2751,         2.343003
839,         2.065316
3284,         2.365652
703,         2.100711
3221,         2.329711
1083,         2.204986
2580,         2.320620
1610,         2.262360
1823,         2.112123
4053,         2.233605
2323,         2.419285
677,         2.327917
1008,         2.211111
672,         2.246429
2921,         2.287162
705,         2.167376
3341,         2.245555
672,         2.004762
985,         2.377259
672,         2.379762
1071,         2.284220
1319,         1.973010
810,         2.416790
655,         2.182595
783,         2.143550
766,         2.299739
1409,         2.260894
2320,         2.379655
579,         2.379275
522,         2.150192
2475,         2.309172
4465,         2.242867
811,         2.137608
1116,         2.275986
586,         2.275768
1539,         2.220143
1355,         2.219926
1243,         2.206919
2673,         2.250355
3000,         2.111467
2178,         2.122681
1643,         2.021668
3010,         2.236279
1100,         2.312000
3143,         2.658606
765,         2.246275
705,         2.351206
1515,         2.187195
2828,         2.408204
3513,         2.351950
584,         2.086301
3295,         2.435205
1864,         2.108584
1478,         2.219756
420,         2.211429
3392,         2.155660
3699,         2.168370
3632,         2.201762
1103,         2.356482
245,         2.390204
1312,         2.177439
3431,         2.362926
318,         2.510692
2322,         2.314556
2354,         2.211725
3101,         2.009158
1285,         2.113619
608,         1.893421
1146,         1.945550
562,         2.128114
3614,         2.302158
425,         2.302118
2255,         2.486918
728,         2.309890
490,         2.200816
473,         2.295137
2868,         2.192469
1446,         2.033748
884,         1.978281
285,         2.509474
3218,         2.319950
5010,         2.406547
3012,         2.256042
1225,         2.439184
717,         2.071967
1211,         2.010239
802,         2.174564
358,         2.386592
992,         2.120161
3626,         2.446111
479,         2.196242
3390,         2.395752
1464,         2.041530
2383,         2.141838
1065,         2.112300
648,         2.380247
1167,         2.096315
3846,         2.429121
3471,         2.420974
4212,         2.175119
3787,         2.256984
801,         2.027466
627,         2.100159
839,         2.515375
582,         2.024742
1846,         2.038137
2092,         2.103633
861,         2.222532
5308,         2.237980
1500,         2.066133
4865,         2.454430
706,         2.139377
3367,         2.307811
1703,         2.143511
2518,         2.474345
3207,         2.371063
1071,         2.042204
598,         2.061538
721,         2.397781
294,         2.563265
3076,         2.523277
2057,         2.487117
1064,         2.252632
468,         2.179487
2032,         2.329528
310,         2.281290
4563,         2.382818
3712,         2.282759
841,         2.185969
1492,         2.245576
2632,         2.416413
2440,         2.193770
2456,         2.130945
4026,         2.365027
1004,         2.164940
1174,         2.260307
1856,         2.140948
1286,         2.136236
977,         2.235415
905,         2.329282
962,         2.059044
3113,         2.483007
3898,         2.304772
4847,         2.365669
738,         2.344715
2157,         2.262772
1660,         2.426024
762,         2.101837
1843,         2.067933
489,         1.973006
2181,         2.450252
4009,         2.226989
1653,         2.147368
2924,         2.238577
333,         2.390390
368,         2.119565
1214,         2.262932
3601,         2.342460
510,         2.043922
842,         2.324941
2854,         2.345620
2815,         2.231190
2902,         2.454307
1457,         2.071105
1091,         2.430797
3462,         2.337839
871,         2.291619
1697,         2.088391
1250,         2.188160
859,         2.299418
1569,         2.063990
1315,         1.881065
4216,         2.248767
1023,         2.035582
263,         2.351331
1242,         2.219002
308,         2.859740
345,         2.272464
2733,         2.518258
3106,         2.286929
766,         2.440731
1000,         2.172000
570,         2.192281
1218,         2.193760
1437,         2.195685
656,         2.118293
604,         2.127152
3181,         2.160327
189,         2.747090
3242,         2.179395
3032,         2.381266
1359,         2.113319
1246,         2.026966
3765,         2.144807
3062,         2.091444
595,         2.183529
1114,         2.292998
4190,         2.288878
731,         2.344186
2839,         2.354350
2578,         2.219085
1941,         2.069861
2900,         2.354207
4102,         2.395319
2406,         2.465835
2618,         2.140565
885,         1.924520
448,         2.194643
741,         2.272605
569,         2.515290
397,         2.391940
235,         2.699574
1919,         2.470453
832,         2.291346
2195,         2.305968
1309,         2.288159
2437,         2.305786
3029,         2.136151
1861,         2.385384
634,         2.560252
2862,         2.250175
2729,         2.430194
2456,         2.485016
2815,         2.344867
513,         2.415595
3980,         2.156985
2540,         2.415118
794,         1.981864
3312,         2.351208
1877,         2.309643
3321,         2.233303
823,         2.176428
2318,         2.178430
2396,         2.159265
1024,         2.196094
725,         2.258759
625,         2.216960
705,         2.216170
809,         1.899629
4869,         2.134319
1405,         2.060641
834,         2.159233
2857,         2.288834
1221,         2.176577
689,         2.095791
667,         2.251274
1653,         2.188022
2142,         2.214379
3525,         2.234780
1067,         2.071603
3492,         2.244674
1452,         2.174105
704,         2.006818
3714,         2.411201
492,         2.364228
4488,         2.299643
1107,         2.134056
3962,         2.360626
3675,         2.263510
1336,         2.161078
1371,         2.231364
2240,         2.318929
988,         2.198381
3278,         2.445882
613,         2.247308
4177,         2.132823
2892,         2.144122
1327,         2.226375
930,         2.046452
1292,         2.164706
884,         2.266063
535,         2.295327
1630,         1.986748
439,         2.511162
2443,         2.261154
2887,         2.265882
933,         2.383708
1092,         2.139927
3058,         2.078744
882,         2.234014
1835,         2.291008
1391,         2.076779
400,         2.310000
1371,         2.153173
1378,         2.161974
364,         2.109890
2923,         2.337598
721,         2.304577
2368,         2.290878
4605,         2.319392
2702,         2.184456
520,         2.424615
901,         2.154051
411,         2.150852
1978,         2.401213
3966,         2.321936
3136,         2.431122
1102,         2.151724
357,         2.494118
653,         2.261562
429,         2.217249
3550,         2.398648
1323,         2.087377
4013,         2.319262
1560,         2.429231
404,         2.419802
1810,         2.100331
695,         2.126043
635,         2.333228
1194,         2.123283
3069,         2.074422
3880,         2.422474
2877,         2.344943
1813,         2.192168
766,         2.158747
546,         2.206593
251,         2.336255
2905,         2.360895
716,         2.270391
2709,         2.220450
1879,         2.336562
542,         2.478229
1102,         2.218512
1015,         2.106010
169,         2.911243
1374,         2.162445
1838,         2.084875
999,         2.164565
289,         2.499654
3997,         2.241681
2308,         2.197227
3933,         2.299517
1134,         2.361199
2451,         1.981559
289,         2.123183
3206,         2.456145
915,         2.095738
2462,         2.223558
206,         2.648544
4228,         2.235005
777,         2.216731
333,         2.176577
3401,         2.234402
478,         2.005021
3746,         2.374159
541,         2.336414
3301,         2.460103
1096,         2.133577
644,         2.109317
1715,         1.973644
1020,         2.238431
921,         2.079479
3214,         2.128687
1534,         2.320209
3027,         2.209448
3495,         2.381917
840,         2.113333
3412,         2.388277
3961,         2.381217
868,         2.060829
3733,         2.261559
2390,         2.474310
712,         2.451685
419,         2.123150
3008,         2.414894
790,         1.945316
4375,         2.287726
5342,         2.467241
2314,         2.496802
2772,         2.260895
3023,         2.254185
1954,         2.407369
815,         2.299877
3271,         2.533537
2367,         1.961301
3466,         2.496480
2568,         2.564798
581,         2.508778
2880,         2.227500
2052,         2.334503
3539,         2.202204
406,         1.970443
3375,         2.396681
3774,         2.444303
989,         2.264914
594,         2.113131
2348,         2.089949
2647,         2.213223
764,         2.083770
2145,         2.326154
729,         2.225514
2799,         2.616363
3945,         2.281369
1092,         2.227839
551,         2.398548
4002,         2.444378
885,         2.115254
535,         2.298318
3990,         2.199900
3581,         2.163865
1134,         2.335802
1813,         2.335135
3214,         2.363908
3757,         2.090391
1541,         2.273329
2087,         2.276953
4246,         2.377202
326,         2.611043
4173,         2.270597
755,         2.207152
469,         2.244776
2791,         2.304837
451,         2.222616
306,         2.149020
635,         2.231181
2885,         2.500659
4443,         2.262975
653,         2.325268
718,         2.150418
431,         2.290487
3433,         2.201456
3183,         2.306503
1586,         2.284489
3043,         2.531712
2149,         2.232480
4742,         2.225728
774,         2.117829
1087,         2.107084
4335,         2.452411
1131,         2.240849
2687,         2.210644
1101,         2.289555
2548,         2.328728
3384,         2.223641
784,         2.045918
2119,         2.180274
1382,         2.433575
616,         2.292208
2002,         2.194206
4078,         2.233644
2723,         2.257804
2891,         2.414666
3206,         2.211354
2220,         2.285405
886,         2.232957
2844,         2.407314
539,         1.929499
3910,         2.386087
4238,         2.150826
3636,         2.242904
470,         1.998298
2533,         2.376313
3705,         2.336518
3926,         2.392257
3311,         2.480217
478,         2.326360
2429,         2.365089
574,         2.352613
1249,         2.202082
1511,         2.236929
1328,         2.359639
927,         2.372384
674,         2.313353
1062,         2.189077
931,         2.192052
2504,         2.007668
735,         2.280272
1107,         2.104426
359,         2.116992
375,         2.826667
2831,         2.304203
1375,         2.060218
2934,         2.287117
3320,         2.407229
3495,         2.131960
2539,         2.023159
753,         2.207703
5227,         2.327760
411,         2.294891
3140,         2.180127
3581,         2.232002
1388,         2.191931
1290,         2.284031
1745,         2.129513
2589,         2.303283
306,         2.329412
2053,         2.341159
2940,         2.269660
2801,         2.390289
875,         2.213486
559,         2.219678
767,         2.319687
3119,         2.255595
2661,         2.516949
2927,         2.501674
1871,         2.268733
672,         2.354762
636,         2.186164
3092,         2.323415
1362,         2.146256
637,         2.118681
2010,         2.321990
3067,         2.271144
2753,         2.459281
845,         2.245680
801,         2.184270
592,         2.300000
1104,         2.276812
692,         2.144509
4272,         2.375655
2842,         2.256158
4951,         2.359766
491,         1.986151
2511,         2.482517
3696,         2.302381
3317,         1.998674
3319,         2.345285
2525,         2.103446
3432,         2.242424
706,         2.304816
2388,         2.378224
3274,         2.347221
635,         2.442835
3286,         2.431406
871,         2.160276
993,         2.249345
2486,         2.216573
3292,         2.139490
1287,         2.164413
2562,         2.440906
798,         2.097243
3416,         2.484543
2598,         2.255273
716,         2.253631
3567,         2.394169
1545,         2.405696
938,         2.191898
316,         2.544304
2785,         2.096086
454,         2.213216
2695,         2.184193
4042,         2.344384
743,         1.948856
962,         2.287734
1437,         2.099930
782,         2.252685
516,         2.314729
407,         2.464865
2645,         2.280832
3230,         2.385882
1295,         2.181931
3629,         2.416754
3335,         2.407436
2162,         2.157632
1059,         2.188480
393,         2.247328
3939,         2.327291
634,         2.285174
865,         2.099422
3791,         2.244685
1761,         2.114708
2403,         2.251186
2529,         2.134915
3012,         2.216999
520,         2.363077
4531,         2.263341
3067,         2.399478
547,         2.108958
570,         2.047719
3451,         2.280846
2902,         2.210613
3381,         2.307246
992,         2.163710
733,         2.338881
901,         2.237514
440,         2.089091
3571,         2.397312
2749,         2.212004
361,         2.435457
2888,         2.172299
386,         2.323316
1170,         2.126496
1687,         2.029164
3212,         2.409963
4112,         2.253891
1325,         2.200755
3077,         2.296263
3461,         2.570124
676,         2.275740
489,         2.635583
4486,         2.354347
3334,         2.398080
4165,         2.326050
918,         1.973856
1015,         2.115468
3614,         2.236414
4200,         2.391619
731,         2.294938
559,         2.411449
2525,         2.379723
1012,         2.305138
535,         2.105421
4086,         2.348116
870,         2.367816
740,         2.318919
544,         2.302941
386,         2.230052
762,         2.175328
2040,         2.436078
1675,         2.137313
2542,         2.375452
3091,         2.328567
3426,         2.342090
2203,         2.491512
1095,         2.264840
1188,         2.115152
3781,         2.241312
2275,         2.414418
703,         2.373826
3726,         2.264949
2720,         2.236176
1367,         2.028969
1261,         2.283902
676,         2.182249
3439,         2.361849
153,         2.901961
4121,         2.295365
4221,         2.335181
3425,         2.500438
509,         2.351277
566,         2.238869
3753,         2.259099
3413,         2.312101
1273,         2.143598
1346,         2.182467
2065,         2.411622
2890,         2.159170
984,         2.219512
4757,         2.397814
4001,         2.294826
2873,         2.378281
665,         2.025865
2011,         1.983889
2606,         2.382195
206,         2.209709
656,         2.070732
2860,         2.324196
3796,         2.215385
3743,         2.395725
1946,         2.420966
2043,         2.134116
508,         2.285039
2438,         2.415094
2386,         2.257167
2763,         2.058342
1095,         2.211507
1487,         2.143376
4460,         2.355516
663,         2.461538
3484,         2.372675
551,         2.340472
4181,         2.273140
1656,         2.096135
1306,         2.248086
2897,         2.232654
885,         2.174915
3899,         2.348089
1237,         2.070816
2771,         2.210899
4203,         2.224126
524,         1.969466
748,         2.049198
3379,         2.429831
2661,         2.278843
762,         2.383202
1197,         2.243609
704,         2.222727
745,         2.270067
1083,         2.058726
2940,         2.208163
1212,         2.201980
615,         2.060488
1644,         2.216545
4777,         2.186477
2381,         2.459471
811,         2.019236
3226,         2.373466
3112,         2.200000
4193,         2.410494
1128,         2.081560
473,         2.219027
805,         2.063106
1214,         2.242504
2298,         2.351958
1932,         2.068323
3619,         2.292125
2130,         2.171268
1050,         2.267429
1057,         2.280416
1569,         2.184831
720,         2.024444
4341,         2.253306
419,         3.007160
1101,         2.176203
5477,         2.379113
4031,         2.233490
4437,         2.204012
1294,         2.178053
898,         1.964365
1128,         2.062411
809,         2.452410
940,         2.085957
1073,         2.051072
2742,         2.315974
2827,         2.444995
3830,         2.507781
2875,         2.172661
3023,         2.380417
828,         2.081159
2373,         2.317067
2137,         2.245391
621,         2.071498
722,         2.320222
1645,         2.050821
4419,         2.489975
2507,         2.309055
744,         2.115054
2169,         2.329184
3970,         2.256121
1035,         2.093140
1267,         2.177743
1556,         2.244730
5324,         2.273178
934,         1.994861
674,         2.170920
3130,         2.310799
763,         2.629620
2152,         2.074721
867,         2.143483
982,         2.034216
752,         2.030851
2864,         2.352235
2739,         2.143264
477,         2.359748
793,         2.082219
3963,         2.450265
1117,         2.219517
2608,         2.233742
3247,         2.309085
891,         2.083053
1006,         2.188469
2625,         2.322895
733,         2.158799
772,         2.173057
759,         2.207115
556,         2.189928
678,         2.126254
1043,         2.213615
890,         2.093483
1349,         2.094589
1040,         2.150000
882,         2.228571
1221,         2.221130
435,         2.578391
2121,         2.237058
3156,         2.304943
4118,         2.241865
1934,         2.311892
642,         2.112150
498,         2.199197
2390,         2.452552
2647,         2.330790
985,         2.309036
2980,         2.402416
3306,         2.323533
583,         2.179074
702,         2.215385
452,         2.235398
3287,         2.182659
3588,         2.187514
890,         1.916404
434,         2.529032
947,         2.118691
3267,         2.178880
1944,         2.190535
2064,         2.111240
795,         2.382893
2906,         2.239780
1936,         2.042149
775,         2.294710
429,         1.971096
4153,         2.241657
858,         2.205128
2858,         2.292232
679,         2.191458
399,         2.458145
2745,         2.094863
2051,         2.428084
512,         2.257812
4688,         2.555973
804,         2.231841
591,         2.107614
3840,         2.244792
3152,         2.224619
3405,         2.491630
3748,         2.336606
1878,         2.115442
691,         2.345586
418,         1.954067
3852,         2.269574
3190,         2.386708
3082,         2.362362
3716,         2.238967
1136,         2.265493
3988,         2.401404
3492,         2.523940
3064,         2.161619
451,         2.073614
862,         2.325754
972,         2.200000
545,         2.304587
4085,         2.290330
683,         2.432796
672,         2.288095
4193,         2.232674
3481,         2.417466
1957,         2.457639
3999,         2.326982
630,         2.264127
1059,         2.070633
2243,         2.340794
852,         2.035681
3402,         2.416226
3758,         2.173709
910,         2.102857
472,         2.628814
832,         2.420192
653,         2.152527
2576,         2.176087
2311,         2.145219
877,         2.096237
859,         2.311525
545,         2.385321
817,         2.420563
1326,         2.025339
3360,         2.209762
426,         2.362441
661,         2.121634
1289,         2.164779
613,         2.124633
4029,         2.255845
1237,         2.195635
4189,         2.312533
775,         2.148129
407,         2.514005
1555,         2.150997
2302,         2.334318
512,         2.295312
616,         2.150649
926,         2.220302
3054,         2.377210
890,         2.171685
537,         2.063315
455,         2.419341
809,         2.317923
2984,         2.455228
1430,         2.031329
1120,         2.204286
2832,         2.251130
2934,         2.083436
1085,         2.055668
1842,         2.473398
3082,         2.376898
697,         2.051076
1812,         2.260927
1362,         2.456975
342,         2.409357
1171,         2.253800
2300,         2.235130
2820,         2.300426
1270,         2.010079
1716,         2.184149
3479,         2.359529
1979,         2.431127
1098,         2.051002
598,         2.296990
203,         2.466995
1495,         1.968161
1689,         2.125755
2263,         2.227839
4009,         2.463457
3855,         2.278807
2521,         2.240698
797,         2.013551
2710,         2.152030
2051,         2.162457
1650,         2.111030
1064,         2.084211
3364,         2.271819
4450,         2.241978
725,         2.096552
1247,         2.201764
891,         2.281481
3060,         2.373072
3481,         2.370813
1348,         2.166172
1508,         2.265782
1382,         2.297540
1497,         1.990114
1261,         2.155115
2249,         2.449088
891,         2.240180
1144,         2.095804
476,         2.465546
4771,         2.268707
894,         2.300671
2799,         2.443730
3188,         2.281054
2674,         2.439491
3637,         2.337751
1601,         2.207121
3139,         2.365849
693,         2.143723
3092,         2.237775
1638,         1.954579
874,         2.262700
1011,         2.187933
639,         2.361189
758,         2.245910
1391,         2.121639
865,         2.308439
819,         2.093284
597,         2.122613
3105,         2.054493
4283,         2.407471
936,         2.130769
1009,         2.142319
3197,         2.160025
4454,         2.428199
1950,         2.152205
1220,         2.129180
675,         2.276741
3002,         2.321119
2426,         2.207090
2893,         2.295748
1762,         2.154824
2646,         2.678458
354,         2.250847
1902,         2.359621
1182,         2.117090
2686,         2.467610
823,         2.168651
1180,         2.115254
2601,         2.571626
3257,         2.338594
829,         2.160676
3745,         2.273324
733,         2.107503
653,         2.147626
759,         2.205007
2768,         2.341618
2983,         2.374790
1176,         2.161224
492,         1.996748
4237,         2.317678
3415,         2.302313
612,         2.218301
3909,         2.316705
932,         2.320172
812,         2.078818
961,         2.307596
1762,         2.010443
800,         2.282000
2767,         2.136321
1150,         2.384696
2679,         2.613214
4102,         2.404096
4509,         2.289998
2988,         2.376171
800,         2.404000
1143,         2.253018
2175,         2.311724
2660,         2.395789
588,         2.223129
2674,         2.512491
397,         2.252897
1460,         2.321644
836,         2.268900
4064,         2.296457
1758,         2.060978
913,         2.221249
3000,         2.357600
761,         1.967937
1028,         2.136965
425,         2.211765
4087,         2.305652
2689,         2.225065
2337,         2.374326
3410,         2.258065
1041,         2.056484
2898,         2.437819
1098,         2.261566
1110,         2.027387
2777,         2.335182
1548,         2.204651
2964,         2.411336
1188,         2.117845
746,         2.168365
4357,         2.216204
2751,         2.536678
3326,         2.265304
1327,         2.274604
3201,         2.457232
2600,         2.131385
4094,         2.308158
2396,         2.244741
1083,         2.043952
2862,         2.036059
2743,         2.420707
2591,         2.228638
1309,         2.335218
1522,         2.084625
2599,         2.438169
238,         2.181513
414,         2.396135
2506,         2.233041
2504,         2.362620
703,         2.237269
680,         2.135294
3183,         2.230349
3382,         2.201301
3214,         2.379340
2430,         2.320329
670,         2.102687
1033,         2.207164
329,         2.470517
3553,         2.466648
607,         2.198353
1118,         2.335599
2763,         2.210062
914,         2.007002
1755,         2.214017
2822,         2.437137
726,         2.453994
545,         2.426422
246,         2.621138
3480,         2.378161
1173,         2.075362
831,         2.027437
3104,         2.128351
2978,         2.236938
1325,         2.092075
1665,         2.164084
2266,         2.456134
2874,         2.383020
3601,         2.153402
3040,         2.507895
697,         2.303587
2884,         2.393065
2599,         2.314429
3014,         2.160319
429,         1.980420
3280,         2.309268
575,         2.304000
4582,         2.353383
1179,         2.160475
943,         2.199788
2278,         2.548551
2319,         2.555929
1598,         2.063079
2929,         2.181769
339,         2.173451
2213,         2.134659
2244,         2.283066
2326,         2.463972
2701,         2.341355
4957,         2.347388
415,         2.455904
2770,         2.434946
325,         2.075077
1009,         2.067790
1055,         2.240758
459,         2.115904
1966,         2.180264
3801,         2.457880
1331,         2.118107
161,         2.568944
1353,         2.162306
494,         2.400000
4000,         2.503800
2947,         2.337292
379,         2.184697
414,         2.527536
1255,         2.188367
3109,         2.395111
1179,         2.157082
784,         2.020408
4013,         2.268826
2906,         2.345767
1105,         2.300814
2490,         2.240000
1499,         2.204670
3858,         2.321617
3778,         2.395130
3221,         2.380627
612,         2.279739
2761,         2.261789
417,         2.027818
3725,         2.408376
2150,         2.049488
1249,         2.031065
3288,         2.344526
867,         2.273587
4237,         2.342601
782,         2.216880
791,         2.206827
2858,         2.433590
3341,         2.240766
3087,         2.332880
3852,         2.343925
3392,         2.326415
2487,         2.389706
1726,         2.444496
2442,         2.391155
1923,         2.370879
1169,         2.135158
4490,         2.265479
835,         2.402874
393,         2.261578
1169,         2.079042
1886,         2.383457
529,         2.422684
4152,         2.392871
4339,         2.469509
914,         2.287090
2892,         2.159059
362,         2.159116
3104,         2.428608
3170,         2.511041
2865,         2.284398
126,         3.276190
981,         2.205912
405,         2.449383
3108,         2.104762
1146,         2.126353
1415,         2.381908
3185,         2.327912
3305,         2.454705
3540,         2.229153
1365,         2.211282
3723,         2.225947
766,         1.867363
3478,         2.446924
4281,         2.380192
3147,         2.371274
1157,         2.074330
2958,         2.468425
2178,         2.103581
545,         2.260550
944,         2.143220
594,         2.126599
3295,         2.237329
2555,         2.265049
3407,         2.346933
1956,         2.064622
4271,         2.397940
622,         2.271383
1217,         2.091701
2595,         2.471522
251,         2.406375
634,         2.146372
286,         2.388811
2768,         2.463584
519,         2.157996
2934,         2.275665
681,         2.212041
320,         2.330000
710,         2.297465
3193,         2.377701
1414,         2.058840
611,         2.152537
953,         2.243022
4740,         2.452658
2482,         2.665592
1875,         2.211413
640,         2.421250
3339,         2.180294
432,         2.231481
3298,         2.406792
3330,         2.216697
1920,         1.971667
722,         2.232687
3704,         2.502808
2589,         2.433372
2230,         2.260090
1982,         2.306357
3013,         2.259542
2317,         2.315063
1475,         2.532339
788,         1.993909
2560,         2.320313
2669,         2.308580
564,         2.184397
642,         2.558255
3662,         2.213872
648,         2.004938
2347,         2.295697
617,         2.292382
832,         2.178846
1117,         2.118532
4290,         2.311049
4149,         2.391323
1800,         2.032444
557,         2.269300
383,         2.638120
2561,         2.367825
4761,         2.419324
4563,         2.286391
3593,         2.183134
763,         2.086501
3340,         2.459641
2684,         2.186587
1797,         2.245965
632,         2.315190
4450,         2.400539
3471,         2.404610
2704,         2.416864
2748,         2.321106
2663,         2.385881
2226,         2.230728
2910,         2.485223
2706,         2.266962
2702,         2.130274
4563,         2.392461
1235,         2.223158
3902,         2.387494
3047,         2.318608
909,         2.157976
2848,         2.382022
1485,         2.180741
2650,         2.440151
743,         2.318170
2373,         2.323472
1372,         2.042566
2796,         2.129041
3371,         2.447464
3106,         2.345396
2810,         2.367829
930,         2.239140
3055,         2.436399
2169,         2.452374
2973,         2.518668
3740,         2.428877
1337,         2.233059
1105,         2.129231
963,         2.188993
3624,         2.186755
1684,         2.112114
2510,         2.191554
1572,         1.991858
594,         2.278788
1048,         2.259542
1035,         2.122512
1007,         2.173585
2365,         2.444313
3205,         2.421716
3963,         2.170881
972,         2.195885
647,         2.162597
3297,         2.180892
2551,         2.444218
3097,         2.437972
3704,         2.377106
764,         2.147644
3854,         2.334406
1108,         2.098195
2285,         2.275011
2705,         2.443771
2097,         2.581593
560,         2.244286
794,         2.142065
464,         2.146552
2633,         2.527307
1037,         2.062874
1486,         2.018843
2077,         2.341069
4308,         2.317549
524,         2.355725
1454,         2.248143
3668,         2.540458
2279,         2.295042
3569,         2.257439
783,         2.162963
466,         2.163090
3305,         2.459062
2401,         2.357351
644,         2.204969
617,         2.099190
1545,         2.230680
708,         2.171751
290,         2.328276
4974,         2.265380
946,         2.357717
4041,         2.313289
1541,         1.971707
527,         2.535104
2510,         2.247968
537,         2.306145
966,         2.175569
401,         1.969077
1117,         2.064816
637,         2.180220
557,         2.246320
2693,         2.457037
1848,         2.258874
696,         2.027586
928,         2.425862
688,         2.137209
1172,         2.329010
1661,         2.085972
2387,         2.306158
467,         2.191006
3695,         2.312747
5077,         2.326728
4548,         2.378892
3149,         2.349444
779,         1.985109
3795,         2.444690
574,         2.344251
194,         2.519588
3683,         2.261852
1185,         2.125907
1285,         2.158444
787,         2.046252
880,         2.154545
660,         2.015758
3600,         2.378667
2366,         2.362468
2757,         2.523032
3163,         2.506228
3765,         2.467995
1534,         2.051630
4356,         2.272360
2168,         2.198524
3076,         2.244473
2814,         2.332054
866,         2.248499
1290,         2.266047
4262,         2.436790
2742,         2.454559
3796,         2.338672
1122,         2.287344
686,         2.230904
3522,         2.403407
3245,         2.243451
356,         2.150562
776,         2.071134
928,         2.056034
541,         2.473937
889,         1.946457
1453,         2.063042
2899,         2.495481
3431,         2.274789
1031,         2.140834
701,         2.349786
2767,         2.273654
3758,         2.138584
639,         2.153365
944,         2.168644
1493,         2.049565
1076,         2.091450
3966,         2.154312
2140,         2.231776
3349,         2.196477
312,         2.366667
4464,         2.245520
3555,         2.271955
371,         2.246900
671,         2.421461
2686,         2.439911
3060,         2.442614
2652,         2.501056
2631,         2.419156
1061,         2.364562
3526,         2.394328
826,         2.500726
2082,         2.346206
3320,         2.343133
842,         2.356295
3217,         2.519615
1655,         2.184894
583,         2.491938
486,         2.353909
1910,         2.263037
3498,         2.369811
2909,         2.281196
388,         2.393814
3758,         2.427249
1883,         2.301009
1188,         2.045791
2822,         2.156768
444,         2.299099
545,         2.084404
643,         2.042924
3112,         2.274293
3659,         2.450287
738,         2.251491
3828,         2.259561
3700,         2.388757
3730,         2.367828
336,         2.357143
3311,         2.260103
3404,         2.390364
3937,         2.176886
3221,         2.334182
461,         2.254230
4168,         2.338004
2580,         2.385116
362,         2.086188
414,         2.160386
548,         2.106569
449,         2.282405
813,         2.088069
488,         2.398361
186,         2.933333
3560,         2.652135
4085,         2.167736
5326,         2.196620
995,         2.194975
1708,         2.034192
3641,         2.326614
2542,         2.385208
650,         2.194462
3002,         2.337109
2590,         2.269961
1851,         2.225392
452,         2.208850
3832,         2.248225
3987,         2.356057
777,         2.044788
2491,         2.245203
3255,         2.380829
1291,         2.064136
2514,         2.206205
592,         2.374324
2110,         2.309763
439,         2.257859
3253,         2.376391
364,         2.290110
4792,         2.389983
366,         2.214208
3116,         2.486778
1046,         2.299044
1807,         2.523520
926,         2.318790
525,         2.433524
501,         2.494212
610,         2.302951
1314,         2.219178
4283,         2.322484
5381,         2.224568
3143,         2.286732
1112,         2.452518
759,         2.253491
580,         2.024828
781,         2.118310
3847,         2.140681
459,         2.372113
1976,         2.214170
579,         2.111226
956,         2.047699
2727,         2.402934
722,         2.065374
1114,         2.348294
322,         2.588820
3690,         2.146558
207,         2.515942
339,         2.588791
2473,         2.224343
3204,         2.170287
3942,         2.252258
4007,         2.567906
2896,         2.320718
2130,         2.431925
3385,         2.263870
322,         2.472050
2898,         2.081712
1707,         2.188635
2903,         2.371340
3516,         2.270307
737,         2.241520
1620,         2.033580
1339,         2.098880
2301,         2.379487
3004,         2.307324
1258,         2.178696
3124,         2.321639
434,         2.398157
900,         2.135111
930,         2.239140
750,         2.398933
744,         2.100000
825,         2.213818
3984,         2.281727
2431,         2.338462
811,         2.191862
649,         2.191680
3245,         2.258490
2702,         2.216432
3288,         2.403893
3286,         2.188436
484,         2.601653
867,         2.300346
2251,         2.457574
749,         2.185314
1653,         2.171083
2334,         2.386290
372,         2.053763
2860,         2.297063
882,         1.989116
3059,         2.347957
528,         2.150000
3424,         2.131075
258,         2.471318
3417,         2.201932
1188,         2.196633
2355,         2.288577
3010,         2.297409
2085,         2.145612
2098,         2.498761
484,         2.267769
1199,         2.145788
1505,         2.131030
2302,         2.226933
4146,         2.453063
3703,         2.252660
823,         2.224058
2328,         2.259450
865,         2.198382
601,         2.491847
3956,         2.268150
3332,         2.141417
1019,         2.236703
3786,         2.248917
1243,         2.348512
3641,         2.325735
2652,         2.343891
349,         2.347278
727,         2.134801
734,         1.910627
630,         2.383492
1041,         2.167147
853,         2.041735
2327,         2.187538
2923,         2.445980
2037,         2.491114
3487,         2.439920
1396,         2.136963
733,         2.288677
564,         2.228369
526,         2.372624
3734,         2.410284
2098,         2.460629
3389,         2.349484
2581,         2.310422
1417,         2.166267
5048,         2.391601
4043,         2.266040
355,         2.325634
744,         2.292473
1597,         2.151534
331,         2.477341
3595,         2.421140
1759,         2.277658
3516,         2.422981
3845,         2.474070
3402,         2.357202
2674,         2.511294
2985,         2.403216
3489,         2.356664
4801,         2.397334
3382,         2.373507
841,         1.867301
447,         2.636242
2854,         2.036720
2386,         2.223638
3379,         2.353832
3402,         2.384950
3734,         2.264381
3195,         2.349922
741,         2.131174
589,         2.148727
1194,         2.183585
1214,         2.287974
1166,         2.250429
2350,         2.247149
909,         2.162376
838,         1.943675
3025,         2.164628
873,         2.350515
2786,         2.182053
1556,         2.105913
289,         2.615917
1499,         2.153436
773,         2.075032
3993,         2.342900
962,         2.306861
3384,         2.152719
738,         2.204878
873,         2.038946
2246,         2.326981
2845,         2.340105
2451,         2.227662
3745,         2.225047
3253,         2.127513
3476,         2.329804
4057,         2.304363
363,         2.472727
1170,         2.169573
3697,         2.403679
646,         1.959133
2053,         2.394934
4532,         2.233716
2865,         2.308691
1158,         2.149914
428,         2.024299
3545,         2.257602
4191,         2.182391
2079,         2.020587
3517,         2.149559
341,         2.235777
911,         2.218222
2181,         2.304631
1153,         2.175889
2430,         2.417778
2183,         2.583967
3262,         2.308277
986,         2.244219
246,         2.533333
784,         2.178571
659,         2.107436
1102,         2.166243
3845,         2.423719
3085,         2.297569
1004,         2.062948
555,         2.260180
4073,         2.376037
2174,         2.207912
589,         2.173175
4883,         2.297604
1711,         2.241029
2977,         2.248438
1747,         2.260332
2553,         2.270584
332,         2.221687
2834,         2.525053
2332,         2.169468
728,         2.375824
1371,         2.123414
3891,         2.339964
2926,         2.195489
193,         2.603109
3197,         2.279387
3187,         2.160276
383,         2.483551
929,         2.140797
614,         2.147231
1079,         2.224282
2948,         2.428223
531,         2.100188
458,         2.204367
2094,         2.225406
857,         1.794166
654,         2.320489
3034,         2.325379
841,         2.149822
1237,         2.104446
2277,         2.416513
4171,         2.292016
3177,         2.234561
491,         2.080652
4276,         2.211413
1288,         2.011180
666,         1.990390
3311,         2.323407
3508,         2.094413
2762,         2.167994
3114,         2.295697
884,         2.215385
2710,         2.581845
630,         2.074921
523,         2.384704
3158,         2.332109
2819,         2.411068
184,         2.960870
2420,         2.314380
4935,         2.490132
307,         2.386971
3562,         2.181246
887,         2.334160
1362,         2.088106
631,         2.141363
2063,         2.194474
3850,         2.224000
4452,         2.540162
3238,         2.445707
3229,         2.329390
3741,         2.306763
2865,         2.269599
4029,         2.433954
1345,         2.139480
636,         2.096855
775,         2.092387
2169,         2.298571
300,         2.184000
1023,         2.124731
430,         2.042791
929,         2.094295
764,         2.342408
983,         2.224212
3396,         2.367020
2768,         2.269942
774,         2.213953
2362,         2.307197
4201,         2.311450
3945,         2.411965
1477,         2.095599
2712,         2.332448
1963,         2.273663
2803,         2.322369
988,         2.174899
2656,         2.440060
1104,         2.154348
967,         1.954085
643,         2.305443
847,         2.190319
371,         2.177898
673,         2.012481
3240,         2.388642
2794,         2.091339
2686,         2.324646
598,         2.318395
624,         2.405128
1188,         2.181145
867,         2.053979
4070,         2.194201
589,         2.694737
1564,         2.165217
3437,         2.329939
487,         2.046817
447,         2.455481
2495,         2.288417
1046,         2.001530
2209,         2.309461
351,         2.181197
1132,         2.004240
3868,         2.069907
3546,         2.297800
3219,         2.212613
3500,         2.280914
3915,         2.489706
379,         2.418997
727,         2.449519
735,         2.004898
695,         2.214676
3290,         2.356231
436,         2.233028
4156,         2.256015
451,         2.137472
1579,         2.190247
3594,         2.314524
1183,         2.100423
2336,         2.402740
726,         2.239118
679,         2.190280
463,         2.479482
643,         2.105132
619,         2.034249
3397,         2.231145
748,         2.219251
713,         2.266480
371,         2.352561
1223,         2.201145
3550,         2.283718
591,         2.095431
3433,         2.207049
2881,         2.385283
2779,         2.133717
674,         2.163798
3616,         2.397345
1482,         2.096626
799,         2.067584
4442,         2.230347
1357,         2.107590
695,         2.414964
705,         2.263830
3378,         2.384843
791,         2.096587
548,         2.421898
469,         2.483582
2985,         2.481742
624,         2.152564
3463,         2.263471
2159,         2.452617
484,         2.319008
3621,         2.225463
4481,         2.288596
4720,         2.398644
2600,         2.491692
1252,         2.109904
3408,         2.355164
4013,         2.332420
1987,         2.397987
3296,         2.331068
3539,         2.437751
2482,         2.116035
613,         2.302121
772,         2.181347
3343,         2.589770
1491,         2.092019
608,         2.043421
2302,         2.342659
3713,         2.427363
3959,         2.383834
1060,         2.099623
736,         2.060870
1767,         2.109791
533,         2.233396
2920,         2.421370
1672,         2.070813
661,         2.349168
3113,         2.290010
753,         2.149270
3939,         2.330947
2724,         2.507195
3936,         2.302439
863,         2.047740
632,         2.000000
2694,         2.280921
3394,         2.348615
1311,         2.158963
3292,         2.402673
1834,         2.266521
2396,         2.132888
605,         2.189752
1103,         2.217226
1247,         2.116439
869,         2.320829
2428,         2.203295
1368,         2.178947
288,         2.177778
495,         2.062222
950,         2.274526
3434,         2.400932
705,         2.210496
1077,         2.089508
806,         2.192556
760,         2.383158
3486,         2.169134
3099,         2.291836
1052,         2.357414
3163,         2.099273
3865,         2.521087
888,         2.169369
2991,         2.190572
4225,         2.365160
729,         1.984088
3048,         2.143307
823,         2.116160
4014,         2.321076
871,         2.291619
811,         2.393095
2726,         2.158767
513,         2.155166
2359,         2.520729
545,         1.994862
1234,         1.960454
1397,         2.113099
1870,         2.423102
1036,         2.043243
1810,         2.480000
607,         2.171993
1426,         2.121178
1200,         2.269333
818,         2.232763
2405,         2.351102
2842,         2.292752
761,         2.180289
3573,         2.342681
3757,         2.331435
3017,         2.244349
914,         2.417505
637,         2.009419
983,         2.238047
1085,         2.040184
1880,         2.285532
3519,         2.368627
2315,         2.195076
375,         2.246400
1469,         2.140776
1527,         2.185200
4048,         2.248024
247,         2.480972
1644,         2.168856
1050,         2.152381
5438,         2.370872
603,         2.166501
3484,         2.341906
3956,         2.251567
3639,         2.506843
630,         2.091429
1953,         2.238198
1410,         2.268369
476,         2.248739
492,         2.294309
739,         1.964817
3909,         2.332464
2422,         2.410900
509,         2.245972
2965,         2.497943
1582,         2.068268
3181,         2.237787
1807,         2.290647
3336,         2.183213
3162,         2.303605
363,         2.269972
2073,         2.388808
3156,         2.272497
2110,         2.103128
3002,         2.413857
3833,         2.158936
907,         2.106284
927,         2.443150
1902,         2.278864
862,         2.064965
4269,         2.329164
2658,         2.479458
2656,         2.171084
4542,         2.361427
539,         2.269388
1299,         2.098229
895,         2.346369
4718,         2.270454
432,         2.537037
550,         2.301091
2911,         2.453865
746,         2.176944
1084,         2.101845
572,         2.162238
1162,         2.243718
3626,         2.460232
3159,         2.092561
2590,         2.227336
948,         2.319831
695,         2.320576
860,         2.273488
2763,         2.422874
1426,         2.178401
1378,         2.193324
1492,         2.154960
3247,         2.481552
309,         2.633010
1923,         2.401248
3029,         2.124530
989,         2.101517
2054,         2.429211
810,         1.974321
895,         2.291844
1119,         2.285612
1026,         2.209747
2268,         2.532275
3938,         2.444896
2603,         2.470688
1265,         2.202688
2465,         2.291927
2288,         2.412937
644,         2.258385
1303,         2.062932
1936,         2.292562
885,         2.304181
937,         2.193383
570,         2.428070
286,         2.657343
507,         2.180671
4071,         2.309801
1253,         2.012450
871,         2.083123
835,         2.071377
3707,         2.321662
1480,         2.068108
1268,         2.102839
740,         2.235676
4729,         2.244195
3297,         2.354625
3145,         2.366169
1436,         2.159331
614,         2.366124
3642,         2.292367
1546,         2.092626
2013,         2.644014
1026,         2.026511
2380,         2.097479
2907,         2.604472
772,         1.893264
3776,         2.421822
2949,         2.107019
964,         2.214938
2646,         2.537868
3042,         2.370546
1021,         2.312243
4506,         2.172392
614,         2.478176
2852,         2.454698
773,         2.286158
274,         2.522628
2601,         1.977393
874,         2.122654
4145,         2.524101
4271,         2.273566
1477,         2.205552
338,         2.118343
632,         2.144304
3671,         2.342904
2822,         2.413607
509,         2.469155
410,         2.165854
3253,         2.384015
762,         2.208924
3419,         2.405616
2562,         2.082748
3041,         2.244788
3450,         2.480696
2146,         2.334390
2778,         2.290857
931,         2.120730
544,         2.313235
468,         2.064957
2409,         2.293400
2147,         2.424592
1115,         2.308879
1327,         2.119066
2705,         2.148909
1681,         2.431410
385,         2.298182
907,         2.019846
4984,         2.385554
671,         2.187779
1069,         2.192703
2458,         2.239219
3305,         2.295431
1145,         2.284017
656,         2.318293
414,         2.463768
3229,         2.319480
4573,         2.415045
956,         2.106276
1369,         2.121841
841,         2.033769
573,         2.117976
3054,         2.379044
3293,         2.473854
353,         2.488385
2942,         2.349694
788,         2.102538
879,         1.887600
331,         2.445921
2090,         2.425646
2915,         2.398628
549,         2.330055
679,         2.169072
485,         1.981031
3881,         2.254470
991,         2.169929
2482,         2.328767
2406,         2.208146
3537,         2.301385
744,         2.321505
2154,         2.432683
1499,         2.093129
2710,         2.705830
536,         2.198507
602,         2.304319
3384,         2.409456
3775,         2.056477
4399,         2.395454
3056,         2.275393
2864,         2.353073
3630,         2.528264
1467,         2.057532
3998,         2.424012
1062,         2.132580
449,         2.239644
2685,         2.548976
839,         2.012872
1647,         2.209593
639,         2.150861
683,         2.315666
3523,         2.344366
628,         2.166879
1217,         2.226459
2316,         2.331261
3173,         2.342515
757,         2.109379
3634,         2.292350
400,         2.394000
902,         2.277605
711,         2.339241
3630,         2.295978
1043,         2.086290
3555,         2.379072
1146,         2.025131
1257,         2.164519
570,         2.179649
1558,         2.404621
1084,         2.001476
3641,         2.360890
2710,         2.569446
5416,         2.415657
1633,         2.104593
734,         2.002180
4895,         2.353585
2461,         2.181877
573,         2.104014
2912,         2.323626
4375,         2.416457
648,         2.339506
1073,         2.205405
4100,         2.201366
1426,         2.136325
1176,         2.160544
1149,         2.177198
626,         2.030671
744,         2.126882
3229,         2.377950
2447,         2.397385
436,         1.968807
686,         2.230904
572,         2.317483
533,         2.194371
1493,         2.117616
839,         2.019547
3327,         2.199459
3296,         2.112379
2280,         2.247368
3457,         2.122071
806,         2.055583
2930,         2.310444
467,         2.185867
3207,         2.326910
3166,         2.323689
727,         2.194223
965,         2.197720
3404,         2.332785
1952,         2.329918
694,         2.255908
1334,         2.136732
3708,         2.288026
1803,         2.255352
3178,         2.394462
513,         2.173879
896,         2.242857
2354,         2.279354
1444,         1.965651
407,         2.118919
1872,         2.481624
4798,         2.359150
4013,         2.311488
1875,         2.229760
1567,         1.972176
1308,         2.201223
1280,         2.048125
1237,         2.178173
2546,         2.291909
2470,         2.185911
1191,         2.281780
3811,         2.477250
589,         2.135144
3061,         2.353479
145,         2.830345
423,         2.288416
3133,         2.371401
2585,         2.260735
3511,         2.181487
597,         2.040871
442,         2.152036
1300,         2.297846
2488,         2.444373
2080,         2.325000
3310,         2.334260
836,         2.066029
463,         2.078618
4541,         2.302224
2162,         2.283441
1177,         2.210365
1004,         2.017530
550,         1.883636
4282,         2.182532
582,         2.276289
844,         2.005687
424,         2.481132
1352,         2.192308
676,         2.157396
1543,         2.217498
3866,         2.514020
1455,         2.200412
2715,         2.399411
1020,         2.258824
524,         2.210687
1238,         2.225525
2977,         2.478468
1766,         2.114156
762,         2.337008
653,         1.901378
645,         2.257364
3492,         2.343184
2805,         2.330695
646,         2.220433
3735,         2.347309
3308,         2.305925
1103,         2.172983
624,         2.120513
3082,         2.270733
444,         2.059459
1236,         2.132039
2484,         2.492754
887,         2.342277
338,         2.537278
3955,         2.436814
3247,         2.263258
691,         2.207815
1295,         2.075676
2556,         2.292958
3633,         2.414533
4831,         2.278783
597,         2.312898
593,         2.077572
2933,         2.249983
1288,         2.042857
3054,         2.141192
821,         2.366870
687,         2.235808
3252,         2.291759
1295,         2.146718
863,         2.498262
3049,         2.297409
529,         2.286578
2181,         2.428611
881,         2.106697
3723,         2.351437
2516,         2.073768
2256,         2.275887
323,         2.424768
3438,         2.528912
967,         2.186556
958,         2.168685
1038,         2.036994
472,         2.072881
4447,         2.393344
2038,         2.229637
3005,         2.207787
1046,         2.214914
4434,         2.344249
3416,         2.445433
444,         2.169369
559,         2.299821
3777,         2.278422
2390,         2.243013
1769,         2.272470
3426,         2.061880
2156,         2.318738
2709,         2.371059
775,         2.241032
2127,         2.126187
2382,         2.253233
847,         2.374498
337,         2.445104
2596,         2.420647
346,         2.252023
1904,         2.173950
896,         2.093750
4687,         2.121954
2259,         2.316777
280,         2.551429
1428,         2.408964
3405,         2.516535
2121,         2.186139
1733,         2.126255
491,         2.642770
4389,         2.391980
703,         1.951636
851,         2.041833
2343,         2.252155
788,         2.151269
844,         2.118483
1099,         2.151774
646,         2.100310
601,         2.037937
2444,         2.472668
3458,         2.607287
904,         2.310619
675,         2.057481
1650,         2.127515
850,         2.148706
705,         2.117447
1602,         2.121348
789,         2.179975
2868,         2.299861
2239,         2.227066
1021,         2.175122
2332,         2.191767
800,         2.114000
313,         2.673482
2505,         2.361677
812,         2.013793
2275,         2.123604
1567,         2.226930
691,         2.314327
653,         2.216233
792,         2.313131
227,         2.576211
3105,         2.181771
4711,         2.307281
3971,         2.362327
486,         2.237037
779,         2.273684
2778,         2.445500
518,         2.169884
1483,         1.969521
1002,         2.337725
1768,         2.386878
1982,         2.117457
544,         2.036765
944,         2.122881
924,         2.060606
1874,         2.010245
3726,         2.403221
3348,         2.325926
2120,         2.151321
1522,         2.150854
549,         2.178506
3884,         2.338002
541,         2.388170
2741,         2.238891
560,         2.277143
1165,         2.181631
3893,         2.290676
2877,         2.348558
4658,         2.066982
2986,         2.216745
3227,         2.398265
2485,         2.202334
1365,         2.024908
3978,         2.497335
3231,         2.355184
525,         2.154667
2856,         2.396639
3525,         2.318071
476,         2.275630
3968,         2.297984
479,         2.284760
822,         2.187835
1048,         2.112977
2245,         2.370780
1303,         2.250806
1326,         2.046456
3901,         2.288029
705,         2.098156
4465,         2.339082
865,         2.265896
743,         1.820727
739,         2.173748
2899,         2.270300
1382,         2.141245
3087,         2.478782
971,         2.259938
1344,         2.087500
2437,         2.290357
3058,         2.349509
2617,         2.238288
474,         2.352743
3856,         2.270124
861,         2.111034
3267,         2.454607
457,         2.097155
843,         2.092527
1016,         1.934646
3530,         2.319093
1070,         2.135327
2728,         2.167742
4125,         2.233988
416,         2.228846
655,         2.131298
443,         2.257336
2336,         2.442123
2708,         2.449926
333,         2.210210
3870,         2.184806
589,         2.385059
1948,         2.307187
210,         2.807619
799,         2.183730
3456,         2.293981
4105,         2.308989
3117,         2.290664
3700,         2.360000
1406,         2.098435
3401,         2.419288
534,         2.275655
897,         2.083389
846,         2.016076
2962,         2.400810
1246,         2.208668
824,         2.249515
687,         2.039010
3387,         2.419841
606,         2.124092
1084,         2.255351
1512,         2.387302
966,         1.905590
1223,         2.117416
3137,         2.337520
489,         2.138241
1510,         2.217219
3820,         2.376754
1632,         2.137255
814,         2.140541
3347,         2.232686
3540,         2.213333
2467,         2.264451
2372,         2.463406
1246,         1.872231
368,         2.260870
1427,         2.100070
3322,         2.149308
450,         2.071111
862,         2.272854
2364,         2.197293
2862,         2.332914
2073,         2.341341
2098,         2.338608
2617,         2.194574
2599,         2.036476
4017,         2.398008
2501,         2.327069
784,         2.187755
1419,         2.265257
3059,         2.455443
2216,         2.460289
501,         2.546906
1096,         2.233577
3165,         2.412891
2479,         2.389996
1632,         2.181373
2952,         2.320596
3342,         2.352603
479,         2.445094
3401,         2.281682
307,         2.233225
677,         2.129394
711,         2.190717
1406,         2.158179
2986,         2.422237
443,         2.475847
1368,         2.142690
749,         2.014419
438,         2.246575
1827,         2.239299
2693,         2.439510
612,         2.064052
3817,         2.364160
1272,         2.084906
2551,         2.401568
2538,         2.564539
1544,         1.999482
1248,         2.090385
750,         2.283733
1890,         2.449101
3732,         2.288746
461,         2.066811
2191,         2.490552
3329,         2.500931
1320,         2.311515
3840,         2.526875
3460,         2.289942
3428,         2.364527
3308,         2.259008
2863,         2.065246
908,         2.057269
3684,         2.297937
2022,         2.274975
3265,         2.242205
1419,         2.109655
2970,         2.247542
1551,         2.273630
2945,         2.357080
3295,         2.436662
3233,         2.361151
2570,         2.163113
3829,         2.346096
3478,         2.432202
2963,         2.298211
3403,         2.447723
2912,         2.594231
483,         2.151553
2153,         2.134696
2223,         2.305713
3450,         2.097855
3535,         2.246110
1920,         2.460833
1073,         2.173346
2933,         2.353358
3122,         2.285971
1013,         2.133070
2733,         2.286132
2546,         2.209269
892,         2.182063
1447,         2.477954
1977,         2.079514
2445,         2.348630
531,         2.713371
1022,         2.194129
763,         2.252163
2771,         2.257380
3153,         2.302569
537,         2.173557
830,         2.213012
2316,         2.474611
5211,         2.410132
3167,         2.239343
401,         2.356110
2844,         2.176653
3421,         2.295703
1445,         2.272111
2170,         2.028018
604,         2.550993
371,         2.865768
1907,         2.030414
1128,         2.176596
969,         2.271207
492,         2.055285
1557,         2.198073
3301,         2.337958
3519,         2.285649
1649,         2.110370
562,         2.455516
343,         2.134111
944,         2.183051
678,         2.264307
422,         2.280569
467,         2.266381
2452,         2.079608
746,         1.912064
787,         2.205845
918,         2.224837
3170,         2.208707
2748,         2.356332
3412,         2.377022
2862,         2.385185
438,         2.385388
2197,         2.323168
701,         2.138659
4098,         2.295168
2845,         2.501230
2345,         2.541578
829,         2.266828
1504,         2.029255
3811,         2.352348
536,         2.250746
1089,         2.084114
624,         2.292308
928,         2.196552
810,         2.183704
3603,         2.282320
1339,         2.150261
3313,         2.291337
3223,         2.338442
3642,         2.385283
645,         2.400000
872,         2.304587
3456,         2.568287
355,         2.384225
513,         2.350097
4276,         2.300094
1790,         2.103240
4181,         2.396365
3394,         2.252445
797,         2.189210
3633,         2.280870
1105,         2.254480
631,         2.445642
368,         2.369565
902,         2.183592
2852,         2.072370
3572,         2.382979
2095,         2.247637
3553,         2.409232
2657,         2.296726
2835,         2.243104
680,         2.231765
427,         2.263232
4137,         2.401160
2353,         2.379601
3093,         2.513029
454,         2.324229
1728,         2.099537
1346,         2.248440
4557,         2.323107
3364,         2.436147
4664,         2.328473
3339,         2.182689
488,         2.108197
3204,         2.353558
640,         2.248750
1127,         2.236025
1358,         2.156112
760,         2.416842
1050,         2.268190
919,         2.329489
734,         2.292098
3948,         2.428369
572,         2.232168
3942,         2.327752
1737,         2.188140
2391,         2.243747
1203,         2.135993
721,         1.963939
3831,         2.234612
3328,         2.488462
615,         1.769106
2452,         2.390865
2268,         2.066314
1332,         2.193994
968,         2.247934
717,         2.191353
2064,         2.084496
3794,         2.276647
2878,         2.363030
2471,         2.387374
720,         2.060000
1041,         2.018060
827,         2.234583
664,         2.375904
2767,         2.314420
2221,         2.325439
1125,         2.065067
488,         2.277049
2272,         2.285211
658,         2.159271
1465,         2.246007
1171,         2.108967
368,         2.495652
742,         2.251213
1276,         2.089028
2969,         2.333985
1836,         2.209150
532,         2.297744
1406,         2.130299
943,         2.177731
969,         2.198555
654,         2.203058
1123,         2.055922
1035,         2.182802
1135,         2.191366
3230,         2.076780
538,         2.187361
4520,         2.330619
653,         2.265237
447,         2.432215
2767,         2.406361
3178,         2.482316
3379,         2.246582
778,         2.136761
538,         2.185874
717,         2.292887
758,         2.262797
4111,         2.255802
2839,         2.237689
286,         2.553846
335,         2.543284
1815,         2.224132
659,         2.356297
2746,         2.261326
3629,         2.251199
2102,         2.442626
498,         2.314859
637,         2.177708
2883,         2.276240
2096,         2.399618
168,         3.128571
3385,         2.211640
887,         1.955355
2522,         2.191911
1464,         2.100546
4190,         2.208878
212,         2.716981
3353,         2.367551
3603,         2.449070
2785,         2.288259
4286,         2.232198
422,         2.513744
1999,         2.306753
1908,         2.564361
940,         1.971915
2938,         2.461811
3199,         2.253454
3636,         2.419582
1644,         2.264234
914,         2.128665
3437,         2.215188
643,         2.391291
956,         2.097908
4139,         2.393235
1861,         2.228909
2249,         2.515607
586,         2.090102
1340,         2.146866
2889,         2.285358
4093,         2.259663
581,         2.314630
2502,         2.159872
2432,         2.203947
1104,         2.190580
1198,         2.128214
1182,         2.191540
2633,         2.415192
4240,         2.311887
916,         2.055895
3365,         2.353165
993,         1.943202
499,         2.215631
1275,         2.047373
802,         2.252369
477,         2.207128
1532,         2.137859
435,         2.179310
741,         2.084750
3873,         2.344849
1692,         2.108747
1527,         2.075180
1381,         2.220420
863,         2.015295
2710,         2.392915
819,         2.057143
4184,         2.273231
321,         2.574455
3142,         2.269637
757,         2.345046
2910,         2.315326
2473,         2.207845
898,         2.325167
3288,         2.254745
552,         2.189855
1746,         2.498969
4536,         2.299471
746,         2.196247
4314,         2.322299
3016,         2.526790
1383,         2.038467
2641,         2.188262
3119,         2.369734
2947,         2.261554
2136,         2.356180
2188,         2.212797
223,         2.543498
2333,         2.192199
3710,         2.368518
3891,         2.322282
2872,         2.130362
550,         2.686545
693,         2.316883
1207,         2.138857
438,         2.485845
2136,         2.329963
2417,         2.497311
3457,         2.527972
2323,         2.335601
2860,         2.330070
968,         2.244628
3201,         2.421493
901,         2.179800
943,         2.122587
2868,         2.284798
2064,         2.128682
725,         2.029241
480,         2.325000
4183,         2.346641
807,         2.239405
504,         2.141270
3794,         2.225409
835,         1.939162
3207,         2.481572
1362,         2.183847
586,         2.158362
378,         2.433862
1334,         2.095952
579,         2.506390
609,         2.581281
2803,         2.366607
2265,         2.317351
3791,         2.332472
1122,         2.265241
1222,         2.127005
781,         2.163380
4029,         2.345793
1177,         2.136279
722,         2.207202
1213,         2.355153
2327,         2.147658
472,         2.177966
3460,         2.436069
4361,         2.396148
835,         2.027305
2807,         2.336730
582,         2.155326
3220,         2.145342
1431,         2.042208
1117,         2.246016
857,         2.197433
859,         2.446566
915,         2.302077
3036,         2.083267
2282,         2.335495
4361,         2.446044
3017,         2.423069
1028,         2.089494
2735,         2.089653
3597,         2.303030
1266,         2.183886
3572,         2.221277
1569,         2.395411
1744,         2.160092
3454,         2.065779
2999,         2.108970
807,         2.205700
760,         2.126316
4637,         2.301833
1180,         2.025763
765,         2.282876
1108,         2.127076
1607,         2.148102
605,         2.172562
257,         2.421790
1227,         2.163325
1067,         2.367010
1317,         2.146697
1118,         2.158855
3422,         2.172998
873,         2.313860
427,         2.360656
1271,         2.178442
1577,         2.059607
612,         2.332026
3651,         2.298110
710,         2.201690
1327,         2.131726
765,         2.113464
425,         2.189176
2750,         2.433164
4426,         2.373972
2551,         2.088279
2124,         2.457250
919,         2.281610
834,         2.027818
2483,         2.383568
2483,         2.431253
4833,         2.288434
684,         2.168421
699,         2.085265
837,         2.391398
758,         2.240633
3781,         2.241523
2790,         2.124158
2608,         2.316258
659,         2.450986
535,         2.144299
4084,         2.378648
639,         2.278560
1267,         2.171429
2519,         2.365066
1304,         2.190798
1503,         2.191351
710,         2.339155
2205,         2.164898
2821,         2.669408
2278,         2.192801
945,         2.235767
633,         2.105529
1872,         2.258974
1213,         2.097939
2913,         2.414281
615,         2.396098
638,         2.139185
278,         2.172662
1595,         2.124639
4794,         2.357781
3445,         2.390479
375,         2.442667
2109,         2.283926
1751,         2.264763
1234,         2.230794
498,         2.242570
444,         2.241441
891,         2.285971
3229,         2.447321
545,         2.260550
385,         2.148571
2669,         2.448258
3176,         2.437280
703,         2.246373
1645,         2.011915
2559,         2.329347
3433,         2.219633
877,         2.325200
546,         2.161172
2953,         2.311954
367,         2.164578
3769,         2.209605
1270,         2.070551
3515,         2.390441
1449,         2.170876
4546,         2.332952
570,         2.179649
1404,         2.232479
943,         2.293955
2920,         2.249315
1024,         2.196094
858,         2.317949
2138,         2.460992
1067,         1.981631
3070,         2.414853
273,         2.593407
3477,         2.378832
3737,         2.422264
3829,         2.353408
4765,         2.298090
2613,         2.382855
3280,         2.423415
4496,         2.432384
3361,         2.291223
566,         2.216254
2606,         2.367153
381,         2.544882
2184,         2.519414
1104,         2.357246
3039,         2.469233
3758,         2.216924
1457,         2.427454
2130,         2.369953
388,         2.428866
473,         2.498097
266,         2.249624
871,         2.123536
4812,         2.346800
4245,         2.252438
461,         2.115401
743,         2.247106
4139,         2.423194
956,         2.102929
2785,         2.428438
372,         2.126882
750,         2.269867
3588,         2.406912
555,         2.369730
471,         2.191083
3407,         2.291752
2752,         2.313372
1861,         2.399570
3398,         2.342554
614,         2.284039
677,         2.220384
1546,         2.146960
713,         2.159888
2357,         2.275774
360,         2.882222
1233,         2.119708
1781,         2.208198
1002,         2.151697
729,         2.194787
557,         2.147217
1480,         2.259459
2040,         2.116078
2952,         2.335772
1138,         2.195431
598,         2.375920
491,         2.191446
1699,         2.177752
314,         2.129936
2246,         2.217988
3280,         2.339756
3387,         2.287570
1652,         2.201937
301,         2.434551
3525,         2.295149
2880,         2.369167
2554,         2.267189
447,         2.505593
2417,         2.114688
2128,         2.396992
1445,         2.112111
3294,         2.424044
1336,         2.056886
3612,         2.354374
1405,         1.987758
1224,         2.132026
3527,         2.430621
1254,         2.168421
2006,         2.176271
677,         2.059675
843,         2.138078
2295,         2.281830
985,         2.041015
3004,         2.368575
3666,         2.164757
654,         2.070948
1104,         2.315942
2463,         1.911815
1162,         2.198279
1143,         2.059843
3153,         2.228481
1851,         2.307509
3614,         2.265191
1012,         2.153360
1407,         2.110590
3757,         2.238169
3138,         2.403569
2379,         2.472636
897,         2.317057
3852,         2.353894
466,         2.008584
3426,         2.361238
586,         2.461433
3331,         2.324587
787,         2.209911
627,         2.209888
2967,         2.283788
832,         2.054808
830,         1.967229
3341,         2.483568
2799,         2.221365
513,         2.198830
3228,         2.499628
746,         2.105094
2493,         2.267469
1097,         2.079854
1287,         2.139549
332,         2.371084
1120,         2.009286
3583,         2.283450
3576,         2.570246
2627,         2.174039
1274,         2.140031
3254,         2.280516
1286,         2.217729
3755,         2.365060
2355,         2.242718
3431,         2.288312
496,         2.379032
680,         2.198824
3376,         2.248578
410,         2.214634
556,         2.376978
4153,         2.240116
525,         1.944381
2437,         2.333032
3403,         2.525536
4483,         2.354495
1307,         2.142311
971,         2.263234
3211,         2.093803
1367,         2.107388
3353,         2.395705
760,         2.094737
1269,         2.154137
358,         2.377654
1226,         2.176183
1196,         2.209365
219,         2.272146
3194,         2.136255
572,         2.323077
3228,         2.364560
4549,         2.244186
2254,         2.359894
3716,         2.399569
1116,         2.301792
2125,         2.119906
416,         2.296154
867,         2.366782
3932,         2.132655
933,         2.375134
3443,         2.349114
3635,         2.435213
880,         2.200909
1193,         2.245767
2262,         2.163749
2896,         2.350276
1058,         2.205671
602,         2.201993
600,         2.338667
1719,         2.276672
1656,         2.061353
679,         2.397644
603,         2.381426
3259,         2.312857
260,         2.473846
3200,         2.425000
770,         2.168312
471,         2.435669
295,         2.576271
4105,         2.291255
1461,         2.118549
2873,         2.439541
3284,         2.551766
3688,         2.264208
723,         2.062517
2627,         2.550742
3041,         2.478921
162,         2.829630
347,         1.934294
677,         2.168390
679,         2.185567
2114,         2.326585
426,         2.508920
1487,         2.006725
1225,         2.172735
3673,         2.457065
810,         2.176790
1229,         2.211229
3520,         2.350682
4080,         2.558039
2937,         2.392373
464,         2.015517
992,         2.222581
3485,         2.478967
1677,         2.257841
1111,         2.110531
4637,         2.326504
1412,         2.194334
1215,         2.220247
1860,         2.448172
3823,         2.252053
128,         2.668750
1650,         2.246788
648,         2.297531
4896,         2.336928
647,         2.317156
356,         2.105618
2977,         2.480349
1101,         2.275023
1624,         2.152709
3626,         2.414562
3948,         2.115907
3351,         2.271322
2799,         2.459164
1647,         1.980328
2967,         2.255207
2044,         2.142074
942,         2.105308
800,         2.191000
454,         2.556828
1069,         2.186717
743,         2.098520
2452,         2.133116
1192,         2.266443
1402,         2.220257
707,         2.177086
853,         2.241501
3719,         2.167034
1542,         2.156680
3748,         2.420491
404,         2.465347
2159,         2.076887
2101,         2.466635
1335,         2.160899
3592,         2.348998
1046,         2.090249
3602,         2.212771
672,         2.329762
552,         2.056522
1314,         2.188128
3194,         2.423544
3564,         2.236813
4322,         2.312448
1066,         2.216135
692,         2.040462
477,         2.435220
1671,         1.957630
1555,         2.142251
503,         2.280716
901,         2.092786
4032,         2.267460
1163,         2.069819
2989,         2.267782
575,         2.267826
1055,         2.213460
428,         2.293458
3393,         2.357560
1611,         2.146741
2920,         2.497260
3251,         2.258997
3686,         2.499186
743,         2.567968
819,         1.969231
3822,         2.016536
541,         2.086506
1103,         2.173708
722,         2.156233
556,         2.141007
906,         2.161589
706,         2.421530
2891,         2.192736
1465,         2.256928
2598,         2.275289
2833,         2.281115
1209,         2.113482
639,         2.624100
3480,         2.065057
1144,         2.120979
2186,         2.158097
4688,         2.331229
602,         2.287043
1294,         2.154560
3803,         2.417460
1386,         2.228571
1918,         2.408759
1032,         2.034884
741,         2.270445
3270,         2.254679
365,         2.570959
443,         2.239278
578,         2.322491
553,         2.592405
995,         2.176482
1068,         2.280150
572,         2.482517
2990,         2.283344
1635,         2.120122
658,         2.273556
989,         2.104752
601,         2.433278
2901,         2.199793
1172,         2.025256
2122,         2.168143
574,         2.445993
456,         2.403509
609,         2.470936
572,         2.018182
599,         2.199666
879,         2.166098
2746,         2.252877
977,         1.970931
935,         2.101390
2896,         2.248343
4749,         2.414319
2293,         2.071348
3251,         2.270809
3652,         2.426944
927,         2.324919
767,         2.279009
478,         2.272803
2426,         2.221270
802,         1.977057
2803,         2.166536
1998,         2.279880
1497,         2.131730
560,         2.300000
2601,         2.212687
1749,         2.163522
412,         2.335922
757,         2.300661
4190,         2.367351
819,         2.413675
4375,         2.240366
575,         2.393043
3425,         2.361927
803,         2.265504
3127,         2.270291
3463,         2.191395
559,         2.188193
1121,         1.991079
519,         2.174952
1143,         2.080840
879,         2.124232
1664,         2.070673
391,         2.385678
663,         1.990950
1519,         2.206715
280,         2.611429
484,         2.280992
1072,         2.237313
3335,         2.242879
567,         2.136155
4306,         2.426382
2693,         2.285332
1829,         2.225478
961,         2.177732
556,         2.195683
2002,         2.326074
3088,         2.305699
914,         2.084902
3161,         2.333945
1341,         2.037882
466,         2.329614
1018,         2.417289
366,         2.312568
3955,         2.332238
680,         2.343529
2957,         2.273385
3129,         2.385427
5457,         2.415833
3605,         2.364716
803,         2.341220
2028,         2.200394
2427,         2.216069
753,         2.252324
917,         2.202835
2462,         2.280747
314,         2.657325
971,         2.204737
3855,         2.240415
483,         2.217805
405,         2.421728
2008,         2.072112
2554,         2.265309
981,         2.190418
2557,         2.562065
3110,         2.168489
332,         2.354217
510,         2.153725
1210,         2.261157
686,         2.253061
2956,         2.341543
931,         2.186896
342,         2.575439
2873,         2.342081
3736,         2.102570
2688,         2.278869
4050,         2.346272
1498,         2.149533
699,         1.963948
386,         2.250777
2253,         2.109543
712,         2.176404
3785,         2.143620
1271,         2.089064
3835,         2.436923
2499,         2.198639
1010,         2.317624
2698,         2.327057
3391,         2.180596
969,         2.097007
1562,         2.079385
936,         2.109402
3881,         2.313631
399,         2.053133
2646,         2.377324
883,         1.989581
694,         2.310086
3677,         2.233560
3116,         2.326573
2466,         2.604380
496,         2.025806
2837,         2.189919
2878,         2.321890
759,         2.154414
793,         2.280958
2792,         2.339828
561,         2.338681
823,         2.108384
1545,         2.132298
2063,         2.311585
989,         2.225278
3765,         2.494555
995,         1.989950
608,         2.351316
593,         1.937268
2964,         2.344669
261,         2.654406
1994,         2.665998
1279,         2.057858
750,         2.164267
1152,         2.047917
2988,         2.142169
911,         2.138310
4127,         2.246474
3232,         2.361634
747,         2.201874
2302,         2.580365
4279,         2.209114
2440,         2.292787
626,         2.136741
3292,         2.432078
4906,         2.435222
925,         2.137946
1509,         2.396289
383,         2.306005
2196,         2.312204
2918,         2.429883
666,         2.174174
3376,         2.195735
683,         2.164568
549,         2.095446
1025,         2.221268
3112,         2.336761
424,         2.528302
632,         2.065823
977,         2.321392
865,         2.347283
3237,         2.487241
1443,         2.084546
558,         2.288172
2133,         2.572902
3639,         2.396043
2164,         2.029575
1384,         2.247977
531,         2.305085
2979,         2.465525
2856,         2.315966
2986,         2.338111
1330,         2.253835
401,         2.226434
2831,         2.301378
3730,         2.554853
3576,         2.241387
1350,         2.169481
928,         2.152586
3903,         2.248322
2819,         2.306350
3723,         2.383239
3557,         2.167220
718,         2.184958
1090,         2.174679
1319,         2.054890
509,         2.348134
2908,         2.409904
430,         2.048372
938,         2.300213
547,         2.078245
2450,         2.381388
736,         2.063043
2371,         2.056179
511,         2.086888
2972,         2.096366
882,         2.277551
595,         2.269580
403,         2.179653
2860,         2.264895
1428,         2.079552
461,         2.363557
474,         2.317300
1052,         2.056274
1016,         2.208661
3631,         2.354393
2709,         2.116796
3181,         2.187237
447,         2.237136
2595,         2.224586
1189,         2.178638
3033,         2.500758
3046,         2.343007
4168,         2.302303
819,         2.229060
2731,         2.448627
2077,         2.322966
2615,         2.305163
3126,         2.371337
740,         2.060541
1091,         2.471127
1041,         2.054947
5472,         2.271637
853,         2.216178
1294,         2.144668
1513,         2.061071
410,         2.277073
2703,         2.308250
1145,         2.200175
1124,         2.041281
1643,         2.067925
1470,         2.177415
1001,         2.224975
2407,         2.277025
766,         2.208877
3164,         2.379520
345,         2.240000
969,         2.196904
4037,         2.269606
485,         2.527010
410,         2.212683
4342,         2.307140
2388,         2.407035
795,         2.308428
310,         2.505806
881,         2.064926
458,         2.020961
2814,         2.288557
4601,         2.416344
406,         2.334975
4709,         2.325250
1386,         2.213564
2157,         2.323598
2198,         2.559782
1664,         2.423077
1841,         2.070179
1198,         1.971953
787,         2.187548
3435,         2.285415
2405,         2.259626
1074,         2.174302
3265,         2.189280
4228,         2.342479
5924,         2.315868
440,         2.072727
1063,         1.978551
2818,         2.171185
4759,         2.325026
821,         2.031669
1764,         2.061224
1388,         2.216138
1811,         2.152623
672,         2.340476
2419,         2.297809
5212,         2.213047
911,         2.135675
2297,         2.028385
420,         2.142857
311,         2.356270
3771,         2.283744
1222,         2.106056
2971,         2.599260
1254,         2.207974
507,         2.425247
964,         2.107884
3148,         2.174333
1004,         2.114741
566,         2.183746
2283,         2.251424
1989,         2.062544
3570,         2.184874
3667,         2.324734
287,         2.932404
2752,         2.283430
2741,         2.422182
893,         2.275476
1396,         2.073926
1278,         2.145227
2525,         2.114851
2102,         2.315128
603,         2.297844
1951,         2.138801
576,         2.043056
713,         2.063394
673,         2.434473
4065,         2.240984
668,         2.567665
626,         2.324601
1279,         2.103518
4052,         2.293189
1266,         2.134597
3773,         2.339147
319,         2.156740
1214,         2.259638
2846,         2.437386
2873,         2.327323
3137,         2.215365
3294,         2.537705
3370,         2.340653
2758,         2.141552
3091,         2.536137
2929,         2.220553
552,         2.204348
793,         2.125599
3229,         2.242924
498,         2.456225
1210,         2.003967
1932,         2.236025
3186,         2.186817
606,         2.095050
1167,         2.192288
1766,         2.110079
2455,         2.453768
376,         2.380851
4216,         2.286907
768,         2.365625
1031,         2.098157
1562,         2.431242
2678,         2.235101
2940,         2.453333
2135,         2.397377
3813,         2.379019
4220,         2.369289
762,         2.225722
3235,         2.487543
667,         2.306447
523,         2.198088
2021,         2.289164
629,         2.111288
1601,         2.359525
4007,         2.248864
915,         2.310820
1673,         2.109265
575,         2.387478
1388,         2.042075
3810,         2.405879
3626,         2.199890
702,         2.121937
4104,         2.411696
3472,         2.361521
592,         2.367568
1080,         2.120000
1158,         2.186528
241,         2.595851
3108,         2.371943
1009,         2.304856
3203,         2.455698
874,         2.178490
422,         2.282464
404,         2.681188
3125,         2.371584
1417,         1.937615
1243,         2.264843
3703,         2.341237
947,         2.352693
3574,         2.463794
931,         2.142213
4014,         2.080120
1270,         2.085039
2453,         2.470444
2320,         2.397931
1284,         2.102804
3462,         2.263663
670,         2.004776
834,         2.251319
4779,         2.356141
667,         2.065367
2881,         2.320583
1454,         2.203576
376,         2.155319
3735,         2.439839
318,         2.457862
1539,         2.161404
660,         2.427879
3046,         2.297045
2387,         2.199581
461,         2.426030
1348,         2.208902
2313,         2.386165
833,         2.208884
3903,         2.435460
176,         2.968182
1349,         2.237509
3687,         2.550149
2774,         2.085652
390,         2.328205
3213,         2.494118
2723,         2.384135
3702,         2.445597
1701,         2.016226
677,         2.213294
1298,         2.155316
1120,         2.077143
1619,         2.190982
1223,         2.235159
648,         2.255556
1005,         2.109453
997,         2.169709
778,         2.292031
762,         2.302362
1223,         2.177596
688,         2.188372
772,         2.190674
1358,         2.209720
2834,         2.570501
4204,         2.476308
777,         2.108623
597,         2.421441
2781,         2.293563
3034,         2.275016
4015,         2.243985
387,         2.242894
843,         2.182681
1921,         2.128058
692,         2.336416
872,         2.219266
539,         2.273840
3654,         2.321182
1322,         2.087746
2205,         2.247982
2541,         2.253286
558,         1.967025
3914,         2.257128
3122,         2.204741
1767,         2.186757
3552,         2.448198
3158,         2.344269
1788,         2.173154
3693,         2.242296
1725,         2.178783
1041,         2.344669
2676,         2.469058
3245,         2.289060
3261,         2.281754
1413,         2.035952
1591,         2.240101
588,         2.108844
977,         2.317298
910,         2.143297
1021,         2.287953
812,         2.134975
2898,         2.363285
3266,         2.258175
805,         2.122733
2407,         2.423598
1951,         2.256894
1419,         1.991825
1483,         2.190695
1831,         2.301693
2965,         2.387319
3764,         2.297556
1396,         2.279083
1037,         1.917068
628,         2.078981
2860,         2.313846
3163,         2.430098
3764,         2.233369
837,         2.419116
1643,         2.087401
3035,         2.449292
1517,         2.000264
1004,         2.168127
486,         2.469136
3750,         2.386560
964,         2.165975
3728,         2.413090
3117,         2.295797
2375,         2.151074
3128,         2.268286
2673,         2.616087
1328,         2.216265
232,         2.510345
3775,         2.290225
1168,         2.267808
996,         2.248193
4460,         2.388341
590,         2.310508
729,         2.404390
767,         2.457366
830,         2.285301
2730,         2.343736
637,         2.207849
1650,         2.039273
3672,         2.224837
1782,         2.107295
2331,         2.209867
3144,         2.630025
4018,         2.263016
1509,         2.306163
874,         1.966133
1609,         2.171784
1336,         2.235329
437,         2.334096
3496,         2.581922
800,         1.977000
573,         2.193368
2733,         2.224369
241,         2.599170
2915,         2.203499
3485,         2.350416
734,         2.485014
521,         2.430710
932,         2.338197
922,         2.222126
513,         2.191033
423,         2.352719
1196,         2.218060
2863,         2.092071
1400,         2.362286
1599,         2.105816
565,         2.307965
4240,         2.343208
2753,         2.091391
1150,         2.198261
319,         2.633229
461,         2.285466
713,         2.148668
733,         1.990723
2006,         2.104885
1542,         2.348638
2177,         2.285714
3281,         2.474611
751,         2.004794
1297,         2.245181
532,         2.153383
1285,         2.207626
845,         2.011834
1915,         2.142245
3213,         2.212761
3837,         2.332656
701,         2.380599
1895,         2.266596
3179,         2.150865
3353,         2.269251
2167,         2.207291
1047,         1.966762
3129,         2.399489
3249,         2.426100
3195,         2.300344
2190,         2.345205
496,         2.232258
951,         2.102208
2383,         2.334536
3514,         2.362436
922,         2.018221
401,         2.306234
1007,         2.180735
4270,         2.332740
703,         2.091607
759,         2.057444
2717,         2.283401
1071,         2.057890
1013,         2.169398
3168,         2.317424
2609,         2.327942
4008,         2.373653
1276,         2.126646
535,         2.060561
252,         2.482540
631,         2.055151
1984,         2.248790
3795,         2.297971
956,         2.252720
3162,         2.435927
4288,         2.189179
662,         2.484592
2233,         2.180743
3314,         2.217502
684,         2.437427
3268,         2.204406
3146,         2.290401
730,         2.106301
4378,         2.325811
371,         2.212399
3124,         2.482202
1975,         2.089722
1048,         2.149618
572,         2.257343
3391,         2.397169
1519,         2.061356
1734,         1.929873
3131,         2.456212
1631,         2.298958
1230,         2.248455
3675,         2.454857
2529,         2.388296
701,         2.227675
2403,         2.240533
4107,         2.499148
2907,         2.347988
887,         2.437880
2282,         2.476074
655,         2.062901
1089,         2.196511
3149,         2.288981
2980,         2.454228
2794,         2.129993
788,         2.367513
745,         2.330201
3275,         2.163053
405,         2.164938
2752,         2.206686
1600,         2.134500
3012,         2.325100
3459,         2.266320
3998,         2.465233
2577,         2.465813
472,         2.559322
2359,         2.079864
2894,         2.499240
887,         2.280045
656,         2.151220
900,         2.018667
424,         2.100000
2319,         2.244071
1384,         2.170520
649,         1.868721
355,         2.363944
953,         2.038195
2298,         2.187293
345,         2.316522
1747,         2.064797
2841,         2.162337
444,         2.149550
1862,         2.374221
1884,         2.146072
425,         2.377412
2929,         2.318334
4110,         2.091290
3831,         2.458053
3167,         2.368172
2605,         2.104568
779,         2.338383
3165,         2.290553
2484,         2.111433
3496,         2.152174
2681,         2.189929
3176,         2.505793
1757,         2.060330
1104,         2.158696
1626,         2.120049
3644,         2.382876
3757,         2.259888
1812,         2.489183
588,         2.281633
2393,         2.166987
3204,         2.305618
666,         2.138138
2587,         2.390723
605,         2.109091
4259,         2.322235
2978,         2.127334
2352,         2.424830
502,         2.219920
2962,         2.274409
2658,         2.036117
582,         2.508591
927,         2.166127
3816,         2.218239
503,         2.046918
799,         2.299875
889,         2.109336
3895,         2.171194
351,         2.602849
290,         2.725517
3292,         2.601458
1082,         2.255083
1129,         2.250487
4083,         2.350625
2864,         2.316760
1430,         2.293147
609,         2.204269
3468,         2.322030
3395,         2.330722
475,         2.309053
768,         2.179167
1403,         2.204989
1162,         2.137694
910,         2.196044
1955,         2.293197
2377,         2.388557
928,         2.231897
1105,         2.199457
4092,         2.300489
3767,         2.442899
702,         2.168661
960,         2.012500
4043,         2.407123
2873,         2.462652
3057,         2.115015
557,         2.354039
870,         2.338391
605,         2.058843
1347,         2.128582
1423,         2.175123
2913,         2.567525
2943,         2.146925
528,         2.219697
2995,         2.389048
3411,         2.202287
3123,         2.134358
3311,         2.447599
3515,         2.264580
4118,         2.293346
643,         2.112597
3661,         2.339470
759,         2.152306
3660,         2.303388
1024,         2.292969
3753,         2.381455
2920,         2.381096
2514,         2.311854
2755,         2.424682
351,         2.053561
691,         2.009841
2265,         2.110728
2991,         2.541491
1447,         2.018521
3075,         2.499902
1207,         2.109693
2801,         2.455409
763,         2.130537
1714,         2.298716
554,         2.007220
640,         2.145000
2106,         2.193732
585,         2.205812
3584,         2.416295
2690,         2.321190
966,         2.082816
990,         2.198788
3093,         2.335855
1389,         2.219726
804,         2.361194
457,         2.028884
722,         2.274792
1978,         2.193327
788,         2.310660
1097,         2.184139
853,         2.039859
1412,         2.183569
568,         2.364789
797,         2.229360
2270,         2.329868
573,         2.129145
713,         2.081346
1952,         2.265984
2327,         2.229824
1210,         2.259835
3742,         2.299305
507,         2.186982
3629,         2.492808
574,         2.193728
3922,         2.371239
2980,         2.217450
1004,         2.249402
700,         2.184000
1780,         2.365843
920,         2.120870
1210,         2.148760
427,         2.317564
360,         2.335556
1431,         2.169672
1487,         2.147142
526,         2.281369
2420,         2.339835
890,         2.099775
2855,         2.162942
2455,         2.592587
5097,         2.432804
310,         2.289032
3200,         2.482000
930,         2.151398
1021,         2.086582
1946,         2.379034
542,         2.092989
2711,         2.105791
1073,         2.107735
1793,         1.996654
1973,         2.314445
3690,         2.343631
768,         2.211458
1066,         2.409006
1025,         2.117463
434,         2.611982
2136,         2.253184
527,         2.196584
1064,         2.250376
1007,         2.358689
4791,         2.396159
2796,         2.306152
1318,         2.046737
423,         2.140898
1084,         2.013284
3566,         2.413685
2666,         2.197749
763,         2.024640
2819,         2.337567
1110,         2.270991
439,         2.323462
1072,         2.222388
1360,         2.063529
3442,         2.375131
417,         2.319424
3769,         2.380472
713,         2.178962
672,         2.175000
4025,         2.285913
967,         2.115408
1067,         2.170572
871,         2.094145
1398,         2.248355
1557,         2.010019
3093,         2.559069
756,         2.235979
1303,         2.123101
3717,         2.095238
410,         2.394146
1027,         2.179552
3036,         2.496443
933,         2.249089
848,         2.033962
1872,         2.313248
3480,         2.335862
2776,         2.466282
1110,         2.131171
932,         2.303863
4330,         2.526744
991,         2.331382
2430,         2.305185
2770,         2.320000
1249,         2.096397
2349,         2.163644
1066,         2.154597
2632,         2.458663
3835,         2.285893
398,         2.164824
713,         1.895091
855,         2.206316
4507,         2.332017
3295,         2.453900
2803,         2.354335
500,         2.206400
1531,         2.114174
999,         1.967568
2822,         2.374203
816,         2.208824
2903,         2.249811
1026,         2.526316
4082,         2.190887
3046,         2.330138
2994,         2.191049
535,         2.088972
2807,         2.314784
846,         2.119149
2576,         2.168634
1286,         2.281182
3093,         2.438797
2261,         2.239363
3703,         2.424629
1082,         1.977079
666,         2.406006
735,         2.337959
3508,         2.392702
955,         2.010471
2647,         2.209294
1805,         2.134072
724,         1.933702
2531,         2.408850
378,         2.099471
3012,         2.178752
836,         2.111005
4397,         2.280282
2216,         2.431769
571,         2.125394
491,         2.137678
725,         2.320552
2508,         2.618820
1545,         2.118835
1763,         2.146341
3550,         2.299493
726,         2.462810
968,         2.170248
1060,         2.169057
584,         2.152055
1950,         2.200615
672,         2.122619
1512,         2.050794
966,         2.289855
1741,         2.434922
744,         2.417204
3155,         2.483423
3163,         2.376984
1184,         2.141216
1038,         1.952987
723,         2.074689
4126,         2.172758
2290,         2.151616
420,         2.329524
2368,         2.517905
3439,         2.312067
2651,         2.316107
676,         2.086391
634,         2.205678
3382,         2.237020
3238,         2.530204
3112,         2.346272
2729,         2.252840
771,         2.259922
2496,         2.460897
4635,         2.309040
1468,         2.209809
1382,         2.367004
359,         2.255153
451,         2.293570
2709,         2.055666
508,         2.530709
4356,         2.245914
604,         2.164238
3730,         2.406863
3739,         2.317839
960,         2.169167
820,         2.005854
270,         2.640000
2809,         2.126593
1195,         2.275481
2573,         2.379479
2808,         2.301994
440,         2.149091
3853,         2.310927
1129,         2.392914
1551,         2.254030
1054,         2.226945
352,         2.540909
1363,         2.342480
922,         2.196095
3001,         2.144352
823,         2.036452
2878,         2.551772
557,         2.147217
342,         2.495906
3752,         2.220896
2985,         2.367839
432,         2.801852
4165,         2.231357
2883,         2.487131
2622,         2.608696
2429,         2.153973
2599,         2.155598
458,         2.155459
879,         2.225256
2186,         2.247758
1357,         1.999116
5768,         2.413315
3130,         2.065431
3495,         2.625007
762,         2.266667
1057,         2.114664
736,         2.320652
1163,         2.087016
483,         2.322153
1903,         2.576143
669,         2.348580
3307,         2.501361
968,         1.985124
2774,         2.224946
696,         1.998851
1609,         2.084276
3733,         2.080900
3938,         2.394109
2782,         2.404889
1267,         2.064720
2804,         2.250214
3253,         2.156778
809,         2.185414
4522,         2.387793
1147,         2.004534
853,         1.931067
627,         2.097608
2640,         2.325455
223,         2.299552
1923,         2.418305
2263,         2.181175
3200,         2.528000
357,         1.951821
463,         2.304968
1006,         2.219483
1054,         1.954459
1276,         2.206270
550,         1.998545
1910,         2.085445
1035,         2.191304
2787,         2.316756
566,         2.397173
395,         2.365570
2662,         2.268370
3539,         2.350042
3167,         2.226966
822,         2.092457
2741,         2.243853
1163,         2.186758
935,         2.155294
952,         2.181513
4033,         2.294272
602,         2.248505
1647,         2.194536
459,         2.506318
1075,         2.195349
3536,         2.338009
3592,         2.385969
1069,         2.328157
3897,         2.514344
618,         2.306796
663,         2.414480
513,         2.306433
2417,         2.200083
2102,         2.197907
2458,         2.346623
1587,         2.175677
2548,         2.296389
3305,         2.287201
1898,         2.022339
845,         2.328047
1558,         2.109371
1129,         2.106643
271,         2.600738
2557,         2.239812
3075,         2.465561
4264,         2.339775
2351,         2.285666
2607,         2.083314
2577,         2.579433
441,         2.122449
4141,         2.231345
877,         2.005929
673,         2.093314
2322,         2.495090
2034,         2.251721
2428,         2.377595
3852,         2.310696
4165,         2.436879
2746,         2.224909
2770,         2.380072
1404,         2.117379
655,         2.120305
2479,         2.448084
1802,         2.087458
1240,         1.955484
4411,         2.300249
2473,         2.261545
1383,         2.174982
415,         2.363373
326,         2.453988
578,         2.422145
425,         2.394353
2399,         2.358316
2157,         2.321001
2743,         2.348669
478,         2.309623
2083,         2.446855
1198,         2.048080
559,         2.410018
590,         2.100339
1220,         2.019672
3153,         2.497177
4006,         2.390814
847,         2.276269
1644,         2.174209
1538,         2.151886
3226,         2.230874
2596,         2.289985
799,         2.198748
2822,         2.260524
952,         2.229412
2728,         2.367742
1198,         2.239733
2578,         2.314352
2990,         2.306622
2011,         2.130681
4291,         2.326917
2282,         2.238387
801,         2.306117
2450,         2.214204
3426,         2.290018
1180,         2.174237
2939,         2.340932
720,         2.206667
712,         2.037079
815,         2.358773
1182,         2.065651
728,         2.132967
684,         2.203509
925,         2.077405
2593,         2.292325
899,         2.188209
1451,         1.995865
991,         2.087588
3146,         2.392626
633,         2.381043
2930,         2.496382
4273,         2.466838
392,         2.200000
1048,         2.209160
1091,         2.210816
3775,         2.293192
377,         2.421220
1529,         2.157750
3046,         2.182009
2682,         2.255034
2995,         2.353790
1047,         2.410697
2094,         2.141356
2882,         2.267592
3033,         2.418464
2489,         2.214865
1618,         2.089493
3223,         2.227490
2317,         2.331636
3510,         2.264843
1362,         2.240822
1014,         2.164103
903,         2.267996
2643,         2.288611
3178,         2.439018
2387,         2.241475
2258,         2.355359
428,         2.500935
1054,         2.105503
761,         2.079369
653,         2.190505
379,         2.383113
3924,         2.274618
4866,         2.407069
2765,         2.441374
3706,         2.400000
3972,         2.302115
2247,         2.348020
338,         2.314793
460,         2.299130
1935,         2.286305
1405,         2.060641
3079,         2.234232
3062,         2.628870
2348,         2.423169
3048,         2.426509
944,         2.183898
3066,         2.387736
554,         2.192058
2141,         2.331994
2445,         2.347321
3191,         2.221749
3193,         2.295020
1447,         2.135176
446,         1.930045
2945,         2.368217
307,         2.347883
776,         2.254639
518,         2.345946
3000,         2.393333
2776,         2.334006
1312,         2.234146
1906,         2.292130
2270,         2.312247
703,         2.269132
2356,         2.317487
978,         2.122699
840,         2.161905
3686,         2.184916
1207,         2.092461
3465,         2.404387
454,         1.950661
3404,         2.360752
2662,         2.245229
1424,         2.632022
2963,         2.447789
438,         1.917808
1381,         2.392469
2328,         2.304811
3094,         2.070330
1254,         2.274322
4356,         2.385859
3885,         2.373024
1128,         2.332624
1285,         1.955486
539,         2.180334
443,         2.362077
806,         2.171712
875,         2.136686
1650,         2.160970
1418,         2.001128
649,         2.158398
3254,         2.347388
3702,         2.268612
3213,         2.453284
392,         2.304082
501,         2.251497
2413,         2.453046
883,         2.169875
3981,         2.310575
687,         2.096070
670,         2.195821
3258,         2.426274
593,         2.225970
1488,         2.175806
1040,         2.265385
338,         2.378698
993,         2.402417
1778,         2.047694
3742,         2.444254
838,         2.175656
431,         2.438979
854,         2.115222
2087,         2.142789
1515,         1.956436
2808,         2.407977
698,         2.239542
3701,         2.328019
859,         2.206286
705,         2.157163
3296,         2.180825
2235,         2.251812
856,         2.112150
479,         2.481837
2592,         2.437963
480,         2.206667
2144,         2.290299
975,         2.279385
2654,         2.186586
870,         2.096552
4280,         2.247290
2658,         2.600451
391,         1.937596
372,         2.152688
3223,         2.334967
567,         2.284303
862,         2.147564
4070,         2.460147
1985,         2.408060
2268,         2.358730
4125,         2.235539
1682,         2.141260
1566,         2.268710
520,         2.113846
889,         2.156130
871,         2.289782
363,         2.305234
718,         2.084680
2042,         2.126543
527,         2.284630
3000,         2.256800
3180,         2.368050
3221,         2.259671
1745,         2.239542
4117,         2.324994
786,         2.217812
2568,         2.329907
3195,         2.116808
607,         2.000659
922,         2.300217
1662,         2.100602
4451,         2.209481
565,         2.084248
609,         2.305419
422,         2.068246
406,         2.449261
1859,         2.601399
2770,         2.449675
711,         2.199719
587,         2.160136
2922,         2.339220
3679,         2.150802
3204,         2.441199
3568,         2.171973
2685,         2.192626
776,         2.209278
608,         2.282895
4227,         2.418737
3427,         2.277677
3215,         2.506252
1136,         2.064085
2797,         2.381695
2850,         2.528842
3617,         2.243406
4689,         2.395564
2268,         2.178131
2416,         2.324172
1145,         2.385328
2986,         2.276490
386,         2.482902
4337,         2.412728
1162,         2.255422
749,         2.072096
2185,         2.231579
3838,         2.320792
560,         2.171429
666,         2.092492
764,         2.383246
3670,         2.355749
2752,         2.243895
433,         2.141339
870,         2.003678
2421,         2.249979
575,         2.109217
4029,         2.221891
1254,         2.205423
4169,         2.232862
961,         2.153590
68,         3.752941
1241,         2.024819
1335,         2.209438
1684,         2.137767
1366,         2.092533
3040,         2.471316
1544,         2.115544
3759,         2.307635
832,         2.155769
1828,         1.980744
1453,         2.071851
711,         2.244726
667,         2.288456
442,         2.454299
2612,         2.227565
517,         2.362863
4593,         2.289571
1072,         2.187313
939,         2.299468
974,         2.061602
853,         2.039859
3353,         2.356576
681,         2.062849
1023,         2.155230
1482,         2.141970
846,         2.179669
663,         2.098341
990,         2.270707
535,         2.048598
879,         2.095108
2242,         2.425335
3010,         2.435083
608,         2.226316
802,         2.040898
3416,         2.273302
1182,         2.134687
358,         2.449162
347,         2.423055
1277,         2.208301
3197,         2.320676
513,         2.442105
767,         2.071447
925,         2.247784
4002,         2.299450
609,         2.096552
2966,         2.364936
2325,         2.449892
3202,         2.503186
3620,         2.443757
909,         2.363916
2974,         2.507330
946,         2.164059
3195,         2.478623
1843,         2.409984
3794,         2.276858
3036,         2.184717
777,         1.983012
2766,         2.578453
709,         1.921580
2887,         2.265882
792,         2.289899
3102,         2.128949
943,         2.045387
424,         2.137736
797,         2.226349
2265,         2.333245
466,         2.183691
932,         2.056652
444,         1.958559
3444,         2.498955
482,         2.058091
1588,         2.157683
3008,         2.521809
3047,         2.024811
396,         2.339394
2027,         2.106364
1000,         2.079200
3062,         2.367603
1100,         2.098909
2904,         2.299725
499,         2.149900
758,         2.037995
676,         1.869822
2707,         2.363650
1034,         2.099807
1685,         2.147893
2968,         2.397844
2753,         2.446495
2387,         2.239799
3007,         2.240639
3666,         2.462630
2383,         2.577927
539,         2.554360
1017,         2.122321
618,         2.507443
3671,         2.322419
702,         2.273504
3692,         2.357313
2560,         2.449688
3839,         2.356447
3781,         2.039037
447,         2.498434
604,         2.169536
922,         2.191757
327,         2.253211
1449,         2.122843
1005,         1.865871
535,         2.240000
359,         1.958774
633,         2.284992
4350,         2.199356
2135,         2.334426
674,         2.195846
568,         2.129577
1275,         2.174745
763,         2.067628
1256,         2.042675
1673,         2.022714
3115,         2.345554
856,         2.271963
3181,         2.154543
1616,         2.242574
2750,         2.432291
2682,         2.569724
809,         2.131026
2128,         2.268421
2542,         2.431786
970,         2.223505
609,         2.248933
2583,         2.393186
2547,         2.170397
854,         2.164871
1210,         2.205620
965,         2.002902
568,         2.028169
462,         2.510823
2716,         2.453019
1067,         2.343018
385,         2.402078
2622,         2.158047
1105,         2.095928
773,         2.256145
678,         2.342183
2290,         2.293450
995,         2.268141
812,         1.918227
868,         1.833180
2780,         2.150504
828,         2.058937
3955,         2.260430
2886,         2.315731
1673,         2.134130
2208,         2.224275
927,         2.263646
1005,         2.176318
774,         2.093023
2579,         2.088872
1079,         2.130120
2498,         2.388791
2774,         2.107282
1288,         2.181366
1170,         2.118974
780,         2.104615
751,         2.142210
626,         2.144409
2395,         2.164509
768,         2.411458
1199,         2.088407
4393,         2.434054
2799,         2.199357
737,         2.337042
528,         2.215152
3312,         2.219324
3541,         2.195538
1331,         2.295417
1152,         2.145139
545,         2.273761
903,         2.332669
3141,         2.353391
2354,         2.480204
194,         2.593814
2618,         2.417723
1418,         2.197461
297,         2.623569
726,         2.052893
1611,         2.107511
1413,         2.085775
207,         2.577778
3814,         2.324908
2315,         2.404492
708,         2.201130
1136,         2.196479
2638,         2.372403
613,         2.407830
2358,         2.250721
2032,         2.305118
1310,         2.198473
2820,         2.356312
714,         2.156863
702,         2.041026
4689,         2.338068
3956,         2.366229
460,         2.403478
728,         2.328571
4544,         2.289965
1812,         2.326269
411,         2.257908
1959,         2.527820
2120,         2.656604
2394,         2.462490
2112,         2.240909
99,         3.369697
4031,         2.369635
650,         2.125538
2489,         2.223544
3961,         2.305478
221,         2.711312
998,         2.225251
1055,         2.110332
3268,         2.147124
3959,         2.222784
3898,         2.253463
961,         2.164412
2771,         2.220137
651,         2.289401
1092,         2.243956
1279,         2.238624
1763,         2.099149
477,         2.296017
3438,         2.359511
635,         2.353386
3794,         2.375962
1561,         2.151441
472,         2.061017
781,         2.183867
961,         2.221852
1472,         2.269022
1000,         2.116000
2063,         2.359283
796,         2.066332
826,         2.019370
3879,         2.505388
2720,         2.387647
2123,         2.380405
3391,         2.358714
603,         2.173134
1456,         2.113187
398,         2.281407
393,         2.186260
4182,         2.286561
1580,         2.462278
685,         1.807883
1328,         2.018072
1414,         2.170863
859,         2.291036
883,         2.115515
5193,         2.490121
241,         2.622407
1359,         2.410596
1150,         2.169739
520,         2.447692
458,         1.877729
2277,         2.061309
3244,         2.481628
493,         1.956998
471,         2.416985
1009,         2.327849
3501,         2.410740
1051,         2.186108
4969,         2.343490
717,         2.155649
3157,         2.373899
702,         2.102564
1779,         2.260596
727,         2.417607
674,         2.194659
661,         2.172466
3223,         2.404716
912,         2.263158
2834,         2.414397
643,         2.208398
384,         2.145833
637,         2.185243
2904,         2.462810
3064,         2.191906
577,         2.018718
982,         1.881059
801,         2.269164
467,         2.386296
776,         2.130928
3551,         2.235089
660,         1.966061
1352,         2.209467
3768,         2.452866
1005,         2.265473
4143,         2.285687
3151,         2.309362
3412,         2.359437
1864,         2.196996
3168,         2.595455
3123,         2.088505
4100,         2.281756
3450,         2.290551
3367,         2.434214
778,         2.195373
450,         2.142222
580,         2.304828
517,         2.061122
980,         2.244082
3703,         2.288739
3111,         2.297139
256,         2.325000
2297,         2.490205
3371,         2.443904
4565,         2.187426
307,         2.345277
500,         2.259200
955,         2.289424
245,         2.595918
673,         2.214562
413,         2.057143
621,         2.072786
699,         2.388555
516,         1.986047
2647,         2.256743
1108,         2.223827
1832,         2.006987
1305,         2.108199
631,         2.094453
1013,         2.220731
3180,         2.216101
716,         2.225698
460,         1.874783
721,         2.081553
2977,         2.223984
852,         1.945540
3192,         2.179950
2215,         2.212912
857,         2.193699
2482,         2.351652
788,         2.319797
4037,         2.430914
3859,         2.341747
3220,         2.381615
291,         2.650172
3771,         2.352904
576,         2.315278
3605,         2.327878
3258,         2.325844
1107,         2.170190
2474,         2.348585
4249,         2.474747
4381,         2.394157
2998,         2.319947
2765,         2.283110
1250,         2.041600
997,         2.282046
833,         2.038896
819,         2.222222
636,         1.953459
938,         2.289126
1388,         2.336599
3720,         2.361290
2651,         2.320030
2922,         2.423819
2359,         2.145655
1262,         2.192076
2797,         2.483518
3192,         2.301003
2690,         2.272119
534,         2.248689
2171,         2.154215
2340,         2.093675
2572,         2.405288
3071,         2.215825
3354,         2.394275
816,         2.138235
1171,         2.128779
2180,         2.353394
2715,         2.235875
600,         2.565333
778,         2.255013
1171,         2.132878
4219,         2.546385
3544,         2.311061
2960,         2.085946
2830,         2.223039
278,         2.414388
3132,         2.409962
942,         2.085775
1215,         2.234074
3960,         2.518586
1162,         2.303614
364,         2.630769
2505,         2.146747
379,         2.712401
838,         2.177566
1930,         2.333679
534,         2.408989
3116,         2.233376
3079,         2.175771
392,         2.387755
2740,         2.215182
416,         2.378846
746,         1.977480
3881,         2.396496
2521,         2.196589
605,         2.201653
1298,         2.141140
2018,         2.194252
4006,         2.364254
439,         2.108428
1008,         2.166667
3357,         2.383795
2632,         2.357751
697,         2.290961
1060,         2.050566
2424,         2.368647
3470,         2.476081
2713,         2.146996
2132,         2.448030
1298,         2.071495
1002,         2.269062
2681,         2.389855
2732,         2.201171
493,         2.301014
3309,         2.622665
601,         2.226955
2884,         2.180583
1757,         2.114969
3449,         2.128849
428,         2.310280
2614,         2.385616
4110,         2.421606
1673,         2.079139
3452,         2.244728
2149,         2.229502
606,         2.029043
2358,         2.112638
3169,         2.581003
356,         2.217978
1251,         2.011831
1263,         2.234046
3837,         2.423143
2538,         2.198897
2423,         2.218737
644,         1.978882
1223,         2.175634
2996,         2.116956
1531,         2.160679
715,         2.247832
1195,         2.343766
759,         2.189196
683,         2.241874
3156,         2.226616
600,         2.406667
509,         2.118664
1047,         2.292264
280,         2.471429
467,         2.391435
4031,         2.379955
2081,         2.275444
3156,         2.318378
490,         2.452245
767,         2.356193
921,         2.223670
789,         2.086692
1065,         2.201690
790,         2.209620
3280,         2.324878
3698,         2.370795
835,         2.074251
1305,         2.078774
1107,         2.147787
2566,         2.086360
1378,         2.192743
1113,         2.281402
4194,         2.328660
2738,         2.268225
654,         2.331498
1985,         2.308917
742,         2.242588
635,         1.975433
2530,         2.227352
3005,         2.354210
3416,         2.044028
925,         2.237405
3701,         2.135207
2029,         2.353869
3123,         2.443804
577,         2.541421
1350,         2.053926
3008,         2.409043
645,         2.144496
3203,         2.141243
2724,         2.079295
3713,         2.246809
833,         2.133974
1292,         2.087926
2886,         2.237006
1128,         2.060993
648,         2.114815
1030,         2.032621
2532,         2.272670
3797,         2.355544
2663,         2.418926
1175,         2.124255
4564,         2.183874
1799,         2.187882
2101,         2.394288
2686,         2.321668
3065,         2.551648
1305,         2.044444
1089,         2.236180
732,         2.243716
930,         2.180645
1197,         2.351211
4953,         2.361882
1081,         2.220907
1881,         2.193301
467,         2.388009
740,         2.370811
3183,         2.490481
1683,         2.075342
1218,         2.076847
3471,         2.378796
2552,         2.523197
530,         2.114717
878,         2.132118
1562,         2.211012
3034,         2.327488
712,         2.125843
1104,         2.250725
516,         2.243411
2886,         2.295218
1226,         2.178140
341,         2.308504
3167,         2.469466
1518,         2.116469
1137,         2.080563
472,         2.161017
2853,         2.379811
2384,         2.264094
2100,         2.565714
2158,         2.507507
2301,         2.241113
667,         1.947826
741,         2.071795
468,         2.087179
2853,         2.400561
955,         2.132775
3495,         2.319428
719,         2.209736
2946,         2.323693
3489,         2.473603
478,         2.421757
456,         2.791228
1251,         2.263149
3494,         2.223927
295,         2.386441
1576,         2.324873
2851,         2.196001
2753,         2.511878
2991,         2.427817
4743,         2.299473
3136,         2.282143
2395,         2.178539
4485,         2.158305
792,         2.427273
914,         2.209190
367,         2.543869
1317,         2.073804
2785,         2.144919
1332,         2.103303
983,         2.082604
3005,         2.477471
1298,         2.058552
1266,         2.003791
2517,         2.167660
765,         2.008889
3036,         2.405534
1516,         2.144591
1017,         2.263127
781,         1.962612
485,         2.309278
2107,         2.170669
3318,         2.143701
279,         2.617921
396,         2.309091
695,         1.947626
1571,         2.136219
703,         2.031294
2943,         2.315460
4976,         2.261093
3133,         2.233004
517,         2.248356
730,         2.323288
948,         2.240506
1037,         2.095275
532,         2.209023
5093,         2.174435
1130,         2.222301
829,         2.207961
919,         2.148422
729,         2.441701
2651,         2.357148
568,         2.053521
3236,         2.095426
1248,         2.095513
2613,         2.357750
1510,         2.151523
1975,         2.402835
2668,         2.483358
442,         2.126697
3056,         2.282461
3925,         2.372280
1084,         2.290037
726,         2.152066
1018,         2.165029
1022,         2.172211
1046,         1.912046
3913,         2.385484
665,         2.189474
2484,         2.288889
2327,         2.307864
1309,         2.196486
1345,         2.172788
2740,         2.587445
2785,         2.465206
546,         2.147985
350,         2.377143
3764,         2.449947
3663,         2.270707
3061,         2.519699
815,         1.976933
274,         2.400000
648,         1.983951
1833,         2.299182
818,         2.096822
3425,         2.247942
2847,         2.347453
1260,         2.126984
3490,         2.284241
684,         2.361404
710,         2.187042
1538,         2.292848
435,         2.149885
4702,         2.517057
785,         2.448917
3988,         2.366299
771,         2.364721
2125,         2.077365
2338,         2.110522
906,         2.135099
789,         2.232700
501,         2.300998
530,         2.140377
1623,         2.196919
2549,         2.364535
1129,         2.235607
3620,         2.144751
1000,         2.352000
674,         2.163798
3957,         2.381804
323,         2.122601
2373,         2.252002
2128,         2.306391
1833,         2.135079
679,         2.411782
2495,         2.300281
515,         2.252427
257,         2.505837
3888,         2.357407
3673,         2.268881
2708,         2.413589
396,         2.165657
310,         2.270968
880,         2.089091
1179,         2.223579
3178,         2.378603
4250,         2.364800
1053,         2.166002
1555,         2.146881
3351,         2.392599
781,         2.146991
3205,         2.443432
486,         2.202469
4248,         2.359134
3353,         2.189084
2985,         2.228744
1151,         2.096959
3405,         2.104670
865,         2.239075
2583,         2.524197
4903,         2.375688
472,         2.606780
771,         2.474708
1224,         2.215033
609,         2.269951
530,         2.092075
3938,         2.316709
674,         2.037982
499,         2.476954
528,         2.319697
2324,         2.315663
3474,         2.340818
1714,         2.078413
3778,         2.097618
700,         2.339429
1430,         2.056503
1824,         2.110088
551,         2.154628
400,         2.158000
807,         2.213631
3301,         2.293608
2284,         2.427671
1167,         2.234105
3988,         2.388164
481,         2.241996
3878,         2.316452
1217,         2.138373
2644,         2.213313
948,         2.208439
1521,         2.078107
1782,         2.022896
520,         2.376923
1660,         2.141687
3534,         2.297680
2797,         2.255274
3232,         2.351980
1099,         2.177252
370,         2.231351
3183,         2.129815
2178,         2.377227
393,         2.349109
615,         2.316748
5163,         2.444160
3005,         2.243461
2511,         2.283712
1551,         1.956931
2035,         2.342998
3413,         2.285145
419,         2.251074
2708,         2.385229
3947,         2.151305
548,         1.979562
2521,         2.359381
682,         2.175953
1170,         2.333675
4565,         2.292574
4634,         2.230125
423,         2.407565
709,         2.273625
991,         2.252270
2134,         2.305155
315,         2.742857
574,         2.335889
3806,         2.335260
596,         2.257718
900,         2.147556
1070,         2.240748
4567,         2.280009
427,         2.396253
623,         2.215088
921,         2.177633
3103,         2.315179
573,         2.159860
4334,         2.263959
256,         2.443750
899,         2.279867
278,         2.607194
932,         2.198283
2511,         2.351254
713,         2.136325
1826,         2.298795
2569,         2.179525
1863,         2.439077
3042,         2.360289
3274,         2.555895
2678,         2.389843
991,         2.332997
1312,         2.148171
2658,         2.272686
3667,         2.213035
791,         2.432364
1003,         2.281157
2540,         2.196850
343,         2.427988
618,         2.090615
693,         2.222222
3071,         2.422924
640,         2.170000
2732,         2.317716
1440,         2.250556
1462,         2.090834
1958,         2.294586
878,         2.051025
719,         2.412239
3771,         2.491647
1588,         2.318388
380,         2.113684
3197,         2.491836
3264,         2.315441
561,         2.250267
3452,         2.234299
3103,         2.061747
3100,         2.187355
4142,         2.483824
2565,         2.310487
880,         2.341818
3564,         2.492480
875,         2.141257
642,         2.183178
3931,         2.304961
4024,         2.283101
608,         2.151316
2034,         2.085742
1453,         2.284928
458,         2.137991
2675,         2.514841
1787,         2.345383
732,         2.284153
1232,         2.094156
1260,         2.246349
714,         2.029132
1324,         2.141994
3130,         2.036550
1143,         2.112336
789,         2.086692
877,         2.077993
661,         2.133737
2710,         2.395572
1837,         2.145237
1679,         2.002621
2637,         2.168221
2036,         2.240472
1156,         2.151557
513,         2.289279
3343,         2.226264
349,         2.267049
723,         2.255048
4061,         2.264270
523,         2.378585
526,         2.244867
494,         2.082591
2976,         2.408602
1558,         2.521694
362,         2.298343
1284,         2.181308
3287,         2.333070
1099,         2.203458
3682,         2.211407
478,         2.153975
587,         2.235094
2825,         2.432850
1665,         2.064144
569,         2.155360
652,         2.224540
348,         2.351724
2788,         2.397704
668,         2.064671
2382,         2.384215
1039,         2.120500
611,         2.507365
2603,         2.238648
3521,         2.353195
2684,         2.388376
3782,         2.120148
3175,         2.221858
1129,         2.182462
285,         2.346667
1269,         2.250591
1075,         2.267535
3133,         2.314459
2557,         2.423152
890,         2.216629
2995,         2.235993
2106,         2.244634
1292,         2.006811
830,         2.429880
1865,         2.135764
3730,         2.282252
1751,         2.271616
3214,         2.399502
765,         2.065359
3243,         2.325748
684,         2.126316
2413,         2.264401
765,         2.118693
290,         2.513103
1401,         2.035689
1166,         2.132419
640,         2.272500
974,         2.264476
4452,         2.353459
661,         2.085325
968,         2.214876
2942,         2.354317
1203,         2.261014
2898,         2.331263
538,         2.113011
3201,         2.290034
468,         2.208547
729,         2.248560
3487,         2.352968
617,         2.287196
1769,         1.993443
585,         2.167521
384,         2.362500
725,         1.970759
683,         2.433968
1003,         2.122433
1340,         2.100299
2323,         2.350409
3289,         2.439891
2925,         2.299897
430,         2.308837
973,         2.053854
3827,         2.450170
3546,         2.281557
304,         2.647368
2926,         2.423240
534,         2.142322
4149,         2.331743
1905,         2.156850
751,         1.953662
3324,         2.273165
1239,         2.135270
3351,         2.381140
3229,         2.408919
1355,         2.154391
1030,         1.944854
537,         2.237616
2390,         2.309958
426,         2.306103
688,         2.054651
2460,         2.240325
975,         2.072615
802,         2.224439
748,         2.152941
591,         2.161760
2308,         2.317158
557,         2.142908
1625,         2.133169
1220,         2.160656
447,         2.278300
1328,         2.011446
719,         2.219750
3204,         2.334082
499,         2.422445
391,         2.287468
2244,         2.105882
411,         2.522628
505,         2.262178
512,         2.332812
960,         2.112500
1188,         2.107071
672,         2.107143
779,         2.042619
706,         2.262890
1164,         2.176632
1001,         2.221778
3584,         2.393750
3196,         2.211514
3013,         2.420710
1345,         2.131747
498,         2.255422
437,         2.064989
592,         2.035135
564,         2.313475
3217,         2.529064
981,         2.204281
3216,         2.196517
2861,         2.127368
1154,         2.201040
3058,         2.512492
3092,         2.154722
3265,         2.381623
3477,         2.251826
1295,         2.018224
3018,         2.328694
3027,         2.313842
902,         1.977827
2831,         2.268880
895,         2.007598
1202,         2.220965
1202,         2.268885
548,         2.056934
748,         2.090909
792,         2.328283
2013,         2.187382
2861,         2.329535
3295,         2.228589
1520,         2.039474
2123,         2.491569
4509,         2.285385
2263,         2.093151
2484,         2.242512
1501,         2.111659
586,         2.297611
686,         2.113120
877,         2.233067
3009,         2.357195
483,         2.507660
521,         2.201919
2549,         2.299255
1127,         2.271517
1397,         2.307802
1238,         2.024556
714,         2.396639
3771,         2.299867
3527,         2.293621
597,         2.178894
4080,         2.443137
2732,         2.562225
364,         2.210989
1036,         2.164479
758,         2.153034
2890,         2.166644
649,         2.439445
2417,         2.238477
472,         2.227119
697,         2.231277
1898,         2.201475
1528,         2.083246
3719,         2.264910
3111,         2.002443
3042,         2.507561
2732,         2.318302
1152,         2.227778
1564,         2.216880
4132,         2.339787
2895,         2.555026
3112,         2.148843
2536,         2.401577
1754,         2.088483
1662,         2.241155
493,         2.137120
1927,         2.298287
402,         2.413930
3907,         2.409829
3127,         2.185865
4531,         2.446436
3779,         2.287801
1101,         2.349864
1794,         2.203344
3000,         2.548000
3238,         2.275726
455,         2.088791
1415,         2.026855
864,         2.234259
854,         2.115222
531,         2.347269
1941,         2.404946
688,         2.206977
896,         2.081250
831,         2.054392
991,         2.164279
4370,         2.464805
325,         2.358154
578,         2.242215
1215,         2.161646
542,         2.132841
5267,         2.340004
2221,         2.366502
629,         2.104928
3067,         2.211933
1616,         2.415347
2700,         2.258074
617,         2.257374
1780,         2.034607
2740,         2.176350
725,         2.213517
242,         2.578512
2834,         2.417219
758,         2.177309
1835,         2.163270
1379,         2.102393
523,         2.003824
2964,         2.331174
1858,         2.307858
3246,         2.365496
893,         1.968197
634,         2.180442
3208,         2.337905
315,         2.420317
3460,         2.256647
1120,         2.167857
3463,         2.321455
4178,         2.482336
3290,         2.374711
4175,         2.280431
3325,         2.248902
3250,         2.114954
392,         2.404082
2760,         2.330725
4900,         2.470531
1744,         2.316972
462,         2.277056
1111,         2.317912
632,         2.093671
787,         2.059466
583,         2.523499
817,         2.279559
3283,         2.178739
3199,         2.590309
1159,         2.065919
5067,         2.339688
732,         2.389071
364,         2.463736
743,         2.000538
2538,         2.301970
3619,         2.376568
923,         2.025569
3469,         2.465264
2800,         2.142286
597,         2.083752
2050,         2.428878
2284,         2.081961
1411,         2.157902
1044,         2.089655
2717,         1.979242
472,         2.503390
303,         2.299670
3491,         2.351418
967,         2.155946
3299,         2.242861
998,         2.278958
2790,         2.392258
1118,         2.203936
3219,         2.347810
648,         2.039506
674,         2.353709
2788,         2.276901
482,         2.119502
1126,         2.191119
3084,         2.301167
2633,         2.527307
3198,         2.473546
2345,         2.384307
577,         2.236395
1545,         2.160777
2037,         2.085812
3213,         2.164706
2899,         2.284374
3606,         2.212535
596,         2.189262
2589,         2.475396
820,         2.244878
1035,         2.168116
1186,         2.287352
801,         2.302122
1689,         2.085021
3705,         2.452901
786,         2.102799
741,         2.235897
377,         2.206897
4021,         2.413131
4024,         2.123459
550,         2.098909
2772,         2.382107
509,         2.252259
4212,         2.334663
2155,         2.129002
455,         2.192527
2542,         2.317545
3692,         2.279740
871,         2.362342
3800,         2.344421
2900,         2.092138
506,         2.191304
843,         2.195018
1430,         2.013986
2625,         2.410057
698,         2.124928
2873,         2.437591
667,         2.156522
1700,         2.272000
2666,         2.217254
3635,         2.462724
579,         2.195509
425,         2.305882
873,         2.407331
2831,         2.369481
932,         2.082403
390,         2.346667
2502,         2.338289
3071,         2.527125
1668,         2.237890
482,         2.489627
1499,         2.088859
976,         2.039344
3662,         2.314801
209,         2.461244
2698,         2.407413
124,         2.993548
1204,         2.136213
305,         2.651803
2773,         2.125352
3845,         2.488635
3575,         2.320559
1315,         2.131711
235,         2.342128
3549,         2.230713
323,         2.318266
2848,         2.211517
1403,         2.009408
1086,         2.085451
2747,         2.480670
2970,         2.404040
653,         2.121899
429,         2.286247
2822,         2.564422
2732,         2.224305
3123,         2.230419
3580,         2.298547
3986,         2.251681
3815,         2.336881
656,         2.321951
3576,         2.457494
1499,         2.239360
562,         2.377224
372,         2.535484
426,         2.174648
3289,         2.517969
1265,         2.058498
2118,         2.343343
2274,         2.148813
2235,         2.299060
622,         2.237942
1359,         2.229875
3586,         2.436141
1534,         1.961930
541,         2.011091
3651,         2.270282
3679,         2.386736
2859,         2.408954
563,         2.003552
1121,         2.101695
880,         2.128182
835,         2.251497
1716,         2.093706
605,         2.310083
953,         2.028961
4268,         2.300281
2393,         2.177351
727,         2.197524
2567,         2.432723
3224,         2.113400
311,         2.405145
1889,         2.087877
1963,         2.122058
1565,         2.177636
1930,         2.055130
725,         2.375724
4073,         2.281758
3131,         2.365506
2009,         2.141961
1561,         2.073030
472,         2.354237
2970,         2.310303
2656,         2.304518
2557,         2.449433
4336,         2.578967
1166,         2.195540
1257,         2.024503
784,         2.201020
3326,         2.160192
548,         2.162044
1453,         2.115348
1063,         2.092944
3980,         2.419095
4185,         2.134289
547,         2.132358
530,         2.428679
1545,         2.087767
3926,         2.328884
3711,         2.334681
1726,         2.654461
4447,         2.350169
874,         2.151030
936,         2.217949
4110,         2.409732
2690,         2.432714
2948,         2.484939
1107,         1.891238
3869,         2.356371
2632,         2.284498
807,         2.169021
3601,         2.241822
1177,         2.128802
3026,         2.398678
2781,         2.380726
1402,         2.142653
2690,         2.193606
507,         2.073373
4435,         2.263089
684,         2.341520
1316,         2.168389
2179,         2.221937
1487,         2.174580
4015,         2.388443
541,         2.157486
519,         2.316763
2194,         2.449954
3653,         2.160197
2099,         2.076036
2110,         2.285877
2810,         2.399146
3599,         2.354654
3733,         2.440718
1357,         2.253206
3720,         2.481290
382,         2.448168
802,         2.412968
658,         2.003647
493,         2.218256
1864,         2.654077
1102,         2.079855
405,         2.168889
2405,         2.448233
2713,         2.477847
1065,         2.160376
450,         2.400000
3252,         2.176138
891,         2.022896
584,         2.158904
1377,         2.096732
829,         1.930036
2714,         2.354311
3338,         2.367885
667,         2.173313
1556,         2.118252
4286,         2.150070
3129,         2.186769
2476,         2.425202
690,         2.219130
348,         2.606897
1606,         2.128020
3719,         2.326217
1423,         2.198735
2443,         2.282112
3565,         2.271641
2335,         2.366767
709,         2.427080
623,         2.412841
669,         2.183558
1231,         2.205686
601,         2.294842
1241,         2.156970
821,         2.070646
715,         2.039720
768,         2.280208
2783,         2.222063
2409,         2.140971
599,         2.434725
1920,         2.175000
1535,         2.304104
3336,         2.348921
2958,         2.105206
3623,         2.307038
3408,         2.475117
600,         2.044000
2002,         2.495904
276,         2.597101
194,         2.569072
384,         2.118750
1162,         2.316695
3790,         2.331187
612,         2.160784
4011,         2.148492
5064,         2.361137
1446,         2.181466
3587,         2.446390
608,         2.184211
2611,         2.290923
298,         2.553020
497,         2.185915
3642,         2.364195
1674,         2.178256
1343,         2.252271
2592,         2.346914
2621,         2.488821
810,         2.206420
1086,         2.239411
4190,         2.163437
1223,         2.152085
5137,         2.317929
2327,         2.272110
465,         2.226237
3141,         2.342439
3130,         2.254313
3552,         2.200676
3231,         2.310864
633,         2.124487
317,         2.182965
782,         2.031714
480,         2.540000
892,         2.286996
1395,         2.152832
658,         2.170213
543,         2.232044
2745,         2.159563
3103,         2.117177
3479,         2.455418
1398,         2.150501
1367,         2.185808
4322,         2.449051
4960,         2.172903
1651,         2.056451
1123,         2.141407
406,         2.051232
1507,         2.126078
3739,         2.279754
1168,         2.059589
1148,         2.115679
2395,         2.225303
2701,         2.401481
3187,         2.354063
1267,         2.247830
1853,         2.133189
2927,         2.145542
3465,         2.318961
725,         2.116414
742,         2.445283
290,         2.400000
841,         2.257313
4274,         2.424895
476,         2.186555
773,         2.267529
1026,         2.133333
1337,         2.277337
954,         2.187841
724,         2.079558
659,         2.248255
1376,         2.128488
3532,         2.189354
945,         2.195979
260,         2.412308
1708,         2.098361
4241,         2.428484
3288,         2.367397
1263,         2.086461
1562,         2.303201
2045,         2.160587
514,         2.161868
1674,         2.113262
3394,         2.346730
2336,         2.115411
2492,         2.189406
4590,         2.304488
348,         2.485057
1352,         2.120118
766,         2.351958
1606,         2.264508
3316,         2.386248
2812,         2.215363
963,         2.283697
348,         2.402299
2744,         2.126239
3973,         2.168236
2889,         2.414676
717,         2.330823
578,         2.200692
678,         1.870206
3256,         2.345700
4352,         2.279596
1029,         2.099903
1167,         2.101114
2173,         2.225495
520,         2.309231
409,         2.294377
2128,         2.191729
4171,         2.468089
1575,         2.069841
195,         2.428718
885,         2.254463
2818,         2.298368
1613,         1.954123
1961,         2.462825
2943,         2.162691
2432,         2.499671
417,         2.398082
1648,         2.399029
1019,         2.208440
2980,         2.413960
4006,         2.365851
589,         2.444822
531,         2.070056
2318,         2.465229
3186,         2.228751
3817,         2.339010
1260,         2.308571
229,         2.466376
1565,         2.236933
882,         2.071655
3014,         2.256934
2758,         2.142712
2340,         2.286838
3752,         2.433689
434,         2.217512
1101,         2.097729
853,         2.123329
1607,         2.152582
2546,         2.460016
504,         2.214286
694,         2.350432
1263,         2.231512
390,         2.469744
2330,         2.154506
489,         2.409816
2331,         2.372201
4056,         2.512229
677,         2.388183
1179,         2.186260
1238,         2.046527
1014,         2.156213
3632,         2.314537
1204,         2.119601
2257,         2.680727
3078,         2.309292
3717,         2.090934
1958,         2.256997
1019,         2.056919
1327,         2.113640
396,         2.244444
4027,         2.278023
2028,         2.428797
3548,         2.287937
584,         2.150685
3269,         2.244111
855,         2.089357
396,         2.294949
3271,         2.351085
2057,         2.107535
2684,         2.180626
864,         2.185185
572,         2.209790
659,         2.220334
2853,         2.212969
1258,         2.038156
3461,         2.317712
2018,         2.095937
636,         2.184906
426,         2.255399
1019,         2.268891
371,         2.438814
867,         2.245905
3427,         2.273709
2435,         2.279425
394,         2.209137
751,         2.266844
2832,         2.089548
2590,         2.434286
314,         2.341401
338,         2.667456
3336,         2.346763
1250,         1.962880
1902,         2.339432
778,         2.306427
892,         2.066368
847,         2.119481
3189,         2.252493
972,         2.242798
431,         2.177262
370,         2.240000
3853,         2.408928
3162,         2.327641
4349,         2.081582
873,         2.270790
2320,         2.200345
1174,         2.227598
1290,         2.499225
711,         2.235724
3451,         2.515908
451,         2.300665
196,         2.436735
754,         2.053050
3569,         2.485402
3505,         2.302539
1549,         2.045190
285,         2.357895
550,         2.404364
801,         2.300125
4643,         2.358475
832,         2.361538
1803,         2.250028
2874,         2.196521
898,         2.038307
533,         2.129831
1708,         2.157845
402,         2.304478
4365,         2.269324
1360,         2.190588
347,         2.453026
864,         2.223148
915,         2.027541
648,         2.019753
3015,         2.355158
911,         2.182217
2099,         2.061934
834,         2.074820
4562,         2.311442
2198,         2.185623
1489,         2.196373
3501,         2.400457
3975,         2.202164
4458,         2.345446
1051,         2.078782
570,         2.235789
3253,         2.330895
1338,         2.296562
4312,         2.335622
2504,         2.411502
3462,         2.348700
1184,         2.322973
3537,         2.381001
1351,         2.153664
3164,         2.289254
2286,         2.313561
1231,         2.203087
2264,         2.248410
1034,         2.226692
976,         2.217213
2986,         2.094307
957,         2.119122
944,         2.183898
1709,         2.206671
574,         2.202091
770,         2.359481
749,         2.267557
3773,         2.313915
648,         1.982716
2414,         2.605468
2630,         2.147833
637,         2.281947
1175,         2.135830
935,         1.997861
1241,         2.129895
382,         2.557068
2047,         2.204592
2644,         2.282905
1925,         2.441974
730,         2.204932
1162,         2.298795
1086,         1.993370
779,         2.193582
611,         2.576759
526,         2.253992
4331,         2.461879
3705,         2.302186
644,         2.155280
1382,         2.134877
2594,         2.353739
4677,         2.294804
1188,         2.115825
903,         2.283942
538,         2.327138
2455,         2.310387
1813,         2.151131
1444,         2.329086
3603,         2.296975
715,         2.068811
1086,         2.050829
3465,         2.367446
3857,         2.253150
3574,         2.452602
1124,         1.967260
4010,         2.352120
2209,         2.198280
2917,         2.182791
811,         2.157337
3006,         2.251497
677,         2.221566
3602,         2.199223
625,         2.024960
1215,         2.249218
929,         2.300969
622,         2.477170
583,         2.080274
1916,         2.140710
3616,         2.266372
3945,         2.376477
1125,         2.068622
362,         2.404420
4367,         2.377834
640,         2.132500
1646,         2.243985
1999,         2.196698
2377,         2.415145
673,         1.989896
678,         2.333923
709,         2.094217
3104,         2.179639
456,         2.296491
979,         2.230031
1236,         2.393528
2466,         2.546634
4597,         2.487709
914,         2.003501
3041,         2.185071
1009,         2.354014
821,         2.200244
4158,         2.367869
1195,         2.291548
3983,         2.184082
3847,         2.522485
808,         2.253465
3489,         2.319060
326,         2.260123
1280,         2.256875
1232,         2.253247
652,         2.175460
3236,         2.376267
609,         2.586535
263,         2.515589
809,         2.387145
672,         2.271429
3492,         2.233448
731,         2.242408
1127,         2.152972
542,         2.386716
845,         2.030769
3697,         2.249824
1079,         2.191659
875,         2.122971
2034,         2.463324
1014,         2.174359
5848,         2.299453
802,         2.317207
3702,         2.377310
3873,         2.514433
2831,         2.447757
340,         2.216471
4442,         2.224584
2598,         2.386451
948,         2.198312
3068,         2.409909
1308,         2.211621
760,         2.175789
1659,         2.115973
1173,         2.140153
4960,         2.281452
3076,         2.149545
2182,         2.201283
4202,         2.450071
3258,         2.200368
2877,         2.345777
791,         2.132996
1286,         2.031726
153,         3.194771
2772,         2.325830
321,         2.517134
2355,         2.127219
3452,         2.218772
3358,         2.324717
712,         2.266292
528,         2.018182
1020,         2.210980
574,         2.333101
2809,         2.358989
2465,         2.552860
3193,         2.195052
3496,         2.268879
468,         2.085470
1221,         2.175266
1209,         2.277585
960,         2.142500
4954,         2.258700
3833,         2.326741
433,         2.130254
458,         2.298690
4881,         2.429994
3380,         2.256331
1379,         2.120957
1838,         2.194559
1203,         2.253699
4871,         2.184685
3451,         2.158447
1017,         2.012979
4564,         2.451709
2859,         2.494858
862,         2.171694
1024,         2.249219
3239,         2.163137
362,         2.313812
1107,         2.121771
4037,         2.353629
2569,         2.388167
573,         2.282723
379,         2.112929
2797,         2.526707
3549,         2.430206
1032,         2.296124
2011,         2.532074
502,         2.309163
1536,         2.052604
818,         2.159413
436,         2.198165
1437,         2.214614
4140,         2.159614
831,         1.967750
104,         2.807692
1446,         2.239557
686,         2.197085
1224,         2.139869
516,         2.398450
346,         2.265896
425,         2.204235
3043,         2.110549
716,         2.306145
3453,         2.216044
1117,         2.441540
1621,         2.082665
1601,         2.059213
375,         1.922133
443,         2.298871
827,         2.068198
2161,         2.209348
2407,         2.574159
478,         2.190795
2668,         2.320840
754,         2.249337
977,         2.236233
865,         1.793295
3893,         2.301978
3470,         2.173602
2421,         2.401652
1271,         2.187254
1292,         2.138700
1201,         2.151540
951,         2.165300
652,         2.050307
3265,         2.278469
1003,         2.268395
2636,         2.200303
3185,         2.104113
710,         2.130704
304,         2.378947
1162,         2.302926
962,         2.189605
4018,         2.421702
888,         2.190991
3435,         2.283785
474,         2.189030
856,         2.219626
955,         2.069948
503,         2.272763
3150,         2.338540
3223,         2.375923
1085,         2.245161
3596,         2.276529
615,         2.145041
1074,         2.265922
2465,         2.389615
577,         2.229463
187,         2.725134
615,         2.264715
2190,         2.390868
974,         2.151129
1182,         2.125888
2687,         2.225828
2684,         2.344262
411,         2.460341
655,         2.095878
925,         2.176000
619,         2.464620
671,         2.018480
2709,         2.333260
1290,         2.184186
3061,         2.254165
659,         2.090440
1468,         2.201090
3382,         2.409935
4254,         2.306347
2225,         2.255461
747,         2.159036
857,         2.044341
2526,         2.278385
720,         2.077778
1698,         2.259600
790,         2.080000
2315,         2.566220
1179,         2.028838
742,         2.240431
560,         2.060000
3742,         2.321753
2367,         2.450697
2456,         2.329967
511,         2.351468
214,         2.519626
5066,         2.508014
159,         2.475472
873,         2.318442
275,         2.647273
1557,         2.200128
449,         1.934967
1516,         2.181003
300,         2.520000
4311,         2.248017
1698,         2.419788
1525,         2.195410
2951,         2.327618
396,         2.436364
1135,         2.065198
2689,         2.377092
5045,         2.433617
829,         2.162606
2898,         2.393927
3057,         2.356559
2394,         2.344194
329,         2.463222
716,         2.056983
1895,         2.279683
727,         1.987345
672,         1.869048
1224,         1.904575
475,         2.379789
3096,         2.399225
3726,         2.422330
2284,         2.533450
353,         2.196034
330,         2.189091
1296,         2.216667
409,         2.284597
550,         2.187636
536,         2.365672
846,         2.176832
5917,         2.338482
3100,         2.137290
1059,         2.077432
455,         2.400000
647,         2.046368
485,         2.307629
2065,         2.352349
1141,         2.120947
545,         1.972844
4620,         2.328831
1173,         2.181756
827,         2.015961
1068,         2.282397
1132,         2.216961
3323,         2.340536
1322,         2.045991
2166,         2.464635
3533,         2.178545
1661,         2.104275
698,         2.014900
3277,         2.498627
606,         2.204620
520,         2.496923
733,         2.057299
2953,         2.529495
1514,         2.312814
987,         2.123607
3892,         2.312436
2797,         2.188917
392,         2.202041
3925,         2.318064
3691,         2.408886
2553,         2.198198
2505,         2.322395
3583,         2.266481
872,         2.032110
3271,         2.295567
2597,         2.259222
2556,         2.316432
2191,         2.638065
1654,         2.233132
724,         2.200000
3462,         2.079492
337,         2.630267
2794,         2.216178
1415,         2.143887
3147,         2.464569
2130,         2.238122
609,         2.200328
832,         2.030769
1082,         2.111645
1986,         2.515609
2272,         2.398239
841,         2.099405
492,         2.206504
1054,         2.099431
2402,         2.209825
1819,         2.436504
72,         3.577778
860,         2.074419
627,         2.479107
778,         2.151157
2387,         2.295769
495,         2.421010
1419,         2.178436
4174,         2.265644
515,         2.198058
659,         2.187557
751,         2.130493
1544,         2.160622
2269,         2.342882
560,         2.304286
3262,         2.510116
1336,         2.151497
4251,         2.339779
457,         2.252954
4492,         2.344969
645,         2.237519
764,         2.149738
2523,         2.326754
2439,         2.231734
3272,         2.389487
984,         2.431707
1403,         2.125731
1213,         2.117065
2987,         2.473652
3386,         2.266982
2142,         2.226704
593,         2.240809
3916,         2.318488
4006,         2.507639
2688,         2.414286
3596,         2.230701
1586,         2.107440
1512,         2.122751
2192,         2.463504
926,         2.162419
349,         2.292264
3008,         2.100266
1164,         2.101718
2936,         2.283651
884,         2.085973
4057,         2.102637
2851,         2.316100
1520,         2.117368
799,         2.297872
2737,         2.410815
687,         2.687627
601,         2.183028
2698,         2.498147
1058,         2.299433
592,         2.133784
1442,         1.998336
737,         2.068928
1544,         2.210881
3987,         2.382744
769,         1.931860
3525,         2.288113
580,         2.262069
2995,         2.308381
1201,         2.226811
1468,         2.122071
497,         2.164990
737,         2.211126
939,         2.169968
1095,         2.326210
1717,         2.446593
457,         2.331729
2262,         2.432184
460,         2.215652
3336,         2.252998
2668,         2.274963
2390,         2.195146
1543,         2.221646
1072,         1.887313
2020,         2.272079
1612,         2.173697
3444,         2.363298
2941,         2.426930
2516,         2.280763
3436,         2.326892
579,         2.312953
850,         2.224941
296,         2.397297
4209,         2.314089
2963,         2.149983
728,         2.065934
629,         2.296979
5264,         2.402736
3162,         2.369133
2321,         2.451702
230,         2.469565
805,         2.238012
2078,         2.200577
1578,         2.244360
1200,         2.096667
787,         2.208895
471,         2.085775
446,         2.371300
4125,         2.362764
618,         2.188997
794,         2.318388
622,         2.088746
400,         2.410000
1077,         2.250696
956,         2.185774
979,         2.042084
823,         2.392224
749,         2.065688
4824,         2.428358
1265,         2.197628
2919,         2.453169
674,         2.338279
3718,         2.372889
3087,         2.415549
2717,         2.294001
3320,         2.271566
3802,         2.245976
3593,         2.260618
2582,         2.205112
3689,         2.195066
986,         1.942394
1039,         2.332243
2783,         2.346820
856,         2.200935
364,         2.404396
3849,         2.500390
638,         2.137931
550,         2.176000
261,         2.605364
2631,         2.379628
400,         2.220000
456,         2.103509
3200,         2.327000
442,         2.137557
2217,         2.274064
3146,         2.106294
3796,         2.193045
4037,         2.062918
630,         2.264127
423,         2.434043
2888,         2.233241
1165,         2.150043
1064,         2.308271
4182,         2.248685
848,         2.010377
1038,         2.143353
2391,         2.347470
2219,         2.175034
1107,         2.092864
3213,         2.190850
4968,         2.273269
1089,         2.272911
627,         2.066986
1008,         2.250794
3362,         2.171327
1228,         2.135505
3555,         2.221322
3299,         2.228312
947,         2.232735
3366,         2.108140
1183,         1.992223
1803,         2.141320
2076,         2.310212
3778,         2.168767
3298,         2.309036
2980,         2.489128
1272,         2.144025
3743,         2.145659
4835,         2.274085
1787,         2.375825
1705,         2.120821
3470,         2.266282
3062,         2.290268
3828,         2.368025
597,         2.129313
3126,         2.221369
233,         2.214592
1452,         2.119559
590,         2.295593
478,         2.416736
449,         2.120267
444,         2.632432
677,         2.111669
1123,         2.100089
2385,         2.155807
1788,         2.193289
536,         2.335821
3662,         2.304096
1165,         2.229013
2096,         2.054962
2700,         2.060444
663,         2.444646
609,         2.125452
3484,         2.350172
3058,         2.367299
2612,         2.337213
215,         2.917209
883,         2.309400
783,         2.296807
1030,         2.163107
867,         2.053057
2389,         2.319632
3518,         2.321774
1295,         2.126950
1469,         2.126072
2915,         2.289949
468,         2.297436
1372,         2.087464
1350,         2.165333
2793,         2.282564
410,         2.120976
1040,         2.234615
2114,         2.079092
1703,         2.318732
862,         2.346172
570,         2.353684
2479,         2.177975
512,         2.123437
4087,         2.256325
557,         2.501975
3542,         2.208696
1029,         2.126336
1594,         2.207779
3410,         2.243754
319,         2.297179
193,         2.603109
2839,         2.392392
1289,         2.200776
3810,         2.151811
2812,         2.440114
744,         1.969892
2676,         2.377877
885,         2.232768
625,         2.145280
508,         2.179528
2826,         2.311111
411,         2.039903
689,         2.138752
3154,         2.410907
2418,         2.261042
548,         2.398540
1024,         2.160938
1081,         2.175763
495,         2.120404
1381,         2.153802
470,         2.508936
537,         2.325512
4728,         2.442132
1729,         2.360671
2430,         2.318683
2570,         2.197043
806,         2.305707
2918,         2.305141
429,         2.276923
3006,         2.235795
2604,         2.462673
1455,         2.012371
1042,         2.012284
1012,         2.158103
2986,         2.374816
2841,         2.260049
523,         2.314340
337,         2.188724
553,         2.295841
1822,         2.367069
644,         2.000000
1357,         2.079293
2481,         2.253285
2100,         2.430857
3154,         2.173748
703,         2.082504
2857,         2.134827
3786,         2.382039
402,         2.604975
3587,         2.316142
896,         2.252679
4158,         2.296489
578,         2.272664
3908,         2.456909
951,         2.250263
4161,         2.262533
576,         2.345833
3524,         2.209762
560,         2.134286
1700,         2.072471
5704,         2.323001
637,         2.230455
661,         2.217247
924,         2.172294
1245,         2.278554
1618,         2.075649
1798,         2.212236
759,         2.199736
2873,         2.322868
3345,         2.296682
803,         2.398007
374,         2.639572
2811,         2.311206
1033,         2.104937
509,         2.245972
623,         2.148315
3763,         2.160617
1303,         1.932157
2758,         2.252647
2748,         2.335371
2734,         2.239649
599,         2.314524
1150,         2.057739
678,         2.302065
3432,         2.514452
1207,         2.097100
755,         2.246358
1304,         2.204908
455,         2.633846
3435,         2.331761
3493,         2.440538
635,         2.405039
4206,         2.230147
2340,         2.097436
4003,         2.332251
1700,         2.147765
4581,         2.130539
749,         2.034713
5141,         2.397977
3866,         2.279359
1492,         2.122788
686,         2.164431
1704,         2.176056
1675,         2.186507
2834,         2.371771
926,         2.175378
904,         2.263717
490,         2.189388
283,         2.470671
785,         2.092229
732,         1.983607
512,         2.232812
3205,         2.209548
1883,         2.248327
2848,         2.308427
217,         2.422120
2433,         2.493383
3076,         2.335241
1008,         2.139683
2165,         2.204157
447,         2.426846
1313,         2.190404
853,         2.240563
726,         2.042975
3294,         2.395871
1527,         2.161624
368,         2.354348
4017,         2.195270
977,         2.476151
2567,         2.407791
843,         2.157058
402,         2.272637
452,         2.304425
1902,         2.031546
1799,         1.940634
1086,         2.157643
2540,         2.329449
1840,         2.289130
930,         2.181505
386,         2.138860
1283,         2.207327
408,         2.617647
4121,         2.310119
3397,         2.329349
3512,         2.395216
2984,         2.269169
1518,         2.054809
2763,         2.430691
2579,         2.333618
895,         2.178324
381,         2.265617
2804,         2.093866
386,         2.215544
3597,         2.227412
653,         2.233384
804,         2.167164
1675,         2.025075
2895,         2.142176
592,         2.255405
3926,         2.112685
773,         2.076067
345,         2.587826
382,         2.226178
4230,         2.474704
4571,         2.289565
756,         2.083598
604,         2.327152
745,         2.088591
2515,         2.448350
966,         2.255072
1700,         2.123765
745,         2.067114
3831,         2.232106
4157,         2.269329
2744,         2.101166
471,         2.194480
2162,         2.126549
2525,         2.229228
3017,         2.302154
2353,         2.256864
1320,         2.213939
2889,         2.244098
348,         2.068966
3564,         2.320763
874,         2.240732
3049,         2.136045
741,         1.955196
3525,         2.258837
3148,         2.296569
577,         2.147660
1418,         2.003949
580,         2.157241
2797,         2.301609
2182,         2.147388
641,         2.224025
733,         2.102046
2563,         2.256106
2715,         2.281842
3097,         2.493510
2145,         2.543590
1153,         2.068343
1334,         2.160720
3130,         2.231054
2974,         2.322798
3527,         2.341253
2607,         2.385270
2689,         2.484790
3236,         2.326329
2030,         2.236059
2389,         2.310590
767,         2.137158
393,         2.469211
595,         2.395966
872,         2.166972
1533,         2.177169
690,         2.224928
3219,         2.432805
590,         2.069153
1556,         2.192802
2818,         2.321647
432,         2.198148
1300,         2.120615
822,         2.167397
2601,         2.278201
587,         2.292334
907,         2.368247
3471,         2.189571
1832,         2.337555
411,         2.433090
3068,         2.424250
1344,         2.244643
2644,         2.465356
2635,         2.471044
2287,         2.147092
1302,         1.958218
1665,         2.162162
228,         2.578947
4124,         2.216877
1418,         2.090268
1852,         2.232397
1128,         2.122695
2178,         2.263361
1695,         2.040826
3032,         2.151451
669,         2.081913
2912,         2.183516
680,         2.160000
278,         2.264748
956,         2.066109
1633,         2.292223
2270,         2.453568
431,         2.273782
3680,         2.311739
3262,         2.412017
1215,         2.110947
4430,         2.346727
1096,         2.210949
721,         2.195839
319,         2.763636
756,         2.277249
929,         2.303552
3363,         2.320547
2657,         2.381031
2922,         2.343600
2728,         2.420235
1582,         2.194185
429,         2.288112
1316,         2.128875
748,         2.148663
1775,         2.418028
562,         2.254804
2872,         2.211142
2183,         2.066880
3203,         2.408492
3887,         2.213326
1469,         2.179986
802,         2.203491
2790,         2.401720
3669,         2.282257
961,         2.101977
1515,         2.244752
3133,         2.393616
828,         2.179710
1995,         2.150175
2581,         2.144905
949,         2.099052
1983,         2.301160
418,         2.277512
1896,         2.315190
2926,         2.328913
3666,         2.262739
551,         2.521960
2289,         2.334644
1960,         2.225306
1452,         2.157576
937,         2.148132
858,         2.151981
2659,         2.630463
1266,         2.166825
2846,         2.289810
1437,         2.234656
3321,         2.345799
599,         2.108848
997,         2.089468
3456,         2.223611
1198,         2.037396
2652,         2.431674
2917,         2.358313
2960,         2.283243
1815,         2.426887
3825,         2.408784
1033,         2.133591
1503,         2.139721
529,         2.094518
1045,         2.160383
884,         2.157466
965,         2.269845
557,         2.140036
2717,         2.111741
1450,         2.040276
4496,         2.243594
1140,         2.127719
1008,         2.214286
602,         2.317608
659,         2.101366
2810,         2.228612
1277,         2.052937
742,         2.250135
600,         2.120000
3319,         2.485568
1161,         2.112661
3840,         2.358750
893,         1.945801
2368,         2.229392
504,         2.234921
994,         2.083702
524,         2.254962
447,         2.306935
610,         2.108852
383,         2.383290
1066,         2.094559
2926,         2.142447
1650,         2.128970
1472,         2.400543
1472,         2.165761
508,         2.075591
2874,         2.271399
2713,         2.545374
3395,         2.334256
969,         2.111868
261,         2.547126
1474,         2.079240
396,         2.327273
757,         2.358785
2180,         2.270459
2688,         2.127083
2906,         2.335582
745,         2.382819
3098,         2.313493
977,         2.047902
3035,         2.271104
1329,         1.956358
1032,         2.050388
619,         2.264297
3998,         2.416208
280,         2.522857
2758,         2.278753
586,         2.102389
3069,         2.211013
2608,         2.282515
697,         2.234720
1148,         1.908014
714,         2.175910
1364,         2.226393
2190,         2.545023
2405,         2.173805
647,         2.105719
583,         2.007547
3954,         2.279009
414,         2.291787
2201,         2.380373
770,         2.128831
1215,         1.973992
934,         1.964882
539,         2.261967
3306,         2.381609
1164,         2.140893
580,         2.510345
928,         2.370690
797,         2.339774
2167,         2.379326
1829,         2.338764
654,         2.133333
1291,         2.186212
492,         2.417886
3248,         2.364532
557,         2.391382
537,         2.127374
4143,         2.421434
1146,         2.182897
796,         2.163819
981,         2.122732
1917,         2.491393
4028,         2.310626
3240,         2.130123
2384,         2.276846
777,         2.015959
778,         2.342416
668,         2.179641
512,         2.282812
1251,         2.087290
1173,         2.065814
3155,         2.108906
3356,         2.204052
1101,         2.133333
1193,         2.075440
2738,         2.207743
446,         2.175785
3089,         2.188928
2695,         2.404156
1931,         2.278612
778,         2.185090
1849,         2.367983
757,         2.342933
743,         2.260027
668,         2.053892
1789,         2.070430
2422,         2.263584
1530,         2.120784
451,         2.091353
2976,         2.348387
2893,         2.298237
2726,         2.309024
470,         2.274043
1095,         2.446027
2252,         2.098401
5086,         2.293826
364,         2.481319
474,         2.322363
1284,         2.133333
2853,         2.261760
1474,         2.058073
3201,         2.355264
1822,         2.371460
1084,         2.006642
1677,         2.423852
653,         2.056968
552,         2.147826
594,         2.308418
539,         2.165492
3451,         2.372182
563,         2.328952
2122,         2.144015
553,         2.151175
1413,         2.295258
508,         2.078740
2978,         2.329617
353,         2.300283
1046,         2.123901
3938,         2.167191
3044,         2.241261
477,         2.052830
2518,         2.389198
2995,         2.233856
1183,         2.196450
315,         2.158730
357,         2.355182
451,         2.511752
1209,         2.375517
3411,         2.231838
2378,         2.285955
2731,         2.399121
1265,         2.202055
2445,         2.463804
2200,         2.269818
3165,         2.191975
2881,         2.342242
2616,         2.495413
2913,         2.123996
514,         2.351751
3027,         2.347407
3044,         2.387911
1773,         2.230795
437,         2.281007
863,         2.295249
3444,         2.532636
2551,         2.256997
673,         2.098068
3797,         2.366711
3131,         2.272245
3095,         2.364071
1285,         2.094942
659,         2.205766
1997,         2.282223
2487,         2.151025
2466,         2.256285
1926,         2.222222
2324,         2.353873
4297,         2.339120
3074,         2.149382
2243,         2.469906
1746,         2.241466
1144,         2.203497
1479,         2.370791
3022,         2.226605
2757,         2.278419
2199,         2.211915
1847,         2.137953
220,         2.538182
4015,         2.462366
2959,         2.344576
1311,         2.269413
2991,         2.318957
497,         2.366197
2692,         2.471322
3108,         2.152638
1317,         2.163098
4291,         2.386949
800,         1.901000
443,         2.226637
3054,         2.271120
1483,         2.166959
3492,         2.513402
1753,         2.138962
1531,         2.208230
4111,         2.129117
946,         2.224101
1543,         2.464809
2752,         2.298837
1754,         2.208438
861,         2.195587
822,         2.207299
656,         2.254878
3123,         2.620301
702,         2.246154
2825,         2.277381
260,         2.778462
433,         2.246651
724,         2.282873
4150,         2.268723
1440,         2.157222
3776,         2.312500
3478,         2.437263
396,         2.327273
775,         2.321548
372,         2.129032
2303,         2.162397
1549,         2.251775
690,         2.146087
3295,         2.259181
545,         2.267890
4619,         2.325525
1124,         2.238434
3930,         2.284580
1291,         2.153369
541,         2.573013
4250,         2.264847
625,         2.122240
1547,         2.000259
5069,         2.337976
687,         2.221834
529,         2.406049
2793,         2.525456
3750,         2.317013
319,         2.134169
2556,         2.125196
3513,         2.226701
1322,         2.090772
3285,         2.477686
609,         2.120197
3568,         2.394395
3271,         2.128034
619,         2.194507
2333,         2.454865
828,         2.247343
3983,         2.238915
2136,         2.264045
3369,         2.153992
3014,         2.388321
1273,         2.027337
827,         2.184281
612,         2.372549
4540,         2.342203
463,         2.431102
3359,         2.263769
1154,         2.161525
1093,         2.383166
727,         2.488033
1389,         2.023326
1488,         2.096237
2056,         2.212062
537,         2.088641
1998,         2.086086
4137,         2.408509
2823,         2.403117
448,         2.341071
2540,         2.178583
645,         2.218915
1706,         2.311841
2862,         2.138365
604,         2.152318
789,         2.354373
537,         2.402980
835,         2.148982
4990,         2.283447
655,         2.238779
2425,         2.342598
1097,         2.261440
4626,         2.341375
1183,         2.262046
500,         2.526400
2877,         2.385540
1093,         2.378774
2993,         2.368994
2604,         2.191398
3773,         2.285078
1293,         2.111060
2557,         2.164099
2048,         2.098828
2362,         2.317697
4257,         2.359972
1325,         2.147019
823,         2.196841
418,         2.229665
662,         2.286405
920,         2.103478
524,         2.224427
1755,         2.138348
960,         2.281667
353,         2.094051
313,         2.558466
2166,         2.539612
3487,         2.444738
1138,         2.271353
2372,         2.276223
832,         2.162500
469,         2.301066
470,         2.532766
3927,         2.264731
563,         2.176909
891,         2.150393
3215,         2.452255
1445,         2.197370
3602,         2.232982
915,         2.027541
641,         2.331357
1440,         2.136111
4475,         2.254302
2963,         2.185353
895,         2.078212
2368,         2.230743
1821,         2.121032
1094,         2.182815
651,         2.211982
3353,         2.167611
589,         2.372835
2628,         2.242314
3358,         2.541275
544,         2.176471
966,         2.293168
3551,         2.284652
1125,         2.231467
1330,         2.268271
383,         2.253786
1192,         2.331544
767,         2.099609
786,         2.149618
1692,         2.321040
3526,         2.211685
921,         2.110749
2598,         2.048653
2748,         2.411354
3448,         2.534571
1693,         2.087183
264,         2.636364
2589,         2.160525
1509,         2.113188
445,         2.166292
4145,         2.498046
634,         2.256151
1105,         2.171222
1917,         2.142097
2998,         2.236157
684,         2.230409
3372,         2.318149
2771,         2.117647
3431,         2.345905
676,         2.229586
3681,         2.246998
582,         2.320275
4294,         2.297531
1134,         1.992240
2762,         2.455612
3290,         2.259210
892,         2.165919
491,         2.035031
683,         2.045095
1026,         2.309552
4150,         2.307277
3429,         2.436629
585,         2.156581
3174,         2.490485
253,         2.377866
2253,         2.328628
506,         2.172332
3355,         2.545216
2501,         2.306277
1701,         2.279130
2994,         2.303273
283,         2.416961
4759,         2.349065
1032,         2.189922
2591,         2.257352
4429,         2.386092
859,         1.988359
2645,         2.539130
1258,         1.986645
647,         2.314683
3536,         2.329412
250,         2.646400
1737,         2.589752
525,         2.560000
513,         2.244055
1368,         2.156140
3374,         2.162893
577,         2.250260
2774,         2.255516
977,         2.196111
203,         2.459113
1045,         2.089952
344,         2.162791
1215,         2.255144
2564,         2.422465
4388,         2.346035
1084,         2.232472
715,         2.293706
3483,         2.226816
1929,         2.434422
2528,         2.242405
1075,         2.144000
4466,         2.390864
963,         2.357632
970,         2.191340
2593,         2.113999
2980,         2.304161
1396,         2.127221
213,         2.584038
3492,         2.399313
2640,         2.309394
1245,         2.093494
382,         2.106806
320,         2.310000
609,         2.478818
3662,         2.266303
2726,         2.240059
2797,         2.250697
3167,         2.391664
3898,         2.176706
508,         2.177953
1031,         2.059360
607,         2.094234
1339,         2.128155
3072,         2.138802
848,         2.013208
1115,         2.479641
4319,         2.382218
4018,         2.460129
4302,         2.253649
1678,         2.024315
3109,         2.382502
1276,         2.239498
332,         2.342169
530,         2.313962
1862,         2.032223
2171,         2.317457
954,         2.003354
4379,         2.243800
3695,         2.526658
3275,         2.291786
2809,         2.486864
2859,         2.495138
3161,         2.250933
618,         2.208414
595,         2.190252
1113,         2.402875
1095,         1.990137
3368,         2.300950
760,         2.102105
761,         2.126675
2336,         2.039726
1400,         2.188571
2266,         2.128861
1902,         2.333544
1268,         2.227760
720,         2.073333
2431,         2.276594
1181,         2.276037
202,         2.289109
1403,         2.183892
738,         2.177778
1411,         2.046775
509,         2.332417
665,         2.237594
503,         2.085089
932,         2.305579
3403,         2.092036
3176,         2.266751
647,         2.266461
3027,         2.389164
2742,         2.406419
708,         2.230508
830,         2.186988
1308,         2.214067
1072,         2.102239
571,         2.213660
3530,         2.154561
3260,         2.537914
625,         2.208000
771,         2.183139
4703,         2.463959
1693,         2.253514
1250,         2.117760
2686,         2.160238
4040,         2.409703
1527,         2.486968
1722,         2.175610
3057,         2.434020
918,         2.108932
431,         2.336891
514,         2.255253
1094,         2.148446
959,         2.108863
1535,         1.992443
3452,         2.333951
2366,         2.396619
595,         2.296471
2911,         2.291171
1115,         2.104395
3578,         2.270542
898,         2.128285
311,         2.407717
3599,         2.271520
467,         2.334904
669,         2.166816
1122,         2.087701
1834,         2.259542
3931,         2.559756
579,         2.430397
1112,         2.122302
283,         2.363251
2027,         2.081105
1019,         2.228067
537,         2.264432
4412,         2.272529
3863,         2.214445
509,         2.101375
1476,         2.132249
3676,         2.284004
724,         2.045304
862,         2.367517
272,         2.723529
1193,         2.174015
2358,         2.229347
551,         2.209800
781,         2.135723
285,         2.307368
671,         2.284352
833,         2.403842
1404,         2.000000
3655,         2.412257
2316,         2.198273
956,         2.161506
3540,         2.311864
4223,         2.280275
1373,         2.033503
1139,         2.229324
613,         2.235563
3136,         2.341071
660,         2.212121
3212,         2.445579
795,         2.245031
2903,         2.245126
1859,         2.110812
3372,         2.344721
1340,         2.170746
1945,         2.490077
3447,         2.272353
4493,         2.395371
553,         2.308861
382,         2.305759
2326,         2.186758
548,         2.417518
3654,         2.406787
1687,         2.356846
2572,         2.448212
2632,         2.189362
1779,         2.133783
2800,         2.259714
3165,         2.394692
227,         2.851101
3559,         2.417983
899,         1.953281
3032,         2.338786
1143,         2.151531
421,         2.320190
2931,         2.234596
2552,         2.298433
896,         2.390179
2773,         2.342878
1297,         2.184734
2749,         2.180284
262,         2.418321
564,         2.402837
661,         2.276551
4285,         2.304037
3448,         2.340603
634,         2.206940
5024,         2.349045
578,         2.274048
2442,         2.174611
3161,         2.256501
429,         2.685315
646,         2.354180
682,         2.331965
1210,         2.139504
4395,         2.263663
1808,         2.107080
1229,         2.021806
1346,         2.071917
3691,         2.187808
3182,         2.354997
3701,         2.421400
445,         2.141124
1155,         2.086234
2517,         2.351371
1356,         2.142183
711,         2.261603
629,         2.290620
1796,         2.210690
603,         2.120066
3587,         2.277558
714,         2.397759
2267,         2.434583
2421,         2.480958
1197,         2.134002
805,         2.250932
888,         2.081982
4011,         2.446472
4250,         2.380047
1214,         2.393410
3268,         2.294737
4753,         2.464633
472,         2.333898
365,         2.513973
3074,         2.400781
412,         2.139806
1906,         2.168311
529,         2.197353
808,         2.170297
823,         2.451519
971,         2.123172
834,         2.374101
1096,         2.051095
3175,         2.219591
3014,         2.478036
3974,         2.408052
4421,         2.197693
3979,         2.250214
2352,         2.406122
1118,         2.332021
1589,         2.577722
2197,         2.244515
3657,         2.242713
1487,         2.041157
2691,         2.271275
2342,         2.275320
502,         2.186454
408,         2.388235
3502,         2.332610
2416,         2.443046
1578,         2.162231
2977,         2.433860
3916,         2.386925
4136,         2.130368
1241,         2.216922
2067,         2.402709
834,         2.318465
2139,         2.302758
4328,         2.418299
642,         2.411215
544,         2.214706
1988,         2.488934
3558,         2.145250
850,         2.347294
4203,         2.306162
596,         2.167785
398,         2.412060
3740,         2.506738
3191,         2.257349
946,         2.180127
3909,         2.457099
1666,         2.266987
3483,         2.352455
2421,         2.475341
528,         2.204545
1714,         2.331389
2593,         2.338912
1154,         2.207972
3487,         2.405736
756,         2.296296
826,         2.248910
552,         2.326087
393,         2.053944
1026,         1.992982
3168,         2.246970
2658,         2.137246
822,         2.138200
778,         2.090488
3945,         2.265146
3848,         2.397297
849,         2.258657
4158,         2.260125
3278,         2.239170
4487,         2.331892
624,         2.137179
3237,         2.501081
1631,         2.089025
817,         2.193390
2857,         2.217151
3084,         2.233722
2748,         2.407860
604,         2.218543
2408,         2.090033
776,         2.161856
2200,         2.455273
753,         2.019655
3258,         2.318723
2986,         2.456530
713,         2.177840
1662,         2.159326
420,         2.352381
828,         2.281159
936,         2.360684
611,         2.193126
413,         2.194673
3459,         2.335935
603,         2.049751
790,         2.145823
1198,         2.096160
739,         2.200812
1263,         2.047823
2313,         2.217726
1708,         2.400468
4042,         2.234537
1658,         2.095054
623,         2.253612
1315,         2.039848
4522,         2.220433
538,         2.233457
1048,         2.206107
613,         2.107667
2848,         2.196910
3926,         2.301783
1264,         2.055696
914,         2.121663
1613,         2.100930
3441,         2.301889
2513,         2.432471
1077,         2.248468
828,         2.254106
541,         2.136784
2851,         2.410102
1622,         2.044390
4708,         2.405438
1500,         2.107200
3519,         2.326797
1986,         2.320242
1358,         1.989985
692,         2.069364
704,         2.229545
644,         2.250932
585,         2.200342
428,         2.375701
3418,         2.328613
1290,         2.189147
620,         2.303226
1785,         2.060280
293,         2.735836
1279,         2.139797
2050,         2.289951
4479,         2.471623
911,         1.981998
824,         2.135922
239,         2.312971
318,         2.533333
3215,         2.514463
1582,         2.030341
1940,         2.147216
3338,         2.269383
1156,         2.208997
522,         2.349425
972,         2.265844
949,         2.350263
331,         2.383082
2631,         2.325504
1143,         2.125634
621,         2.316264
4506,         2.256902
828,         2.073430
1261,         2.033307
1991,         2.155299
2741,         2.212623
1592,         2.593467
5555,         2.231935
664,         2.246988
3017,         2.215711
2585,         2.213385
2678,         2.221060
1375,         2.096873
1317,         2.132118
2878,         2.485059
1416,         2.431638
814,         2.124816
1002,         2.125349
2487,         2.168717
4545,         2.318680
3689,         2.417132
1840,         2.211739
528,         2.419697
4026,         2.250969
3495,         2.256252
806,         2.194541
871,         2.418370
3520,         2.540909
1012,         2.352569
1723,         2.372606
905,         2.123315
640,         2.207500
495,         2.464646
2488,         2.456270
769,         2.186736
472,         2.110169
3076,         2.430689
691,         2.352533
722,         2.393352
504,         2.131746
4291,         2.257003
536,         2.426866
599,         2.146244
1364,         2.249267
637,         2.373626
2966,         2.159137
842,         2.087411
699,         2.029185
580,         2.273103
1974,         2.215198
761,         1.991064
3074,         2.338321
4410,         2.490703
1198,         2.091486
1093,         2.118939
1577,         2.278757
517,         2.539265
714,         2.199440
1099,         2.223112
918,         2.021786
930,         2.034409
3329,         2.321898
4577,         2.361372
4029,         2.344602
823,         2.327096
3341,         2.384915
1771,         2.154263
3503,         2.324179
1289,         2.099612
830,         2.138795
1869,         2.025040
2604,         2.233487
3734,         2.286663
452,         2.272566
892,         2.165022
796,         2.173869
265,         2.581132
1964,         2.114053
911,         2.190999
3174,         2.158790
418,         2.315789
2945,         2.398913
3094,         2.411118
636,         2.137107
3110,         2.035756
3936,         2.090447
3011,         2.340751
1390,         1.976403
2892,         2.184509
4025,         2.461019
3737,         2.375167
1911,         2.132077
947,         2.156705
706,         1.954674
570,         2.443509
1255,         2.250837
543,         2.205525
2184,         2.349451
3827,         2.352339
2463,         2.282095
4042,         2.097180
898,         1.968820
617,         2.291086
874,         2.161098
1458,         2.288066
4025,         2.452075
284,         2.253521
3213,         2.275257
3237,         2.325857
3457,         2.250043
2225,         2.499596
1517,         2.160053
348,         2.229885
498,         2.342169
656,         2.240244
1373,         2.020102
321,         1.993769
868,         2.293088
3852,         2.181931
2464,         2.224351
372,         2.763441
4276,         2.350047
2207,         2.494608
526,         2.112548
556,         2.536691
978,         2.243763
946,         2.431290
2336,         2.452397
4219,         2.459161
691,         2.211288
866,         2.380600
3801,         2.287609
2076,         2.190751
3711,         2.339423
3503,         2.382872
501,         2.558084
2490,         2.478715
290,         2.057931
1474,         2.166621
540,         1.965926
1290,         2.173643
1348,         2.094362
2396,         2.101836
622,         1.927974
1246,         2.221509
3498,         2.397027
3154,         2.227521
3370,         2.319525
4288,         2.328172
853,         1.908558
3039,         2.398947
2803,         2.338923
178,         2.426966
491,         2.424440
1148,         2.167944
757,         2.123118
5467,         2.169965
3605,         2.448377
805,         2.196273
1085,         2.179539
804,         2.093532
4121,         2.331085
2355,         2.399660
1280,         2.292500
3007,         2.378450
3267,         2.265320
2769,         2.133333
1168,         2.150000
1450,         2.100966
1185,         2.164388
1089,         2.242792
3618,         2.483361
3067,         2.449821
813,         1.984748
680,         1.967059
548,         2.197080
2771,         2.278455
530,         2.318491
1245,         2.034378
2989,         2.313817
1410,         2.237163
229,         2.490830
4032,         2.254960
2718,         2.446799
602,         2.269767
2270,         2.487753
631,         2.160380
3318,         2.233635
4249,         2.271970
1174,         2.147189
2609,         2.073131
371,         2.182210
553,         2.064376
2774,         2.145350
3437,         2.282688
1322,         2.105900
624,         2.114103
3282,         2.367093
444,         2.221622
520,         2.481538
902,         2.082483
500,         2.228800
2675,         2.210991
3847,         2.287081
499,         2.374349
2292,         2.131937
3102,         2.355126
3530,         2.436034
3125,         2.256384
2956,         2.138024
2169,         2.361272
2380,         2.390588
2091,         2.166236
548,         2.108029
1128,         2.143972
362,         2.335912
4271,         2.226738
699,         2.468670
2941,         2.205508
585,         2.436923
2590,         2.339768
3633,         2.435673
1579,         2.066118
2428,         2.278748
592,         2.358108
3615,         2.255270
3367,         2.395486
844,         2.107109
3468,         2.221223
685,         2.094015
460,         2.095652
1305,         2.138238
3366,         2.220796
2682,         2.317375
3229,         2.308826
4486,         2.431565
4398,         2.302683
540,         2.171852
932,         2.184549
1832,         1.979913
799,         2.165707
3636,         2.515072
2579,         2.312214
2917,         2.676723
430,         2.275349
345,         2.580870
2805,         2.225740
3619,         2.415474
331,         2.358912
4370,         2.150481
626,         2.155911
3511,         2.332555
468,         2.220513
2276,         2.170475
675,         2.158222
528,         2.083333
1600,         2.201500
3280,         2.131463
2737,         2.251809
1668,         2.052278
2588,         2.161978
3650,         2.508493
4877,         2.252696
1214,         2.056013
3318,         2.232188
1112,         2.156115
2124,         2.262524
3795,         2.158841
3690,         2.394363
528,         1.866667
2176,         2.359559
1128,         2.214184
3199,         2.413504
529,         2.186767
3821,         2.417587
744,         2.434409
2821,         2.470046
996,         2.154217
3805,         2.197530
264,         2.245455
2241,         2.070861
1888,         2.191525
3958,         2.366650
2682,         2.361820
639,         2.193427
1982,         2.181231
1456,         2.121429
1625,         2.058338
370,         2.471351
3298,         2.368951
3365,         2.123744
418,         1.800957
353,         2.567705
489,         2.532515
2782,         2.220561
730,         2.238904
1629,         2.151504
3519,         2.198352
688,         2.023256
3157,         2.387330
4032,         2.414881
2609,         2.293292
2509,         2.327302
2872,         2.270752
2595,         2.597611
2290,         2.150917
3681,         2.247215
418,         2.114833
1004,         2.131474
3003,         2.142391
1116,         2.030824
881,         2.064018
2713,         2.164099
5100,         2.369412
517,         2.228240
3078,         2.407277
2155,         2.372529
3598,         2.460700
3459,         2.253831
3543,         2.246006
4355,         2.411389
2445,         2.518773
2392,         2.470569
1106,         2.235805
1257,         2.097056
2497,         2.047897
878,         2.238724
736,         2.188043
1355,         2.103616
273,         2.895238
967,         2.214685
817,         2.211016
1506,         2.248074
1169,         2.335672
2933,         2.448005
901,         2.127414
863,         2.195133
4008,         2.195609
786,         2.107888
700,         2.155429
2668,         2.246777
3352,         2.322912
3857,         2.393570
3314,         2.596741
961,         2.123621
1716,         2.256876
3307,         2.314847
2711,         2.497381
381,         2.343307
3568,         2.438565
815,         2.250798
1043,         1.947459
3159,         2.331371
2563,         2.181194
3270,         2.417859
3996,         2.334535
2844,         2.285795
287,         2.611847
2571,         2.260910
2525,         2.402218
4551,         2.312107
547,         2.187934
651,         2.129647
2986,         2.398125
1630,         2.150184
2448,         2.236601
3445,         2.447837
511,         2.129159
710,         2.286197
318,         2.284277
1686,         2.098221
3201,         2.139331
394,         2.182741
729,         2.283676
331,         2.443505
820,         2.168780
1989,         2.402815
573,         2.154276
3318,         2.305003
521,         2.312476
357,         2.256583
1183,         1.984108
982,         2.256619
2181,         2.457221
531,         2.311111
3462,         2.364183
2222,         2.318272
1085,         2.088848
759,         2.253491
738,         2.036856
2864,         2.241341
2588,         2.173107
1950,         2.276103
887,         2.450507
1025,         2.299317
1287,         2.142036
3550,         2.541521
993,         2.196979
921,         2.024756
457,         2.095405
415,         2.398072
285,         2.251228
469,         2.219190
1385,         2.018195
1988,         2.148893
396,         2.163636
1275,         2.151529
2265,         2.288389
2980,         2.484832
314,         2.491720
1929,         2.132504
1071,         2.237908
796,         1.980905
800,         2.216000
3638,         2.219241
3264,         2.266422
1927,         2.187442
435,         2.543448
3477,         2.194075
453,         2.371744
1202,         2.217637
1495,         2.119599
981,         2.015902
2387,         2.313196
2635,         2.132827
762,         2.113386
520,         2.400000
2573,         2.375126
3538,         2.268626
2117,         2.078413
1181,         1.976630
835,         2.128862
885,         2.036610
2378,         2.450463
2781,         2.211003
2181,         2.284457
2135,         2.508665
2779,         2.206837
1408,         2.193750
717,         2.266109
2617,         2.237982
663,         2.333635
419,         1.937947
3047,         2.250082
2552,         2.455172
1675,         1.988299
5537,         2.359545
397,         2.504786
673,         2.432095
1698,         2.179034
831,         2.051504
787,         2.069632
3083,         2.181771
2980,         2.213960
4501,         2.335126
817,         1.977968
3062,         2.268583
314,         2.570701
1348,         2.217804
3596,         2.260734
3061,         2.462463
3880,         2.357113
320,         2.610000
4038,         2.387717
1545,         1.981100
1160,         2.063448
865,         2.400000
723,         2.028216
1224,         2.214379
2999,         2.269557
447,         2.289038
460,         2.307826
3920,         2.231429
1128,         2.211348
2780,         2.176403
4393,         2.406920
637,         2.227943
3605,         2.213814
3019,         2.456708
3310,         2.311057
2957,         2.666486
2561,         2.172901
2662,         2.376860
1756,         2.440547
3560,         2.432584
919,         2.216322
319,         2.425078
3286,         2.230797
1169,         2.063986
2568,         2.301558
279,         2.574910
887,         2.360316
877,         2.131813
2748,         2.465502
3366,         2.100297
1191,         1.907641
363,         2.296419
1119,         2.210545
2926,         2.333835
366,         2.550820
3271,         2.378967
3292,         2.199271
1115,         2.135247
1175,         2.156255
569,         2.183480
1320,         2.091515
2656,         2.342771
1308,         2.253211
1029,         2.207969
3277,         2.107782
678,         2.182891
559,         2.155277
1543,         1.996630
1504,         2.107979
824,         2.107767
1143,         2.316710
1183,         2.109214
3105,         2.101643
4583,         2.439625
3537,         2.410178
3148,         2.131131
655,         2.375573
349,         2.457307
1288,         2.154658
2800,         2.227714
694,         2.044957
513,         2.248733
1704,         2.361033
703,         2.052916
3321,         2.263415
3267,         2.132109
3277,         2.389503
2963,         2.337361
3539,         2.162193
749,         2.062483
858,         2.159441
1182,         2.180034
3878,         2.206704
4028,         2.087388
2031,         2.312949
544,         2.266176
860,         2.074419
3756,         2.387859
3028,         2.402906
1531,         2.283475
664,         2.106024
3331,         2.165116
1019,         2.132287
1949,         2.190662
1949,         2.125808
4273,         2.348327
3217,         2.029966
645,         2.298295
995,         2.150754
3241,         2.344462
595,         2.164706
502,         2.344223
2492,         2.307223
2748,         2.339738
418,         2.273684
835,         2.407665
1454,         2.086933
314,         2.349045
916,         2.293450
742,         2.045283
351,         2.222222
1293,         2.230472
3444,         2.384669
4987,         2.198516
435,         2.418391
2734,         2.456767
3973,         2.327913
282,         2.564539
2448,         2.415686
1197,         2.150042
2974,         2.210625
642,         2.370093
2188,         2.298720
603,         2.088226
3577,         2.392396
2866,         2.311514
2847,         2.572251
687,         2.129840
2417,         2.111378
3596,         2.383315
571,         2.216462
1907,         2.316938
604,         2.156291
2832,         2.424576
3455,         2.219392
2959,         2.232917
1771,         2.011971
4148,         2.392864
1015,         1.905025
538,         2.379182
856,         2.167290
477,         2.227254
1955,         2.304655
3107,         2.453556
2488,         2.205466
848,         2.250943
3175,         2.254362
628,         2.210191
3701,         2.180600
638,         2.268339
583,         2.420583
3329,         2.129168
496,         2.370968
3142,         2.158370
2919,         2.244330
807,         2.231475
796,         2.075377
422,         2.252133
1513,         2.126636
3156,         2.375919
476,         2.329412
2643,         2.448733
1752,         2.185388
450,         2.376889
500,         2.545600
860,         2.207442
4162,         2.328880
660,         2.103030
1168,         2.254110
509,         2.222397
628,         2.175796
2452,         2.172594
372,         2.098925
3271,         2.330297
415,         2.020241
2423,         2.436649
4218,         2.299478
2144,         2.156343
1959,         2.129250
1137,         2.213544
3387,         2.544080
1876,         2.175693
3808,         2.166807
675,         2.416593
3888,         2.314403
685,         2.158248
1408,         2.314773
2968,         2.348518
1210,         2.186446
390,         2.385641
4156,         2.269875
733,         2.169714
2102,         2.252331
3891,         2.532614
3937,         2.406096
2585,         2.250213
498,         2.353414
1757,         2.121343
727,         2.460523
3591,         2.410471
3099,         2.367732
1531,         2.026388
3189,         2.267796
2737,         2.220241
4496,         2.325801
2264,         2.269611
1705,         2.089853
2928,         2.407377
352,         2.252273
3265,         2.417642
754,         2.063660
5570,         2.349156
1090,         2.197431
2207,         2.266969
3292,         2.258566
2267,         2.396118
524,         2.244275
777,         2.107593
2897,         2.469865
662,         1.989124
2248,         2.340214
729,         2.256241
3423,         2.295063
2176,         2.275000
665,         2.208722
945,         2.157037
1104,         2.121014
1305,         2.229579
515,         2.030291
693,         2.177201
3005,         2.272479
4204,         2.192959
703,         2.143954
4979,         2.232095
1737,         2.088198
1907,         2.156686
5244,         2.234172
2838,         2.537562
3402,         2.286185
1327,         2.051545
2374,         2.344735
556,         2.105036
701,         2.364622
3722,         2.480172
285,         2.840702
3497,         2.182671
598,         2.054849
434,         2.226728
3356,         2.476996
3199,         2.239950
614,         2.005212
3969,         2.255480
3679,         2.349986
921,         2.134202
2331,         2.297726
503,         2.242545
1339,         2.195668
608,         2.342105
3452,         2.335342
2858,         2.366130
427,         2.503044
3849,         2.284022
420,         2.262857
2322,         2.298708
628,         2.110828
3576,         2.317673
2926,         2.168968
390,         2.088205
662,         2.235650
358,         2.201117
822,         2.090511
557,         2.193178
487,         2.125667
748,         1.974332
1266,         2.132701
318,         2.430189
3133,         2.413023
644,         2.204969
487,         2.363860
2414,         2.176968
844,         2.249289
2694,         2.521455
3726,         2.360279
644,         2.214907
2772,         2.308514
1501,         2.394670
950,         2.168421
373,         2.084718
3087,         2.223000
570,         2.272281
1586,         2.050441
1219,         2.202461
852,         2.371831
2922,         2.421355
828,         2.160386
2446,         2.208994
444,         2.194595
1444,         2.045429
944,         2.159322
3171,         2.303627
1133,         2.356929
801,         2.320100
3819,         2.317884
643,         2.220840
2118,         2.232295
403,         2.308685
3762,         2.160553
2589,         2.570877
2413,         2.504434
604,         2.339073
423,         1.985816
932,         2.203433
334,         2.256287
1575,         2.182603
3898,         2.311544
2590,         2.340386
853,         2.221805
2589,         2.238702
2742,         2.275128
836,         2.222010
3535,         2.388685
3546,         2.299605
1570,         2.322548
1149,         2.147955
601,         2.509151
3548,         2.432694
1425,         2.142316
3643,         2.458853
3280,         2.357073
598,         2.230100
342,         2.339181
4077,         2.497130
2814,         2.592182
1173,         2.059676
2824,         2.298300
1237,         2.310752
501,         2.277046
3105,         2.249791
514,         2.090272
1103,         2.228105
2015,         2.266600
3728,         2.422318
1489,         2.434385
3124,         2.174648
767,         2.045372
3276,         2.431258
414,         2.299517
1605,         2.195639
845,         2.225799
1977,         2.462721
2616,         2.404587
708,         2.123164
1990,         2.242412
4008,         2.331138
1966,         2.252696
549,         2.201821
549,         2.146448
2644,         2.273525
678,         2.282006
493,         2.400000
3649,         2.380269
703,         2.244097
528,         2.025758
1554,         1.970656
1603,         2.038677
3254,         2.379594
1921,         2.313378
745,         2.019866
1500,         2.393600
2331,         2.206092
3426,         2.251722
2344,         2.366212
1277,         2.176977
1460,         2.276712
927,         1.994391
1163,         1.974893
3334,         2.250750
1249,         2.179664
2781,         2.461561
951,         2.254469
1521,         2.167521
2159,         2.434090
3627,         2.356989
5221,         2.364298
1434,         2.030683
667,         2.178111
1958,         2.470276
4501,         2.372273
4804,         2.275104
2245,         2.311626
2356,         2.515110
2398,         2.395997
2040,         2.093725
1730,         2.122081
3774,         2.425861
745,         2.437584
946,         2.331501
743,         1.905787
1354,         2.121123
3320,         2.371566
2431,         2.183464
477,         2.445283
3202,         2.220612
611,         2.252046
1639,         2.022697
1537,         2.101757
759,         2.130171
3289,         2.228519
648,         2.235802
3575,         2.286993
3478,         2.217136
943,         2.377094
940,         2.251915
1719,         2.464223
1237,         2.074697
3775,         2.276026
536,         2.085075
600,         2.350667
764,         2.193717
1190,         2.186218
817,         2.091554
2956,         2.034100
1014,         2.155424
2602,         2.423367
3417,         2.270530
4316,         2.349768
432,         2.372222
2378,         2.138940
1436,         2.137047
3063,         2.385896
2958,         2.311021
519,         2.185742
357,         2.464986
427,         2.220141
594,         2.203367
641,         2.087988
2983,         2.291653
4129,         2.206442
2415,         2.480828
2053,         2.129566
2855,         2.131839
445,         2.477303
479,         2.430063
913,         2.240526
929,         2.206243
3823,         2.243474
448,         2.423214
2296,         2.335889
865,         2.178960
2368,         2.409459
2101,         2.368396
4019,         2.367355
2265,         2.328300
1545,         2.125049
655,         2.056794
2401,         2.310037
2603,         2.214675
162,         2.730864
1718,         2.256577
987,         2.342452
2272,         2.125352
2250,         2.409600
3198,         2.253408
3177,         2.276865
2376,         2.281818
1526,         2.114286
414,         2.260870
2469,         2.499149
1026,         2.123977
566,         2.077739
799,         2.216771
396,         2.137374
583,         2.424700
2704,         2.120414
3369,         2.322351
3684,         2.255157
3687,         2.295416
4065,         2.293727
300,         2.413333
1063,         2.001881
717,         2.084240
625,         2.440960
3250,         2.308677
329,         2.161702
2272,         2.054577
794,         2.036272
1371,         1.940773
3241,         2.094909
2401,         2.293045
3150,         2.230095
844,         2.102370
941,         1.929012
2297,         2.179539
1375,         2.435491
2876,         2.526008
635,         2.179528
1856,         2.169828
2618,         2.209626
3090,         2.078188
470,         2.692766
1910,         2.284817
2297,         2.441097
720,         2.176667
891,         2.270707
2939,         2.287581
4128,         2.455620
3955,         2.402427
895,         2.177430
1058,         2.247259
3092,         2.477361
2817,         2.379269
2594,         2.560987
879,         2.237088
4151,         2.257191
2034,         2.326450
3552,         2.338063
972,         2.097942
493,         2.260446
520,         2.470769
3808,         2.320168
3268,         2.071971
2304,         2.262500
3115,         2.286228
1250,         2.241280
841,         2.204043
3598,         2.313508
3250,         2.161969
2736,         2.226608
866,         2.304850
898,         2.040089
421,         2.266983
4034,         2.335746
327,         2.615291
1231,         2.253128
2662,         2.172802
1156,         2.283737
2664,         2.254054
438,         2.284932
397,         2.228715
641,         2.142902
519,         2.201156
931,         1.958324
663,         1.989744
1002,         2.197206
3792,         2.216456
3159,         2.295157
4018,         2.273171
551,         2.318693
632,         2.211392
2492,         2.273836
3301,         2.290215
1279,         2.224863
482,         2.341909
885,         2.158644
3136,         2.374745
1109,         2.373309
2999,         2.237813
462,         2.275325
1417,         2.079323
605,         2.185785
5095,         2.394661
2396,         2.396661
2482,         2.175987
1972,         2.288032
3010,         2.341794
427,         2.244496
1305,         2.041992
527,         2.378748
462,         2.264935
325,         2.436923
1234,         2.218476
2563,         2.208662
3236,         2.352534
2015,         2.411911
920,         2.234783
252,         2.561905
903,         2.176744
1632,         2.043627
820,         2.285854
2067,         2.293953
517,         2.335010
2688,         2.437798
1263,         2.083927
3128,         2.214066
2952,         2.378320
975,         2.163692
3916,         2.303779
2172,         2.182689
3288,         2.392457
435,         2.190345
1188,         2.189899
2437,         2.288387
3330,         2.455736
4687,         2.334457
3141,         2.135116
967,         2.085626
426,         2.277934
3097,         2.121020
3213,         2.486648
4227,         2.131819
3362,         2.163712
609,         2.238424
1842,         2.451249
1712,         2.286916
1171,         2.160888
833,         2.212725
663,         2.155053
564,         2.354610
5165,         2.331384
636,         2.342138
4075,         2.417080
1098,         2.225865
588,         2.092517
652,         2.290798
1161,         2.142980
4798,         2.381826
478,         2.396653
3344,         2.305263
375,         2.176000
2409,         2.361810
745,         2.301208
4463,         2.319337
928,         2.192241
3327,         2.401683
1181,         2.122947
2746,         2.136052
1311,         2.381693
804,         2.116418
2547,         2.282843
3653,         2.369121
1370,         2.095182
1294,         2.197836
808,         2.209901
3496,         2.483295
661,         2.533132
4109,         2.578146
804,         2.127363
1036,         2.216216
855,         2.024795
676,         2.011834
755,         1.971921
1150,         2.225391
569,         2.298770
238,         2.635294
346,         2.587283
758,         2.314512
4414,         2.378432
973,         2.169784
2575,         2.354330
3000,         2.315733
440,         2.454545
1026,         2.006238
3170,         2.428517
710,         1.990986
3082,         2.116288
3326,         2.602766
2894,         2.491776
911,         2.175192
580,         2.525517
578,         2.084429
2775,         2.091243
3997,         2.330548
3228,         2.342751
2601,         2.525183
3477,         2.345240
1997,         2.146420
596,         2.700671
885,         2.360226
773,         2.182665
1925,         2.285299
3522,         2.382964
2838,         2.458351
2454,         2.436186
1025,         2.278244
948,         1.858228
1796,         2.162584
1779,         2.194042
2261,         2.466873
2824,         2.231728
3249,         2.384488
1197,         2.023726
4069,         2.379749
4303,         2.289008
540,         1.992593
2297,         2.510405
4534,         2.345655
3673,         2.378002
2256,         2.361348
4239,         2.246001
874,         2.167506
857,         2.366394
677,         2.166027
2147,         2.401118
572,         2.065734
2683,         2.270891
3192,         2.276942
5128,         2.329017
3169,         2.223036
908,         2.183260
4296,         2.315084
2775,         2.419315
833,         1.990876
453,         2.251656
1645,         2.233191
471,         2.309979
767,         2.415645
4294,         2.417513
910,         2.121319
3710,         2.108464
3779,         2.323154
734,         2.348774
3089,         2.270249
749,         2.421362
2732,         2.390922
784,         2.261224
975,         2.180103
697,         2.126829
318,         2.334591
2871,         2.243121
328,         2.226829
845,         2.186036
1377,         2.301816
726,         2.255647
828,         2.062802
2392,         2.293645
463,         2.562419
3314,         2.363790
3457,         2.341221
3393,         2.255231
714,         2.230812
2181,         2.403668
976,         2.195082
762,         2.170079
2134,         2.494096
3372,         2.290391
612,         2.132026
543,         2.249724
3384,         2.659102
2822,         2.094118
2636,         2.143854
1315,         2.153612
5522,         2.396958
550,         2.213818
4243,         2.373604
4489,         2.350991
1243,         2.297667
4784,         2.526421
2197,         2.160765
1390,         2.237122
3965,         2.339269
2108,         2.281214
720,         2.087778
682,         2.293255
4580,         2.253799
3671,         2.237864
3206,         2.464629
1410,         2.035177
3085,         2.383404
2902,         2.192419
3384,         2.510165
591,         1.970897
806,         2.074442
2579,         2.226910
2650,         2.186264
2654,         2.108817
2621,         2.282488
1405,         2.060071
3065,         2.359021
1923,         2.271867
429,         2.263869
561,         2.150446
3332,         2.304682
713,         2.139691
555,         2.092973
904,         2.122124
5468,         2.362546
1689,         2.147069
1242,         2.052174
3511,         2.457192
679,         2.283358
2040,         2.030196
1423,         2.064933
1152,         1.992361
2927,         2.176426
326,         2.723926
1556,         2.037018
579,         1.988256
2430,         2.503045
2445,         2.293988
881,         2.371850
573,         2.144503
3246,         2.476648
3068,         2.217471
2291,         2.447141
400,         2.578000
969,         2.136636
1604,         2.132170
1030,         2.023301
461,         2.000868
1268,         2.105994
3756,         2.210437
1591,         2.085732
1410,         2.146950
626,         2.536741
2991,         2.386627
2948,         2.262687
3421,         2.152119
1294,         2.196600
1776,         2.059910
3314,         2.461798
2644,         2.285325
580,         2.125517
1397,         1.999714
3479,         2.209371
596,         2.362416
178,         3.200000
1034,         2.117602
2852,         2.179523
1073,         2.146505
3172,         2.537957
1008,         2.176984
642,         2.300312
2146,         2.200186
4877,         2.417880
1859,         2.159441
3828,         2.365099
1310,         2.285802
765,         2.073725
1873,         2.095462
1441,         1.993060
3257,         2.231010
1116,         2.101075
2180,         2.444404
4321,         2.297801
658,         2.301520
667,         2.340030
1105,         2.059729
3632,         2.343172
2205,         2.312562
3736,         2.144111
2991,         2.281779
2005,         2.554414
933,         2.369989
906,         2.342605
2709,         2.174382
3442,         2.267054
3035,         2.370478
1868,         2.056103
3609,         2.340371
590,         2.249492
177,         2.526554
2661,         2.295077
1136,         2.330986
945,         2.218836
4921,         2.257590
1862,         2.406015
1351,         2.157809
2240,         2.207857
4493,         2.465524
1698,         2.110718
578,         2.311419
3753,         2.293419
2741,         2.519081
2119,         2.285984
804,         2.168159
639,         2.367449
953,         2.109549
220,         2.494545
852,         2.338028
1348,         2.177448
1424,         2.221910
886,         2.179684
1309,         2.150038
2167,         2.460545
2363,         2.369869
625,         2.021120
497,         2.480483
833,         2.210804
582,         2.567698
3562,         2.291746
585,         2.138803
529,         2.226087
2335,         2.659358
2878,         2.225990
1195,         2.262092
226,         2.534513
712,         2.080899
956,         2.161506
1524,         2.155381
493,         2.263692
723,         2.134440
732,         2.061202
537,         2.172067
850,         2.336941
1293,         2.114153
232,         2.741379
2828,         2.056860
1631,         1.974739
1198,         2.211018
534,         2.250187
1171,         2.143809
534,         2.314607
2514,         2.193158
4115,         2.477570
4429,         2.508196
846,         2.137116
190,         2.126316
2879,         2.438347
432,         2.148148
1637,         2.081857
2396,         2.018698
247,         2.445344
3645,         2.287407
4235,         2.378654
1986,         2.069688
557,         2.428725
2442,         2.383292
3361,         2.196965
1836,         2.079739
914,         2.152298
2803,         2.473350
1009,         2.276313
752,         2.098936
2650,         2.421434
3273,         2.484326
617,         2.282010
835,         2.197844
2783,         2.389364
361,         2.448753
1204,         2.130233
733,         2.128240
2141,         2.284540
673,         2.238336
3220,         2.409193
1073,         2.261323
1501,         2.072219
881,         2.015891
3111,         2.209450
810,         2.300247
1548,         2.024289
617,         2.331280
861,         2.173287
747,         2.112985
4798,         2.322634
1194,         2.190955
1112,         2.110072
2181,         2.218065
1346,         2.008915
3270,         2.216514
1348,         2.091988
3037,         2.286730
850,         2.102588
2646,         2.211943
2598,         2.338722
939,         2.084771
390,         2.535385
2575,         2.217010
537,         2.405959
837,         2.227957
1090,         2.168807
2851,         2.211154
4283,         2.472659
680,         2.108235
722,         2.365651
3238,         2.179864
785,         2.058599
546,         2.476190
4029,         2.327923
679,         2.236230
630,         2.029206
3608,         2.455432
1215,         2.014815
1435,         2.096167
423,         2.148463
707,         2.464498
3864,         2.304762
2769,         2.199783
1026,         2.048343
1016,         2.123622
1953,         2.107937
2826,         2.406794
3465,         2.455180
1208,         2.166225
4529,         2.356193
453,         2.075055
578,         2.242215
2800,         2.347714
2201,         2.527578
686,         2.157434
2865,         2.599092
3502,         2.334666
2860,         2.444196
1328,         2.083735
3666,         2.186798
1245,         2.178313
1653,         2.290623
1700,         2.080941
3349,         2.472380
4119,         2.291430
957,         2.240334
2898,         2.120359
752,         2.262766
467,         2.444540
853,         1.955451
2891,         2.299827
2899,         2.116316
3076,         2.331079
686,         2.195918
1081,         2.069195
3120,         2.316667
2648,         2.262538
3470,         2.245533
1134,         2.171429
345,         2.467246
1307,         2.152716
672,         2.123810
1744,         2.118349
771,         2.063813
806,         2.098263
2569,         2.439237
2366,         2.173119
3086,         2.205833
1861,         2.191940
831,         2.232491
2283,         2.213228
419,         2.245346
2649,         2.181351
4486,         2.301025
3912,         2.139264
208,         2.526923
1783,         2.218732
2037,         2.230731
3729,         2.250255
2670,         2.371236
1547,         2.004396
2319,         2.238551
2956,         2.309878
560,         2.194286
3134,         2.303510
4195,         2.291490
1953,         2.104659
486,         2.284774
574,         2.349826
4917,         2.244621
746,         2.069705
371,         2.322372
4312,         2.365863
665,         2.279699
623,         2.387159
3302,         2.283707
3472,         2.293318
659,         2.192413
1210,         1.952397
890,         2.328989
1200,         2.325333
1335,         2.136929
3444,         2.222300
417,         2.223501
2460,         2.382764
995,         2.190955
708,         2.120904
852,         2.065728
453,         2.265784
355,         2.415775
636,         2.182390
1774,         2.419391
213,         3.316432
1119,         2.242717
2432,         2.413487
2923,         2.338967
1121,         2.163069
3704,         2.084881
3095,         2.482197
324,         2.325926
5066,         2.337308
2508,         2.253270
1251,         2.187690
2745,         2.511038
2417,         2.188829
891,         2.307520
1614,         2.349938
1019,         1.924239
1008,         2.319048
1235,         2.144777
2085,         2.276067
3202,         2.300312
2634,         2.223538
1329,         2.336795
1188,         2.008754
400,         2.088000
1198,         2.178965
371,         2.522911
517,         2.067311
2207,         2.353602
3241,         2.134650
692,         1.789595
785,         2.019873
4265,         2.390621
1311,         2.274905
4256,         2.388346
2296,         2.132753
2087,         2.174605
1048,         2.148092
652,         2.023313
2520,         2.238413
937,         2.245464
616,         2.224675
1387,         2.101226
3250,         2.420185
415,         2.436627
3907,         2.284515
2656,         2.234639
620,         2.065806
1179,         2.242578
3201,         2.173571
2720,         2.252059
1531,         2.068191
496,         2.083871
2443,         2.272616
1578,         2.188593
1852,         2.222462
2640,         2.305455
1394,         2.131994
890,         2.219326
2248,         2.188968
3153,         2.421820
913,         2.279956
3533,         2.459553
2771,         2.336485
332,         2.298795
3996,         2.463263
569,         2.193322
714,         2.330532
3811,         2.309735
569,         2.125835
844,         1.978199
4603,         2.338127
3750,         2.293547
3128,         2.551662
2092,         2.641300
981,         2.153721
5873,         2.269505
4962,         2.221201
3057,         2.324109
751,         2.205060
487,         2.068172
2673,         2.320389
2138,         2.321048
1125,         2.311111
737,         2.167707
3395,         2.434639
308,         2.153247
2444,         2.428805
1512,         2.191534
2850,         2.412632
508,         2.151181
2865,         2.221291
1640,         2.248293
2757,         2.555531
629,         2.132909
2033,         2.017118
4198,         2.424393
1168,         1.997945
723,         2.166528
2457,         2.266829
4666,         2.295757
2884,         2.348128
795,         2.093082
1152,         2.120139
1059,         2.338810
4405,         2.356050
3253,         2.310237
1563,         2.130774
1307,         2.284927
579,         1.908117
837,         2.359857
551,         2.127042
4977,         2.281214
3350,         2.614925
662,         2.192145
760,         2.489474
1507,         2.058660
3339,         2.281402
617,         2.167909
2784,         2.294253
286,         2.400000
3445,         2.159884
1138,         2.303691
3708,         2.331392
514,         2.329961
637,         2.315856
2100,         2.380952
1315,         2.192548
2184,         2.369597
921,         2.119435
765,         2.339346
4324,         2.331730
695,         2.080000
739,         2.233288
3822,         2.436421
2347,         2.150490
2235,         2.345593
4126,         2.368783
1071,         2.233427
1721,         2.390238
1090,         2.215046
3331,         2.460763
1239,         2.046166
424,         2.124528
887,         2.231342
721,         2.611928
872,         2.077064
626,         2.144409
3093,         2.259812
802,         1.948130
529,         2.294140
837,         2.319713
845,         2.260828
481,         2.083992
1434,         2.140586
2649,         2.276180
670,         2.027463
3766,         2.218800
3952,         2.362551
922,         2.369631
372,         2.346237
473,         2.213953
2407,         2.013128
1930,         1.903420
2936,         2.325886
4289,         2.411005
2071,         2.376050
2882,         2.463845
1027,         2.176436
665,         1.978947
2876,         2.317663
439,         2.427335
668,         2.504192
3115,         2.152424
2161,         2.337436
832,         2.042308
1371,         2.109993
502,         1.941036
248,         2.503226
3781,         2.410156
1474,         2.158480
463,         2.341253
823,         2.224058
3075,         2.278244
3270,         2.348379
4465,         2.375812
3289,         2.278139
1939,         2.194121
1329,         2.351843
3597,         2.098638
3034,         2.228873
1946,         2.070298
587,         2.333220
1987,         2.321892
582,         2.261168
2896,         2.278453
2801,         2.517101
931,         2.097530
3294,         2.217851
872,         2.031193
3249,         2.197599
3480,         2.355402
471,         2.165605
3887,         2.367276
3905,         2.283431
3892,         2.298047
891,         2.191695
2826,         2.364897
774,         2.274935
783,         2.277395
401,         2.248379
1903,         2.305413
552,         2.360870
3412,         2.275967
2630,         2.122281
2822,         2.418994
3602,         2.344697
1080,         2.184444
1041,         2.272430
2793,         2.414322
527,         2.229981
1421,         2.135961
992,         2.125806
2989,         2.246102
1157,         2.135177
3117,         2.326596
3009,         2.196344
2929,         2.263435
1452,         2.236364
1291,         2.176297
2683,         2.426239
1170,         2.184615
3810,         2.422257
1921,         2.173035
4282,         2.455488
2847,         2.412083
3406,         2.409630
832,         2.199038
1446,         2.056985
3097,         2.285825
1270,         2.134803
825,         2.191515
2109,         2.282788
3123,         2.271406
2750,         2.207418
448,         2.208929
3317,         2.355381
958,         2.088518
4755,         2.490852
3998,         2.349775
1000,         2.287200
3339,         2.396646
2658,         2.393679
606,         2.100330
3145,         2.346836
3757,         2.120628
4364,         2.246563
662,         2.415710
2720,         2.333824
4086,         2.384924
2906,         2.163524
3598,         2.256809
3723,         2.544829
726,         2.003306
754,         2.091247
910,         2.119560
3753,         2.566906
1995,         2.136140
661,         2.245083
3424,         2.201636
2739,         2.322307
4357,         2.308928
2251,         2.385429
844,         2.012322
2149,         2.420475
1235,         2.043725
481,         2.172141
3794,         2.315235
586,         2.163823
1034,         2.059574
949,         2.394099
1522,         2.077792
434,         2.346544
614,         2.311401
3880,         2.350515
2501,         2.229508
3643,         2.306670
1257,         2.113604
817,         2.249204
2079,         2.379221
635,         2.292913
299,         1.971906
2277,         2.093281
519,         2.199615
1107,         2.209214
626,         2.126518
1563,         2.111324
366,         2.380328
834,         2.008633
1084,         2.195572
1642,         2.123752
729,         2.186008
1274,         2.029513
3315,         2.393484
3655,         2.454282
3187,         2.314904
827,         2.121403
1646,         1.996112
963,         2.167394
2894,         2.144022
4682,         2.383255
536,         2.188060
1010,         1.973069
3632,         2.260352
2623,         2.228288
3957,         2.220066
2272,         2.384155
3154,         2.407356
1836,         2.127233
3396,         2.299411
2275,         2.363077
3396,         2.368198
1405,         2.135231
3919,         2.250370
3312,         2.251691
3282,         2.400000
558,         2.302509
462,         1.984416
796,         2.346734
1304,         2.126380
1155,         2.206061
4030,         2.405757
596,         2.138255
2857,         2.357998
3924,         2.216718
1318,         2.188771
3306,         2.422989
2421,         2.264188
2550,         2.173490
5026,         2.262793
458,         2.391266
1277,         2.205795
1264,         2.100633
774,         2.253230
2369,         2.573238
4012,         2.229711
3948,         2.266464
327,         2.267890
1025,         2.108878
932,         2.200000
3264,         2.076471
3887,         2.471212
542,         2.321771
3055,         2.371195
454,         2.324229
3868,         2.292451
2471,         2.345609
462,         2.316883
1370,         2.204380
2076,         2.433526
1092,         2.295238
330,         2.533333
5707,         2.415139
713,         2.407854
1003,         2.284347
3852,         2.422845
4445,         2.268796
657,         2.301370
1183,         2.146407
2391,         2.145713
2392,         2.162207
302,         2.712583
1090,         2.198165
3022,         2.371939
2722,         2.578104
264,         2.515152
322,         2.424845
2707,         2.426302
765,         2.158431
1460,         2.323288
2223,         2.391723
323,         2.300929
936,         2.106838
1140,         2.182456
2183,         2.104260
684,         2.488889
523,         2.245507
796,         2.179899
1610,         2.059130
1368,         2.176023
3298,         2.461128
3539,         2.558237
463,         2.045788
2783,         2.398850
3963,         2.277265
873,         2.056357
2526,         2.303721
1032,         2.341085
396,         2.290909
493,         2.369168
2366,         2.604565
3443,         2.267093
810,         2.011852
1493,         2.162626
435,         2.414713
2645,         2.184650
2285,         2.479125
2147,         2.116069
1964,         2.437882
1243,         2.075623
787,         2.048285
3184,         2.295477
1860,         2.378925
1217,         2.174528
1015,         2.098916
2049,         2.416398
3627,         2.204577
3365,         2.320119
1448,         2.148066
3804,         2.339432
1971,         2.351700
2668,         2.087856
1222,         2.193781
3050,         2.222426
3971,         2.328280
859,         2.042375
2200,         2.174182
1588,         2.057935
1988,         2.167404
575,         2.184348
2473,         2.470198
2186,         2.269350
3521,         2.366600
4129,         2.316106
3809,         2.409871
5001,         2.402559
4367,         2.290085
2004,         2.274251
1092,         2.161172
699,         2.077253
587,         2.077002
1123,         2.269635
1304,         2.351534
415,         2.184096
2225,         2.307955
3445,         2.403251
442,         2.409050
1401,         2.038544
4224,         2.428220
752,         2.209574
1263,         2.176405
1992,         2.396386
583,         2.144768
453,         2.105077
3250,         2.416492
2109,         2.574111
1120,         2.317857
611,         2.458920
2375,         2.094147
192,         2.587500
2704,         2.246746
657,         2.510807
763,         2.038270
704,         2.507955
2909,         2.515779
973,         2.167318
2353,         2.283383
413,         2.177240
657,         2.105327
1028,         2.335409
1043,         2.265005
860,         2.079070
1432,         2.091061
1000,         2.231200
827,         2.227811
3844,         2.450780
617,         2.104376
707,         2.009618
825,         2.031515
2039,         2.277979
581,         2.342169
649,         2.576271
3521,         2.451803
2591,         2.274952
2685,         2.294525
3299,         2.095665
3340,         2.337964
998,         2.138677
782,         2.350895
4757,         2.294219
3602,         2.383565
1359,         2.086240
2787,         2.034589
3949,         2.296480
790,         2.222785
845,         2.281657
3227,         2.233158
3210,         2.385545
1380,         2.051014
2118,         2.401133
810,         2.325926
3635,         2.352682
725,         2.353655
2153,         2.259545
2392,         2.603679
2878,         2.264072
3836,         2.286966
2667,         2.291714
699,         2.029185
363,         2.360331
912,         2.049123
4218,         2.508298
686,         2.248397
2166,         2.342382
2608,         2.211043
1428,         2.080672
1161,         2.242894
1229,         2.202766
3374,         2.273148
3142,         2.391852
960,         2.216667
605,         2.172562
2050,         2.248585
1060,         2.139623
1338,         2.101046
793,         2.296091
2639,         2.302387
441,         2.057143
776,         2.040206
3006,         2.197472
724,         2.217680
903,         2.377852
1129,         2.093180
2803,         2.203924
2952,         2.431707
1287,         2.055012
599,         1.996661
3022,         2.215486
998,         2.160321
507,         2.104931
621,         2.276329
2598,         2.446189
2747,         2.443975
460,         1.940870
3516,         2.375882
1074,         2.066294
3074,         2.247755
742,         2.103504
813,         2.219926
3033,         2.364919
3301,         2.295789
904,         2.395575
2885,         2.163466
720,         2.170000
674,         2.433234
1317,         2.289446
2947,         2.385070
1223,         2.306460
1722,         2.032056
3341,         2.371027
571,         1.992294
3251,         2.171886
3252,         2.389422
4034,         2.317898
2153,         2.027682
2726,         2.523551
229,         2.536245
4314,         2.254057
748,         1.971123
976,         2.140164
885,         2.132429
4204,         2.282969
2256,         2.438298
2503,         2.174670
431,         2.665429
855,         2.047251
2054,         2.167478
975,         2.321231
712,         2.316854
2598,         2.326097
2953,         2.216322
2656,         2.259337
1852,         2.066955
3500,         2.318400
1506,         2.322975
3773,         2.397244
3378,         2.217644
291,         2.130584
4595,         2.396692
1439,         2.352189
3764,         2.241658
3162,         2.357748
1507,         2.132449
1123,         2.290294
953,         2.121301
1931,         2.120766
2760,         2.494783
1394,         1.996557
974,         2.100205
491,         2.217515
479,         2.286430
1249,         2.156605
160,         3.055000
3732,         2.115113
1585,         2.364669
784,         2.012245
4132,         2.372507
316,         2.511392
502,         2.194422
345,         2.400000
2190,         2.060639
1104,         2.375362
752,         2.259574
2363,         2.225984
679,         2.259794
1662,         2.156919
3014,         2.063437
3570,         2.515182
4427,         2.271154
1741,         2.207007
2455,         2.320815
959,         2.365798
530,         2.224906
1144,         2.258741
752,         2.223404
4706,         2.343051
791,         2.358534
978,         2.071166
2120,         2.304528
940,         2.172766
2045,         2.060049
511,         2.219961
849,         2.443345
3501,         2.295116
537,         2.283799
1145,         2.161048
380,         2.547368
1405,         2.201281
489,         2.265849
940,         2.178723
2791,         2.364171
4319,         2.419819
2128,         2.071805
2790,         2.060502
606,         2.174257
2717,         2.287229
1034,         2.126112
463,         2.204752
1024,         2.253906
657,         2.116286
447,         2.475168
210,         2.533333
2080,         2.240385
531,         2.160452
4358,         2.170170
3995,         2.368561
2396,         2.126210
790,         2.296709
730,         2.494247
2734,         2.175274
3570,         2.353389
2934,         2.495160
3776,         2.260169
582,         2.460481
4018,         2.319960
1472,         2.091848
3740,         2.404920
2579,         2.488406
1241,         2.182111
735,         2.033197
341,         2.339003
1178,         1.934805
3337,         2.251603
1147,         2.058936
846,         2.103073
2829,         2.230046
1884,         1.986412
620,         2.247742
962,         2.271102
1052,         2.048669
2259,         2.310049
3640,         2.195385
943,         2.116649
1448,         2.258011
899,         2.047608
2192,         2.433577
946,         2.246934
3581,         2.388607
2827,         2.245490
1073,         2.287418
646,         2.198142
1849,         2.449757
2790,         2.302509
557,         2.076840
2709,         2.353045
2351,         2.217610
1500,         2.114667
1227,         2.255257
1637,         2.231399
3257,         2.298803
4159,         2.416158
4204,         2.172027
420,         2.443810
3609,         2.307786
3057,         2.354989
585,         2.402735
683,         2.255930
3998,         2.246923
1759,         2.123934
620,         1.895484
2680,         2.447463
731,         2.289466
3781,         2.256757
3865,         2.371436
1278,         2.133333
4003,         2.580265
2262,         2.426879
2769,         2.172914
1146,         2.245724
2151,         2.147094
278,         2.509353
562,         2.233452
863,         2.191425
1042,         2.290979
1388,         2.103170
1567,         2.440332
2906,         2.211700
255,         2.600784
1563,         2.251056
3563,         2.307269
832,         2.101923
2381,         2.130197
1844,         2.176573
932,         2.113305
3774,         2.113620
471,         2.157113
883,         2.230578
4267,         2.476494
926,         1.963715
2888,         2.107756
3004,         2.170173
4133,         2.232567
3509,         2.456312
581,         1.924957
2847,         2.183070
360,         2.146667
2218,         2.286023
2371,         2.462421
1427,         2.057463
2123,         2.274894
2531,         2.433821
1070,         2.187664
1208,         2.223179
3120,         2.396410
3859,         2.450376
2667,         2.377803
782,         2.359079
770,         2.331429
1959,         2.533946
1110,         2.304144
1705,         2.068270
1031,         2.220757
3998,         2.455228
1251,         2.080895
3629,         2.316451
3046,         2.514248
2711,         2.422722
637,         2.305808
1007,         2.077458
1653,         2.350635
2944,         2.479620
899,         2.221135
4040,         2.250099
3963,         2.236286
397,         2.339547
1378,         2.179971
455,         2.343736
4369,         2.341588
3031,         2.382844
3852,         2.264174
2643,         2.194476
601,         2.125790
545,         1.971376
3876,         2.348194
3793,         2.097970
447,         2.303356
1172,         2.095563
639,         2.169640
565,         2.067257
1494,         2.124766
714,         2.123249
4141,         2.167206
483,         2.557350
3291,         2.357217
922,         2.177007
939,         2.000426
3591,         2.350097
3568,         2.150897
444,         2.145946
1289,         2.121955
3562,         2.114542
4065,         2.289004
2136,         2.156929
342,         2.547368
956,         1.930544
2807,         2.333025
916,         2.141485
1692,         2.189598
2892,         2.395297
2699,         2.185698
3395,         2.332135
904,         2.115044
3104,         2.379639
3732,         2.273526
409,         2.548655
3153,         2.484998
401,         2.352120
1277,         2.037901
1231,         2.109504
596,         2.165101
1366,         2.213177
504,         2.238095
460,         2.172174
568,         2.166197
4425,         2.199141
1164,         2.181443
519,         2.494027
2837,         2.420867
582,         2.306529
4191,         2.319828
2656,         2.243675
3121,         2.199295
2269,         2.239577
1207,         2.179950
3278,         2.468334
3138,         2.243722
924,         2.464935
4017,         2.370724
3038,         2.267808
461,         2.082430
1053,         2.185755
367,         2.354223
879,         2.052332
3340,         2.474012
594,         2.327273
561,         2.143316
354,         2.592090
3233,         2.209465
1948,         2.238604
3347,         2.285987
3792,         2.292194
2371,         2.341965
1868,         2.319058
584,         2.043836
2705,         2.157486
5415,         2.384488
1477,         1.907109
1087,         2.188040
821,         1.976127
908,         2.279295
910,         2.104615
595,         2.155294
2891,         2.399447
864,         2.103704
4203,         2.296645
532,         2.305263
562,         2.158007
2302,         2.339531
3339,         2.130937
3383,         2.420573
1328,         2.071084
1127,         2.194144
4127,         2.363557
1360,         2.196471
1933,         2.122711
933,         2.243087
2616,         2.140367
693,         2.181818
3171,         2.196909
672,         2.170238
231,         2.555844
4212,         2.295347
552,         2.395652
554,         2.241155
456,         2.596491
3061,         2.141522
1107,         2.241012
2829,         2.152846
3241,         2.330392
484,         2.183471
1840,         2.200870
871,         1.825029
2387,         2.511940
1477,         2.211510
3139,         2.528703
730,         2.310137
1197,         2.154720
853,         1.997655
727,         2.135901
526,         2.591635
481,         2.075676
435,         2.322759
3421,         2.247062
2041,         2.408623
536,         2.373134
3945,         2.407098
857,         2.328121
1998,         2.201802
1237,         2.182700
1008,         2.423810
2872,         2.283287
897,         2.367001
4309,         2.422465
1130,         2.268319
3539,         2.225713
972,         2.049383
582,         2.208935
442,         2.314932
384,         2.425000
1639,         2.242343
902,         2.305987
3219,         2.331904
2735,         2.257550
3011,         2.130322
2262,         2.269142
1235,         2.407773
835,         2.198802
941,         2.408502
678,         2.155752
1583,         2.056854
2731,         2.122007
1611,         2.027561
745,         2.392483
3065,         2.354062
457,         2.135667
3347,         2.224559
789,         2.257034
560,         2.417143
5015,         2.400160
3796,         2.319073
3504,         2.363014
2674,         2.397008
752,         2.455319
2485,         2.396781
1407,         2.082161
569,         2.726186
2245,         2.447751
1344,         2.161310
1011,         2.240950
479,         2.431733
4087,         2.237729
669,         2.183558
2639,         2.186283
1268,         2.358360
787,         2.021855
2865,         2.441885
516,         2.299225
4112,         2.267315
2362,         2.356986
3661,         2.314996
2531,         2.287475
1503,         2.148237
1257,         2.144789
3405,         2.357709
762,         2.313911
4424,         2.415371
1459,         2.123646
1152,         2.251389
4784,         2.257860
4463,         2.183106
4073,         2.299632
3313,         2.465681
2560,         2.288125
3336,         2.278177
2892,         2.283817
1248,         1.896154
2425,         2.358763
3544,         2.194357
1402,         2.106705
3478,         2.443013
767,         2.357236
1989,         2.387934
657,         2.252664
2786,         2.215650
537,         2.212291
3402,         2.384480
2883,         2.459938
2807,         2.408550
530,         2.255094
2932,         2.184993
871,         2.321010
3473,         2.402764
586,         2.005461
941,         2.551328
2488,         2.213505
3044,         2.272273
523,         2.473423
549,         2.398543
1180,         2.219661
3923,         2.530512
938,         2.246482
597,         2.402680
750,         2.122667
796,         2.056281
715,         2.195245
509,         2.164244
527,         2.236053
805,         2.286708
4226,         2.312352
2843,         2.379458
1885,         2.488276
3429,         2.222922
2902,         2.294693
1806,         2.160797
3010,         2.269502
568,         2.381690
1379,         2.255547
3445,         2.381190
2715,         2.142762
1226,         2.063948
1386,         2.161039
524,         2.079389
1561,         2.164766
1106,         2.129476
5011,         2.322251
549,         2.193078
2393,         2.335478
418,         2.267943
799,         2.268836
3743,         2.410900
496,         2.490323
417,         2.327098
1681,         2.105889
1242,         2.090177
613,         2.508320
2461,         2.289801
3812,         2.335782
631,         2.298574
398,         2.279397
818,         2.088020
616,         2.431169
3334,         2.271386
2578,         2.359969
2460,         2.398049
888,         2.236937
1148,         2.133101
2825,         2.103788
3012,         2.275697
2109,         2.355619
215,         2.746047
646,         2.385139
3172,         2.311475
998,         2.149900
1036,         2.055598
3514,         2.365396
4002,         2.273463
3195,         2.319875
3084,         2.126589
1480,         2.063784
431,         2.167981
2973,         2.213522
2364,         2.144839
640,         2.427500
438,         2.330594
335,         2.462090
3015,         2.377711
594,         2.301684
2415,         2.362236
2743,         2.349544
1701,         2.300294
666,         2.336336
2455,         2.502322
1973,         2.206589
414,         2.641546
3582,         2.255946
3686,         2.088334
3968,         2.472984
3173,         2.526064
308,         2.270130
2920,         2.495342
3772,         2.314952
389,         2.175835
497,         2.358149
772,         2.313990
4149,         2.274669
424,         2.032075
605,         2.163306
3111,         2.139505
818,         2.193643
1253,         2.366161
1709,         2.062961
325,         2.478769
459,         2.483660
2910,         2.452509
1073,         2.255359
3306,         2.327889
1177,         2.181138
324,         2.525926
2019,         2.407132
2616,         2.508563
929,         2.215716
1401,         2.157316
768,         2.201042
711,         2.278481
596,         2.169128
694,         2.215562
2580,         2.049922
4020,         2.301692
505,         2.163960
2897,         2.196203
824,         2.218447
599,         2.386644
1718,         2.088475
1952,         2.097951
1143,         2.055643
3170,         2.266751
1804,         1.988914
1226,         2.127896
945,         2.332275
524,         2.193893
1318,         2.430956
1049,         2.013346
3096,         2.233075
825,         2.200242
561,         2.340107
2379,         2.341488
1091,         2.259212
1257,         2.294352
636,         2.245283
3016,         2.482228
918,         1.959913
958,         2.272234
962,         1.955094
2963,         2.344381
954,         2.108176
657,         2.089498
2971,         2.398923
369,         2.408672
630,         2.264127
1411,         2.521332
649,         2.264407
1043,         2.183701
3984,         2.398594
1353,         1.986105
4006,         2.283175
1099,         2.140127
1773,         2.057078
2458,         2.393491
2859,         2.375936
2568,         2.457009
854,         2.034660
613,         2.206852
373,         2.247721
1111,         2.073087
518,         2.296525
936,         1.889744
2056,         2.271206
4560,         2.390702
365,         2.307945
3587,         2.406022
994,         2.108652
436,         2.077064
3281,         2.193478
603,         2.195688
1325,         2.224906
2821,         2.282878
529,         2.224575
3429,         2.146632
837,         2.158184
626,         2.420447
1144,         2.113986
2757,         2.401451
811,         2.066584
1596,         2.355890
665,         2.163008
1447,         2.097581
3383,         2.464322
452,         2.476106
2055,         2.237275
657,         2.216134
807,         2.173978
3352,         2.217184
4728,         2.352115
4148,         2.257666
2336,         2.252397
1325,         2.117434
1224,         2.114379
3015,         2.279270
827,         2.159129
693,         2.348052
498,         2.195984
491,         2.362525
2405,         2.276923
3865,         2.304787
2900,         2.287724
3880,         2.341649
3189,         2.186767
1508,         2.162865
640,         2.160000
1259,         1.999682
1882,         2.351116
419,         2.107876
1785,         2.327843
723,         2.147718
1237,         2.098626
661,         2.196672
666,         2.147748
4068,         2.338643
4175,         2.293844
3654,         2.306294
2325,         2.271656
2854,         2.303013
590,         2.295593
1208,         2.047020
1882,         2.112221
3655,         2.176306
2903,         2.339373
511,         2.362427
3455,         2.255977
593,         2.373019
721,         2.182524
827,         2.171705
1324,         2.210876
4004,         2.421379
4618,         2.239584
4082,         2.473885
3395,         2.278174
311,         2.309968
3027,         2.466865
1281,         2.408743
1303,         2.159325
4177,         2.361120
623,         2.030177
1113,         2.088050
655,         2.121527
3537,         2.318123
2150,         2.582326
2995,         2.340434
444,         2.225225
688,         2.052326
930,         2.204731
1182,         2.108968
3638,         2.343925
1975,         2.193823
456,         2.822807
3070,         2.502150
2724,         2.218796
2258,         2.195926
2563,         2.328521
1489,         2.216790
1948,         2.540862
564,         2.129078
308,         2.290909
2622,         2.110145
724,         2.155801
1209,         2.127378
688,         2.156977
1315,         2.166388
2834,         2.284827
2543,         2.505387
3400,         2.160235
826,         2.297337
535,         2.319252
2132,         2.499812
368,         2.500000
3459,         2.452963
303,         2.539934
1218,         2.170115
3998,         2.382391
1397,         2.181246
691,         2.153401
607,         2.186491
3546,         2.432036
797,         2.147051
3173,         2.427482
2883,         2.286230
1321,         2.161998
491,         2.269654
4466,         2.301478
2708,         2.354801
3103,         2.236803
2925,         2.105162
944,         2.131356
4013,         2.302517
4039,         2.351275
4667,         2.293208
1031,         2.237051
3350,         2.340537
3495,         2.235651
611,         2.200982
725,         2.338207
3322,         2.466707
633,         2.173776
2690,         2.259926
1849,         2.505138
2655,         2.510282
4225,         2.188497
3105,         2.242319
2700,         2.157037
556,         2.225899
889,         2.308211
3284,         2.376370
460,         1.940870
549,         2.200364
341,         2.597067
1406,         2.212802
2196,         2.131876
840,         2.173333
573,         2.201745
907,         2.146858
3312,         2.179952
2575,         2.292816
1004,         2.328287
3559,         2.232537
645,         2.165581
2952,         2.241463
3467,         2.412230
2547,         2.541971
617,         2.030470
973,         2.210072
3393,         2.332803
335,         2.182687
2044,         2.180039
917,         1.983860
791,         2.395954
2011,         2.358628
4524,         2.143943
2336,         2.255137
2484,         2.654428
2691,         2.342624
3318,         2.355636
492,         2.188618
641,         2.147894
1123,         2.169902
2626,         2.263823
1378,         2.165457
1939,         2.137597
2469,         2.256784
3055,         2.382979
1211,         2.190586
1724,         2.380974
4245,         2.442026
3585,         2.382148
812,         2.269951
2802,         2.282370
2631,         2.344660
423,         2.401891
3042,         2.316371
3674,         2.434404
757,         2.313342
768,         2.018750
2659,         2.208349
3901,         2.254601
3292,         2.273876
920,         2.125217
973,         2.178006
2958,         2.268019
3165,         2.355008
1326,         2.029563
620,         2.139355
431,         2.335035
2976,         2.283871
2721,         2.513782
1674,         2.168698
3293,         2.385424
4104,         2.380897
767,         2.346806
479,         2.301461
2771,         2.279033
589,         2.079457
684,         2.187135
2187,         2.239415
1943,         2.356356
3119,         2.147098
3626,         2.368450
527,         2.401518
1455,         2.265842
4055,         2.399408
1745,         2.444470
3600,         2.234889
1720,         2.210233
486,         2.592593
601,         2.393344
480,         2.213333
283,         2.377385
525,         2.227810
2463,         2.279497
633,         2.253397
636,         2.213836
1693,         2.128766
2995,         2.436060
974,         2.027105
2431,         2.389469
2061,         2.174478
1249,         2.106645
805,         2.438758
1304,         2.228221
1656,         2.141063
882,         2.168707
1093,         2.088930
2944,         2.121467
3942,         2.350076
3869,         2.442181
4022,         2.257981
3559,         2.312110
415,         2.172530
2974,         2.207666
3279,         2.276304
2562,         2.169243
966,         1.995859
4752,         2.278451
2352,         2.403401
707,         2.149929
604,         2.160265
2365,         2.361776
857,         2.202100
4369,         2.513710
389,         2.572751
412,         2.165049
2457,         2.468702
3652,         2.356407
1298,         2.330971
2266,         2.258429
2337,         2.200428
2636,         2.175114
3492,         2.436426
877,         2.294185
804,         1.988060
3484,         2.141906
584,         2.136986
768,         2.217708
2247,         2.327726
1105,         2.175566
4075,         2.297521
1113,         2.186523
339,         2.449558
3762,         2.355981
658,         2.025532
4019,         2.266633
2727,         2.485369
2832,         2.523446
1508,         2.114589
3493,         2.400916
773,         2.219922
3075,         2.195252
3967,         2.338493
850,         1.997176
2733,         2.202415
2762,         2.247936
3585,         2.321674
2360,         2.346780
643,         2.061586
326,         2.311656
361,         2.384488
1697,         2.477784
1927,         2.210275
3419,         2.139807
1468,         2.026703
2190,         2.117991
863,         2.242410
731,         2.060739
612,         2.143791
2387,         2.166066
1882,         2.241445
2927,         2.408473
1668,         1.995683
630,         2.323810
1753,         2.210610
4659,         2.279974
3517,         2.254649
1856,         2.211207
2892,         2.299032
946,         2.317125
365,         2.465753
570,         2.065965
924,         2.259740
1337,         2.197158
2288,         2.202448
1214,         2.090939
2787,         2.449659
2910,         2.280687
2268,         2.171781
3091,         2.094597
310,         2.464516
2953,         2.116356
4455,         2.183973
4699,         2.362715
620,         2.250323
1765,         2.310255
1109,         2.195131
1417,         2.153282
3864,         2.312008
826,         1.970944
2496,         2.397436
1250,         2.080640
649,         2.133744
1042,         2.137428
634,         2.349527
1436,         2.037883
1216,         2.062500
3350,         2.529433
2966,         2.348213
2560,         2.060000
2773,         2.146700
3237,         2.296200
790,         2.194430
580,         2.241379
665,         2.285714
1191,         2.127288
2935,         2.296422
808,         2.443564
323,         2.194427
4046,         2.517647
5008,         2.383866
4068,         2.080039
4024,         2.413519
3414,         2.430931
5125,         2.290576
685,         1.918832
2960,         2.170270
635,         2.213543
1944,         1.977778
3856,         2.332158
2335,         2.456531
2920,         2.448493
354,         2.214689
3696,         2.202597
602,         2.559468
754,         2.262069
835,         2.280240
764,         2.296335
545,         2.397064
2969,         2.330482
1686,         2.354448
441,         2.499773
2915,         2.119520
766,         2.048042
1503,         2.024750
3529,         2.370303
454,         2.290749
3423,         2.480164
150,         2.656000
2477,         2.197820
2575,         2.302447
1931,         2.481616
3830,         2.155405
2457,         2.412047
2785,         2.315260
929,         2.181270
1735,         2.373256
4289,         2.346654
1325,         2.214038
2688,         2.261905
3912,         2.342331
3223,         2.516413
3048,         2.365354
705,         2.186667
3500,         2.211657
1665,         2.136216
1949,         2.152078
1141,         2.070465
1914,         2.301358
1664,         2.267788
310,         2.258065
1377,         2.218736
4882,         2.315444
631,         2.275753
424,         2.339623
830,         1.993253
551,         2.039927
1824,         2.217544
3282,         2.282267
893,         2.157223
683,         1.994729
566,         2.248763
589,         2.135144
756,         2.538624
956,         2.189958
559,         2.394275
590,         2.395932
2260,         2.261593
1430,         2.260140
2525,         2.260594
359,         2.139276
518,         2.257915
699,         2.071531
3098,         2.495029
3509,         2.240182
895,         2.353520
5447,         2.303213
2347,         2.150831
554,         2.402888
3664,         2.332533
1081,         2.143201
471,         2.309979
563,         2.273535
1038,         2.111753
2714,         2.392631
1407,         2.244776
404,         2.164356
3602,         2.389561
468,         2.172650
2737,         2.477457
732,         2.161749
1420,         2.122254
3011,         2.165394
2064,         2.332171
3107,         2.408754
2668,         2.394303
4331,         2.387624
740,         2.277838
1133,         2.106973
488,         2.149180
2516,         2.234658
3606,         2.247144
2672,         2.446108
488,         2.177049
2824,         2.283286
2518,         2.425735
615,         2.230894
3100,         2.479484
3173,         2.314025
550,         2.272000
2425,         2.211959
461,         2.243818
446,         2.254709
1317,         2.205011
3374,         2.266983
2794,         2.175233
3138,         2.130784
3427,         2.314561
868,         2.192627
3344,         2.274402
4099,         2.501293
2410,         2.424896
2797,         2.279013
2637,         2.229807
3178,         2.078037
1113,         2.117520
3607,         2.366288
3464,         2.349654
1037,         2.058245
830,         2.286265
4092,         2.290909
3447,         2.516507
1242,         2.128180
3359,         2.691992
1213,         2.237758
3646,         2.549205
2472,         2.222330
272,         2.267647
4324,         2.199445
2393,         2.544087
3430,         2.341691
564,         2.394326
422,         2.272986
4441,         2.347399
1863,         2.202899
1516,         2.020053
1164,         2.206873
338,         2.371598
923,         2.060238
1745,         2.216619
696,         2.019540
3578,         2.251314
2788,         2.335438
2810,         2.363559
687,         2.020378
3448,         2.370070
2901,         2.296036
2314,         2.143820
652,         2.229448
576,         2.056944
1373,         1.999709
874,         2.192220
2787,         2.359526
711,         2.155837
2497,         2.329195
729,         2.164060
665,         2.193083
3756,         2.320554
1091,         2.207149
3555,         2.280956
948,         2.333333
1319,         2.131312
394,         1.991878
1562,         2.039949
2897,         2.385916
315,         2.397460
3797,         2.378720
3558,         2.490613
671,         2.113860
806,         2.322581
3195,         2.380469
3857,         2.094892
3373,         2.172547
1813,         2.031550
2331,         2.370828
634,         2.267508
1680,         2.336667
1153,         2.264007
457,         2.249453
511,         1.971037
998,         2.109820
1441,         2.212908
2502,         2.319424
577,         2.192028
3388,         2.167887
3722,         2.257711
1397,         2.109091
2060,         2.173981
3780,         2.421799
458,         2.066376
683,         2.339092
1226,         2.216639
1782,         2.043996
697,         2.183070
1991,         2.377097
937,         2.020918
3418,         2.204798
716,         1.978771
4757,         2.268825
4051,         2.309751
1788,         2.347204
2484,         2.260870
617,         2.147164
748,         2.346524
2562,         2.129586
2576,         2.383540
1998,         2.541742
1203,         1.977057
1322,         2.157943
2399,         2.211922
3288,         2.103650
2088,         2.473180
902,         2.100222
3378,         2.447365
480,         2.253333
3458,         2.317409
672,         2.284524
3821,         2.358545
2447,         2.478463
3799,         2.340616
1877,         2.189451
2065,         2.258208
2226,         2.236478
4078,         2.353114
2989,         2.211843
818,         2.085086
3088,         2.452073
727,         2.131499
1211,         2.174732
2321,         2.305558
1605,         2.271402
668,         2.011976
1347,         2.002079
3017,         2.227378
2662,         2.209166
1142,         1.996497
890,         2.292135
1140,         2.149474
2565,         2.297076
3583,         2.383031
1204,         2.119601
745,         2.087517
2547,         2.515273
3199,         2.282213
395,         1.928101
3092,         2.501940
548,         2.065693
2274,         2.287423
2049,         2.237189
1304,         2.092638
3477,         2.235490
892,         2.336323
1678,         2.229321
1843,         2.099620
188,         2.353191
2719,         2.184627
1234,         2.092707
2770,         2.486931
1824,         2.160088
3183,         2.288407
2980,         2.159195
412,         2.485437
332,         2.180723
1046,         2.170554
710,         2.247887
2989,         2.316226
2883,         2.543184
3130,         2.277316
1398,         2.167668
169,         2.286391
3294,         2.401700
848,         2.144340
2771,         2.212053
991,         2.056105
2675,         2.316561
2564,         2.394384
2305,         2.375358
1210,         2.055537
505,         2.468119
511,         2.334247
934,         2.047966
2917,         2.458690
2684,         2.475410
523,         2.432122
2371,         2.201603
1724,         2.092807
2263,         2.308794
3020,         2.372715
3136,         2.375000
3140,         2.474650
1954,         2.214944
1110,         2.060541
738,         2.063957
444,         2.055856
4413,         2.341446
4020,         2.341294
3725,         2.269638
1177,         2.189975
686,         2.145773
3933,         2.319451
2427,         2.292872
2586,         2.388863
273,         2.780952
1792,         2.130804
452,         2.407080
395,         2.377722
557,         2.263555
1193,         2.039229
664,         2.087952
1226,         2.013051
526,         2.460837
320,         2.542500
3919,         2.242817
3447,         2.410908
2239,         2.429656
3779,         2.424768
1271,         2.197954
1351,         2.201628
3087,         2.211338
525,         2.180571
3229,         2.205265
2892,         2.185339
865,         2.264971
3291,         2.367426
2045,         2.373399
1190,         2.252773
799,         2.132666
2278,         2.263389
2589,         2.290614
531,         2.317137
4364,         2.430614
859,         1.979045
614,         2.644951
1082,         2.150092
983,         2.242930
1846,         2.278657
2731,         2.271988
372,         2.047312
561,         2.400000
3227,         2.167958
2753,         2.669669
836,         2.015311
2264,         2.393286
623,         2.288283
4070,         2.337887
1029,         2.158212
2247,         2.518914
619,         2.087237
2094,         2.245654
3553,         2.184745
1217,         2.150205
736,         2.289130
1101,         2.210354
3701,         2.309214
2428,         2.441845
998,         2.342285
3162,         2.306894
2590,         2.132201
2684,         2.571386
3103,         2.362101
486,         2.350617
495,         2.277172
3388,         2.386541
563,         2.100178
3062,         2.352449
790,         2.419241
4191,         2.441040
2060,         2.248932
940,         2.109787
3315,         2.338462
366,         2.417486
3063,         2.289520
463,         2.284233
543,         2.370534
637,         2.122449
2756,         2.213933
2789,         2.507279
3823,         2.514674
966,         2.381781
3402,         2.254674
504,         2.460317
2454,         2.592665
797,         2.090841
741,         2.141970
2970,         2.186397
1333,         2.034509
1090,         2.076330
561,         2.006417
1097,         2.033911
2927,         2.284933
1152,         2.055556
3061,         2.475531
612,         2.124183
647,         2.163833
4213,         2.412533
3299,         2.218854
768,         2.169792
621,         2.084380
736,         2.348913
2132,         2.485178
830,         2.087711
1378,         2.138171
1509,         2.229821
3578,         2.349469
2848,         2.171348
1869,         2.156875
706,         2.220963
2291,         2.242863
3319,         2.444110
2614,         2.323489
3303,         2.205026
2910,         2.218007
3317,         2.310522
3025,         2.159603
1032,         2.156589
1123,         2.361532
177,         2.671186
533,         2.242402
3137,         2.241377
407,         2.519902
766,         2.392689
1800,         2.177778
3061,         2.295198
3186,         2.201381
943,         2.184517
818,         2.139853
727,         2.045667
1372,         2.579592
1439,         2.082557
855,         2.152047
2808,         2.385470
1556,         2.109512
2443,         2.442243
3967,         2.385884
508,         1.825197
913,         2.328149
3488,         2.326606
4319,         2.368882
2491,         2.456845
1132,         2.086219
249,         2.541365
874,         2.128146
3146,         2.305404
2711,         2.363113
654,         2.200612
902,         2.299778
728,         2.101099
3737,         2.332780
2788,         2.298709
3234,         2.478417
1299,         2.289761
413,         2.419370
4032,         2.281151
3463,         2.236673
2443,         2.509374
917,         2.030971
733,         2.135880
2677,         2.376690
1540,         2.091429
1168,         2.243836
1153,         2.269558
1166,         2.131732
877,         2.140023
1583,         2.199874
2203,         2.314299
430,         2.320000
3264,         2.408088
4367,         2.362079
3680,         2.408043
3393,         2.130268
2203,         2.289605
908,         2.118062
2355,         2.296051
4201,         2.283647
1081,         2.205365
1482,         2.179757
1537,         2.124138
2217,         2.494542
3006,         2.303127
3088,         2.260104
598,         2.041472
498,         2.533333
4092,         2.456891
897,         2.298328
2753,         2.311369
796,         2.288442
1625,         2.310892
3535,         2.342970
755,         2.081060
435,         2.210575
1745,         2.211117
3291,         2.114616
2022,         2.454599
3114,         2.127938
782,         2.196419
702,         2.027350
1046,         2.098662
2441,         2.244326
3188,         2.355082
2799,         2.484316
1161,         2.183635
3070,         2.236091
304,         2.186842
552,         2.110145
810,         2.224198
1441,         2.055795
2708,         2.224815
1505,         2.093821
2780,         2.290072
1366,         2.130600
856,         2.231776
4027,         2.351130
2801,         2.367440
985,         2.028020
3839,         2.328731
1965,         1.976590
1476,         2.204336
2328,         2.172165
3322,         2.319567
864,         2.286111
3150,         2.233397
418,         2.545455
4574,         2.457368
4280,         2.328411
232,         2.506897
863,         2.248899
845,         2.328994
1652,         2.182082
3955,         2.456030
2276,         2.276274
3996,         2.301101
300,         2.157333
300,         2.328000
678,         2.258407
4273,         2.338217
948,         2.248945
332,         2.657831
411,         2.032117
253,         2.640316
3064,         2.263708
473,         2.308668
2813,         2.331177
2256,         2.162411
543,         2.417680
427,         2.295082
262,         2.283969
586,         2.129693
3871,         2.217928
628,         2.272611
595,         2.152605
828,         2.077295
3588,         2.365886
3211,         2.354656
639,         2.344914
719,         2.095132
1374,         2.320233
3701,         2.294947
904,         2.292920
748,         2.052406
2110,         1.983697
1623,         2.355145
3696,         2.367749
1363,         2.147029
2262,         2.425818
2412,         2.417247
1256,         2.091720
486,         2.205761
2404,         2.355740
801,         2.237203
1109,         2.117944
1255,         2.241275
869,         2.487457
1407,         2.056006
649,         2.216333
4129,         2.353693
3493,         2.380991
895,         2.100559
713,         2.125105
3566,         2.407628
2124,         2.425989
3300,         2.224000
1354,         2.296012
4221,         2.281166
1809,         2.460586
498,         2.271486
2881,         2.431378
614,         2.211075
1500,         2.206933
2748,         2.413100
1175,         2.240681
483,         2.176398
634,         2.160252
3417,         2.072695
3798,         2.331754
903,         2.295460
1907,         2.286733
795,         2.247044
4160,         2.364615
1292,         2.315789
3619,         2.281514
3723,         2.249799
836,         2.351196
1080,         2.087407
788,         2.259898
1509,         2.264281
4899,         2.315575
707,         2.043564
3253,         2.182109
1708,         2.068384
943,         2.081866
3305,         2.282360
2860,         2.262937
4430,         2.351242
3978,         2.286978
3182,         2.454054
2730,         2.076777
2180,         2.143853
3377,         2.324430
3081,         2.291723
496,         2.419355
1394,         2.102152
3138,         2.074952
702,         1.979487
1924,         2.251143
675,         2.119111
2918,         2.395888
1029,         2.063362
2786,         2.293180
3787,         2.401690
1591,         2.426147
3128,         2.322506
345,         2.314203
1286,         2.143701
1557,         2.156455
1212,         2.133333
750,         2.088533
2986,         2.161286
2154,         2.093593
892,         1.965022
1086,         2.139963
3342,         2.210413
3021,         2.254882
2644,         2.194856
1183,         2.168047
1442,         2.115950
573,         2.242234
659,         2.148710
2564,         2.349142
469,         2.408529
2877,         2.262913
4112,         2.335409
3430,         2.278717
3920,         2.093265
3355,         2.223070
852,         2.175587
544,         2.419118
2428,         2.171005
236,         2.359322
1450,         2.214621
503,         2.629026
3352,         2.319809
3154,         2.331516
3734,         2.245956
2413,         2.305512
3217,         2.256264
2741,         2.408464
837,         2.012903
1169,         2.217280
681,         2.183847
313,         2.517572
301,         2.322924
536,         2.364179
5197,         2.443410
3969,         2.252658
3232,         2.422277
1271,         2.090952
2748,         2.128675
2741,         2.182269
2354,         2.210025
433,         2.096998
359,         2.700836
3183,         2.318065
553,         2.324774
2098,         2.232602
1611,         2.041962
989,         1.944590
1865,         2.193673
3464,         2.327714
1075,         2.068093
1221,         2.150369
643,         2.161120
2141,         2.391032
2611,         2.305630
1796,         2.308686
3602,         2.266963
2095,         2.159427
449,         2.150557
963,         2.194808
624,         1.991026
304,         2.486842
578,         2.220069
2963,         2.135943
375,         2.282667
3522,         2.305281
3195,         2.345415
4326,         2.218585
523,         2.461185
640,         2.103750
768,         2.375000
2416,         2.470530
1403,         2.239772
3347,         2.364147
1502,         2.120905
1062,         2.242561
917,         2.135660
451,         2.240355
2733,         2.414929
1114,         2.195332
4206,         2.452687
3035,         2.427414
2621,         2.401831
3220,         2.430559
624,         2.260256
1846,         2.237920
4053,         2.367629
2448,         2.406863
2751,         2.329335
760,         1.911579
1065,         2.384225
2720,         2.067941
469,         2.200426
2517,         2.142233
2517,         2.157171
3906,         2.259089
862,         2.493735
4161,         2.179476
3692,         2.298375
890,         2.251685
2281,         2.236914
3740,         2.310588
2066,         2.227686
810,         2.046420
628,         2.131210
3090,         2.371262
920,         2.116522
1142,         2.088266
3480,         2.605977
659,         2.192413
3867,         2.239876
688,         2.363953
438,         2.471233
898,         2.143430
3738,         2.260674
1367,         2.266569
3554,         2.476308
873,         2.082016
770,         1.985455
341,         2.296774
917,         2.093784
615,         2.163252
2993,         2.463348
661,         2.124054
2921,         2.471756
3124,         2.304738
877,         2.150057
2656,         2.259337
3555,         2.271955
3121,         2.384108
3503,         2.211590
2631,         2.374458
1482,         2.133333
5242,         2.317589
2350,         2.295149
3817,         2.410689
642,         2.267913
729,         2.448285
760,         1.993684
1649,         2.336931
2842,         2.515130
1196,         2.149164
1156,         2.053287
908,         1.985903
3085,         2.086483
523,         2.129254
831,         2.127557
630,         2.154921
2909,         2.278996
2803,         2.076061
1080,         2.258519
592,         2.109459
631,         2.260539
1454,         2.048418
703,         2.141679
1107,         2.283650
663,         2.313122
510,         2.338824
1496,         2.193048
3142,         2.494208
3069,         2.006647
3576,         2.354139
1254,         2.157576
4307,         2.210912
2830,         2.384735
1144,         2.145455
1140,         2.143158
1178,         1.989813
927,         2.158360
817,         2.069033
304,         2.342105
3433,         2.266939
1567,         2.061519
1230,         2.247154
404,         2.160396
650,         2.130462
828,         2.247343
5075,         2.384079
856,         2.387850
1972,         2.208114
2711,         2.222353
1614,         2.053532
3792,         2.216245
787,         2.135705
725,         2.065655
3426,         2.486165
1388,         2.196542
2887,         2.442397
1039,         2.100481
2324,         2.197246
751,         2.066578
1167,         2.110026
494,         2.171660
2836,         2.387870
1266,         2.207899
2907,         2.331751
711,         2.149086
1146,         2.274346
725,         2.376828
1717,         2.053815
4913,         2.331122
2928,         2.441803
777,         2.367053
461,         2.318438
342,         2.208187
585,         2.185299
2770,         2.157112
726,         2.179614
3077,         2.385180
506,         2.373123
2256,         2.320213
3114,         2.261529
206,         2.652427
1013,         2.147285
3532,         2.278369
4319,         2.426302
768,         2.059375
559,         2.176744
3255,         2.200922
821,         2.273325
1262,         2.262441
939,         2.064324
455,         2.375385
3828,         2.432184
1052,         2.200000
904,         2.064602
2844,         2.358368
3562,         2.203032
2355,         2.605520
378,         2.186243
3023,         2.339133
2184,         2.334799
4131,         2.299104
4182,         2.329986
887,         2.103269
1480,         2.243784
2712,         2.265192
2948,         2.377748
2787,         2.282598
422,         2.293839
685,         2.327591
3691,         2.339745
1261,         2.123394
3220,         2.231304
711,         2.133333
791,         2.380784
720,         2.032222
978,         2.107975
1848,         2.293939
3068,         2.357236
582,         2.137457
973,         2.182939
3993,         2.311245
1189,         2.099243
3559,         2.210958
2193,         2.432102
3476,         2.391024
2752,         2.233140
470,         2.309787
3699,         2.495161
2521,         2.209282
1544,         2.113472
3235,         2.513756
2963,         2.361930
1156,         2.000692
3037,         2.480342
3590,         2.171365
1282,         2.300156
2047,         2.097118
2436,         2.177011
362,         2.532597
2676,         2.309417
3069,         2.263408
1197,         2.212197
454,         2.163877
423,         2.413239
2552,         2.339185
1713,         2.187507
968,         2.326446
402,         2.284577
474,         2.307173
480,         2.168333
2175,         2.234483
906,         2.188079
1225,         2.208000
1051,         2.087155
2145,         2.211655
4660,         2.201373
1158,         2.013817
3002,         2.358961
3611,         2.311825
4141,         2.335281
1631,         2.116983
2982,         2.379611
2695,         2.371800
3467,         2.397231
1188,         2.207407
3960,         2.246061
843,         2.241518
2516,         2.206677
387,         2.253230
422,         2.367773
673,         2.310847
761,         2.189750
4571,         2.184380
948,         2.076793
3585,         2.311855
529,         2.592060
2627,         2.325086
1037,         2.207907
3935,         2.244473
714,         2.116527
3151,         2.171755
956,         2.226778
3584,         2.429687
1074,         2.024581
806,         2.106203
4752,         2.234343
3364,         2.438050
4218,         2.313893
3096,         2.066925
653,         2.179479
3992,         2.249299
1427,         2.114646
3157,         2.373646
4365,         2.128568
2708,         2.297194
5069,         2.317143
2426,         2.081451
2299,         2.403480
2629,         2.627919
572,         1.960839
634,         2.232177
2776,         2.466859
1048,         2.159542
3756,         2.341427
973,         2.193628
1149,         2.198782
1420,         2.302535
580,         2.131034
866,         2.132102
494,         2.391903
661,         2.225719
1361,         2.077296
1983,         2.354009
1528,         2.328272
883,         2.171687
652,         2.371779
326,         2.284663
2832,         2.529096
584,         2.236986
2395,         2.301461
3220,         2.370932
547,         2.269835
2866,         2.481228
372,         2.544086
2924,         2.338988
2854,         2.479047
534,         2.217228
1340,         2.211343
888,         2.265766
2954,         2.269736
452,         2.322124
4212,         2.328775
3277,         2.323100
2394,         2.127652
2809,         2.420790
563,         2.010657
660,         2.072727
392,         2.018367
2460,         2.454309
580,         2.302069
4144,         2.209266
1236,         2.123625
638,         2.257053
613,         2.355628
794,         2.212594
665,         2.406015
1493,         2.188346
348,         1.983908
735,         2.378231
3759,         2.482575
826,         2.344794
712,         2.188764
3303,         2.109355
337,         2.252819
1148,         2.221603
3037,         2.297267
768,         2.278125
2405,         2.461538
3755,         2.375925
1615,         2.643220
1135,         2.113128
1029,         2.196307
360,         2.275556
1714,         2.256243
2027,         2.393291
1089,         2.112764
608,         2.172368
558,         2.220789
1010,         2.251089
605,         2.126281
436,         2.346789
1095,         2.070502
1161,         2.061671
496,         2.264516
4593,         2.438493
522,         2.168582
2576,         2.075466
3415,         2.364158
2155,         2.313503
518,         2.310425
512,         2.053125
883,         2.081993
3628,         2.379052
560,         2.050000
2126,         2.449294
3365,         2.210045
3002,         2.173218
3248,         1.982512
4265,         2.326471
2744,         2.405248
670,         1.990448
3249,         2.091474
731,         2.057456
435,         2.333793
734,         2.255041
3481,         2.294283
997,         2.211434
432,         2.333333
1186,         2.160540
761,         2.200263
558,         2.096057
4187,         2.258992
238,         2.719328
380,         2.162105
615,         2.113821
1826,         2.416648
3792,         2.325105
256,         2.334375
2721,         2.536714
1420,         2.167324
2625,         1.990705
372,         2.301075
1092,         2.242491
2680,         2.229851
466,         2.284979
622,         2.164630
2454,         2.136593
487,         2.253799
1229,         2.050448
490,         2.207347
2983,         2.184378
482,         2.404979
3666,         2.231969
2213,         2.316493
2606,         2.392632
836,         2.111005
1182,         2.218613
935,         2.328984
3494,         2.242931
3451,         2.200406
2768,         2.365318
457,         2.378993
2923,         2.286692
566,         1.992933
997,         2.260381
508,         2.185827
3201,         2.310528
911,         2.175192
830,         2.356627
576,         1.931944
407,         2.350860
513,         2.367251
3278,         2.295058
3516,         2.357679
3168,         2.329040
1118,         2.121646
404,         2.374257
561,         2.380036
4673,         2.215108
3533,         2.202095
638,         2.051411
1211,         2.223617
1459,         2.059493
663,         2.391554
2601,         2.518724
1851,         2.165748
1815,         2.167273
4328,         2.416821
3037,         2.179256
2975,         2.360202
4811,         2.330825
468,         2.001709
1243,         2.212711
1708,         2.317096
3596,         2.394883
1873,         2.325681
967,         1.940021
655,         2.531908
985,         2.100305
2282,         2.541981
1584,         2.184848
642,         2.098442
1534,         2.107953
754,         2.124138
1780,         2.010787
3357,         2.243670
735,         2.210612
1231,         2.110154
532,         2.341353
936,         2.036752
2945,         2.263633
1265,         2.083794
906,         2.468874
565,         2.197522
2872,         2.464067
303,         2.249505
1282,         2.323869
641,         2.038066
4072,         2.259136
834,         2.227338
2219,         2.430284
2227,         2.507050
227,         2.636123
742,         2.268464
2772,         2.146609
503,         2.266402
314,         2.359236
455,         2.415824
502,         2.254980
2978,         2.194224
2339,         2.305259
1569,         2.192989
2355,         2.307941
740,         2.208649
2918,         2.497875
2955,         2.338816
590,         2.185763
3910,         2.340665
1846,         2.404767
1972,         2.356592
959,         2.250678
3700,         2.340757
4300,         2.310884
805,         2.096894
654,         1.913150
4133,         2.507041
1343,         2.102159
783,         2.197701
730,         2.107397
933,         2.344266
3256,         2.461425
2790,         2.173477
3132,         2.238825
3415,         2.304656
3512,         2.408200
1037,         2.192478
1998,         2.344745
1279,         2.164816
929,         2.306997
1267,         2.128493
752,         2.426596
4662,         2.378378
1442,         2.192510
3582,         2.447125
3017,         2.181770
324,         2.348148
732,         2.395628
1120,         2.137857
3258,         2.394107
2886,         2.421622
1293,         2.156226
786,         2.213740
549,         2.302368
3758,         2.309739
1583,         2.064940
838,         2.121241
803,         2.121046
449,         2.414254
1265,         2.172964
2855,         2.139124
3941,         2.263994
2741,         2.499234
4432,         2.274368
364,         2.191209
3376,         2.190995
1369,         2.272023
1704,         2.050704
2598,         2.313780
2861,         2.257952
1139,         2.287621
2997,         2.208609
841,         2.158383
896,         2.352679
3449,         2.319281
1083,         2.209418
732,         2.046995
2987,         2.292601
3233,         2.317600
2507,         2.208536
1160,         2.090345
3535,         2.640792
3541,         2.369274
778,         2.106941
987,         1.847214
1722,         1.991638
3497,         2.233000
2123,         2.471220
2463,         2.496143
341,         2.339003
3734,         2.424210
1736,         2.237327
862,         2.103944
710,         2.120563
3553,         2.144441
1187,         2.164785
704,         2.228409
720,         2.476667
1755,         2.148376
1082,         2.190758
709,         2.453032
3043,         2.162866
584,         2.187671
884,         2.073303
3306,         2.403630
2776,         2.327954
3376,         2.453318
241,         2.297095
313,         2.571246
705,         2.312624
853,         2.229308
694,         2.110663
876,         2.065753
778,         2.179949
6303,         2.261653
731,         2.358413
1984,         2.297581
498,         2.216867
1022,         2.254403
1516,         2.194195
1253,         2.125459
2951,         2.557506
3119,         2.277140
1111,         2.187579
2878,         2.379152
3957,         2.484508
2167,         2.097647
2564,         2.359750
2313,         2.368180
1356,         2.159882
3085,         2.403371
2058,         2.093294
741,         2.288799
3371,         2.391694
465,         2.525591
3628,         2.454465
421,         2.266983
1381,         2.170601
2996,         2.326302
909,         2.187899
524,         2.196947
490,         2.478367
3000,         2.289600
4289,         2.259361
2639,         2.354225
3430,         2.365248
966,         2.266667
698,         2.479083
1078,         2.109833
3021,         2.461701
1532,         2.291906
924,         2.279654
1271,         2.020456
3854,         2.377167
2933,         2.368360
3682,         2.303965
1598,         2.117647
942,         2.124841
3279,         2.388533
998,         2.116232
3279,         2.177005
828,         2.032850
1714,         2.099883
366,         2.336612
3194,         2.433062
649,         1.962404
3147,         2.157229
2426,         2.196867
610,         2.296393
887,         2.428861
917,         2.274373
3273,         2.255301
1950,         2.305641
1263,         2.071259
3084,         2.346304
338,         2.158580
439,         2.172210
614,         2.212378
2925,         2.361162
2312,         2.251211
1849,         2.417739
1651,         2.060812
440,         2.330909
908,         2.086344
3712,         2.481250
2497,         2.102363
3558,         2.260146
1117,         2.227395
3469,         2.172153
3456,         2.348843
1061,         2.106692
2447,         2.094320
389,         1.988689
1205,         2.139087
889,         2.293813
598,         2.163211
1404,         2.241595
185,         2.871351
667,         2.152924
546,         2.203663
1070,         2.302056
725,         2.428690
1593,         1.942498
3766,         2.301859
4308,         2.178459
464,         2.268966
3533,         2.482423
3766,         2.136803
1042,         2.204990
900,         2.299556
3571,         2.417698
3641,         2.342653
1163,         2.071883
4584,         2.169634
1931,         2.500673
3066,         2.416438
1402,         2.247646
3974,         2.381882
2252,         2.361634
2943,         2.430989
262,         2.509924
560,         2.141429
535,         2.090467
740,         2.145946
705,         2.316028
2286,         2.405249
860,         2.183256
2346,         2.363512
2963,         2.476679
1726,         2.273465
3695,         2.303437
1402,         1.899572
2558,         2.323690
1814,         1.930761
3260,         2.157301
730,         2.108493
822,         2.277372
3026,         2.352677
573,         2.071902
624,         1.993590
1852,         2.581857
716,         2.214525
759,         1.995257
1155,         2.352208
1827,         2.500712
2212,         2.062568
1200,         2.116000
963,         2.190654
4229,         2.016742
3326,         2.523873
596,         2.425503
3271,         2.320269
2354,         2.267799
3791,         2.391559
906,         2.092715
706,         2.259490
3495,         2.315536
283,         2.400000
1737,         2.318480
3580,         2.315978
1039,         2.252936
293,         2.943345
162,         2.617284
1390,         2.194532
951,         2.339432
2835,         2.478448
610,         2.314754
3166,         2.350726
2691,         2.440134
486,         2.497119
393,         2.552672
2860,         2.266853
509,         2.461297
1502,         2.252463
566,         2.255830
462,         2.592208
383,         2.299739
1148,         2.162369
651,         2.047312
1152,         2.260417
3348,         2.298686
1443,         2.404990
586,         2.222526
864,         2.237963
2520,         2.300952
895,         2.327598
1497,         2.237542
827,         2.413543
946,         2.344186
4458,         2.288380
610,         2.194098
496,         2.258065
2290,         2.356332
356,         2.507865
3160,         2.396962
749,         1.940721
611,         2.178723
3434,         2.384158
3502,         2.356368
732,         1.971585
406,         2.340887
3301,         2.292154
880,         2.064545
4092,         2.431672
433,         2.261432
3662,         2.342108
1926,         2.013707
1208,         2.442384
3164,         2.358281
3100,         2.366194
4037,         2.297548
2773,         2.149874
2973,         2.378204
2776,         2.362824
1054,         2.268691
457,         2.265208
3239,         2.599074
1486,         2.168506
327,         2.307034
677,         2.284195
3686,         2.485513
2396,         2.209683
667,         2.148126
848,         1.959434
2227,         2.226134
1181,         2.233362
2804,         2.490442
3027,         2.257020
2882,         2.450243
464,         2.541379
3937,         2.433122
2956,         2.401894
371,         1.899730
4172,         2.258102
995,         2.166030
3389,         2.231455
601,         2.304160
674,         2.675371
3160,         2.405570
1683,         2.057279
372,         2.421505
182,         2.619780
2383,         2.236509
3412,         2.222040
2475,         2.283313
958,         2.350731
2890,         2.166090
2455,         2.263462
3467,         2.372080
959,         2.080501
4307,         2.480984
1757,         1.987479
3718,         2.086713
926,         2.228078
509,         2.173674
389,         2.073008
2594,         2.329992
898,         2.125612
523,         2.109369
1352,         2.071598
2779,         2.397121
2727,         2.142721
1267,         2.184688
543,         1.975691
491,         2.180041
2771,         2.252183
628,         2.498089
4023,         2.376336
634,         2.141325
2776,         2.510951
3012,         2.311288
386,         2.362694
3816,         2.020964
1322,         2.116793
740,         2.163243
3654,         2.439409
1938,         2.542828
3674,         2.224279
1754,         2.192018
545,         2.344220
1221,         2.255201
3094,         2.303297
970,         2.409897
666,         2.299099
422,         2.309005
1288,         2.075776
792,         2.190909
1234,         2.131605
3186,         2.489140
3740,         2.193155
3336,         2.264269
4781,         2.299770
4595,         2.376148
521,         2.051440
629,         2.015898
682,         2.443402
2892,         2.271093
1297,         2.122436
693,         2.219913
1533,         2.244488
679,         2.262150
1333,         2.431208
811,         2.174106
4185,         2.397515
2232,         2.007527
457,         2.188184
4488,         2.461497
906,         2.183664
5089,         2.279112
959,         2.084672
1087,         2.245446
493,         2.323732
654,         2.102752
3458,         2.389358
3488,         2.203440
318,         2.201258
3253,         2.575592
2709,         2.461130
912,         2.278070
3545,         2.315825
904,         2.128319
3170,         2.390410
2962,         2.242269
720,         1.921111
551,         2.347731
601,         2.136439
485,         2.076701
2916,         2.569273
560,         2.242857
595,         2.686387
1469,         2.103744
3705,         2.417706
1469,         2.113002
600,         2.142667
3161,         2.257513
3104,         2.486082
1359,         2.251656
658,         2.246809
2675,         2.124860
818,         2.265037
555,         2.108829
3997,         2.471053
4345,         2.163959
828,         2.083092
4117,         2.160797
1102,         2.137931
1951,         2.155613
974,         2.043532
350,         2.342857
3105,         2.531401
594,         2.086195
2322,         2.210164
972,         2.517695
1139,         2.200527
663,         2.241931
5490,         2.323060
2458,         2.235964
934,         2.021413
2821,         2.201205
3748,         2.412166
729,         2.327572
4188,         2.291691
863,         2.122827
1480,         2.104324
1464,         2.181421
3025,         2.349488
786,         2.248346
234,         2.762393
898,         2.369710
4348,         2.196688
2819,         2.329620
4193,         2.359552
3574,         2.353442
2942,         2.216179
2779,         2.167974
3529,         2.473902
1178,         2.157555
1734,         2.366321
3580,         2.227933
1045,         2.141244
2805,         2.285348
1003,         2.170289
445,         2.144719
1379,         1.944598
2194,         2.152051
3980,         2.343920
764,         2.318325
3227,         2.296374
324,         2.464198
683,         2.052123
694,         2.381556
831,         2.424067
542,         2.149077
819,         2.168498
1281,         2.051522
2513,         2.507282
1630,         2.078037
2472,         2.116505
3506,         2.391329
517,         2.277756
453,         2.092715
1039,         2.103561
2354,         2.352761
646,         2.239009
713,         2.239551
3939,         2.282001
3231,         2.423522
3210,         2.327227
2544,         2.151258
3096,         2.347028
394,         2.387817
1567,         2.482706
879,         2.111490
1057,         2.149480
673,         2.001783
926,         2.319654
2664,         2.191592
391,         2.322251
3166,         2.389387
2186,         2.309607
2691,         2.508510
3509,         2.165175
2473,         2.151557
770,         2.068571
615,         2.112520
1234,         2.258671
770,         2.461299
696,         2.125287
2251,         2.091515
1000,         2.156000
3760,         2.291915
2129,         2.264725
4410,         2.291701
1667,         2.070306
796,         2.050251
3762,         2.182669
695,         2.183597
3612,         2.295903
354,         2.655367
3741,         2.356375
4160,         2.366346
1416,         2.158192
3074,         2.410670
2896,         2.329006
813,         1.973924
862,         2.312761
1702,         1.925264
3870,         2.359070
2340,         2.287863
2677,         2.122077
830,         2.238072
4010,         2.284489
667,         2.474363
431,         2.396288
2469,         2.487485
3311,         2.486500
229,         2.595633
702,         2.151567
418,         2.516746
2478,         2.128814
2752,         2.275581
3357,         2.272029
407,         2.358722
1311,         2.113806
2916,         2.231276
2140,         2.040748
730,         2.121644
2689,         2.424991
888,         2.024324
3036,         2.319104
487,         2.331006
3616,         2.406637
1764,         2.192744
588,         2.069388
1152,         2.145833
900,         2.264889
1357,         2.193662
887,         2.108681
1841,         2.415209
1037,         2.172420
2371,         2.376381
657,         2.256317
3577,         2.261336
629,         2.337679
2213,         2.350113
3831,         2.487497
3907,         2.388738
2629,         2.275238
1658,         2.158745
2248,         2.153381
580,         2.213793
912,         2.188596
789,         1.862611
3189,         2.384196
1093,         2.222141
2646,         2.574150
268,         2.880597
2530,         2.067352
561,         2.086275
580,         2.343448
2654,         2.242954
3139,         2.127047
1049,         2.177312
1087,         2.076173
961,         2.127784
3844,         2.325494
1444,         2.135180
1052,         2.207605
1135,         2.089868
1943,         2.323006
3964,         2.166297
2822,         2.485613
4301,         2.348105
445,         2.175281
3838,         2.035852
4510,         2.288603
1018,         2.157171
2886,         2.411920
2057,         2.328828
2110,         2.089479
373,         2.131903
4221,         2.390903
3215,         2.133997
988,         2.130364
1036,         2.172201
1206,         2.050415
430,         2.048372
3344,         2.133014
3605,         2.397115
2143,         2.191321
2864,         2.508380
2592,         2.155247
1047,         2.157020
521,         2.149712
817,         2.071971
1276,         2.039498
2648,         2.419335
952,         2.210924
848,         2.180189
2018,         2.417443
1033,         2.354308
3105,         2.531916
944,         2.405932
2323,         2.392424
3202,         2.265084
3617,         2.275477
1367,         1.988588
495,         2.346667
3126,         2.326040
4408,         2.323230
526,         2.287452
2315,         2.422462
738,         2.487805
1486,         2.107672
2546,         2.344698
732,         2.143169
1211,         2.259950
471,         2.362633
995,         2.037387
845,         2.029822
1027,         1.986368
3267,         2.128926
4368,         2.350733
2290,         2.460786
463,         2.237581
494,         2.270445
2537,         2.023177
935,         2.149305
2562,         2.509290
2323,         2.332845
831,         2.109266
3787,         2.231635
3118,         2.479538
585,         2.326154
672,         2.300000
3376,         2.320616
3419,         2.416145
1241,         2.187913
2213,         2.383732
3975,         2.338818
3964,         2.238547
1214,         1.983526
2247,         2.250111
1035,         2.117874
1873,         2.256060
1747,         2.291013
1840,         2.093478
3873,         2.309321
2855,         2.260736
1373,         2.256664
851,         2.121739
2458,         2.296501
2837,         2.125908
835,         2.105868
1289,         2.126920
393,         2.345038
402,         2.266667
582,         2.171821
4719,         2.365077
1759,         2.119841
3500,         2.416229
2532,         2.342180
1272,         2.067296
3685,         2.523528
1748,         2.105263
853,         2.251817
2970,         2.453333
1400,         2.022857
2454,         2.286879
1107,         2.118880
705,         2.263830
4514,         2.273638
414,         2.289855
1862,         2.332116
3593,         2.344559
1761,         2.094719
3689,         2.368121
2230,         2.288430
490,         2.217143
752,         2.292553
675,         2.123852
730,         2.039452
3259,         2.481988
4236,         2.415109
660,         1.985455
1700,         2.303529
2167,         2.505584
1698,         2.432038
971,         2.247580
1624,         2.204926
546,         2.641758
4773,         2.319547
1059,         2.113692
842,         2.215677
3835,         2.216219
927,         1.976268
269,         2.102602
772,         2.249741
402,         2.529353
3600,         2.400889
2439,         2.320623
4103,         2.288472
3452,         2.225261
352,         2.327273
1672,         2.216746
492,         2.300813
4671,         2.337144
1386,         2.031169
630,         2.106667
555,         2.362523
1633,         2.237355
619,         2.087237
1334,         2.120540
661,         2.245083
2370,         2.465485
3341,         2.370308
549,         2.379599
3006,         2.177246
1529,         2.176586
2492,         2.205778
3205,         2.364306
474,         2.243038
3854,         2.233731
3473,         2.180478
1109,         2.138142
821,         2.245067
1070,         2.214579
266,         2.400000
2836,         2.346403
3915,         2.181558
3009,         2.434563
3737,         2.176077
649,         2.434515
223,         2.374888
3362,         2.336942
1286,         2.137481
710,         2.327887
2877,         2.326034
2208,         2.334058
1662,         2.536221
3422,         2.256224
4210,         2.264133
999,         2.191792
2489,         2.635597
3792,         2.372574
3022,         2.302581
2204,         2.494011
3049,         2.442506
505,         2.010297
3987,         2.378129
756,         2.391534
178,         2.696629
750,         2.240000
3269,         2.148914
2966,         2.342279
666,         2.300300
1186,         2.113997
1870,         2.477433
2724,         2.154185
1694,         2.306966
997,         1.908927
1573,         2.032804
2942,         2.441604
749,         2.031509
1135,         2.139207
1919,         2.327045
635,         2.418898
689,         2.115530
2550,         2.179765
540,         2.158519
921,         2.068187
3136,         2.318878
942,         2.140127
925,         2.090378
2245,         2.411403
3389,         2.208321
441,         2.113379
1031,         2.194374
4065,         2.284477
1958,         2.256180
3645,         2.297064
999,         2.098899
855,         2.231579
401,         2.445885
1340,         2.208358
2039,         2.306229
1143,         2.113036
2589,         2.509386
2172,         2.332228
490,         2.264490
856,         2.234579
2999,         2.566189
3450,         2.296812
380,         2.517895
826,         2.113317
2493,         2.394545
486,         2.189300
5520,         2.454493
594,         2.191246
2117,         2.283231
797,         2.169134
498,         2.237751
790,         2.181266
1552,         2.050515
2330,         2.471760
2907,         2.438528
1170,         2.230427
2118,         2.383758
3605,         2.300361
2998,         2.431755
3110,         2.365016
2246,         2.209083
1097,         2.059435
644,         2.111801
2692,         2.474591
1080,         2.062222
3485,         2.292568
661,         1.996974
3342,         2.442849
2676,         2.008371
288,         2.475000
534,         2.296629
3260,         2.367853
867,         2.152710
3455,         2.402084
599,         2.092821
281,         2.357295
667,         2.268066
849,         2.142756
3801,         2.230150
3107,         2.130930
1332,         2.099099
393,         2.155725
930,         2.150538
3343,         2.316722
1258,         2.050874
2615,         2.250402
2165,         2.182725
1960,         2.345306
588,         2.236735
1110,         2.038198
738,         2.100813
1150,         2.428522
991,         2.051261
669,         1.865471
482,         2.215768
281,         2.192171
893,         2.163494
1183,         2.065934
4036,         2.127453
742,         2.133693
1090,         2.107156
3803,         2.190271
2239,         2.218848
4400,         2.278727
2909,         2.298522
2474,         2.499596
2743,         2.235217
3444,         2.561905
2942,         2.451394
2388,         2.288777
2846,         2.146451
3429,         2.310178
2720,         2.517353
4546,         2.322041
624,         2.030769
2861,         2.430758
729,         2.172840
454,         2.362996
854,         2.306323
4332,         2.424007
1464,         2.161202
1130,         2.080708
1707,         2.210662
3692,         2.273456
2115,         2.261939
1273,         2.043048
4625,         2.377168
3295,         2.497602
3474,         2.143926
537,         2.192924
1472,         2.143478
4530,         2.275320
3065,         2.386949
742,         2.132615
3010,         2.386179
2770,         2.529097
523,         2.363289
510,         2.175686
1022,         1.974951
735,         2.098503
4982,         2.345725
2002,         2.265734
1381,         2.053584
2452,         2.203263
3537,         2.479842
1051,         2.116080
1167,         2.173093
1116,         2.133333
2888,         2.143490
901,         2.244617
1480,         2.080000
2450,         2.496653
676,         2.110059
474,         2.234599
3297,         2.243251
4326,         2.404808
535,         2.093458
1708,         2.329274
437,         2.061327
1841,         2.366974
230,         2.566957
2432,         2.362500
1385,         2.054585
2913,         2.232200
486,         2.261728
705,         2.368227
512,         2.390625
351,         2.260969
1589,         2.146759
711,         2.100703
1607,         2.083883
1518,         2.006851
2045,         2.131247
2835,         2.360494
411,         2.170316
2812,         2.093883
640,         2.470000
2260,         2.005664
4215,         2.268660
994,         2.051509
3531,         2.160521
1168,         2.100685
594,         2.327273
723,         2.186445
4544,         2.275880
1111,         2.196940
2796,         2.405150
2819,         2.070805
2257,         2.331945
774,         2.453747
3665,         2.353288
2436,         2.500821
491,         2.214257
3106,         2.171797
569,         2.096309
3356,         2.309416
776,         2.098969
727,         2.341678
239,         2.694561
292,         2.369863
4038,         2.551560
1072,         2.261940
727,         2.354883
435,         2.414713
837,         2.126643
417,         2.221583
3633,         2.282411
1173,         2.093095
1379,         2.133140
716,         2.422346
579,         2.347496
3804,         2.396845
579,         2.201036
3279,         2.171882
2037,         2.233873
604,         2.536424
2639,         2.417886
3888,         2.164198
1859,         2.322969
816,         2.106863
455,         2.319121
835,         2.232335
2834,         2.332251
2949,         2.215802
1042,         2.136660
479,         2.086013
435,         2.054253
4425,         2.266395
447,         2.224609
594,         2.348822
2211,         2.296517
4057,         2.249938
2401,         2.260058
1314,         1.972603
1099,         2.258053
2029,         2.120453
4363,         2.325739
1040,         2.165385
3415,         2.244217
1956,         2.377096
956,         1.928870
1480,         2.186486
1738,         2.385731
856,         2.309346
534,         2.140824
534,         2.133333
2369,         2.761672
390,         2.313846
3352,         2.571599
3649,         2.344314
1195,         2.258075
2142,         2.279365
3864,         2.258799
3367,         2.192337
2967,         2.204786
606,         2.231023
1139,         2.180158
3352,         2.358950
2556,         2.303286
508,         2.310236
3107,         2.209463
4139,         2.182363
4197,         2.159447
1266,         2.072038
855,         2.224094
2439,         2.408856
1678,         2.192133
2385,         2.219874
2401,         2.317035
1543,         2.040181
407,         2.364619
615,         2.526179
3197,         2.264373
1627,         2.008605
3328,         2.409615
486,         2.441152
1014,         2.116765
1793,         2.129169
309,         2.135922
1251,         2.158913
3245,         2.343790
365,         2.380274
3846,         2.344878
1237,         2.174293
392,         2.342857
748,         2.344385
3204,         2.342322
609,         2.103120
418,         2.453589
1673,         2.431560
394,         2.038579
985,         2.152284
2838,         2.244679
502,         2.258167
1109,         2.181425
1207,         2.107042
526,         2.123194
837,         2.010036
3349,         2.116692
492,         2.200000
449,         2.089978
1236,         2.133981
2980,         2.346577
184,         2.704348
2509,         2.277880
566,         2.271378
377,         2.410610
2047,         2.377333
541,         2.226987
657,         2.218569
3452,         2.092236
1120,         2.188571
649,         2.372881
771,         2.079377
4412,         2.380417
2164,         2.311275
456,         2.207018
2342,         2.153032
2509,         2.352172
837,         2.162007
3101,         2.145630
2899,         2.157710
420,         2.165714
694,         2.268588
1051,         2.159467
372,         2.374194
2805,         2.434510
518,         2.469498
1015,         2.187192
1003,         2.056231
1265,         2.150830
2767,         2.207156
785,         2.288917
1010,         2.243960
361,         2.807756
4804,         2.319900
446,         2.121973
970,         2.217732
1818,         2.056326
815,         1.985767
1111,         2.275428
4017,         2.428280
331,         2.259819
1453,         2.039917
369,         2.436856
3465,         2.379221
1326,         2.298039
3940,         2.334619
2875,         2.249739
3022,         2.202780
4317,         2.410378
3024,         2.258995
843,         2.167497
2830,         2.281555
2798,         2.476626
3742,         2.252058
3417,         2.313140
680,         2.048235
3786,         2.404015
2862,         2.566876
782,         2.135038
2146,         2.168872
3487,         2.127215
3402,         1.985420
529,         2.136862
1733,         2.073630
2581,         2.222394
972,         2.104527
1063,         2.469238
2351,         2.271714
1165,         2.219399
1134,         2.194709
2900,         2.346759
1063,         2.516651
1173,         2.039216
568,         2.229577
1328,         2.266867
2656,         2.260843
3056,         2.447120
3319,         2.332028
897,         2.263545
1284,         2.023053
1004,         2.294024
2601,         2.370165
2810,         2.405125
800,         2.119000
3925,         2.320306
605,         2.283636
3173,         2.576489
1226,         2.206199
3704,         2.336933
949,         2.158904
2634,         2.221716
3970,         2.329471
4659,         2.487057
1353,         2.023356
555,         1.984865
1341,         2.082028
2163,         2.195099
651,         2.177573
474,         2.298734
3540,         2.217401
1568,         2.183163
1012,         1.982609
1305,         2.107586
3722,         2.337023
1259,         2.044162
1098,         2.235337
1383,         2.044830
743,         2.165276
1459,         2.135161
697,         2.102726
528,         2.362121
378,         2.146032
1081,         2.377798
431,         2.563341
515,         2.171650
3537,         2.380548
3227,         2.370003
341,         2.221701
1890,         2.179471
3297,         2.218259
778,         2.163496
3953,         2.322489
2706,         2.174427
2214,         2.639566
3729,         2.303245
686,         2.344023
369,         2.363144
531,         2.360829
1536,         2.190104
1372,         2.221574
1319,         2.145868
109,         3.625688
659,         2.108649
2148,         2.019739
1027,         2.089971
509,         2.517878
854,         2.182670
1724,         2.558237
1497,         2.032866
1057,         2.118448
2706,         2.538950
804,         2.059701
3168,         2.268939
445,         2.396404
350,         2.514286
1888,         2.270339
3132,         2.438825
3765,         2.244887
4040,         2.294455
1483,         2.255968
2146,         2.065610
393,         2.194402
432,         2.148148
1087,         2.204232
273,         2.432234
2697,         2.331776
641,         2.146646
1153,         2.240416
1417,         1.979393
1628,         2.133170
2041,         2.263204
1728,         2.130556
638,         2.003762
3202,         2.200625
3762,         2.388729
2368,         2.186824
651,         1.882642
526,         2.053232
400,         2.278000
1124,         2.153737
1032,         2.377519
497,         2.152113
407,         2.392138
1392,         2.159195
589,         2.379626
530,         2.433208
706,         2.491785
1588,         1.961209
2480,         2.212258
2077,         2.062205
2790,         2.346953
441,         2.285714
4409,         2.350284
2574,         2.286869
2514,         2.054097
2614,         2.415608
387,         2.156072
1093,         2.157731
2471,         2.178227
3385,         2.258198
1204,         2.168771
3790,         2.402955
2793,         2.428357
3745,         2.279947
2591,         2.099267
2857,         2.217711
3918,         2.180500
2681,         2.247221
2371,         2.242767
3683,         2.250774
4170,         2.397506
833,         2.049460
3512,         2.225513
784,         2.263265
912,         1.971930
2543,         2.474558
1061,         2.271065
999,         2.188589
4494,         2.423320
3836,         2.250261
757,         2.233025
3398,         2.495350
2344,         2.473038
1206,         2.110779
878,         2.170387
1284,         2.340187
1021,         2.056024
2462,         2.555321
1257,         2.114877
1469,         2.066167
541,         2.207763
2457,         2.341066
3146,         2.302098
736,         1.932609
716,         2.206704
3017,         2.526218
2220,         2.331171
4984,         2.245265
2527,         2.283182
2064,         2.343798
2609,         2.152856
436,         2.249541
626,         2.217252
2618,         2.407639
3102,         2.428885
2487,         2.237877
4765,         2.349633
1787,         2.176609
3261,         2.313646
974,         2.294045
1469,         2.157658
2427,         2.352864
1558,         2.137612
4202,         2.421323
347,         2.061095
704,         2.426136
1410,         2.100426
1087,         2.071757
2454,         2.513121
1740,         2.147586
1237,         2.264834
1149,         2.042820
2981,         2.193090
2685,         2.291248
2939,         2.273699
670,         2.074030
1378,         2.174165
1173,         2.282694
2414,         2.096437
1081,         2.271970
4289,         2.252273
937,         2.056777
298,         2.367785
1252,         2.106070
1440,         2.144444
589,         2.011545
823,         2.184204
518,         2.324324
1403,         2.235780
2849,         2.308178
1129,         2.259699
1119,         2.145487
3850,         2.210701
3394,         2.259988
2958,         2.333469
4943,         2.275703
2569,         2.299105
824,         2.142718
1093,         2.172370
1559,         2.358435
2716,         2.443888
854,         2.083372
3244,         2.165475
1744,         2.072018
349,         2.393123
525,         2.180571
4710,         2.319490
550,         2.161455
2185,         2.186178
637,         2.194035
4975,         2.169085
764,         2.209424
441,         2.260317
135,         3.111111
2697,         2.262366
4145,         2.327624
4007,         2.258847
2244,         2.248128
1623,         2.089464
4127,         2.371699
3651,         2.213969
989,         2.014156
2609,         2.323036
3510,         2.374929
2595,         2.257264
2889,         2.287020
316,         2.501266
3222,         2.296958
2443,         2.336144
3377,         2.200059
645,         2.174264
2646,         2.479214
1362,         2.103965
2937,         2.505414
5931,         2.356567
1858,         2.203660
480,         2.261667
1916,         2.179541
3457,         2.530286
3442,         2.319582
561,         2.472727
801,         2.211236
1137,         2.145998
960,         2.014167
442,         2.367421
1287,         2.073660
487,         1.966324
378,         2.601058
1106,         2.215552
833,         2.183914
1598,         2.276345
4411,         2.372433
2774,         2.069791
1181,         2.313294
935,         2.174118
1560,         2.222564
498,         2.414458
886,         2.155305
1628,         2.114988
1158,         2.232124
838,         2.208115
151,         2.246358
1607,         2.297946
703,         1.956188
1041,         2.194044
570,         2.211930
2302,         2.313119
189,         2.844444
582,         2.338144
670,         2.274627
2995,         2.181770
1467,         2.112611
708,         2.051977
605,         1.999339
3048,         2.490551
2645,         2.077883
1488,         2.200000
675,         2.320593
962,         2.405821
590,         2.153220
846,         2.235461
564,         2.483688
4157,         2.136156
3988,         2.301705
888,         2.130631
226,         2.807080
1505,         2.118272
2024,         2.177075
537,         2.400000
2517,         2.175924
2430,         2.230453
1305,         2.312337
1875,         2.332587
704,         1.962500
3572,         2.087794
1030,         2.119612
1347,         2.303192
2870,         2.273171
2273,         2.204311
1160,         2.283448
766,         2.097128
2441,         2.370504
977,         2.038076
600,         2.478667
1133,         2.210062
3117,         2.152583
412,         2.299029
2931,         2.367247
2628,         2.315677
589,         2.322581
1142,         2.116287
840,         2.120000
652,         2.206135
2942,         2.164786
689,         2.055152
913,         2.179189
365,         2.496438
2023,         2.335541
622,         2.214791
595,         2.268235
1207,         2.150124
3266,         2.350765
3984,         2.330522
3656,         2.255799
1130,         1.960354
3434,         2.273500
3554,         2.271919
4655,         2.260451
2132,         2.161726
3945,         2.324157
796,         2.165829
385,         2.466494
1504,         2.143085
354,         2.314124
873,         2.076518
236,         2.857627
2826,         2.184006
788,         2.166497
508,         2.166929
627,         2.350239
856,         2.133645
686,         2.139942
590,         2.135593
3859,         2.239337
641,         2.110452
2349,         2.346190
3075,         2.299057
2702,         2.503331
2622,         2.419222
3394,         2.469299
1225,         2.053224
3351,         2.307848
3255,         2.329462
572,         2.172028
409,         2.366748
4100,         2.297756
2604,         2.268510
911,         2.308672
2966,         2.438840
1990,         2.190955
691,         2.038784
1342,         2.131148
1686,         2.393832
2968,         2.369542
1526,         2.278375
2194,         2.400729
2524,         2.271949
3804,         2.188013
2958,         2.296687
688,         2.169767
4099,         2.418346
740,         2.132973
820,         2.363902
3201,         2.400750
919,         2.057889
423,         2.191962
1191,         2.168262
571,         2.139405
2314,         2.600519
2536,         2.145110
718,         2.142618
656,         2.134146
735,         1.927619
2920,         2.433973
1762,         2.374120
3441,         2.366986
3838,         2.302241
4409,         2.476026
630,         2.215873
1080,         2.153333
2456,         2.401303
3077,         2.306142
3204,         2.456929
746,         2.137265
3287,         2.203590
851,         2.143361
1884,         2.361359
2737,         2.427768
563,         2.077442
2640,         2.418485
353,         2.436261
3442,         2.343986
3469,         2.264860
2833,         2.401694
2886,         2.376715
2332,         2.156775
2499,         2.310364
3253,         2.336059
3592,         2.398664
833,         2.229052
366,         2.406557
1178,         2.052971
638,         2.070219
743,         2.162046
574,         2.326132
1067,         2.048360
3379,         2.448298
3183,         2.418096
4160,         2.248269
1306,         2.135988
4306,         2.302833
5062,         2.265824
639,         2.085759
1958,         2.144229
515,         2.353398
1182,         1.987140
316,         2.270886
3047,         2.366131
3893,         2.227588
479,         2.328184
2841,         2.191059
448,         2.410714
900,         2.405333
2081,         2.312734
1006,         2.178926
759,         2.033202
1300,         2.135385
1468,         2.032698
1329,         2.106245
554,         2.693141
547,         2.164534
3301,         2.268888
3592,         2.245880
4326,         2.450855
606,         2.223102
557,         2.174506
4650,         2.372989
1401,         1.964311
586,         2.200683
4914,         2.357184
3054,         2.275835
2965,         2.235953
1588,         2.228715
3525,         2.203915
2582,         2.350426
2777,         2.474613
642,         2.348910
3005,         2.336639
610,         2.118033
907,         2.191841
3991,         2.247256
973,         2.219938
714,         2.124370
1490,         2.581477
650,         2.542769
811,         2.042910
2651,         2.102452
2432,         2.185197
3238,         2.198888
1209,         2.106865
3217,         2.403979
833,         2.144538
654,         2.437920
3534,         2.421732
1328,         2.044578
1693,         2.133018
3694,         2.388305
693,         2.230303
1655,         2.453172
2316,         2.263212
1459,         2.212474
2500,         2.348480
3257,         2.089285
573,         2.144503
4186,         2.278834
414,         2.307246
1141,         2.134969
1034,         2.351257
3044,         2.407884
502,         2.264542
400,         2.090000
3457,         2.348626
847,         1.940968
1139,         2.168218
1230,         2.141138
3107,         2.322755
3006,         2.174584
650,         2.224000
2397,         2.358281
721,         2.296810
724,         2.090608
2836,         2.399436
2767,         2.388724
2495,         2.298357
3855,         2.511232
282,         2.340426
979,         2.165475
592,         2.221622
2306,         2.540156
4499,         2.190353
1040,         1.984615
692,         2.204624
492,         2.299187
3500,         2.400457
974,         2.142916
230,         2.754783
3094,         2.469813
2583,         2.155633
985,         2.173401
985,         2.179086
3396,         2.390106
3686,         2.499186
1183,         2.066610
3439,         2.404420
3238,         2.278691
3314,         2.428244
1765,         1.992521
3361,         2.407379
2135,         2.362155
677,         2.268833
3926,         2.499236
3838,         2.319125
654,         2.168807
464,         2.134483
1694,         2.187485
1995,         2.318997
886,         2.381038
1184,         2.237162
1030,         2.053592
1642,         2.103776
383,         2.245431
509,         2.376424
2264,         2.314841
487,         2.104312
3464,         2.360277
1411,         2.336499
692,         2.187283
496,         2.246774
2067,         2.557136
3081,         2.252515
3810,         2.185617
644,         2.011180
3407,         2.291987
1377,         2.220479
3763,         2.220994
1809,         2.482255
1291,         2.172579
2081,         2.081307
273,         2.654945
500,         2.112000
911,         2.246323
1037,         2.053616
1052,         2.275285
2325,         2.317419
5386,         2.308652
1319,         2.131312
1137,         2.155145
2668,         2.459670
598,         2.171237
729,         2.314403
2981,         2.332908
2294,         2.193200
761,         2.047832
3374,         2.265323
772,         2.406218
2765,         2.336058
474,         2.324051
3575,         2.128112
771,         2.351232
1401,         2.058530
4429,         2.122014
2938,         2.410075
1113,         2.118958
1572,         2.076845
2915,         2.613791
442,         2.032579
616,         2.161039
2686,         2.479226
2761,         2.402028
1833,         2.149918
782,         2.090026
3082,         2.514471
665,         2.069173
1924,         2.361331
3003,         2.295837
670,         2.440597
3641,         2.323318
2817,         2.120554
3055,         2.442684
623,         2.304976
2895,         2.337547
2523,         2.178993
2809,         2.363546
2821,         2.263594
1821,         2.395607
3592,         2.517817
2713,         2.243126
790,         2.127595
2611,         2.252624
3420,         2.304327
754,         2.319363
483,         2.206211
807,         1.975713
811,         2.297411
826,         1.949637
[truncated: 12,065,899 more chars]
