# Supplementary material for: Consume, Modify, Share (CMS): The Interplay between Individual Decisions and Structural Network Properties in the Diffusion of Information
Source: PLoS One. 2016 Oct 31;11(10):e0164651. doi: 10.1371/journal.pone.0164651 (PMC5087943; doi:10.1371/journal.pone.0164651)
Supplement: S10 Dataset — (TXT) [file pone.0164651.s010.txt]

Patents weak ties
Superspread threshold: 30 nodes
number of consumers, average degree of the consumer nodes

NM
79,         1.802532
80,         1.680000
49,         2.122449
115,         1.645217
149,         1.753020
144,         1.622222
38,         2.284211
52,         1.723077
79,         1.635443
124,         1.945161
100,         1.644000
557,         1.889408
60,         2.106667
337,         1.607122
51,         1.513725
250,         1.601600
192,         1.754167
43,         2.148837
155,         1.530323
478,         2.097908
78,         1.892308
141,         1.475177
488,         1.639344
37,         2.227027
324,         1.864198
95,         1.734737
143,         2.165035
130,         1.735385
34,         2.352941
54,         1.859259
123,         1.869919
118,         1.894915
83,         1.821687
247,         1.726316
119,         2.010084
105,         1.908571
93,         1.363441
98,         1.934694
143,         1.706294
162,         1.523457
36,         1.944444
121,         1.854545
119,         1.885714
67,         1.808955
92,         1.339130
140,         1.911429
76,         1.915789
435,         1.894253
28,         2.057143
32,         2.262500
146,         1.652055
242,         1.856198
118,         1.454237
84,         1.761905
171,         1.950877
415,         1.852530
56,         1.592857
207,         2.003865
79,         1.711392
175,         1.830857
39,         2.348718
98,         1.538776
66,         2.351515
150,         1.970667
457,         1.954486
56,         2.400000
164,         1.948780
105,         1.851429
131,         1.551145
82,         1.619512
81,         1.491358
68,         2.282353
69,         2.173913
110,         1.567273
376,         1.873404
27,         1.451852
75,         1.472000
536,         1.764925
215,         1.866047
319,         2.005016
10,         4.720000
13,         3.661538
180,         1.666667
358,         1.894972
98,         2.012245
78,         2.179487
93,         1.630108
191,         1.836649
57,         2.484211
37,         1.491892
97,         1.571134
77,         1.511688
241,         1.712863
63,         1.612698
105,         2.133333
205,         1.896585
506,         1.790514
143,         1.944056
58,         2.379310
57,         1.880702
67,         2.214925
24,         2.766667
83,         1.855422
120,         1.680000
49,         2.016327
96,         1.762500
579,         1.737478
61,         1.711475
54,         2.525926
69,         1.634783
156,         1.589744
190,         1.873684
138,         1.518841
234,         2.029060
706,         1.805666
67,         2.017910
63,         1.853968
110,         1.741818
139,         1.484892
90,         1.653333
159,         1.934591
175,         1.730286
67,         2.011940
84,         1.638095
83,         1.445783
59,         1.566102
183,         1.669945
79,         1.513924
439,         1.793166
148,         1.654054
441,         1.686168
42,         1.866667
754,         1.821220
433,         1.751501
111,         1.578378
93,         2.150538
181,         2.256354
54,         2.066667
412,         1.825243
32,         2.475000
75,         1.930667
58,         1.793103
432,         2.295370
434,         1.735484
55,         1.687273
95,         1.945263
263,         2.279848
53,         1.479245
69,         1.640580
233,         1.682403
161,         1.878261
369,         1.893767
143,         1.703497
25,         1.392000
353,         1.841360
64,         1.862500
12,         2.166667
60,         1.640000
241,         1.938589
56,         2.100000
32,         2.087500
157,         1.773248
38,         2.800000
99,         2.202020
70,         1.617143
155,         1.783226
229,         2.305677
145,         1.663448
36,         2.733333
186,         1.821505
44,         1.790909
327,         1.804281
94,         1.719149
19,         3.705263
50,         2.248000
115,         1.620870
60,         1.713333
245,         1.933061
120,         2.006667
38,         1.936842
162,         1.545679
522,         1.757854
444,         1.850450
312,         2.032051
458,         1.765066
231,         1.719481
173,         1.754913
134,         1.597015
118,         1.996610
134,         1.949254
45,         1.688889
225,         1.920000
75,         1.733333
213,         1.633803
555,         1.859459
55,         2.174545
162,         1.738272
251,         1.695618
227,         1.485463
74,         2.502703
451,         1.684257
39,         2.338462
153,         1.623529
99,         1.761616
796,         1.901508
257,         1.989105
72,         2.111111
130,         1.569231
139,         2.080576
129,         1.786047
42,         2.847619
110,         1.858182
61,         2.039344
125,         1.449600
192,         1.729167
58,         2.041379
60,         1.546667
264,         1.622727
66,         1.503030
321,         1.719626
113,         1.865487
84,         2.009524
170,         1.891765
91,         1.621978
59,         2.427119
98,         1.493878
428,         1.754206
165,         1.629091
106,         1.498113
228,         1.668421
56,         2.135714
116,         1.841379
83,         1.725301
82,         1.487805
110,         1.880000
216,         1.812963
68,         1.870588
99,         2.064646
72,         1.961111
17,         2.611765
327,         1.699083
301,         2.332226
183,         1.805464
46,         1.469565
721,         1.811928
733,         2.049113
531,         1.865160
98,         1.853061
90,         1.942222
73,         1.600000
538,         1.601487
31,         1.793548
147,         1.899320
497,         2.062777
22,         1.581818
104,         1.730769
111,         1.794595
260,         1.755385
81,         1.659259
123,         2.071545
671,         1.852161
40,         1.970000
513,         1.982066
64,         2.287500
93,         2.335484
260,         2.193846
718,         1.794986
88,         1.659091
80,         1.825000
247,         2.035628
199,         1.664322
78,         2.035897
70,         1.697143
374,         1.764706
696,         1.690230
89,         1.694382
250,         1.828800
134,         1.611940
135,         1.668148
91,         1.925275
106,         1.984906
59,         2.115254
78,         2.215385
24,         2.100000
90,         1.684444
167,         1.540120
124,         1.577419
278,         1.998561
659,         1.662519
107,         1.899065
154,         1.779221
705,         2.128794
89,         2.211236
119,         1.815126
26,         2.953846
406,         1.796059
63,         1.650794
191,         1.767539
63,         2.209524
154,         2.020779
166,         1.821687
45,         2.595556
60,         2.106667
132,         2.172727
13,         3.200000
158,         1.691139
29,         2.620690
126,         1.761905
63,         2.069841
60,         2.106667
142,         1.814085
100,         1.440000
36,         1.900000
26,         1.907692
365,         1.694247
123,         1.717073
25,         1.456000
60,         2.133333
236,         1.777966
186,         1.868817
672,         1.750595
152,         1.978947
49,         2.179592
551,         2.084211
222,         1.736937
198,         2.076768
108,         1.674074
134,         2.092537
52,         2.123077
71,         2.174648
26,         2.123077
29,         2.289655
117,         1.364103
65,         2.473846
34,         1.600000
88,         1.759091
441,         1.977324
35,         1.840000
92,         1.686957
94,         2.714894
119,         2.524370
47,         2.323404
69,         2.069565
50,         2.184000
166,         1.886747
119,         2.188235
171,         2.198830
454,         1.857269
469,         1.950533
457,         1.933479
239,         2.145607
30,         2.186667
268,         1.753731
339,         1.703835
65,         2.270769
39,         2.256410
72,         1.961111
194,         2.472165
318,         2.035220
47,         2.510638
259,         1.831660
143,         2.246154
339,         1.614159
153,         1.939869
105,         1.504762
58,         1.731034
433,         2.095150
32,         1.912500
96,         1.550000
181,         1.805525
46,         2.704348
88,         2.186364
34,         2.094118
418,         1.696651
170,         1.630588
98,         1.706122
233,         1.733906
207,         1.771981
507,         1.809862
62,         2.393548
37,         1.848649
346,         1.486705
25,         3.104000
175,         2.006857
96,         1.920833
262,         1.575573
115,         1.634783
78,         1.789744
186,         1.625806
145,         1.674483
206,         1.916505
250,         2.214400
91,         1.591209
119,         1.495798
269,         1.776952
507,         1.768836
80,         1.865000
198,         1.937374
475,         1.919158
86,         1.586047
85,         2.324706
114,         1.729825
41,         1.717073
87,         2.188506
308,         1.679221
699,         1.918169
304,         1.652632
79,         2.000000
367,         1.867030
52,         2.561538
140,         1.505714
86,         1.939535
116,         1.934483
355,         2.043944
203,         2.122167
39,         2.328205
254,         1.776378
197,         1.644670
103,         1.813592
157,         1.928662
133,         2.129323
282,         1.685106
75,         1.920000
457,         1.778556
151,         1.589404
182,         1.795604
136,         1.735294
85,         1.712941
190,         1.646316
32,         1.962500
108,         1.837037
142,         2.557746
90,         1.422222
683,         1.768082
377,         1.737931
103,         1.848544
49,         2.408163
30,         2.760000
51,         1.905882
79,         1.579747
174,         1.756322
254,         1.834646
118,         1.613559
459,         1.791721
357,         1.912605
55,         2.240000
101,         1.845545
125,         1.900800
147,         1.602721
379,         1.715040
36,         1.522222
205,         1.746341
356,         1.685393
35,         2.011429
196,         1.614286
139,         2.089209
27,         1.644444
144,         1.836111
185,         1.965405
97,         2.156701
37,         3.275676
291,         1.656357
46,         2.426087
122,         2.085246
85,         2.032941
543,         1.795948
261,         2.335632
34,         2.117647
399,         1.957895
251,         1.772112
202,         1.926733
140,         1.874286
135,         1.665185
97,         1.814433
561,         1.839572
45,         2.177778
22,         3.909091
17,         2.188235
80,         1.880000
85,         2.000000
80,         1.790000
246,         1.830894
60,         1.753333
232,         1.736207
367,         1.907357
70,         2.137143
85,         1.717647
63,         2.012698
22,         2.145455
43,         1.786047
75,         2.016000
144,         1.702778
41,         2.273171
88,         2.045455
243,         1.879835
252,         2.061905
43,         1.618605
146,         2.158904
463,         2.005184
29,         1.724138
193,         1.869430
160,         1.732500
200,         1.812000
563,         1.978686
58,         2.206897
49,         1.706122
66,         1.593939
108,         1.981481
147,         1.708844
221,         1.965611
128,         1.512500
107,         1.712150
225,         1.736889
15,         3.333333
59,         1.701695
52,         2.200000
96,         1.991667
296,         1.747297
149,         1.777181
124,         1.493548
620,         2.092903
135,         1.697778
137,         1.856934
27,         2.311111
90,         1.564444
121,         1.791736
120,         1.806667
223,         1.765022
34,         1.847059
401,         1.903242
182,         1.742857
66,         1.539394
170,         1.807059
116,         1.772414
29,         1.931034
395,         1.758987
76,         2.305263
270,         1.749630
99,         1.579798
151,         1.968212
121,         1.894215
115,         1.245217
138,         1.666667
115,         1.735652
65,         1.987692
90,         1.448889
129,         1.956589
107,         1.779439
126,         2.180952
190,         1.772632
43,         1.841860
35,         1.771429
79,         2.146835
143,         2.137063
101,         1.956436
54,         1.718519
82,         1.307317
141,         1.849645
145,         1.591724
214,         1.448598
86,         1.781395
111,         2.306306
79,         1.863291
152,         1.844737
123,         1.648780
308,         1.818182
114,         1.817544
196,         1.777551
98,         1.689796
47,         2.408511
313,         1.580831
41,         2.117073
163,         1.838037
135,         1.715556
193,         1.852850
103,         1.794175
293,         1.834812
678,         1.956932
186,         1.911828
99,         1.466667
70,         2.148571
344,         1.811628
113,         1.730973
100,         1.892000
299,         1.637458
209,         1.783732
46,         1.756522
119,         1.922689
45,         2.186667
204,         1.607843
52,         1.946154
211,         1.719431
18,         4.200000
162,         1.916049
36,         2.066667
206,         1.811650
121,         2.046281
98,         1.718367
76,         1.947368
454,         2.007930
128,         2.065625
264,         1.634848
73,         1.490411
31,         3.032258
76,         1.621053
139,         1.631655
26,         2.215385
23,         3.113043
91,         1.868132
77,         2.109091
120,         1.850000
106,         1.954717
25,         3.168000
105,         1.977143
124,         2.064516
487,         1.874333
26,         3.030769
373,         1.694370
57,         1.515789
230,         1.692174
242,         1.833058
21,         3.085714
133,         1.509774
483,         2.060455
217,         2.058986
25,         2.016000
483,         1.842650
45,         1.804444
25,         1.664000
28,         2.000000
82,         2.326829
158,         1.600000
295,         1.791186
92,         1.765217
44,         2.400000
69,         1.530435
15,         2.426667
153,         1.657516
605,         1.628430
145,         2.217931
72,         1.916667
91,         1.723077
135,         1.765926
278,         1.679137
68,         1.905882
87,         1.770115
222,         1.684685
256,         1.723437
28,         2.314286
98,         1.848980
162,         1.679012
333,         1.871471
201,         1.526368
224,         1.776786
125,         1.667200
351,         1.805128
229,         1.963319
255,         1.556078
51,         1.529412
105,         1.569524
183,         1.796721
67,         2.495522
716,         1.701117
154,         1.989610
311,         1.980707
102,         1.745098
108,         1.844444
93,         1.845161
65,         1.458462
100,         2.092000
779,         1.797176
143,         1.541259
129,         1.758140
183,         1.794536
98,         1.779592
38,         1.578947
169,         1.798817
87,         1.742529
196,         2.006122
38,         2.368421
162,         1.666667
249,         1.794378
89,         1.577528
46,         2.121739
78,         1.728205
83,         2.269880
148,         1.843243
67,         1.791045
89,         2.611236
84,         1.676190
98,         2.155102
44,         1.963636
123,         1.577236
449,         1.685523
27,         2.281481
464,         2.068966
16,         2.775000
13,         4.676923
18,         3.533333
101,         1.552475
102,         1.878431
213,         1.684507
93,         1.948387
32,         2.050000
42,         2.095238
31,         3.174194
58,         2.282759
565,         1.726726
153,         2.159477
112,         1.853571
71,         1.864789
371,         1.934232
262,         1.645802
86,         1.800000
61,         2.098361
51,         2.196078
44,         2.063636
86,         1.944186
47,         1.753191
263,         1.808365
122,         1.547541
50,         2.128000
131,         1.590840
164,         1.682927
174,         1.586207
72,         1.822222
41,         1.834146
165,         1.740606
46,         1.434783
169,         1.744379
179,         2.216760
565,         1.925664
46,         2.339130
587,         1.775809
629,         1.912242
90,         2.084444
230,         1.773913
54,         2.125926
41,         1.512195
122,         1.596721
202,         1.679208
165,         1.638788
59,         2.142373
240,         1.791667
325,         1.824000
244,         1.644262
93,         1.892473
309,         1.882201
29,         3.089655
262,         1.590840
29,         1.365517
25,         2.336000
217,         1.592627
303,         2.051485
93,         1.802151
128,         1.609375
135,         1.703704
371,         1.850135
22,         2.400000
67,         1.731343
646,         1.746749
75,         2.224000
273,         1.743590
145,         1.569655
627,         1.818182
266,         1.771429
734,         1.779292
168,         1.892857
506,         1.823715
57,         1.873684
90,         2.453333
258,         1.908527
543,         1.966114
63,         1.841270
198,         2.181818
155,         1.775484
86,         1.572093
104,         1.669231
38,         2.578947
77,         2.077922
103,         1.856311
127,         1.662992
96,         1.962500
68,         1.888235
239,         1.743933
93,         1.793548
165,         1.929697
220,         1.843636
159,         2.090566
67,         2.017910
374,         1.684492
63,         1.993651
384,         1.672917
545,         1.787156
411,         1.875426
106,         1.988679
283,         1.943463
608,         1.875658
90,         1.991111
104,         1.626923
176,         1.720455
102,         1.631373
73,         1.687671
101,         1.600000
723,         1.706777
147,         1.548299
567,         1.933686
62,         1.625806
65,         2.246154
82,         2.073171
365,         1.797260
41,         2.039024
283,         1.984452
705,         1.644823
159,         1.962264
201,         1.868657
528,         1.953788
201,         1.586070
411,         1.824818
70,         1.942857
75,         2.506667
96,         1.887500
290,         1.910345
225,         1.879111
149,         2.324832
33,         2.412121
383,         1.875718
550,         1.889455
71,         1.729577
197,         1.788832
130,         1.618462
398,         1.817085
88,         1.904545
24,         1.966667
95,         1.511579
40,         3.320000
184,         1.865217
48,         2.275000
86,         1.586047
94,         1.855319
586,         1.948123
205,         1.767805
57,         2.603509
82,         1.765854
162,         1.550617
11,         3.563636
218,         2.055046
52,         1.892308
40,         1.570000
29,         3.020690
472,         1.823729
141,         1.531915
80,         1.275000
120,         1.823333
57,         1.901754
39,         2.112821
42,         2.133333
75,         2.053333
87,         1.613793
566,         2.230389
79,         2.450633
63,         2.184127
146,         1.802740
52,         1.946154
115,         1.857391
169,         1.933728
67,         1.874627
180,         1.951111
60,         1.940000
40,         1.820000
53,         2.943396
296,         1.787838
154,         2.168831
198,         1.715152
67,         1.707463
211,         1.734597
51,         1.780392
52,         1.992308
540,         2.035556
144,         1.905556
538,         1.650558
300,         1.770667
199,         1.678392
598,         1.811371
124,         2.312903
52,         2.230769
134,         1.698507
130,         1.612308
70,         1.560000
289,         1.658131
353,         1.718980
99,         1.321212
91,         1.586813
490,         1.902041
610,         1.786885
144,         2.169444
204,         1.700000
102,         1.509804
100,         2.428000
291,         1.885911
35,         1.668571
110,         1.618182
21,         2.647619
80,         1.600000
152,         1.544737
31,         2.593548
148,         1.886486
105,         1.752381
109,         1.456881
339,         1.950442
40,         2.220000
414,         1.759420
121,         1.682645
66,         1.503030
147,         1.608163
482,         1.916183
170,         1.738824
108,         2.062963
57,         1.628070
108,         1.792593
70,         2.354286
313,         1.700958
42,         2.590476
18,         3.688889
176,         2.063636
400,         2.141000
49,         2.318367
106,         1.641509
579,         1.792055
60,         2.560000
198,         1.783838
50,         1.808000
442,         1.892308
107,         1.723364
165,         1.852121
102,         1.815686
32,         2.825000
519,         1.716378
116,         1.679310
64,         2.112500
114,         1.905263
87,         1.696552
95,         1.347368
200,         1.742000
102,         2.101961
84,         2.109524
541,         1.784104
143,         1.552448
60,         2.020000
52,         2.130769
81,         1.580247
140,         2.017143
48,         2.358333
78,         2.107692
42,         2.476190
65,         1.526154
114,         1.929825
122,         2.072131
71,         1.949296
161,         1.903106
235,         1.851915
114,         1.494737
62,         2.103226
92,         1.404348
51,         1.372549
137,         1.623358
116,         1.837931
78,         1.851282
239,         2.122176
56,         1.714286
149,         1.916779
90,         1.906667
220,         1.740000
173,         1.285549
120,         1.703333
240,         2.215000
123,         1.830894
27,         1.496296
28,         2.171429
105,         1.596190
137,         1.789781
35,         2.811429
405,         1.890370
367,         1.898638
477,         1.636059
151,         1.949669
98,         1.722449
390,         1.829744
29,         2.013793
410,         1.618537
43,         2.000000
52,         2.776923
91,         1.850549
197,         1.774619
173,         1.738728
75,         1.733333
116,         1.727586
75,         2.048000
207,         1.733333
215,         1.659535

NM
50,         1.904000
300,         2.041333
52,         2.230769
51,         2.227451
212,         1.711321
117,         2.181197
67,         1.528358
37,         2.518919
308,         1.564935
65,         2.012308
28,         1.428571
112,         1.878571
109,         1.838532
38,         2.115789
111,         1.866667
56,         1.878571
76,         1.994737
205,         1.941463
37,         2.270270
64,         1.406250
135,         1.706667
30,         1.933333
22,         1.763636
103,         1.491262
100,         1.516000
182,         1.448352
40,         2.450000
95,         1.600000
118,         2.230508
88,         1.690909
92,         1.682609
271,         2.051661
90,         1.653333
84,         1.661905
111,         1.390991
88,         1.650000
564,         1.703546
73,         2.268493
53,         2.030189
252,         1.807937
45,         1.760000
109,         1.699083
149,         1.940940
151,         1.615894
479,         1.644259
89,         2.035955
96,         2.033333
145,         1.506207
34,         1.823529
86,         2.451163
20,         3.100000
67,         2.197015
93,         1.866667
77,         1.807792
120,         1.950000
43,         1.758140
59,         2.650847
387,         1.532817
313,         1.726518
298,         1.805369
79,         1.934177
84,         1.771429
111,         1.664865
62,         2.070968
474,         1.719831
64,         1.725000
10,         5.520000
29,         2.137931
233,         1.462661
47,         2.136170
279,         1.704659
143,         1.675524
546,         1.990476
213,         1.718310
205,         1.383415
97,         2.391753
80,         1.660000
123,         1.759350
186,         1.744086
69,         2.011594
138,         1.637681
111,         1.780180
232,         2.134483
235,         1.952340
221,         1.723077
354,         1.755932
29,         3.131034
47,         2.476596
307,         2.011726
590,         1.968136
197,         2.079188
118,         1.661017
476,         1.866387
73,         1.616438
119,         1.643697
168,         1.897619
22,         2.418182
72,         2.283333
274,         1.648175
40,         1.860000
100,         1.756000
64,         2.275000
182,         2.107692
127,         1.729134
165,         1.883636
481,         1.799584
153,         1.620915
104,         2.157692
421,         2.087411
152,         1.881579
45,         2.577778
172,         1.758140
340,         1.747059
120,         1.746667
295,         2.242712
83,         2.110843
136,         2.397059
241,         2.116183
289,         1.691349
26,         2.246154
166,         1.819277
214,         1.691589
202,         1.601980
75,         1.642667
74,         1.443243
57,         1.677193
54,         1.911111
118,         1.532203
164,         1.746341
555,         1.656937
201,         1.958209
127,         1.609449
23,         2.173913
29,         2.331034
103,         1.825243
23,         1.895652
569,         1.805975
96,         1.450000
167,         1.714970
79,         1.549367
57,         2.329825
190,         1.821053
602,         1.919601
461,         2.183080
84,         1.738095
221,         1.656109
98,         1.946939
75,         2.016000
49,         1.681633
322,         1.633540
92,         1.678261
47,         1.719149
349,         1.950716
103,         1.685437
131,         1.813740
267,         1.985019
136,         1.670588
61,         2.019672
327,         2.227523
120,         1.900000
116,         1.796552
99,         1.587879
49,         1.853061
38,         2.000000
94,         1.829787
56,         2.378571
55,         1.643636
280,         1.941429
463,         1.758963
263,         1.812928
98,         2.277551
411,         2.120681
52,         1.984615
90,         1.644444
71,         1.960563
29,         2.096552
106,         2.222642
67,         2.220896
109,         1.801835
134,         1.895522
274,         2.097810
13,         2.492308
14,         2.771429
104,         1.750000
374,         1.895187
431,         1.784687
177,         1.740113
59,         2.230508
556,         2.015827
115,         1.777391
67,         2.053731
161,         1.932919
82,         1.697561
250,         1.616000
67,         2.274627
113,         2.028319
154,         1.701299
81,         1.619753
40,         2.290000
254,         1.719685
295,         1.910508
334,         1.800000
97,         2.338144
149,         1.897987
100,         1.536000
95,         1.604211
261,         2.118008
131,         1.648855
63,         2.063492
253,         1.660079
73,         1.852055
59,         1.728814
675,         2.078815
258,         1.737984
61,         1.881967
73,         1.709589
161,         2.094410
165,         1.968485
126,         1.911111
42,         1.933333
212,         1.632075
144,         1.547222
485,         1.784742
28,         2.100000
239,         1.944770
60,         2.093333
280,         1.684286
131,         1.801527
237,         2.241350
78,         1.671795
130,         1.901538
166,         1.915663
95,         2.261053
412,         2.043689
208,         1.996154
28,         2.114286
275,         1.806545
77,         2.015584
48,         2.383333
46,         1.791304
158,         1.875949
159,         1.803774
41,         2.360976
93,         2.404301
205,         1.970732
64,         1.800000
88,         2.250000
63,         1.923810
45,         1.582222
137,         1.620438
124,         1.722581
286,         1.702098
61,         1.822951
62,         2.180645
43,         2.437209
172,         1.444186
447,         1.966890
322,         1.883230
395,         1.735696
90,         1.622222
279,         1.995699
680,         1.695294
66,         2.090909
96,         1.862500
314,         1.591083
51,         2.321569
60,         2.046667
128,         1.518750
604,         1.652318
268,         1.850746
198,         1.450505
55,         1.570909
280,         1.815714
117,         1.750427
125,         1.916800
80,         2.005000
592,         1.785135
169,         1.777515
65,         2.061538
473,         1.822410
32,         2.400000
162,         1.572840
360,         1.788889
66,         2.030303
117,         2.451282
243,         1.967078
38,         1.905263
401,         1.788529
88,         1.986364
63,         1.542857
27,         1.718519
108,         1.633333
146,         1.545205
21,         3.009524
79,         1.802532
361,         2.045429
504,         1.798413
134,         1.913433
448,         1.891964
23,         3.078261
31,         2.980645
89,         1.950562
69,         1.669565
20,         2.780000
123,         1.554472
70,         1.822857
81,         2.138272
61,         1.960656
113,         1.578761
133,         1.945865
160,         1.510000
39,         2.574359
36,         1.922222
161,         1.684472
133,         1.957895
366,         1.948634
499,         1.773146
73,         1.468493
341,         1.782991
78,         2.251282
179,         1.964246
166,         1.893976
259,         2.015444
104,         1.926923
48,         1.508333
196,         1.779592
131,         1.813740
57,         1.908772
62,         1.716129
37,         1.989189
61,         1.836066
35,         1.748571
486,         1.888066
397,         1.854912
56,         1.735714
74,         1.983784
83,         1.744578
45,         1.777778
171,         1.588304
117,         1.617094
384,         2.073958
77,         1.688312
246,         1.619512
276,         1.913043
37,         2.432432
134,         1.805970
48,         2.441667
93,         1.944086
157,         1.750318
18,         2.400000
68,         2.241176
635,         1.898583
218,         1.939450
522,         2.017625
284,         1.746479
44,         2.518182
72,         1.711111
456,         1.950877
55,         2.167273
215,         1.678140
670,         1.946866
68,         1.658824
108,         1.503704
26,         3.553846
51,         2.047059
60,         2.533333
342,         1.726316
342,         1.949708
295,         1.806102
57,         1.922807
103,         1.471845
511,         2.224658
36,         2.388889
41,         1.853659
209,         1.866029
168,         1.580952
119,         1.663866
86,         1.897674
173,         1.551445
405,         1.882469
269,         1.744238
133,         1.957895
443,         1.804966
86,         1.706977
59,         2.189831
142,         1.754930
73,         1.846575
52,         1.876923
517,         1.695938
81,         2.029630
50,         1.632000
55,         1.876364
65,         1.790769
487,         1.811088
77,         1.729870
53,         1.750943
91,         2.294505
223,         1.668161
151,         1.970861
51,         2.447059
38,         2.052632
220,         1.780000
47,         1.838298
75,         1.642667
26,         1.800000
234,         1.907692
111,         1.437838
168,         1.738095
491,         1.938900
736,         1.904348
132,         1.827273
125,         1.555200
38,         1.736842
226,         1.762832
104,         2.019231
44,         2.027273
145,         1.922759
289,         2.048443
234,         1.601709
68,         2.135294
83,         1.927711
57,         2.161404
180,         1.537778
68,         2.058824
99,         2.028283
51,         1.780392
41,         2.204878
100,         1.876000
111,         1.636036
118,         1.708475
52,         2.415385
73,         1.808219
68,         1.947059
70,         1.731429
28,         2.614286
77,         1.750649
50,         1.960000
154,         1.828571
30,         1.906667
106,         2.256604
42,         2.342857
538,         2.000743
116,         1.775862
230,         1.747826
123,         1.606504
446,         1.640359
131,         2.015267
315,         2.179048
149,         2.327517
144,         1.780556
269,         1.809665
103,         1.623301
131,         1.883969
106,         1.683019
473,         1.613531
93,         2.602151
621,         1.758454
365,         1.783014
89,         1.667416
144,         2.150000
209,         1.887081
174,         2.151724
144,         1.747222
146,         2.032877
105,         1.710476
80,         1.795000
69,         1.553623
75,         1.541333
27,         1.837037
122,         2.065574
180,         1.993333
83,         2.019277
81,         2.029630
97,         1.381443
55,         2.050909
63,         1.707937
75,         2.112000
144,         1.855556
490,         1.653878
83,         2.130120
216,         1.818519
574,         2.031359
40,         1.600000
158,         1.901266
46,         2.217391
238,         1.529412
215,         1.812093
101,         2.019802
117,         1.541880
218,         1.715596
557,         1.759425
169,         1.881657
113,         2.113274
629,         1.798410
192,         1.539583
96,         2.129167
232,         2.005172
101,         1.984158
134,         1.746269
61,         1.855738

NM
48,         1.950000
351,         2.050142
277,         1.844043
54,         1.762963
90,         1.448889
635,         1.860787
57,         2.280702
86,         2.358140
286,         1.858741
60,         1.480000
26,         2.584615
55,         2.225455
191,         1.901571
353,         2.188102
91,         2.281319
59,         2.338983
99,         2.129293
62,         1.683871
128,         2.006250
59,         2.257627
72,         1.900000
193,         1.960622
104,         1.669231
80,         1.850000
68,         1.829412
101,         1.702970
91,         1.582418
286,         1.720280
69,         2.104348
101,         2.237624
74,         1.945946
57,         2.421053
130,         1.932308
83,         1.720482
42,         1.523810
54,         2.259259
79,         2.055696
316,         1.712658
59,         2.223729
251,         1.700398
545,         1.702752
70,         2.308571
555,         1.895495
70,         2.120000
65,         2.049231
552,         1.719565
93,         1.703226
76,         1.710526
186,         1.784946
98,         2.167347
304,         1.751316
501,         1.917764
130,         1.581538
84,         1.476190
213,         1.917371
54,         1.992593
144,         1.897222
192,         1.733333
462,         1.925541
637,         1.849294
81,         1.970370
82,         2.195122
92,         1.930435
194,         1.923711
83,         2.067470
321,         1.732087
302,         1.994702
151,         2.050331
598,         2.172575
12,         3.000000
487,         1.627105
262,         1.833588
51,         1.694118
13,         2.184615
18,         4.622222
63,         1.714286
96,         1.783333
220,         1.920000
267,         1.674906
44,         2.081818
54,         2.192593
130,         1.544615
50,         2.312000
105,         1.539048
666,         1.777778
181,         1.646409
157,         2.078981
65,         2.073846
144,         1.794444
60,         2.133333
60,         2.220000
104,         1.538462
63,         1.930159
23,         3.043478
231,         1.754113
82,         1.790244
561,         1.640642
203,         1.509360
22,         1.909091
211,         1.893839
45,         1.822222
383,         1.614621
269,         1.797770
329,         1.918541
103,         1.809709
59,         2.000000
157,         1.938854
68,         1.923529
135,         1.860741
62,         1.993548
73,         1.956164
384,         1.658333
368,         1.635870
88,         1.931818
100,         1.820000
65,         1.901538
232,         1.913793
315,         1.709206
66,         2.296970
67,         1.826866
136,         1.282353
73,         1.939726
303,         2.083168
251,         1.945817
63,         1.892063
281,         1.820641
27,         3.007407
130,         1.941538
124,         1.593548
57,         2.182456
139,         2.066187
365,         1.517808
436,         1.707339
81,         2.098765
54,         1.881481
510,         1.567843
132,         1.363636
133,         1.684211
212,         1.764151
439,         1.622779
97,         1.946392
23,         1.965217
267,         1.698876
599,         1.776962
162,         2.029630
109,         1.732110
42,         2.076190
93,         2.141935
144,         1.813889
58,         1.834483
50,         2.272000
60,         1.826667
646,         1.822291
474,         1.927426
555,         1.654775
473,         2.092178
164,         1.687805
119,         1.452101
184,         1.943478
98,         1.783673
627,         1.866667
58,         1.503448
35,         2.834286
377,         1.874801
225,         1.651556
108,         1.570370
69,         1.895652
72,         2.011111
80,         1.685000
48,         1.558333
177,         1.681356
74,         1.816216
90,         2.102222
65,         2.030769
33,         2.545455
109,         1.919266
52,         2.069231
33,         2.860606
117,         1.538462
193,         2.321244
233,         1.809442
562,         1.694662
59,         2.400000
197,         2.119797
133,         1.500752
61,         2.104918
80,         1.515000
143,         1.667133
44,         1.872727
316,         1.732911
73,         1.890411
35,         1.302857
63,         1.949206
55,         1.469091
135,         1.976296
61,         1.442623
95,         1.591579
195,         1.911795
276,         2.037681
90,         2.168889
457,         1.649015
589,         1.809847
193,         1.948187
109,         1.607339
283,         1.765371
59,         1.749153
117,         2.153846
111,         1.600000
120,         1.553333
146,         1.895890
23,         1.617391
100,         1.836000
184,         2.278261
296,         1.616216
140,         1.577143
21,         1.676190
138,         1.892754
39,         2.420513
193,         2.026943
232,         1.667241
346,         1.594220
98,         1.767347
196,         2.038776
329,         2.038906
218,         1.794495
92,         1.665217
63,         1.720635
169,         1.687574
130,         1.963077
108,         1.781481
154,         1.810390
154,         1.942857
65,         1.920000
38,         1.842105
96,         2.262500
24,         1.783333
79,         2.278481
62,         1.535484
56,         2.857143
122,         1.977049
161,         1.483230
33,         3.018182
102,         2.537255
48,         2.200000
214,         1.699065
50,         1.864000
68,         1.664706
498,         2.004016
375,         1.814400
136,         2.058824
47,         2.502128
57,         1.761404
763,         1.776147
52,         2.346154
81,         1.471605
86,         1.613953
406,         1.779310
84,         2.366667
155,         1.891613
36,         2.966667
153,         1.772549
217,         1.863594
310,         1.606452
173,         1.875145
174,         1.694253
246,         2.365854
77,         1.854545
57,         2.098246
94,         1.574468
188,         1.751064
109,         1.838532
112,         1.907143
83,         1.715663
77,         2.114286
166,         1.677108
81,         2.286420
54,         2.103704
28,         1.728571
214,         1.663551
31,         1.664516
154,         1.968831
29,         2.331034
261,         1.973946
294,         1.598639
107,         1.857944
252,         1.780952
126,         1.644444
135,         1.789630
97,         1.538144
19,         2.189474
161,         1.828571
176,         1.993182
116,         1.713793
220,         1.834545
685,         1.992993
87,         2.041379
174,         1.708046
378,         1.746032
187,         1.734759
58,         1.806897
61,         2.177049
135,         2.032593
121,         1.514050
36,         2.088889
330,         1.973333
73,         2.208219
132,         1.812121
42,         1.876190
102,         1.725490
44,         2.327273
32,         2.500000
95,         1.675789
53,         2.218868
27,         3.051852
73,         1.632877
312,         1.820513
112,         1.492857
104,         1.996154
46,         1.913043
328,         1.874390
172,         1.534884
730,         2.015890
90,         2.093333
142,         1.352113
151,         1.904636
247,         1.706883
586,         1.782935
497,         1.773038
389,         2.015424
49,         1.297959
15,         2.720000
317,         1.611356
192,         1.987500
32,         1.950000
130,         1.778462
270,         2.322963
26,         3.200000
81,         1.491358
39,         2.666667
111,         1.416216
61,         1.704918
120,         1.643333
239,         1.742259
312,         1.706410
102,         1.882353
487,         2.110883
139,         1.735252
142,         1.453521
27,         2.281481
22,         2.800000
190,         1.938947
41,         2.390244
122,         1.963934
244,         1.745902
69,         1.982609
19,         2.463158
98,         1.583673
84,         1.838095
147,         1.937415
77,         1.620779
82,         1.668293
110,         2.010909
106,         2.056604
112,         1.846429
85,         1.830588
204,         1.654902
98,         2.000000
96,         1.687500
314,         1.619108
94,         2.059574
49,         1.706122
288,         1.644444
84,         2.738095
177,         1.692655
106,         2.222642
78,         1.820513
46,         2.165217
88,         1.872727
106,         1.754717
81,         1.659259
180,         1.928889
368,         1.813043
363,         1.840220
125,         1.449600
83,         1.556627
50,         1.832000
165,         1.667879
175,         1.540571
377,         1.912997
373,         1.853083
32,         2.312500
135,         2.000000
98,         1.575510
241,         1.659751
52,         1.753846
78,         1.430769
80,         1.910000
83,         1.619277
156,         1.810256
60,         2.166667
92,         1.695652
326,         1.779141
33,         2.448485
61,         2.026230
306,         1.682353
89,         1.815730
122,         1.734426
30,         3.080000
248,         1.948387
110,         1.843636
414,         2.004831
295,         1.661017
200,         1.986000
111,         2.187387
85,         2.009412
137,         1.816058
258,         1.635659
91,         2.105495
540,         1.794074
53,         1.894340
324,         1.603704
216,         1.912963
87,         1.903448
122,         1.632787
49,         2.424490
213,         1.744601
136,         1.832353
109,         1.768807
531,         1.804896
36,         1.711111
69,         1.536232
335,         1.614328
161,         1.674534
52,         2.069231
31,         1.961290
340,         2.048235
132,         1.890909
101,         1.857426
44,         2.509091
443,         1.573815
173,         1.722543
595,         1.853445
129,         1.640310
58,         2.186207
148,         1.902703
81,         1.693827
115,         1.857391
280,         2.074286
87,         2.188506
363,         2.128926
121,         1.639669
149,         1.973154
173,         1.845087
95,         2.067368
46,         2.034783
71,         1.825352
106,         1.826415
167,         1.817964
38,         2.284211
610,         1.825574
80,         2.060000
173,         1.745665
195,         1.885128
181,         1.854144
13,         4.492308
93,         1.767742
280,         2.164286
42,         1.561905
205,         1.777561
76,         1.915789
53,         1.743396
106,         2.150943
69,         1.704348
71,         2.169014
995,         1.672362
44,         2.454545
98,         1.885714
322,         2.177640
69,         1.686957
127,         1.845669
50,         1.640000
31,         2.206452
161,         1.619876
73,         2.131507
49,         2.212245
394,         1.949239
115,         1.596522
125,         1.673600
490,         1.817959
75,         1.930667
74,         1.886486
412,         1.901942
151,         1.917881
39,         1.528205
52,         1.938462
259,         1.902703
195,         1.632821
236,         2.005085
45,         2.168889
79,         1.665823
161,         1.590062
319,         2.047649
73,         1.616438
155,         1.883871
172,         1.790698
161,         1.602484
23,         3.234783
54,         1.703704
63,         2.203175
456,         1.769298
233,         2.463519
15,         3.146667
62,         2.000000
50,         1.944000
93,         2.189247
35,         2.125714
94,         1.740426
95,         1.932632
82,         2.424390
269,         1.959851
99,         1.846465
199,         1.965829
189,         1.595767
146,         1.690411
38,         2.421053
123,         1.573984
238,         1.756303
371,         1.625876
163,         1.695706
87,         2.308046
141,         1.863830
391,         1.818926
539,         1.968089
55,         1.730909
82,         1.887805
138,         1.721739
44,         2.081818
21,         1.961905
37,         2.291892
157,         1.882803
189,         1.771429
314,         1.802548
59,         2.345763
252,         1.852381
65,         2.504615
65,         2.289231
226,         1.507965
176,         1.840909
173,         1.634682
174,         1.560920
48,         2.308333
77,         1.625974
380,         1.815789
148,         1.764865
139,         1.464748
529,         1.888091
81,         2.162963
68,         2.076471
177,         2.094915
118,         1.888136
395,         1.727595
46,         1.765217
24,         2.250000
162,         1.641975
114,         1.719298
126,         1.403175
69,         1.617391
129,         1.792248
97,         2.404124
80,         1.605000
193,         1.728497
163,         1.786503
241,         1.543568
165,         1.609697
68,         1.811765
36,         1.800000
85,         2.352941
113,         1.692035
148,         1.683784
61,         2.288525
24,         2.383333
96,         1.695833
112,         1.642857
85,         1.943529
96,         1.925000
341,         1.622287
72,         2.000000
117,         2.201709
325,         1.734154
310,         1.732903
51,         2.117647
546,         1.710623
89,         1.707865
112,         2.067857
84,         1.647619
391,         1.917136
108,         1.703704
85,         1.529412
55,         1.316364
170,         1.865882
100,         2.088000
274,         1.891971
245,         1.746939
51,         1.600000
261,         1.698084
397,         1.724937
84,         2.290476
310,         1.677419
64,         2.343750
197,         2.022335
68,         1.988235
119,         1.905882
24,         2.900000
157,         1.735032
61,         1.737705
260,         1.790769
27,         2.607407
196,         1.971429
22,         1.818182
255,         1.843137
83,         1.575904
113,         1.840708
467,         1.884368
191,         1.798953
418,         1.790431
42,         1.895238
72,         2.294444
132,         1.984848
114,         1.663158
202,         2.047525
5,         2.960000
555,         1.954595
103,         1.914563
36,         1.877778
107,         1.872897
207,         1.524638
67,         1.432836
229,         1.844541
394,         1.981726
183,         1.809836
38,         2.631579
77,         1.994805
114,         1.880702
59,         2.142373
138,         1.910145
52,         1.807692
103,         2.050485
435,         2.265747
306,         1.622222
34,         2.564706
170,         1.750588
350,         1.734857
150,         1.946667
79,         1.913924
37,         1.978378
22,         1.909091
430,         1.910698
269,         1.931599
43,         1.572093
96,         1.616667
62,         1.567742
424,         1.739623
90,         2.057778
49,         2.310204
125,         1.590400
60,         2.186667
123,         1.564228
162,         1.814815
93,         1.987097
60,         1.806667
45,         2.240000
66,         1.787879
16,         3.175000
29,         2.800000
71,         1.583099
98,         2.016327
311,         1.810932
516,         1.672093
68,         2.064706
707,         1.785573
87,         2.119540
400,         2.005000
135,         1.795556
251,         1.847012
463,         1.924838
92,         1.973913
113,         1.575221
230,         1.542609
79,         2.237975
159,         2.088050
135,         1.694815
164,         1.751220
80,         2.085000
387,         1.813953
67,         1.820896
93,         1.724731
76,         1.505263
164,         1.814634
148,         2.086486
58,         1.786207
13,         3.169231
146,         1.536986
42,         2.276190
196,         1.867347
185,         1.567568
204,         1.813725
29,         2.206897
371,         1.790836
86,         1.730233
72,         1.650000
78,         1.861538
75,         2.122667
104,         1.946154
68,         1.829412
135,         1.801481
101,         2.091089
81,         1.718519
79,         2.217722
180,         1.626667
247,         1.773279
48,         2.250000
100,         1.656000
170,         1.910588
30,         2.120000
87,         2.105747
54,         2.096296
97,         2.465979
457,         1.775930
168,         1.919048
133,         1.807519
115,         1.923478
169,         1.732544
80,         1.885000
102,         1.670588
122,         1.803279
200,         1.898000
284,         2.121127
91,         1.863736
88,         2.177273
593,         1.900169
369,         1.829810
105,         1.706667
97,         1.979381
54,         2.014815
87,         1.834483
187,         1.854545
83,         1.686747
582,         1.881787
116,         1.900000
498,         1.877912
90,         1.724444
77,         1.636364
109,         1.710092
227,         1.970044
61,         1.849180
76,         1.752632
144,         1.661111
221,         1.813575
30,         2.840000
99,         1.713131
119,         1.744538
96,         1.466667
111,         1.524324
219,         1.590868
152,         1.760526
125,         2.080000
57,         1.852632
34,         2.270588
172,         1.858140
31,         1.845161
171,         1.658480
131,         1.859542
188,         1.534043
205,         1.779512
109,         1.867890
54,         1.792593
247,         1.629150
37,         1.729730
299,         1.606689
74,         1.913514
119,         1.751261
88,         1.990909
79,         1.792405
61,         1.442623
79,         2.253165
220,         1.969091
598,         1.830769
117,         1.668376
225,         1.749333
40,         1.740000
46,         2.321739
257,         1.775875
73,         1.254795
64,         2.631250
62,         1.645161
40,         1.710000
57,         2.175439
123,         1.739837
73,         1.846575
55,         2.414545
103,         1.856311
125,         1.692800
161,         1.890683
83,         2.120482
101,         1.968317
24,         3.366667
104,         1.807692
194,         1.797938
155,         1.726452
30,         2.613333
178,         1.730337
14,         2.857143
428,         1.831776
76,         1.900000
470,         1.701277
118,         1.525424
479,         1.768685
57,         2.203509
330,         1.819394
362,         2.171271
545,         1.721101
93,         1.802151
50,         2.120000
94,         1.948936
96,         1.633333
51,         2.423529
244,         1.465574
271,         1.822878
116,         1.720690
87,         1.908046
334,         1.665868
186,         1.772043
37,         3.005405
129,         1.835659
291,         1.921649
452,         1.731858
51,         1.388235
449,         1.645434
480,         1.967500
242,         1.930579
26,         1.953846
127,         1.508661
111,         1.924324
83,         1.600000
24,         2.283333
371,         1.636658
374,         1.670588
107,         1.981308
89,         1.608989
606,         1.947855
73,         1.649315
65,         1.981538
613,         1.661990
248,         1.541935
204,         1.788235
87,         1.848276
178,         1.856180
390,         1.616410
410,         1.720000
38,         1.694737
105,         1.881905
134,         1.862687
87,         1.931034
295,         2.089492
110,         1.869091
134,         1.698507
270,         1.925926
95,         1.696842
92,         1.752174
436,         1.784404
124,         1.825806
143,         1.787413
76,         1.800000
125,         1.862400
88,         1.522727
113,         1.865487
113,         1.709735
88,         1.750000
265,         1.766038
133,         2.412030
257,         1.736965
105,         1.695238
59,         1.932203
190,         2.092632
291,         1.682474
57,         1.691228
170,         1.781176
54,         2.088889
597,         1.858626
88,         1.750000
513,         2.312671
99,         1.571717
93,         1.548387
497,         1.759356
176,         1.950000
74,         2.864865
147,         1.692517
68,         1.482353
270,         1.745185
74,         2.167568
94,         2.293617
96,         2.070833
106,         1.792453
128,         2.259375
78,         2.317949
328,         1.645122
90,         1.795556
277,         2.307581
203,         1.779310
310,         1.821935
184,         2.071739
144,         1.755556
360,         1.885556
195,         1.427692
214,         2.123364
281,         1.916014
339,         1.646018
55,         1.825455
373,         1.834853
105,         1.558095
95,         1.730526
11,         4.872727
495,         2.006465
566,         1.821908
493,         1.892901
239,         2.180753
25,         1.888000
133,         1.822556
390,         1.598974
32,         3.412500
134,         2.128358
39,         1.661538
58,         2.593103
64,         1.950000
84,         2.166667
128,         1.815625
54,         1.659259
35,         1.680000
64,         2.056250
314,         1.713376
93,         1.660215
408,         1.893137
72,         1.316667
121,         1.603306
314,         1.749045
457,         1.849453
211,         1.865403
127,         2.059843
88,         1.550000
398,         1.917588
55,         1.680000
361,         1.772853
243,         1.901235
492,         1.687805
139,         1.588489
61,         1.626230
98,         1.718367
179,         1.926257
270,         1.685926
138,         1.701449
246,         1.827642
115,         1.874783
63,         1.822222
98,         2.048980
344,         1.986047
50,         1.664000
212,         2.049057
103,         1.685437
110,         1.705455
129,         1.863566
105,         1.714286
79,         1.706329
202,         1.687129
373,         1.964611
68,         2.182353
369,         1.667209
79,         1.782278
68,         1.905882
29,         2.827586
434,         2.094009
48,         1.691667
118,         2.027119
233,         2.154506
114,         1.628070
43,         1.981395
171,         1.649123
62,         1.935484
80,         1.505000
172,         1.809302
226,         2.123894
160,         1.567500
74,         2.216216
307,         1.563518
58,         1.910345
266,         1.676692
472,         1.820339
52,         2.330769
640,         1.885000
395,         1.701266
156,         1.761538
399,         1.795489
52,         2.492308
22,         2.290909
162,         1.587654
346,         1.504046
31,         1.677419
39,         1.825641
260,         1.996923
85,         2.000000
431,         1.974014
97,         1.855670
58,         1.537931
171,         1.583626
101,         1.584158
476,         2.161345
80,         2.010000
132,         1.884848
117,         1.658120
70,         1.594286
191,         1.652356
36,         1.688889
299,         2.021405
40,         2.250000
94,         1.812766
92,         1.843478
544,         2.180147
40,         1.990000
73,         1.863014
62,         1.845161
219,         1.698630
87,         1.926437
83,         1.956627
25,         2.208000
114,         1.600000
89,         1.523596
95,         2.016842
95,         1.869474
101,         1.778218
140,         1.682857
127,         1.851969
34,         1.929412
77,         2.285714
49,         1.844898
91,         1.736264
478,         1.566527
93,         2.081720
77,         1.833766
121,         1.563636
128,         1.565625
102,         1.760784
152,         2.142105
92,         1.895652
53,         1.803774
138,         1.933333
109,         1.592661
383,         1.753525
70,         2.125714
89,         1.712360
313,         1.890096
178,         1.707865
173,         1.567630
79,         2.278481
21,         3.219048
120,         1.496667
128,         2.000000
163,         1.852761
79,         1.888608
61,         2.111475
160,         1.967500
50,         2.096000
179,         1.711732
78,         1.964103
62,         1.632258
177,         1.631638
74,         2.172973
53,         1.871698
117,         1.921368
312,         2.138462
424,         1.804717
54,         2.400000
122,         1.721311
49,         2.318367
783,         1.987739
115,         1.836522
53,         2.324528
102,         2.070588
80,         1.710000
45,         2.515556
183,         1.787978
86,         1.693023
67,         1.934328
56,         2.014286
49,         2.400000
90,         1.768889
74,         1.659459
225,         1.751111
78,         1.733333
110,         1.712727
31,         2.451613
40,         2.060000
79,         1.772152
17,         3.929412
52,         1.953846
154,         1.901299
248,         1.824194
71,         1.774648
51,         2.180392
74,         1.908108
147,         2.054422
70,         2.228571
330,         1.513939
155,         1.700645
286,         1.847552
56,         1.607143
58,         1.875862
38,         2.421053
203,         2.100493
41,         2.692683
50,         1.968000
146,         2.443836
48,         1.866667
155,         2.392258
132,         1.866667
156,         1.458974
342,         1.690058
131,         1.609160
88,         2.272727
300,         1.984000
71,         2.901408
67,         1.653731
81,         1.481481
207,         1.721739
71,         2.264789
81,         1.609877
281,         1.696797
94,         1.582979
137,         1.938686
244,         1.663934
223,         1.689686
23,         2.591304
240,         1.738333
142,         2.118310
65,         1.556923
67,         1.510448
36,         2.411111
103,         2.302913
87,         1.917241
34,         2.011765
97,         1.934021
290,         1.937931
114,         1.905263
24,         3.550000
103,         1.844660
225,         2.040889
106,         1.445283
56,         1.585714
292,         1.860274
86,         2.037209
160,         1.820000
155,         1.744516
51,         2.305882
232,         1.586207
76,         2.142105
36,         2.100000
356,         1.447191
130,         1.440000
24,         2.700000
105,         1.961905
17,         3.576471
291,         1.806186
156,         1.738462
94,         2.055319
107,         2.242991
30,         1.586667
226,         1.732743
88,         1.681818
103,         1.704854
286,         1.795804
476,         1.965546
107,         1.914019
149,         1.573154
132,         1.972727
46,         2.121739
218,         1.823853
129,         1.677519
175,         1.835429
173,         1.745665
341,         1.995308
22,         2.672727
83,         2.274699
351,         1.710541
136,         1.658824
64,         2.262500
68,         1.858824
88,         1.840909
160,         1.687500
260,         1.758462
179,         1.997765
187,         1.850267
50,         2.104000
130,         1.676923
53,         1.766038
122,         1.773770
252,         1.723810
144,         1.972222
216,         1.868519
371,         1.991375
63,         2.279365
430,         1.631628
118,         1.616949
13,         3.107692
86,         1.748837
569,         1.779965
179,         1.962011
266,         1.930827
281,         1.917438
454,         2.051982
123,         1.895935
55,         1.920000
403,         1.902730
131,         1.712977
220,         1.794545
178,         1.476404
152,         1.665789
92,         1.882609
288,         1.845833
107,         1.637383
551,         1.652269
28,         2.000000
125,         1.635200
133,         1.924812
83,         1.893976
787,         1.910546
74,         1.443243
37,         2.540541
141,         2.113475
80,         2.450000
114,         2.028070
126,         1.615873
80,         1.920000
31,         1.948387
396,         2.025253
106,         1.758491
48,         1.808333
72,         2.166667
23,         2.643478
138,         2.263768
156,         1.815385
65,         2.375385
433,         1.509469
268,         1.923881
150,         2.029333
163,         1.514110
319,         1.621317
62,         1.832258
109,         1.695413
211,         1.931754
107,         1.521495
88,         1.986364
47,         1.855319
99,         1.878788
74,         1.794595
75,         2.469333
284,         1.805634
71,         2.490141
75,         1.610667
404,         1.841584
81,         1.718519
49,         2.130612
48,         1.825000
36,         2.066667
70,         1.794286
47,         1.940426
93,         1.673118
105,         1.779048
91,         1.916484
114,         1.800000
115,         1.471304
61,         1.783607
164,         1.795122
83,         1.913253
170,         1.578824
317,         2.088328
66,         1.575758
208,         1.903846
104,         1.346154
96,         1.775000
95,         1.743158
19,         3.852632
245,         1.511837
137,         1.591241
53,         2.271698
76,         1.752632
111,         1.931532
52,         2.084615
223,         1.917489
52,         1.761538
130,         1.772308
60,         1.713333
136,         2.014706
130,         1.723077
46,         2.000000
125,         1.670400
86,         1.520930
112,         1.935714
219,         1.987215
486,         1.873251
222,         1.852252
357,         1.837535
69,         1.692754
451,         1.780931
201,         2.266667
430,         1.964651
103,         1.502913
102,         1.803922
18,         2.311111
68,         2.194118
102,         2.588235
51,         1.772549
125,         1.875200
29,         2.206897
40,         2.560000
403,         1.858065
95,         1.966316
35,         2.251429
70,         2.154286
181,         2.039779
71,         1.960563
526,         1.796958
199,         1.608040
90,         1.826667
318,         1.830189
428,         1.715888
82,         2.370732
110,         1.941818
30,         2.573333
184,         1.439130
432,         1.842593
89,         2.098876
101,         1.746535
71,         1.729577
259,         1.723552
65,         1.575385
344,         2.011628
304,         2.175000
53,         2.679245
130,         1.769231
852,         1.673709
60,         1.680000
103,         2.023301
109,         1.412844
100,         2.180000
303,         2.043564
23,         3.826087
121,         1.616529
89,         1.406742
106,         1.773585
646,         1.734365
90,         1.911111
105,         1.573333
44,         2.645455
269,         1.773978
30,         2.120000
72,         1.561111
123,         1.700813
132,         1.515152
472,         1.905932
57,         1.936842
129,         1.817054
101,         1.730693
111,         1.812613
15,         2.586667
316,         1.996203
185,         1.768649
158,         1.741772
67,         1.510448
91,         1.986813
111,         1.917117
51,         1.811765
167,         1.837126
517,         2.051064
54,         2.444444
179,         1.745251
63,         1.720635
31,         2.567742
91,         1.595604
244,         1.631148
431,         1.903480
113,         1.982301
543,         2.257827
31,         1.612903
108,         2.118519
51,         1.929412
340,         1.612941
160,         1.522500
384,         1.726042
80,         2.235000
94,         2.114894
262,         1.572519
71,         1.892958
210,         1.700952
63,         2.133333
238,         1.825210
79,         2.156962
74,         1.783784
204,         1.598039
87,         1.609195
57,         2.105263
335,         1.903284
48,         2.566667
70,         1.920000
169,         1.884024
119,         1.566387
294,         1.527891
322,         1.759006
54,         2.311111
50,         2.256000
61,         2.104918
30,         2.733333
78,         1.625641
101,         1.405941
63,         2.006349
105,         1.436190
617,         1.830146
136,         1.967647
62,         1.877419
526,         1.813688
87,         1.783908
215,         1.702326
50,         1.680000
188,         1.525532
29,         4.041379
377,         1.809019
202,         1.827723
136,         1.726471
348,         1.828736
96,         1.920833
99,         2.153535
79,         1.569620
469,         1.889979
145,         1.674483
40,         2.900000
243,         2.082305
93,         1.651613
393,         2.050891
114,         1.789474
27,         2.800000
239,         2.051883
95,         1.890526
83,         1.431325
40,         2.570000
39,         2.164103
204,         2.068627
74,         2.162162
557,         2.002873
151,         1.825166
95,         1.882105
54,         1.903704
331,         1.583082
146,         1.652055
12,         2.866667
102,         1.611765
96,         1.437500
187,         1.839572
104,         1.976923
299,         1.654849
234,         1.736752
89,         1.685393
101,         1.556436
112,         1.732143
538,         1.814870
187,         1.985027
357,         2.327171
242,         2.165289
96,         1.758333
44,         1.500000
91,         1.912088
99,         1.672727
45,         2.471111
348,         1.832184
201,         1.516418
188,         1.646809
63,         2.298413
105,         1.371429
87,         1.549425
126,         1.526984
358,         1.602235
119,         1.593277
53,         1.449057
40,         3.160000
56,         2.500000
55,         1.650909
38,         2.705263
60,         1.920000
377,         1.713528
176,         2.100000
511,         1.736986
42,         2.609524
590,         1.849492
112,         1.817857
27,         3.348148
83,         2.000000
127,         1.751181
39,         2.820513
142,         1.822535
61,         1.927869
142,         1.670423
92,         1.721739
27,         2.725926
114,         2.242105
164,         1.419512
208,         1.813462
124,         1.432258
70,         2.034286
63,         2.526984
83,         1.865060
78,         2.066667
417,         1.765947
367,         2.057766
21,         2.742857
87,         1.931034
67,         1.880597
105,         1.561905
198,         1.824242
59,         2.372881
249,         1.975904
138,         2.014493
138,         1.713043
105,         1.851429
393,         1.899237
191,         1.710995
59,         2.115254
194,         1.921649
242,         1.662810
253,         1.837154
126,         1.428571
148,         2.054054
225,         1.959111
69,         1.779710
220,         1.921818
53,         2.075472
211,         1.926066
104,         2.130769
448,         1.958929
350,         2.381714
89,         2.175281
46,         2.321739
483,         2.248447
398,         1.830151
22,         2.272727
77,         1.340260
136,         1.417647
69,         2.573913
119,         2.305882
230,         1.671304
347,         1.733718
106,         1.837736
137,         1.614599
191,         1.985340
68,         1.917647
67,         2.125373
54,         2.118519
118,         1.725424
46,         2.295652
252,         1.750794
667,         1.703148
572,         1.802098
36,         1.655556
305,         1.605246
368,         1.864130
68,         2.776471
57,         2.463158
245,         1.725714
53,         2.000000
133,         1.479699
280,         1.922857
195,         1.788718
86,         1.758140
40,         2.120000
60,         1.533333
64,         2.043750
60,         2.233333
73,         2.049315
66,         2.078788
244,         1.718033
394,         1.759391
62,         2.051613
63,         1.917460
137,         1.710949
448,         1.730357
138,         2.257971
58,         1.744828
153,         1.803922
81,         1.767901
56,         2.114286
42,         2.171429
308,         1.762338
138,         1.805797
91,         1.591209
656,         1.684756
103,         1.689320
97,         2.346392
168,         1.900000
278,         1.961151
435,         1.708506
99,         1.511111
76,         1.578947
196,         1.793878
243,         1.759671
217,         1.749309
69,         2.052174
87,         1.820690
77,         1.719481
106,         1.584906
345,         1.677681
110,         1.854545
172,         1.693023
100,         1.612000
55,         1.476364
230,         1.909565
18,         3.644444
537,         1.619367
90,         1.795556
49,         2.171429
64,         1.493750
57,         2.294737
278,         1.700719
56,         1.435714
22,         2.836364
389,         1.887918
71,         1.645070
319,         1.754232
58,         1.710345
114,         1.431579
118,         1.779661
59,         1.579661
66,         1.945455
659,         1.987860
163,         1.494479
122,         1.688525
75,         1.786667
71,         1.780282
81,         1.501235
139,         1.913669
113,         1.879646
365,         1.681096
101,         2.083168
211,         1.791469
436,         1.622018
87,         1.751724
65,         2.313846
190,         2.075789
123,         1.769106
177,         1.640678
150,         1.746667
347,         1.697983
683,         2.019327
684,         1.804678
52,         1.815385
63,         1.619048
65,         1.649231
57,         1.494737
281,         1.553025
265,         1.646792
102,         1.964706
126,         1.574603
70,         2.068571
98,         2.057143
105,         1.824762
26,         3.492308
33,         2.315152
217,         1.587097
8,         3.200000
153,         1.694118
30,         2.280000
18,         3.177778
203,         1.586207
56,         1.892857
114,         1.957895
303,         1.902310
61,         1.914754
323,         1.895975
528,         1.814394
81,         2.000000
110,         1.709091
180,         1.677778
91,         1.876923
24,         2.383333
145,         1.922759
164,         1.892683
32,         2.425000
120,         1.466667
114,         1.575439
57,         1.957895
65,         1.575385
257,         1.797665
36,         2.766667
65,         2.381538
621,         1.855717
41,         1.834146
29,         2.275862
146,         1.654795
60,         2.233333
615,         2.109268
144,         1.700000
363,         1.982369
345,         1.777391
144,         1.544444
51,         1.937255
58,         2.041379
453,         2.147461
102,         1.647059
170,         2.014118
620,         1.959355
287,         1.691986
214,         2.076636
63,         1.568254
58,         1.862069
45,         2.160000
29,         2.910345
22,         3.181818
137,         1.611679
99,         1.927273
101,         1.992079
89,         2.328090
37,         2.064865
499,         1.757916
349,         1.753582
39,         2.769231
50,         2.168000
172,         1.597674
123,         1.596748
122,         1.868852
32,         2.500000
268,         1.759701
62,         2.180645
85,         1.995294
345,         1.809855
49,         1.910204
429,         1.831235
35,         2.137143
311,         2.007717
328,         1.803659
426,         1.816901
53,         2.286792
79,         1.549367
73,         1.698630
53,         2.203774
728,         1.995604
44,         1.954545
592,         1.938514
78,         1.923077
71,         2.090141
289,         1.673356
90,         2.000000
100,         2.256000
269,         1.571747
46,         2.678261
245,         1.985306
189,         1.928042
97,         2.127835
159,         1.994969
20,         1.920000
31,         2.851613
289,         1.878201
30,         2.426667
133,         1.774436
538,         1.808922
311,         1.515113
338,         1.996450
401,         2.073815
28,         2.100000
192,         1.868750
50,         3.400000
319,         1.690282
62,         1.825806
126,         1.511111
56,         2.192857
113,         2.007080
52,         2.053846
77,         1.885714
43,         1.683721
246,         1.499187
342,         1.759064
92,         2.086957
198,         1.577778
111,         1.870270
180,         1.684444
134,         1.943284
227,         1.573568
407,         1.835872
377,         1.801592
200,         2.284000
99,         1.721212
107,         1.771963
301,         1.685050
37,         1.902703
496,         1.892742
273,         1.816850
374,         2.223529
64,         1.843750
273,         2.127473
46,         2.634783
260,         1.907692
293,         1.804778
134,         1.752239
26,         2.630769
232,         1.918966
531,         2.038418
60,         2.546667
119,         1.905882
634,         2.117350
111,         1.935135
179,         2.002235
343,         1.659475
132,         1.833333
126,         1.850794
194,         1.542268
52,         1.915385
23,         2.000000
174,         1.639080
445,         1.649438
74,         2.405405
97,         1.901031
147,         1.776871
225,         1.920000
74,         2.335135
311,         1.854662
442,         1.838914
148,         1.775676
151,         2.052980
79,         2.106329
291,         1.793814
122,         1.718033
25,         3.808000
142,         2.247887
662,         1.621752
78,         1.830769
39,         2.502564
179,         2.033520
110,         1.712727
239,         2.082008
18,         1.755556
158,         2.116456
73,         2.306849
1073,         1.774837
107,         1.970093
443,         1.851016
71,         1.684507
146,         1.879452
608,         1.723684
95,         1.364211
157,         1.676433
383,         1.589556
87,         1.977011
39,         2.143590
57,         2.084211
163,         2.090798
189,         1.921693
35,         1.817143
92,         1.600000
100,         1.620000
126,         1.685714
84,         2.109524
35,         2.297143
179,         1.615642
31,         2.309677
251,         1.850199
77,         2.088312
278,         1.605755
157,         1.628025
312,         1.434615
314,         1.698089
106,         1.437736
25,         3.248000
124,         2.180645
121,         1.553719
56,         2.085714
266,         2.003008
82,         1.731707
160,         1.817500
51,         1.827451
134,         1.850746
62,         1.870968
21,         1.752381
347,         1.828242
85,         1.689412
33,         2.218182
179,         1.883799
101,         1.314851
189,         2.146032
318,         1.555975
488,         1.481148
66,         1.903030
250,         1.604800
99,         2.032323
14,         4.771429
26,         2.307692
180,         1.882222
174,         1.937931
124,         1.487097
283,         1.970318
156,         2.146154
229,         1.886463
162,         2.024691
139,         1.697842
227,         1.832599
242,         1.530579
178,         1.912360
48,         2.208333
61,         1.462295
188,         1.753191
174,         1.866667
62,         1.490323
194,         1.929897
234,         2.027350
176,         1.725000
395,         1.674937
69,         2.075362
139,         1.467626
88,         1.913636
39,         1.815385
75,         2.048000
943,         1.972428
131,         1.777099
38,         3.168421
738,         1.750678
169,         1.725444
338,         1.939645
322,         1.715528
137,         1.786861
26,         3.169231
46,         1.800000
73,         1.961644
321,         1.880374
258,         1.706977
244,         2.031148
71,         2.163380
291,         2.202062
151,         1.875497
193,         1.707772
93,         2.012903
36,         1.855556
159,         1.605031
346,         1.652023
319,         2.033856
505,         1.844752
88,         2.040909
185,         2.157838
292,         2.168493
206,         1.902913
157,         2.208917
115,         1.634783
68,         1.617647
119,         2.094118
187,         1.760428
50,         1.872000
40,         2.820000
56,         1.371429
60,         1.900000
242,         2.004959
31,         1.922581
38,         2.126316
257,         1.782101
82,         1.648780
407,         1.836855
132,         1.830303
40,         1.670000
317,         1.871293
98,         1.559184
131,         1.712977
149,         1.855034
218,         1.877064
120,         1.493333
441,         1.912018
144,         1.838889
159,         1.781132
34,         2.282353
458,         1.669869
52,         1.615385
364,         2.067033
309,         1.511974
100,         1.848000
99,         1.757576
89,         1.586517
140,         1.951429
118,         1.762712
98,         1.906122
67,         1.916418
670,         1.877612
537,         1.780261
178,         1.532584
294,         1.658503
9,         2.400000
118,         1.552542
234,         1.550427
47,         2.068085
403,         1.902730
111,         1.834234
28,         2.114286
122,         1.862295
94,         1.723404
86,         2.176744
60,         1.913333
191,         2.096335
93,         1.901075
202,         1.938614
78,         1.507692
165,         2.147879
608,         2.024342
61,         1.573770
206,         1.576699
38,         2.231579
164,         1.436585
503,         1.914115
565,         1.803894
142,         1.938028
96,         2.016667
626,         1.736102
40,         1.600000
225,         1.736889
376,         1.761702
85,         2.423529
107,         1.876636
36,         1.366667
54,         1.503704
143,         1.960839
64,         1.962500
170,         2.136471
437,         1.911213
80,         1.810000
70,         1.708571
87,         1.632184
487,         1.894867
119,         2.006723
47,         1.642553
60,         1.740000
130,         2.061538
62,         1.574194
375,         1.829333
133,         1.759398
70,         1.731429
109,         1.779817
64,         1.681250
57,         2.147368
746,         1.805362
66,         1.678788
153,         1.984314
125,         1.360000
211,         1.929858
140,         1.840000
282,         1.988652
541,         1.809982
17,         4.000000
27,         2.770370
207,         2.036715
245,         1.457959
39,         2.133333
102,         2.007843
52,         1.969231
154,         1.833766
138,         1.689855
25,         3.056000
96,         1.708333
52,         1.907692
159,         2.080503
229,         1.613974
288,         1.813889
122,         1.708197
106,         1.913208
76,         2.036842
32,         2.225000
124,         1.803226
113,         1.815929
27,         1.955556
66,         1.927273
32,         3.625000
74,         1.600000
693,         2.009812
170,         1.515294
122,         1.954098
38,         1.526316
86,         2.502326
161,         2.047205
115,         1.620870
100,         1.668000
486,         1.637860
117,         1.753846
78,         2.235897
109,         1.530275
72,         1.522222
110,         1.832727
69,         1.686957
37,         1.837838
49,         2.261224
96,         1.395833
280,         1.881429
67,         1.731343
76,         1.705263
162,         2.007407
255,         1.926275
154,         1.976623
432,         1.903704
147,         1.583673
256,         1.785937
186,         1.808602
35,         1.702857
81,         2.103704
82,         1.882927
81,         2.276543
23,         3.060870
194,         1.962887
40,         2.490000
52,         1.938462
96,         1.775000
66,         2.012121
298,         1.707383
74,         1.881081
78,         1.758974
157,         1.928662
310,         2.178065
90,         1.728889
44,         2.190909
104,         1.996154
19,         2.273684
73,         1.912329
92,         1.913043
179,         1.448045
79,         2.227848
69,         1.930435
92,         1.526087
80,         2.080000
29,         2.593103
56,         1.842857
498,         1.774297
77,         1.870130
307,         1.762866
94,         1.425532
54,         1.525926
34,         2.258824
69,         1.657971
44,         1.545455
110,         2.036364
59,         2.061017
651,         1.875269
154,         2.264935
243,         1.725103
70,         1.908571
79,         2.511392
159,         1.587421
33,         1.709091
126,         1.984127
153,         2.284967
563,         1.859325
75,         1.626667
64,         1.875000
148,         1.645946
101,         2.015842
88,         2.395455
401,         1.890274
61,         2.091803
88,         2.340909
62,         1.619355
226,         1.548673
68,         1.982353
277,         2.096751
248,         1.835484
367,         2.198365
597,         1.910888
133,         2.093233
110,         1.603636
188,         2.365957
192,         2.029167
81,         2.108642
319,         1.655172
57,         2.126316
28,         1.700000
59,         2.135593
38,         2.200000
79,         1.635443
63,         1.415873
33,         2.133333
168,         1.569048
89,         2.008989
110,         1.832727
29,         2.027586
92,         1.947826
224,         1.455357
100,         1.696000
274,         1.732847
257,         1.792996
71,         1.712676
123,         1.713821
199,         1.698492
61,         1.934426
632,         1.759494
38,         2.557895
39,         2.000000
120,         1.933333
100,         1.664000
36,         2.533333
275,         1.717818
471,         1.954989
200,         1.728000
60,         2.040000
155,         1.878710
166,         1.973494
49,         1.428571
74,         1.491892
63,         1.904762
49,         2.138776
186,         1.888172
384,         2.240625
123,         1.723577
322,         1.845963
54,         2.074074
150,         2.160000
78,         1.728205
98,         1.902041
137,         2.189781
180,         1.962222
261,         2.266667
79,         1.756962
281,         1.752313
326,         1.706748
101,         1.841584
173,         1.586127
29,         2.441379
57,         1.978947
86,         1.874419
51,         2.078431
88,         1.750000
90,         1.733333
15,         3.920000
109,         1.710092
227,         1.899559
98,         1.506122
101,         1.988119
256,         1.657812
478,         1.829289
176,         2.236364
107,         1.910280
168,         1.657143
73,         1.704110
85,         1.741176
41,         1.814634
58,         1.917241
30,         2.013333
80,         1.730000
72,         1.872222
25,         1.696000
29,         2.579310
132,         2.006061
45,         1.786667
115,         1.492174
95,         1.877895
80,         1.655000
29,         3.020690
29,         3.117241
19,         2.378947
87,         1.885057
86,         1.618605
274,         1.665693
88,         2.045455
195,         1.544615
120,         1.940000
156,         1.666667
167,         1.801198
134,         1.614925
228,         1.761404
38,         1.715789
216,         1.835185
109,         1.897248
38,         1.915789
79,         1.756962
161,         2.057143
601,         1.772379
33,         2.315152
83,         1.677108
84,         2.261905
562,         1.943772
38,         2.694737
31,         2.258065
130,         1.950769
80,         2.445000
124,         1.632258
134,         1.862687
227,         1.457269
90,         1.724444
219,         1.702283
116,         1.717241
114,         1.856140
81,         1.846914
63,         1.961905
180,         2.071111
147,         1.804082
291,         2.076976
12,         3.000000
201,         1.789055
63,         1.669841
221,         1.652489
129,         1.631008
127,         2.204724
104,         1.934615
594,         1.963636
63,         2.539683
430,         2.065116
48,         1.900000
157,         1.607643
108,         1.533333
28,         2.128571
423,         2.078487
225,         1.802667
441,         1.665306
300,         1.857333
182,         1.472527
105,         1.344762
110,         1.814545
66,         2.315152
385,         1.939740
135,         1.688889
163,         1.612270
496,         1.724194
43,         2.595349
87,         1.986207
237,         1.731646
62,         2.406452
120,         1.780000
54,         1.844444
41,         1.834146
428,         1.714019
71,         1.684507
58,         1.779310
358,         2.115084
52,         2.400000
196,         1.700000
130,         1.889231
88,         1.636364
106,         1.445283
123,         2.071545
101,         1.885149
57,         1.642105
208,         1.828846
52,         2.515385
589,         1.735144
186,         1.627957
222,         1.729730
286,         1.641958
30,         2.720000
189,         1.722751
236,         1.769492
105,         1.725714
150,         1.666667
157,         2.045860
61,         2.242623
417,         1.975060
18,         3.377778
89,         2.382022
354,         1.725424
188,         1.929787
51,         2.266667
133,         1.533835
27,         3.170370
141,         1.710638
147,         1.496599
73,         1.731507
286,         1.689510
186,         1.660215
125,         1.788800
354,         1.516384
523,         2.093308
114,         1.652632
49,         2.530612
142,         1.864789
119,         1.727731
283,         1.696113
52,         2.476923
54,         2.185185
139,         1.922302
402,         1.963184
230,         1.624348
66,         2.727273
235,         1.867234
157,         1.887898
199,         1.935678
160,         1.980000
163,         1.658896
132,         1.724242
44,         1.581818
374,         2.056684
422,         1.722275
41,         1.931707
136,         1.702941
160,         1.510000
264,         1.869697
55,         2.407273
491,         1.995112
117,         2.311111
126,         1.914286
138,         1.353623
188,         1.908511
900,         1.748889
53,         2.279245
26,         1.646154
106,         1.754717
119,         1.764706
260,         2.189231
98,         2.000000
195,         1.985641
332,         1.695181
56,         1.900000
61,         1.580328
162,         1.530864
84,         1.842857
168,         1.695238
64,         1.612500
26,         2.646154
188,         1.755319
151,         1.496689
212,         2.081132
139,         2.166906
117,         1.808547
153,         1.696732
68,         1.829412
66,         2.169697
74,         1.670270
102,         1.960784
82,         2.185366
152,         1.760526
143,         1.625175
270,         2.094815
124,         1.900000
33,         2.206061
54,         1.940741
136,         1.876471
60,         1.506667
83,         1.816867
77,         2.285714
153,         1.929412
53,         1.381132
344,         1.769767
68,         2.064706
149,         1.906040
682,         1.814663
583,         1.735849
434,         1.734562
414,         1.913043
77,         1.761039
18,         3.133333
60,         1.606667
334,         2.013174
92,         1.786957
122,         1.557377
68,         1.905882
154,         1.937662
407,         1.719902
52,         2.023077
383,         1.815144
17,         1.929412
214,         1.794393
188,         1.908511
42,         2.238095
143,         1.597203
52,         1.753846
691,         1.840232
325,         1.659077
576,         1.635417
135,         1.685926
335,         2.011940
149,         1.600000
113,         2.000000
164,         1.778049
82,         1.892683
157,         1.808917
155,         1.765161
212,         1.749057
37,         1.589189
209,         1.571292
61,         1.809836
170,         1.861176
146,         1.936986
130,         1.563077
223,         1.822422
125,         1.948800
132,         1.660606
149,         1.395973
111,         2.115315
55,         1.941818
375,         1.649067
139,         1.798561
432,         1.783333
65,         1.520000
161,         1.952795
329,         1.890578
22,         3.072727
333,         1.888288
148,         1.556757
60,         1.466667
89,         1.465169
204,         1.625490
101,         1.287129
38,         1.389474
156,         1.953846
21,         2.380952
22,         2.036364
47,         2.204255
50,         1.944000
87,         1.848276
249,         1.673896
210,         1.674286
70,         1.874286
63,         2.000000
98,         1.946939
407,         1.654054
57,         1.473684
78,         1.574359
266,         1.837594
119,         1.737815
42,         2.066667
88,         1.895455
50,         2.232000
60,         2.466667
26,         3.015385
237,         2.047257
153,         1.916340
173,         1.900578
39,         1.794872
60,         1.813333
70,         2.137143
149,         1.795973
88,         1.686364
204,         2.058824
50,         1.840000
86,         1.804651
75,         1.440000
64,         2.300000
56,         2.428571
112,         1.835714
80,         2.090000
107,         1.480374
113,         1.568142
241,         1.721162
53,         1.962264
131,         1.725191
320,         1.693750
111,         2.241441
31,         2.967742
347,         1.858213
77,         1.849351
154,         2.241558
23,         4.086957
324,         1.882716
115,         1.732174
46,         2.260870
46,         1.878261
62,         1.735484
112,         1.778571
60,         2.033333
78,         1.697436
53,         1.916981
43,         1.786047
682,         1.707331
327,         1.651376
45,         1.786667
620,         1.816129
102,         2.027451
152,         1.850000
266,         2.010526
178,         1.739326
26,         3.230769
130,         1.412308
77,         2.020779
125,         1.878400
164,         1.941463
32,         2.125000
29,         1.751724
141,         1.670922
69,         1.750725
464,         1.594828
233,         1.943348
59,         1.864407
498,         1.948594
121,         1.533884
650,         1.722462
9,         5.244444
108,         1.766667
77,         1.703896
388,         2.112371
300,         1.748000
54,         2.148148
173,         1.972254
87,         1.618391
304,         2.001316
428,         1.999065
180,         1.991111
289,         1.764706
151,         2.047682
56,         1.878571
370,         1.840000
213,         2.007512
69,         1.739130
513,         1.718519
230,         1.685217
186,         1.827957
67,         1.701493
132,         1.909091
53,         2.437736
78,         1.892308
172,         2.172093
82,         1.843902
47,         1.965957
55,         2.196364
158,         1.582278
30,         2.893333
105,         1.611429
210,         1.862857
311,         2.096463
86,         1.739535
151,         1.851656
133,         1.575940
57,         1.901754
143,         2.008392
173,         1.706358
51,         2.345098
128,         1.875000
318,         1.818868
170,         1.915294
238,         1.957983
37,         2.529730
112,         1.564286
198,         1.882828
39,         2.738462
24,         2.850000
534,         1.939326
37,         2.389189
38,         2.494737
51,         1.631373
166,         1.855422
83,         1.527711
80,         1.760000
376,         1.696809
106,         1.852830
264,         1.577273
55,         1.709091
247,         1.661538
127,         1.552756
102,         2.105882
71,         2.343662
197,         1.660914
566,         2.012721
78,         1.692308
114,         2.017544
77,         2.223377
602,         1.689037
74,         1.789189
113,         1.961062
304,         1.759211
39,         2.358974
238,         1.721008
253,         1.731225
129,         1.699225
230,         1.704348
734,         1.839237
698,         1.825788
46,         1.791304
67,         2.191045
99,         1.793939
52,         1.861538
537,         1.751210
121,         2.386777
246,         1.556098
151,         1.931126
91,         1.819780
137,         1.766423
95,         1.776842
122,         1.950820
91,         1.520879
38,         2.568421
424,         1.837736
148,         1.600000
30,         2.306667
90,         1.977778
196,         1.873469
111,         1.390991
172,         1.613953
297,         1.872054
51,         1.890196
255,         2.001569
111,         1.744144
35,         2.400000
79,         1.670886
59,         2.142373
72,         1.922222
52,         2.523077
57,         1.922807
524,         1.733588
313,         1.913099
122,         1.780328
15,         3.440000
58,         1.606897
196,         1.575510
69,         2.150725
54,         2.059259
83,         2.053012
93,         1.505376
37,         2.183784
36,         2.211111
269,         1.631227
13,         2.246154
50,         2.320000
60,         2.093333
367,         2.025068
52,         2.207692
195,         1.548718
82,         2.141463
98,         1.983673
473,         1.688795
390,         1.968205
76,         2.100000
204,         2.021569
149,         1.334228
380,         1.797895
131,         1.545038
42,         1.904762
118,         1.728814
86,         2.134884
65,         2.510769
105,         2.022857
33,         1.806061
110,         2.105455
43,         2.083721
490,         1.968163
187,         1.537968
102,         2.737255
68,         2.070588
392,         2.020408
34,         3.035294
164,         1.741463
61,         2.445902
42,         1.914286
53,         2.218868
36,         2.366667
435,         1.973333
34,         1.752941
366,         1.727869
104,         2.069231
74,         1.805405
103,         1.607767
479,         1.742797
184,         1.950000
264,         1.925758
84,         1.795238
64,         1.668750
215,         1.745116
64,         2.281250
290,         1.817931
63,         2.038095
193,         1.865285
443,         1.747178
66,         1.812121
289,         1.742561
142,         1.940845
83,         2.038554
40,         2.430000
101,         1.718812
47,         1.778723
349,         1.737536
169,         1.872189
126,         1.895238
145,         1.740690
67,         1.594030
103,         1.848544
188,         1.512766
610,         1.835410
530,         1.795472
85,         2.371765
105,         2.114286
46,         2.634783
207,         1.785507
82,         2.058537
156,         2.135897
141,         1.668085
87,         1.760920
46,         2.278261
95,         1.587368
117,         1.675214
70,         2.171429
97,         1.868041
121,         2.201653
138,         1.802899
213,         1.830986
56,         2.378571
133,         1.506767
54,         3.037037
113,         1.787611
91,         1.964835
64,         1.918750
86,         1.837209
49,         2.318367
31,         1.909677
42,         1.685714
313,         1.685623
21,         2.895238
135,         1.757037
268,         2.098507
47,         1.838298
93,         2.352688
683,         1.845388
390,         1.756923
37,         2.335135
39,         1.969231
85,         2.098824
156,         1.964103
123,         2.448780
120,         2.083333
75,         1.568000
113,         1.582301
58,         1.841379
56,         1.807143
107,         1.697196
66,         1.593939
305,         1.813770
160,         1.667500
21,         2.876190
230,         1.996522
82,         1.526829
109,         1.860550
36,         1.833333
261,         1.578544
549,         1.978871
54,         1.992593
63,         2.031746
73,         2.191781
36,         2.733333
221,         1.947511
228,         1.957895
82,         1.458537
213,         1.688263
31,         3.032258
98,         2.122449
135,         1.682963
158,         1.941772
94,         1.646809
445,         2.057528
24,         2.633333
515,         1.732816
202,         1.667327
113,         1.674336
46,         1.756522
409,         2.081174
517,         1.752418
128,         1.956250
274,         2.089051
91,         1.841758
121,         2.294215
208,         1.894231
664,         1.894578
60,         2.093333
180,         1.724444
65,         2.073846
49,         2.155102
81,         1.412346
134,         1.549254
447,         1.745861
193,         1.898446
48,         2.008333
91,         2.101099
160,         1.615000
101,         1.897030
171,         1.815205
80,         2.065000
197,         1.677157
110,         1.480000
233,         1.763090
332,         1.867470
12,         3.866667
65,         1.969231
58,         2.006897
177,         1.670056
110,         1.600000
61,         1.927869
79,         1.969620
161,         1.667081
84,         1.519048
253,         1.797628
41,         2.507317
105,         1.699048
192,         2.060417
39,         2.574359
33,         2.690909
50,         2.472000
309,         1.735922
69,         2.017391
127,         1.735433
262,         1.745038
147,         1.722449
102,         1.756863
110,         1.821818
88,         2.350000
168,         1.740476
67,         2.011940
504,         1.756349
99,         2.036364
169,         1.663905
458,         1.820087
112,         1.560714
77,         2.223377
148,         1.800000
153,         2.115033
145,         1.980690
477,         1.844864
314,         1.798726
182,         1.916484
34,         3.047059
348,         1.750575
52,         1.984615
365,         1.879452
78,         1.517949
43,         2.474419
115,         2.180870
108,         1.788889
37,         1.902703
107,         2.328972
209,         1.789474
153,         2.010458
324,         1.693827
21,         2.780952
86,         2.488372
160,         1.352500
8,         3.900000
84,         1.695238
79,         1.721519
137,         1.964964
123,         1.655285
73,         1.939726
104,         1.619231
44,         1.954545
145,         1.859310
18,         2.133333
184,         1.723913
26,         2.215385
204,         1.613725
64,         2.043750
65,         2.073846
52,         1.969231
76,         1.789474
44,         2.390909
487,         2.045996
101,         1.544554
200,         1.958000
464,         1.971552
79,         1.711392
160,         1.952500
51,         1.615686
80,         1.815000
76,         1.726316
73,         2.000000
45,         3.031111
63,         2.266667
91,         1.850549
74,         2.016216
226,         1.598230
34,         2.247059
93,         2.111828
67,         1.761194
87,         2.022989
154,         1.714286
138,         1.507246
39,         1.815385
56,         2.185714
77,         2.244156
205,         1.518049
120,         1.870000
135,         1.404444
227,         1.908370
82,         2.341463
134,         1.737313
132,         2.230303
115,         1.721739
75,         1.925333
56,         2.207143
93,         1.496774
160,         1.950000
138,         1.808696
348,         1.750575
170,         1.614118
27,         3.170370
94,         2.038298
33,         2.303030
40,         2.710000
38,         2.547368
73,         2.021918
191,         1.773822
414,         1.834783
37,         2.335135
438,         2.122374
35,         1.714286
74,         1.935135
94,         1.374468
124,         1.674194
81,         1.891358
121,         1.487603
264,         1.836364
71,         2.140845
79,         1.858228
17,         3.341176
86,         1.851163
84,         1.614286
114,         1.964912
85,         2.089412
130,         1.495385
143,         1.773427
64,         1.900000
102,         1.694118
60,         2.033333
48,         2.241667
101,         1.615842
229,         1.732751
91,         1.617582
76,         2.031579
200,         1.582000
270,         1.638519
107,         1.801869
550,         1.874909
29,         2.772414
110,         2.050909
62,         1.967742
106,         1.596226
113,         1.968142
91,         1.692308
37,         2.810811
855,         2.110877
148,         1.767568
109,         1.790826
73,         2.213699
17,         3.788235
623,         1.866453
248,         1.856452
193,         1.817617
504,         1.822222
84,         1.866667
95,         1.890526
109,         1.486239
137,         1.766423
150,         1.813333
238,         1.678992
80,         2.125000
59,         2.210169
81,         2.488889
182,         1.791209
62,         2.309677
29,         1.806897
68,         1.694118
119,         1.882353
108,         1.803704
157,         1.915924
51,         1.803922
89,         2.058427
163,         1.612270
187,         1.890909
62,         1.967742
291,         1.830928
69,         2.023188
21,         2.819048
332,         1.853012
26,         2.200000
18,         3.511111
118,         1.654237
642,         1.899065
80,         1.740000
184,         1.726087
144,         1.933333
660,         1.526667
167,         1.674251
138,         1.802899
148,         1.978378
41,         2.487805
242,         1.657851
63,         1.841270
432,         1.618519
22,         3.927273
263,         1.417490
26,         3.107692
94,         1.676596
113,         2.077876
40,         1.660000
557,         1.656732
96,         2.125000
142,         1.732394
59,         1.708475
374,         1.792513
61,         1.875410
109,         1.908257
206,         1.803883
59,         2.230508
79,         1.579747
546,         1.869597
143,         1.717483
73,         1.501370
83,         1.653012
135,         1.857778
26,         2.184615
162,         2.098765
75,         1.504000
214,         1.854206
246,         1.837398
235,         1.959149
164,         2.270732
196,         2.014286
38,         2.442105
95,         1.692632
139,         2.000000
10,         3.120000
57,         2.070175
125,         1.724800
189,         1.942857
171,         1.798830
45,         2.711111
46,         2.200000
117,         1.658120
430,         2.023256
527,         1.710057
72,         1.777778
327,         1.696636
326,         1.655215
56,         2.650000
306,         1.516340
42,         2.523810
75,         1.562667
209,         1.844976
200,         2.154000
76,         2.252632
64,         2.137500
205,         2.134634
308,         1.714286
161,         1.982609
104,         2.111538
85,         2.023529
64,         2.081250
69,         2.028986
151,         1.732450
205,         1.328780
454,         1.662555
285,         2.207719
46,         2.373913
191,         1.853403
84,         2.080952
36,         2.622222
50,         2.352000
64,         1.675000
369,         2.081301
180,         1.671111
75,         1.760000
77,         1.890909
237,         1.714768
674,         1.763798
37,         1.524324
363,         1.713499
149,         2.048322
69,         2.504348
207,         1.785507
38,         1.936842
138,         1.400000
136,         1.441176
173,         1.842775
180,         1.700000
111,         1.675676
186,         1.643011
82,         1.951220
88,         1.995455
135,         1.549630
301,         1.661130
140,         1.665714
64,         1.968750
96,         1.875000
103,         2.384466
76,         1.563158
145,         1.884138
69,         1.843478
36,         1.944444
236,         1.969492
422,         1.908057
19,         1.684211
73,         1.994521
53,         2.286792
455,         1.825934
186,         1.460215
292,         1.713699
414,         1.761353
356,         1.835955
241,         1.563485
49,         2.530612
425,         1.784471
17,         3.223529
292,         1.906849
101,         1.702970
635,         1.584882
277,         1.727076
95,         1.528421
98,         2.195918
56,         1.571429
429,         1.993473
126,         2.073016
57,         1.803509
523,         1.636711
83,         1.657831
244,         1.926230
87,         1.889655
252,         1.911111
107,         1.988785
37,         1.881081
291,         1.850172
70,         2.034286
187,         2.019251
100,         1.532000
40,         1.970000
487,         2.062423
45,         2.035556
69,         2.005797
258,         1.800000
70,         1.748571
158,         1.967089
25,         2.688000
133,         1.612030
82,         1.990244
167,         1.566467
83,         2.308434
117,         2.147009
72,         1.844444
378,         1.607407
138,         2.084058
426,         1.841315
89,         2.543820
36,         2.211111
29,         2.372414
272,         1.532353
82,         1.668293
115,         1.888696
304,         1.955263
349,         1.922063
90,         1.666667
42,         2.276190
90,         1.706667
143,         2.198601
316,         1.829114
230,         1.756522
98,         1.959184
23,         3.182609
93,         1.832258
101,         1.635644
42,         2.390476
398,         2.051256
108,         2.318519
127,         1.634646
76,         1.578947
71,         2.084507
55,         2.312727
66,         2.230303
113,         2.092035
80,         1.950000
164,         1.760976
70,         2.125714
63,         2.526984
113,         1.985841
441,         1.860317
163,         1.693252
126,         1.838095
31,         2.619355
66,         2.133333
330,         1.555152
24,         3.450000
47,         2.017021
493,         1.840974
61,         1.921311
65,         2.073846
535,         1.906542
72,         1.933333
30,         2.333333
82,         1.887805
143,         1.650350
119,         1.868908
755,         2.197086
38,         1.294737
157,         1.490446
24,         2.733333
91,         2.224176
158,         1.739241
416,         2.002885
299,         1.727090
58,         2.013793
461,         1.825597
175,         1.766857
64,         2.025000
406,         1.827586
87,         1.650575
77,         1.750649
236,         1.649153
50,         1.472000
36,         1.855556
49,         1.853061
69,         1.420290
166,         1.732530
90,         1.728889
30,         2.533333
98,         1.534694
502,         1.797610
872,         1.789908
329,         2.295441
242,         1.961983
43,         1.962791
40,         1.860000
19,         3.557895
337,         1.684273
237,         1.740084
181,         1.485083
138,         1.600000
153,         1.670588
302,         1.683444
356,         1.971910
348,         1.887356
132,         2.069697
136,         1.544118
122,         1.698361
122,         2.000000
538,         1.893680
54,         2.444444
350,         1.668571
181,         1.779006
125,         1.488000
237,         1.859916
525,         1.756952
212,         1.594340
65,         2.000000
215,         1.560930
84,         2.300000
216,         1.862963
112,         1.864286
302,         1.961589
75,         1.418667
168,         1.771429
248,         1.806452
166,         1.573494
83,         2.178313
196,         2.095918
114,         1.828070
93,         2.279570
61,         2.111475
26,         1.553846
154,         1.761039
146,         1.846575
198,         1.911111
57,         2.407018
86,         1.916279
89,         1.842697
181,         1.759116
153,         1.900654
274,         1.830657
55,         2.378182
55,         2.516364
395,         1.711392
235,         1.543830
40,         2.030000
776,         1.789175
118,         1.657627
52,         2.838462
482,         1.736100
84,         2.023810
123,         1.684553
58,         2.317241
47,         1.404255
125,         1.568000
74,         1.816216
283,         1.526502
38,         1.410526
487,         1.563039
216,         1.801852
181,         1.834254
80,         1.720000
59,         1.796610
125,         1.824000
254,         1.470866
28,         2.800000
48,         1.958333
205,         1.910244
399,         1.743358
294,         2.010884
36,         2.244444
121,         1.576860
435,         1.718621
62,         1.909677
161,         1.734161
257,         1.750973
179,         1.635754
49,         1.338776
43,         2.530233
156,         1.623077
49,         2.236735
83,         2.028916
61,         1.711475
45,         2.080000
107,         1.985047
208,         1.950000
60,         2.406667
73,         1.731507
190,         1.848421
153,         1.866667
96,         2.312500
477,         1.927044
439,         1.786788
255,         1.778824
159,         1.773585
334,         2.028743
89,         1.644944
92,         1.626087
53,         2.196226
57,         2.456140
126,         1.695238
59,         2.332203
116,         2.086207
95,         1.928421
81,         1.876543
79,         1.964557
61,         2.222951
40,         1.890000
506,         1.852174
71,         1.735211
89,         1.640449
630,         2.031111
99,         1.624242
158,         1.848101
90,         2.071111
43,         1.702326
42,         2.590476
208,         1.769231
144,         1.672222
124,         1.990323
147,         1.855782
55,         1.803636
125,         1.776000
376,         1.932979
547,         1.990494
55,         2.094545
135,         2.322963
244,         1.806557
58,         1.551724
151,         1.745695
177,         1.532203
106,         1.958491
149,         1.667114
98,         1.767347
56,         2.878571
83,         2.457831
33,         1.951515
173,         1.648555
213,         1.626291
95,         1.894737
974,         1.887885
40,         2.910000
178,         1.795506
118,         1.905085
263,         1.843346
401,         1.951122
121,         1.765289
82,         1.721951
73,         2.038356
58,         1.972414
95,         1.591579
334,         1.725749
125,         1.958400
104,         1.407692
58,         2.613793
40,         1.840000
87,         1.977011
121,         1.834711
94,         2.076596
91,         1.340659
820,         1.865854
75,         1.408000
93,         1.535484
139,         1.899281
43,         2.167442
176,         1.927273
342,         1.740351
455,         1.803956
313,         2.130351
54,         1.962963
88,         1.722727
24,         1.833333
75,         1.317333
251,         1.657371
140,         1.894286
150,         2.093333
168,         1.561905
129,         1.897674
67,         2.107463
146,         1.564384
68,         2.323529
185,         1.850811
269,         1.866171
161,         1.691925
67,         2.113433
193,         1.687047
47,         1.804255
81,         2.553086
83,         1.840964
122,         1.695082
37,         2.054054
127,         1.596850
173,         1.824277
169,         1.801183
429,         1.910490
288,         1.704167
479,         1.883925
84,         1.257143
159,         1.655346
210,         1.843810
86,         1.544186
28,         2.328571
19,         2.989474
88,         1.800000
91,         1.991209
235,         1.691915
41,         1.697561
23,         2.226087
66,         2.284848
127,         1.587402
311,         2.099035
265,         2.138868
80,         2.070000
33,         3.333333
111,         1.812613
331,         1.871903
123,         1.947967
119,         1.495798
256,         1.985937
63,         2.222222
153,         1.879739
634,         1.805047
95,         1.941053
334,         1.537725
403,         1.799504
151,         1.856954
29,         1.737931
82,         1.658537
105,         1.916190
698,         1.958166
114,         1.926316
69,         2.324638
392,         1.739796
481,         1.934304
104,         1.523077
63,         1.676190
45,         2.382222
200,         1.954000
36,         2.255556
111,         2.616216
100,         1.996000
504,         1.776984
81,         2.059259
115,         1.554783
94,         1.740426
61,         1.763934
81,         1.718519
221,         1.846154
54,         1.851852
65,         1.901538
389,         1.982519
361,         2.076454
74,         1.654054
54,         2.111111
440,         1.846364
161,         1.960248
157,         1.949045
42,         2.514286
134,         1.620896
708,         2.183616
185,         2.019459
190,         1.755789
130,         2.040000
41,         2.380488
469,         1.840512
393,         1.809669
380,         1.782105
77,         1.735065
71,         1.994366
161,         1.868323
20,         2.280000
535,         1.837009
226,         1.676106
579,         1.716062
567,         1.989418
122,         1.622951
45,         2.391111
31,         1.819355
435,         1.866667
210,         1.786667
185,         1.753514
110,         1.367273
65,         1.723077
88,         1.622727
123,         1.567480
310,         1.801290
91,         2.035165
138,         1.553623
29,         2.468966
346,         1.924855
70,         2.068571
41,         1.990244
113,         1.525664
88,         2.036364
174,         1.737931
106,         1.856604
48,         2.175000
21,         3.980952
151,         2.103311
28,         2.057143
204,         1.947059
157,         1.732484
189,         1.834921
111,         1.661261
335,         1.626269
464,         1.608621
38,         2.747368
100,         1.844000
117,         1.948718
156,         2.246154
67,         2.041791
109,         1.537615
154,         1.797403
401,         1.728678
330,         1.831515
95,         1.562105
98,         1.812245
143,         2.022378
22,         3.090909
145,         1.666207
33,         2.133333
198,         1.987879
120,         1.620000
135,         1.804444
112,         1.907143
295,         1.879322
317,         1.882650
283,         1.771025
186,         1.855914
33,         2.327273
85,         1.647059
154,         1.740260
29,         2.662069
54,         1.814815
337,         1.724629
96,         1.879167
139,         1.686331
62,         1.838710
215,         1.828837
207,         1.628986
72,         1.500000
440,         1.747273
194,         1.214433
313,         1.886262
176,         1.488636
31,         2.658065
157,         2.015287
52,         2.384615
115,         2.111304
574,         1.802787
74,         2.308108
544,         2.013235
133,         1.909774
130,         1.772308
422,         1.635071
100,         1.752000
302,         1.803974
56,         1.807143
117,         1.723077
172,         1.776744
225,         1.438222
67,         1.767164
59,         1.722034
88,         1.786364
129,         1.674419
422,         1.939336
23,         2.869565
178,         1.973034
33,         2.375758
57,         1.768421
125,         1.708800
87,         2.211494
35,         1.942857
53,         3.086792
66,         2.242424
273,         1.794872
91,         1.797802
340,         2.076471
30,         1.666667
151,         1.790728
49,         2.008163
211,         1.776303
101,         1.615842
40,         2.260000
135,         1.416296
102,         1.792157
52,         2.092308
46,         2.008696
184,         1.617391
130,         1.772308
113,         2.166372
285,         1.730526
226,         1.534513
100,         2.004000
62,         2.051613
596,         1.717450
26,         2.876923
110,         1.265455
93,         1.944086
254,         1.987402
26,         1.969231
158,         1.734177
74,         1.659459
43,         2.344186
62,         1.677419
60,         1.946667
687,         1.861426
78,         1.733333
265,         1.894340
162,         1.787654
178,         2.155056
379,         1.701319
108,         1.637037
95,         1.915789
50,         2.008000
68,         1.711765
106,         1.849057
219,         1.890411
25,         2.560000
424,         1.704717
305,         2.139016
608,         1.930263
47,         1.668085
120,         1.813333
118,         1.661017
81,         1.708642
261,         1.796169
75,         1.605333
89,         1.770787
35,         1.634286
84,         1.838095
637,         1.846782
312,         2.020513
369,         1.900271
48,         2.450000
53,         2.452830
449,         2.142539
103,         1.910680
205,         1.996098
44,         1.727273
85,         1.472941
95,         1.650526
25,         2.112000
197,         1.547208
341,         1.988270
180,         2.173333
52,         1.715385
263,         2.129278
79,         2.055696
309,         1.761812
105,         1.706667
74,         2.086486
120,         1.606667
56,         2.021429
141,         1.234043
513,         1.925926
118,         1.949153
56,         1.878571
89,         1.932584
57,         2.126316
327,         1.619572
351,         1.788034
194,         1.756701
100,         2.224000
284,         1.632394
17,         2.094118
216,         1.831481
85,         1.430588
12,         3.300000
104,         1.638462
197,         1.608122
144,         1.791667
75,         2.352000
167,         1.849102
28,         2.114286
57,         2.147368
38,         2.126316
109,         1.691743
62,         1.967742
36,         2.366667
321,         1.900312
71,         1.876056
55,         1.963636
419,         1.636277
45,         1.422222
7,         3.828571
194,         1.767010
128,         1.737500
270,         2.074074
32,         2.275000
112,         1.710714
14,         2.114286
55,         2.232727
264,         1.587879
61,         2.413115
148,         1.608108
16,         3.100000
170,         1.783529
78,         2.158974
474,         1.762025
376,         1.761702
57,         1.642105
226,         1.847788
76,         1.500000
152,         1.623684
32,         2.125000
48,         1.733333
140,         1.788571
47,         2.263830
59,         2.305085
418,         1.800957
109,         1.662385
136,         1.832353
110,         1.847273
194,         1.882474
163,         1.784049
46,         1.973913
223,         1.551570
57,         1.677193
42,         2.542857
266,         1.736842
176,         1.677273
43,         1.320930
103,         1.386408
448,         1.843750
207,         1.770048
500,         1.808000
166,         1.780723
180,         2.017778
66,         2.121212
123,         1.521951
193,         1.869430
100,         2.308000
172,         1.895349
425,         1.760000
468,         1.923077
93,         1.630108
72,         2.388889
601,         1.566057
75,         1.845333
119,         1.633613
42,         2.066667
180,         1.971111
138,         2.000000
82,         1.614634
126,         1.653968
183,         1.779235
132,         1.912121
54,         2.014815
226,         1.879646
65,         1.803077
420,         1.979048
593,         1.744351
543,         1.619890
481,         1.845322
302,         1.758940
105,         1.859048
210,         1.864762
87,         1.691954
60,         1.620000
105,         2.049524
58,         2.117241
33,         2.424242
125,         1.782400
105,         2.049524
76,         1.910526
170,         1.508235
355,         1.924507
68,         2.288235
99,         1.620202
62,         1.645161
233,         2.257511
9,         2.533333
38,         2.231579
45,         1.768889
577,         1.903640
95,         1.764211
16,         2.700000
230,         1.829565
49,         2.489796
49,         1.689796
52,         1.853846
114,         1.642105
310,         1.864516
27,         2.162963
29,         2.413793
390,         1.885128
335,         1.774328
38,         2.663158
328,         1.823171
121,         1.927273
167,         1.803593
100,         2.340000
73,         1.890411
32,         2.025000
61,         2.386885
118,         1.779661
139,         1.755396
275,         1.762909
115,         1.840000
65,         1.932308
122,         1.770492
54,         2.133333
134,         1.459701
120,         1.873333
211,         1.874882
106,         1.652830
93,         2.378495
92,         2.243478
53,         1.871698
373,         2.117962
66,         2.551515
14,         2.914286
148,         1.975676
348,         1.766667
122,         1.718033
67,         1.797015
250,         1.585600
214,         1.689720
11,         5.563636
306,         1.586928
424,         2.256604
76,         2.036842
209,         1.986603
195,         1.710769
246,         1.598374
167,         1.803593
171,         1.721637
41,         2.292683
65,         2.116923
237,         1.864979
46,         2.634783
107,         2.059813
164,         1.941463
83,         1.706024
124,         1.819355
42,         2.485714
88,         2.340909
56,         1.942857
111,         1.906306
78,         1.574359
182,         1.639560
129,         1.968992
232,         2.008621
29,         2.827586
355,         1.892958
117,         1.651282
392,         1.920408
861,         2.034379
29,         1.779310
260,         2.306154
154,         1.903896
231,         1.858009
53,         1.698113
89,         1.703371
424,         1.942453
117,         1.490598
233,         1.800858
46,         2.017391
44,         2.318182
88,         2.100000
32,         3.212500
83,         1.768675
58,         2.068966
275,         1.789091
151,         1.679470
45,         1.893333
16,         2.625000
122,         1.678689
155,         1.762581
92,         1.534783
249,         1.874699
279,         1.680287
83,         1.571084
442,         1.866063
119,         2.504202
33,         2.230303
145,         1.815172
299,         1.913043
316,         1.773418
60,         1.993333
183,         1.750820
169,         1.725444
328,         1.852439
80,         1.740000
53,         2.052830
37,         2.551351
90,         1.848889
132,         1.827273
68,         2.005882
95,         1.995789
47,         2.051064
131,         2.274809
533,         1.736585
216,         1.627778
269,         1.690706
66,         1.696970
66,         1.654545
519,         1.986898
53,         2.581132
58,         2.689655
77,         1.922078
29,         1.931034
140,         1.982857
91,         1.872527
144,         1.722222
446,         1.917489
101,         1.904950
162,         2.091358
29,         2.289655
166,         1.657831
535,         2.028411
129,         1.609302
156,         2.046154
195,         1.965128
161,         2.116770
125,         1.907200
70,         1.874286
88,         2.213636
122,         1.632787
184,         1.691304
66,         1.630303
96,         1.825000
322,         1.568944
122,         1.491803
134,         1.907463
74,         1.913514
108,         1.637037
153,         1.453595
102,         1.745098
449,         1.675724
109,         1.941284
36,         2.388889
124,         1.890323
205,         1.520000
96,         1.683333
335,         1.949851
55,         1.934545
131,         1.413740
120,         1.800000
33,         2.000000
177,         1.477966
227,         1.836123
111,         1.571171
97,         1.896907
65,         2.092308
160,         1.775000
347,         2.057637
709,         1.844288
77,         1.781818
30,         2.320000
114,         2.028070
96,         1.404167
302,         1.723179
97,         1.690722
58,         2.668966
407,         1.857494
48,         2.066667
50,         2.368000
150,         1.784000
55,         2.210909
106,         1.871698
102,         1.611765
121,         1.758678
449,         1.861024
58,         2.048276
190,         2.054737
16,         2.950000
326,         1.877301
37,         2.064865
82,         1.502439
485,         1.815258
10,         3.680000
89,         1.555056
28,         3.042857
98,         2.159184
184,         1.758696
437,         1.813272
105,         1.558095
245,         1.728980
61,         1.731148
169,         1.848521
156,         1.692308
64,         1.575000
61,         2.000000
156,         1.833333
61,         2.472131
84,         1.804762
99,         1.991919
19,         2.589474
251,         1.598406
88,         2.054545
121,         1.652893
138,         1.455072
187,         1.952941
35,         2.262857
38,         2.273684
564,         1.830496
83,         1.677108
332,         1.851807
25,         2.320000
265,         1.616604
81,         1.827160
51,         2.015686
181,         1.816575
603,         1.852073
460,         1.784348
244,         1.872131
465,         1.852903
63,         2.279365
229,         1.839301
183,         1.569399
40,         2.010000
45,         1.644444
125,         1.824000
392,         1.682653
166,         1.783133
45,         2.204444
32,         3.000000
28,         4.600000
37,         1.545946
98,         1.653061
58,         1.979310
125,         1.606400
150,         2.141333
18,         3.066667
64,         1.693750
63,         2.330159
145,         1.726897
94,         2.008511
95,         1.920000
488,         1.558197
170,         1.882353
145,         2.041379
38,         1.821053
141,         1.761702
70,         1.942857
215,         1.813953
194,         1.606186
33,         2.206061
74,         2.118919
109,         1.423853
146,         2.150685
159,         2.065409
83,         2.168675
59,         2.000000
86,         1.897674
392,         1.571429
53,         1.577358
77,         1.989610
71,         2.529577
175,         1.840000
68,         1.511765
189,         1.822222
48,         1.841667
27,         2.962963
626,         1.613419
868,         1.734101
41,         2.663415
250,         2.115200
43,         2.316279
152,         1.805263
279,         1.680287
73,         2.032877
25,         2.544000
62,         1.896774
241,         2.006639
379,         1.681266
67,         1.779104
38,         2.494737
134,         1.946269
143,         2.000000
160,         2.105000
257,         1.484825
223,         1.677130
170,         1.983529
47,         2.000000
44,         1.718182
57,         2.245614
162,         1.765432
67,         1.516418
80,         2.275000
71,         1.757746
429,         1.820047
463,         1.858315
422,         1.743128
55,         1.949091
110,         1.861818
179,         1.743017
532,         1.891729
82,         2.082927
54,         1.955556
68,         1.988235
378,         1.789418
135,         1.718519
94,         2.068085
174,         1.735632
291,         1.800687
48,         2.225000
69,         2.173913
203,         2.053202
106,         1.932075
61,         1.803279
131,         1.822901
49,         1.820408
133,         1.693233
36,         1.955556
113,         1.801770
144,         1.627778
342,         1.794152
131,         1.740458
61,         1.731148
76,         1.884211
82,         1.726829
83,         1.889157
186,         1.619355
95,         1.840000
311,         1.767203
96,         1.716667
16,         2.375000
47,         1.906383
172,         2.311628
181,         2.165746
133,         1.819549
40,         1.360000
60,         1.973333
277,         1.979783
29,         2.965517
8,         3.650000
294,         1.923810
387,         1.912145
84,         2.133333
37,         1.794595
27,         1.674074
138,         2.089855
30,         2.853333
47,         1.710638
61,         1.613115
171,         1.644444
71,         2.366197
320,         2.308750
30,         2.013333
64,         2.025000
517,         2.186460
61,         2.583607
147,         1.942857
98,         1.632653
236,         2.306780
402,         1.838806
62,         2.096774
310,         1.868387
115,         1.805217
87,         1.816092
154,         2.000000
65,         1.858462
46,         2.069565
45,         2.666667
98,         1.808163
83,         2.057831
609,         1.921182
15,         5.440000
73,         2.191781
79,         1.812658
183,         1.516940
129,         1.606202
343,         1.537026
10,         5.240000
15,         2.346667
71,         1.566197
280,         1.670000
327,         1.624465
172,         1.467442
69,         1.657971
382,         1.859686
90,         1.742222
140,         1.802857
21,         3.161905
16,         3.700000
387,         1.647545
181,         1.763536
57,         1.887719
285,         2.353684
354,         2.051977
47,         1.617021
79,         1.893671
152,         1.702632
533,         1.777861
503,         1.760636
52,         1.530769
79,         1.979747
29,         2.289655
77,         1.651948
65,         2.018462
89,         1.941573
27,         1.555556
26,         2.800000
298,         1.609396
134,         1.567164
220,         1.869091
49,         1.795918
99,         1.688889
59,         2.135593
71,         2.191549
462,         1.655411
51,         1.694118
134,         1.605970
661,         1.694402
366,         2.137705
84,         2.119048
105,         1.996190
42,         2.276190
374,         1.982888
88,         1.563636
136,         2.050000
184,         1.419565
232,         1.658621
181,         1.737017
58,         1.627586
54,         1.940741
259,         1.814672
135,         1.893333
108,         1.662963
100,         1.684000
362,         1.643094
66,         2.103030
112,         2.242857
52,         2.046154
251,         2.232669
33,         2.375758
354,         2.315254
63,         1.815873
161,         1.766460
26,         2.092308
17,         4.423529
70,         1.954286
57,         1.810526
80,         2.045000
64,         2.100000
152,         1.921053
77,         1.625974
228,         1.866667
39,         1.887179
43,         1.990698
444,         1.566667
35,         2.102857
58,         1.910345
60,         1.826667
290,         1.724138
30,         2.960000
56,         1.750000
20,         1.880000
130,         1.766154
67,         1.820896
132,         1.593939
53,         1.562264
89,         1.465169
12,         2.200000
222,         1.818018
79,         1.600000
249,         1.842570
175,         1.408000
516,         1.710853
110,         1.549091
21,         1.885714
73,         2.213699
133,         1.618045
338,         1.863905
223,         1.795516
389,         1.501285
37,         2.691892
105,         1.596190
237,         1.758650
217,         1.806452
119,         1.862185
131,         1.630534
68,         2.423529
109,         1.640367
118,         2.088136
83,         1.450602
131,         2.042748
73,         1.791781
65,         2.080000
66,         1.696970
87,         2.289655
116,         1.889655
174,         1.749425
269,         1.701115
103,         1.933981
80,         2.725000
80,         1.630000
135,         1.934815
175,         1.664000
135,         1.614815
35,         2.731429
207,         1.914976
128,         1.931250
87,         2.119540
71,         2.253521
200,         2.122000
227,         1.881938
76,         1.705263
244,         1.452459
62,         1.354839
98,         1.897959
90,         1.817778
65,         2.196923
72,         1.866667
72,         1.333333
253,         1.679051
52,         2.453846
84,         1.780952
228,         1.571930
226,         1.840708
113,         1.617699
41,         1.590244
142,         1.808451
160,         1.802500
56,         1.428571
45,         2.337778
69,         2.023188
162,         1.906173
56,         2.407143
338,         2.074556
232,         1.663793
211,         2.233175
77,         2.067532
76,         1.794737
109,         1.937615
241,         1.774274
78,         1.728205
790,         1.967089
240,         1.571667
221,         1.665158
79,         2.364557
307,         1.915309
89,         2.301124
114,         1.768421
112,         1.625000
53,         1.856604
93,         1.544086
80,         2.455000
111,         2.136937
76,         1.968421
63,         2.266667
117,         1.558974
519,         2.091715
177,         1.812429
333,         2.084084
46,         1.965217
321,         1.963863
63,         1.790476
156,         1.838462
265,         1.823396
58,         2.048276
88,         1.631818
166,         1.710843
77,         1.641558
65,         2.258462
54,         1.748148
77,         2.031169
121,         1.553719
122,         1.695082
14,         3.314286
8,         2.100000
152,         2.131579
250,         2.171200
43,         1.832558
73,         1.594521
45,         2.506667
231,         1.674459
17,         2.211765
46,         1.800000
152,         1.576316
215,         1.795349
132,         1.657576
64,         1.556250
173,         1.673988
33,         2.448485
321,         1.730841
68,         2.464706
209,         1.806699
170,         1.642353
419,         1.733652
157,         1.831847
90,         2.022222
54,         1.814815
197,         2.117766
84,         1.623810
48,         1.800000
76,         2.436842
313,         1.822364
81,         2.360494
203,         1.700493
118,         1.854237
280,         1.978571
116,         1.344828
179,         1.722905
53,         1.720755
359,         1.615599
116,         1.806897
335,         1.848358
183,         1.925683
221,         1.773756
171,         2.411696
99,         2.020202
96,         1.879167
84,         1.390476
46,         1.469565
92,         1.865217
115,         1.704348
178,         1.768539
76,         2.215789
102,         1.733333
154,         1.732468
98,         2.073469
594,         1.861279
74,         1.535135
503,         1.789264
98,         1.510204
48,         2.666667
94,         2.225532
315,         1.619048
162,         1.938272
47,         2.238298
57,         2.442105
544,         1.625735
152,         1.739474
72,         1.961111
35,         1.782857
124,         1.800000
89,         2.058427
72,         2.350000
44,         2.463636
82,         1.751220
33,         1.793939
208,         1.794231
192,         2.093750
210,         1.796190
60,         1.780000
196,         1.773469
392,         2.255102
120,         1.946667
105,         1.859048
191,         1.746597
192,         1.835417
421,         2.112114
56,         1.928571
53,         1.909434
60,         1.440000
30,         2.200000
366,         1.841530
123,         1.707317
118,         1.796610
104,         1.515385
460,         1.757391
189,         1.691005
46,         2.460870
388,         1.805155
120,         1.733333
640,         1.672500
106,         1.947170
118,         1.871186
273,         1.774359
197,         1.669036
356,         1.942697
46,         2.591304
69,         2.011594
259,         1.681853
85,         2.023529
592,         1.641892
54,         2.118519
63,         1.942857
74,         1.605405
45,         1.795556
51,         1.458824
91,         1.674725
78,         2.005128
170,         1.898824
140,         1.551429
365,         1.836712
123,         1.619512
206,         1.629126
37,         2.075676
505,         2.112475
632,         1.744304
42,         1.857143
152,         2.021053
118,         1.406780
239,         1.864435
162,         2.335802
184,         1.423913
78,         1.625641
614,         1.995440
99,         1.987879
109,         1.937615
603,         1.820896
50,         2.232000
109,         1.768807
637,         1.797174
126,         1.834921
129,         1.984496
344,         1.948837
126,         1.707937
197,         1.957360
158,         1.493671
84,         1.757143
75,         2.032000
43,         1.441860
108,         1.803704
274,         1.997080
169,         1.869822
110,         2.080000
31,         2.206452
87,         2.519540
202,         1.982178
91,         1.608791
57,         2.014035
110,         1.509091
131,         1.996947
92,         1.634783
126,         1.536508
139,         1.395683
181,         1.814365
61,         1.495082
209,         1.938756
182,         1.821978
231,         1.600000
87,         1.577011
75,         1.600000
99,         1.826263
265,         1.705660
55,         2.312727
92,         2.191304
465,         1.710108
186,         1.950538
205,         1.600000
383,         1.907050
123,         1.707317
118,         2.193220
550,         1.969455
589,         1.616978
9,         2.622222
171,         1.665497
43,         1.841860
79,         2.237975
595,         1.883025
145,         1.842759
245,         1.789388
85,         1.491765
84,         1.928571
76,         2.026316
86,         1.637209
93,         1.556989
47,         2.578723
455,         1.733626
73,         1.709589
173,         1.576879
60,         1.786667
83,         1.527711
46,         2.017391
69,         1.536232
61,         2.059016
41,         1.619512
37,         2.421622
309,         1.761812
346,         1.714451
80,         1.840000
142,         1.673239
136,         1.820588
55,         1.810909
306,         1.946405
77,         2.124675
61,         1.265574
271,         2.082657
78,         1.815385
115,         1.662609
83,         1.715663
136,         1.832353
65,         1.680000
171,         1.548538
206,         1.986408
89,         2.148315
223,         1.811659
36,         2.022222
86,         1.772093
77,         1.755844
54,         1.540741
96,         2.183333
34,         2.317647
97,         1.826804
428,         1.887850
48,         2.283333
55,         1.970909
65,         1.673846
24,         1.850000
72,         1.838889
42,         2.904762
521,         1.661420
57,         2.245614
68,         2.341176
69,         2.069565
70,         1.628571
90,         1.662222
190,         1.800000
29,         2.413793
138,         1.768116
214,         1.624299
330,         2.002424
99,         1.608081
242,         1.552066
228,         2.001754
87,         2.064368
139,         2.020144
28,         2.714286
117,         1.586325
120,         2.096667
475,         1.715368
28,         2.814286
105,         1.969524
393,         1.849364
114,         1.989474
96,         1.533333
105,         1.828571
91,         1.969231
265,         1.698113
59,         2.488136
46,         2.200000
125,         1.843200
310,         1.864516
30,         1.986667
324,         1.848148
272,         1.732353
81,         1.965432
17,         1.976471
115,         1.645217
75,         1.989333
76,         2.352632
41,         1.863415
345,         1.801739
479,         1.851357
175,         1.725714
55,         2.756364
25,         3.280000
136,         1.850000
613,         1.862316
77,         1.314286
69,         1.675362
25,         1.840000
32,         1.950000
71,         1.763380
411,         1.972749
68,         1.894118
319,         1.997492
26,         2.907692
134,         1.600000
35,         1.920000
304,         1.668421
202,         1.619802
64,         2.575000
24,         2.766667
535,         1.913271
80,         2.030000
153,         1.971242
28,         2.214286
128,         1.684375
216,         1.859259
186,         1.823656
484,         1.620661
153,         1.649673
168,         1.792857
29,         2.703448
76,         1.500000
123,         1.834146
131,         1.651908
149,         1.567785
35,         2.514286
45,         2.008889
440,         1.789091
29,         2.234483
62,         1.780645
52,         1.453846
75,         2.037333
44,         2.227273
681,         1.924229
416,         1.800000
162,         1.624691
134,         1.701493
667,         1.906447
299,         1.891639
64,         2.375000
35,         2.880000
129,         2.055814
436,         1.779817
459,         1.929412
28,         1.742857
138,         1.724638
116,         1.679310
168,         2.378571
196,         1.859184
109,         1.750459
33,         1.975758
164,         2.134146
34,         2.564706
79,         1.817722
26,         2.492308
66,         1.630303
187,         1.865241
146,         1.679452
957,         1.868757
80,         1.505000
92,         1.830435
541,         1.893530
101,         1.433663
81,         2.024691
76,         2.247368
81,         1.950617
257,         1.534630
87,         1.802299
53,         1.826415
13,         2.123077
101,         1.675248
299,         1.914381
92,         2.113043
294,         1.865306
57,         2.301754
84,         1.528571
340,         1.937647
26,         2.892308
37,         2.670270
651,         1.877727
245,         1.714286
59,         2.284746
149,         1.793289
121,         1.728926
179,         1.955307
160,         1.627500
21,         4.971429
36,         2.255556
74,         2.562162
420,         1.789524
198,         1.583838
353,         1.936544
145,         2.035862
113,         1.628319
113,         1.946903
138,         1.689855
338,         2.001183
246,         1.499187
163,         1.887117
125,         1.753600
85,         1.694118
21,         2.247619
52,         2.100000
49,         2.228571
205,         1.906341
63,         2.126984
176,         1.654545
364,         1.947253
38,         2.473684
41,         2.595122
102,         1.478431
59,         2.101695
76,         1.742105
175,         2.025143
434,         1.842396
82,         1.960976
23,         3.773913
96,         1.970833
171,         1.550877
112,         2.060714
72,         2.194444
30,         2.413333
286,         1.762238
76,         1.600000
65,         1.790769
553,         1.704159
55,         1.607273
209,         1.852632
29,         1.986207
50,         1.600000
411,         1.837470
79,         1.706329
26,         2.076923
517,         1.753191
201,         1.785075
235,         2.161702
107,         1.454206
266,         1.933835
83,         1.734940
575,         1.900522
43,         2.251163
249,         1.714056
480,         1.926667
98,         2.216327
27,         2.296296
53,         2.158491
245,         1.936327
338,         1.863905
254,         1.642520
172,         2.062791
187,         1.803209
28,         2.128571
651,         1.937942
128,         2.053125
116,         1.527586
111,         1.899099
290,         2.037241
242,         1.927273
183,         1.488525
85,         1.251765
158,         1.734177
66,         1.684848
58,         1.848276
121,         1.461157
38,         2.273684
58,         2.131034
183,         1.816393
64,         1.700000
120,         2.103333
45,         2.408889
122,         2.154098
263,         1.682129
92,         2.073913
263,         2.103422
63,         1.663492
64,         1.518750
53,         2.407547
40,         1.550000
124,         1.645161
219,         1.700457
381,         1.771129
362,         2.106077
323,         1.586378
142,         1.881690
328,         1.686585
125,         1.660800
116,         1.868966
77,         2.264935
115,         2.267826
59,         1.830508
64,         2.218750
341,         1.963636
104,         1.769231
60,         2.006667
135,         2.240000
218,         2.205505
109,         1.823853
83,         1.720482
173,         2.120231
127,         1.511811
234,         2.041026
58,         1.896552
133,         1.765414
296,         1.858108
164,         1.682927
439,         1.902506
61,         2.052459
320,         1.705000
79,         1.853165
72,         1.600000
65,         1.932308
59,         1.932203
97,         2.156701
106,         2.030189
204,         1.925490
815,         1.925890
95,         1.570526
102,         1.819608
131,         1.621374
112,         2.053571
77,         1.511688
42,         2.019048
653,         2.133538
69,         1.553623
62,         2.309677
196,         1.693878
47,         1.965957
126,         1.647619
121,         1.646281
32,         1.812500
175,         1.750857
166,         1.657831
78,         2.184615
93,         2.184946
108,         1.570370
52,         2.692308
421,         1.785273
182,         1.384615
127,         1.590551
14,         3.057143
37,         1.989189
209,         1.351196
132,         1.906061
33,         1.890909
83,         1.850602
237,         1.897046
387,         2.071318
117,         1.654701
90,         2.591111
211,         1.660664
370,         1.838919
678,         1.794690
279,         1.691756
422,         1.530806
103,         1.615534
94,         2.187234
240,         2.418333
185,         1.645405
70,         1.640000
510,         1.764706
79,         2.202532
77,         1.828571
40,         2.470000
40,         1.830000
98,         1.881633
89,         2.359551
126,         1.876190
116,         1.551724
667,         1.744528
75,         1.765333
72,         1.700000
272,         2.048529
102,         1.827451
61,         1.632787
57,         2.210526
150,         1.960000
103,         1.541748
200,         1.602000
159,         2.115723
542,         1.893727
50,         2.264000
24,         1.800000
187,         1.777540
145,         1.906207
174,         1.632184
69,         1.744928
186,         1.916129
25,         2.240000
27,         2.444444
554,         1.748014
59,         2.488136
235,         1.719149
268,         2.167164
250,         1.867200
21,         2.780952
50,         1.664000
124,         1.838710
48,         2.075000
51,         2.219608
219,         1.740639
100,         2.048000
435,         1.796782
614,         1.769381
381,         1.731234
423,         2.023641
386,         2.099482
59,         2.101695
154,         1.600000
402,         1.894527
111,         2.082883
564,         1.769504
41,         2.780488
351,         1.635328
210,         1.483810
599,         1.773623
404,         1.948515
512,         1.875781
199,         2.024121
511,         1.639922
74,         1.827027
62,         1.806452
378,         1.920635
57,         2.252632
146,         2.106849
163,         1.739877
69,         2.237681
101,         1.778218
386,         1.927461
139,         1.660432
61,         1.980328
249,         1.927711
337,         1.953709
80,         1.715000
93,         1.806452
68,         1.952941
162,         1.928395
297,         1.696970
31,         2.941935
24,         1.933333
137,         1.632117
47,         1.387234
74,         2.189189
199,         1.744724
222,         1.664865
38,         2.673684
29,         3.462069
138,         1.991304
36,         2.477778
330,         2.012121
174,         2.124138
50,         1.896000
241,         1.802490
35,         2.377143
500,         1.960000
100,         1.560000
59,         1.749153
280,         2.002857
72,         2.355556
636,         1.820126
407,         1.635381
66,         1.781818
71,         1.661972
59,         1.857627
312,         1.907692
40,         2.230000
26,         1.615385
427,         2.087119
687,         1.947016
50,         1.568000
18,         3.311111
105,         1.893333
55,         1.883636
642,         2.001246
100,         1.520000
88,         1.863636
118,         1.983051
33,         2.060606
52,         1.507692
87,         2.105747
52,         2.223077
34,         2.811765
91,         1.591209
76,         1.752632
240,         1.566667
387,         1.754005
24,         2.700000
137,         1.962044
56,         2.050000
268,         1.991045
28,         2.500000
124,         2.006452
82,         1.809756
140,         1.854286
80,         1.375000
410,         1.617561
88,         1.768182
76,         1.700000
41,         1.775610
59,         1.288136
104,         1.692308
48,         2.425000
132,         1.824242
167,         1.676647
88,         1.709091
148,         1.691892
16,         3.050000
218,         1.390826
113,         1.946903
63,         1.542857
45,         1.751111
228,         1.861404
162,         1.898765
486,         1.788477
69,         2.104348
69,         1.849275
136,         1.970588
118,         2.179661
45,         1.688889
93,         2.266667
63,         1.365079
498,         1.781526
41,         1.951220
536,         1.941791
653,         1.713323
57,         1.859649
41,         1.678049
81,         1.723457
94,         1.927660
374,         2.079144
585,         1.894701
96,         2.029167
84,         1.757143
101,         1.596040
180,         1.880000
269,         1.936059
147,         2.410884
95,         1.709474
32,         2.275000
396,         2.201010
150,         1.808000
30,         2.093333
146,         1.665753
66,         2.230303
438,         1.999087
79,         1.549367
238,         1.752941
199,         1.770854
309,         1.728155
291,         1.495533
60,         2.006667
360,         1.956667
63,         1.536508
61,         1.514754
101,         2.106931
213,         1.829108
67,         2.149254
526,         1.785551
115,         2.153043
78,         1.979487
38,         3.168421
58,         1.841379
91,         2.065934
48,         1.483333
60,         1.646667
144,         1.652778
150,         1.832000
294,         1.819048
66,         1.581818
470,         1.827234
140,         1.622857
409,         2.113447
357,         1.966387
335,         1.720597
122,         2.229508
295,         1.774915
307,         1.872313
128,         1.850000
188,         1.572340
339,         1.959882
317,         1.758991
79,         2.202532
128,         1.828125
61,         2.806557
131,         1.777099
343,         1.759767
79,         1.691139
71,         1.740845
21,         2.190476
27,         2.577778
18,         2.244444
152,         1.981579
163,         1.661350
151,         1.859603
112,         1.728571
594,         1.813468
412,         1.735922
51,         1.725490
455,         2.016703
147,         1.643537
44,         2.436364
439,         1.784966
381,         1.762730
266,         1.717293
23,         2.121739
117,         1.801709
264,         1.887879
779,         1.857253
66,         2.175758
147,         1.880272
197,         1.449746
334,         1.651497
104,         1.403846
438,         1.912329
27,         2.370370
59,         1.735593
63,         1.809524
84,         1.871429
235,         1.412766
110,         2.014545
42,         1.295238
27,         2.962963
497,         1.723139
41,         2.741463
109,         2.128440
170,         1.482353
571,         1.768126
447,         1.693960
245,         2.315102
303,         1.825743
278,         2.010072
91,         1.534066
63,         2.228571
97,         1.657732
110,         1.487273
441,         1.860317
188,         1.555319
62,         1.883871
43,         2.818605
123,         1.586992
374,         1.916578
129,         2.080620
187,         2.010695
24,         2.300000
188,         1.904255
35,         2.800000
28,         2.285714
149,         1.696644
157,         1.816561
75,         1.834667
218,         1.700917
89,         1.752809
74,         1.794595
293,         1.856655
233,         1.728755
417,         1.909832
255,         1.593725
42,         1.838095
65,         2.092308
99,         2.004040
206,         2.145631
355,         1.780282
54,         2.051852
238,         1.892437
314,         1.853503
515,         1.844660
62,         2.258065
36,         2.300000
143,         1.627972
204,         2.374510
101,         1.500990
71,         2.016901
593,         1.937268
151,         1.692715
32,         1.612500
187,         1.617112
192,         1.756250
99,         1.523232
121,         1.765289
78,         1.774359
105,         1.847619
67,         1.755224
36,         1.744444
158,         1.941772
212,         1.626415
87,         1.981609
124,         1.887097
240,         2.101667
204,         1.921569
110,         1.509091
49,         1.910204
90,         1.866667
52,         2.315385
75,         1.637333
32,         1.587500
59,         1.850847
89,         1.851685
61,         2.242623
18,         2.266667
129,         1.730233
64,         1.837500
108,         1.651852
139,         1.510791
71,         2.591549
181,         1.529282
65,         2.000000
42,         2.590476
29,         2.220690
499,         1.870140
389,         1.711054
26,         2.246154
70,         1.708571
130,         1.735385
231,         1.653680
44,         1.700000
201,         1.808955
30,         1.920000
44,         2.145455
25,         2.208000
182,         1.991209
291,         1.935395
95,         1.991579
142,         1.692958
152,         1.557895
547,         1.746252
97,         1.847423
224,         1.678571
431,         1.732715
95,         1.658947
139,         2.106475
61,         2.209836
122,         1.750820
52,         1.923077
28,         2.014286
158,         1.579747
186,         1.655914
473,         1.890909
21,         2.438095
465,         1.834839
571,         1.630123
102,         1.850980
62,         1.638710
424,         1.593396
131,         1.517557
787,         1.774333
66,         2.169697
86,         1.693023
94,         2.008511
154,         1.677922
190,         1.677895
138,         1.739130
648,         1.706790
147,         2.010884
58,         2.131034
93,         2.111828
151,         1.780132
50,         2.400000
209,         1.852632
64,         1.381250
70,         1.948571
279,         1.868100
37,         2.800000
170,         1.927059
232,         1.568966
359,         1.675766
391,         2.004092
47,         1.855319
48,         2.575000
246,         1.980488
349,         1.748997
188,         1.527660
80,         1.805000
24,         3.050000
589,         1.724958
35,         1.942857
348,         1.897701
7,         2.971429
70,         2.011429
281,         1.772242
476,         1.719328
53,         2.286792
120,         1.936667
123,         1.775610
8,         5.400000
103,         1.533981
66,         1.866667
368,         1.940217
21,         3.638095
263,         2.018251
28,         2.914286
55,         1.512727
60,         1.700000
326,         1.687117
176,         1.927273
101,         1.980198
78,         2.000000
165,         1.842424
24,         2.616667
500,         1.736800
161,         2.049689
41,         2.390244
20,         3.120000
91,         1.578022
37,         3.124324
602,         1.668439
40,         1.800000
48,         1.733333
52,         2.100000
215,         1.771163
107,         1.644860
66,         1.521212
540,         1.824444
155,         1.473548
16,         3.825000
139,         1.749640
90,         1.711111
92,         1.786957
74,         1.881081
156,         1.407692
568,         1.903521
74,         1.508108
143,         1.317483
16,         3.225000
206,         1.941748
549,         1.619672
281,         1.871886
38,         1.452632
133,         1.909774
72,         1.744444
101,         1.576238
331,         1.909366
34,         1.894118
131,         1.856489
136,         1.879412
53,         2.762264
234,         1.841026
48,         1.333333
88,         1.545455
88,         1.659091
447,         1.938255
137,         1.883212
397,         1.706801
66,         2.096970
98,         2.126531
294,         1.514286
86,         1.520930
680,         1.635882
123,         1.681301
36,         1.733333
402,         1.654726
541,         1.743438
68,         2.000000
219,         1.842922
103,         1.809709
94,         1.782979
47,         1.982979
126,         1.517460
57,         2.322807
117,         1.808547
38,         2.073684
266,         1.769925
48,         2.516667
36,         2.422222
159,         2.490566
73,         2.268493
44,         1.672727
62,         1.851613
97,         1.546392
87,         1.655172
54,         1.888889
146,         1.720548
89,         1.838202
495,         1.654141
143,         1.767832
601,         1.774376
41,         2.897561
299,         1.696321
81,         2.765432
20,         2.960000
152,         1.644737
355,         1.861408
170,         1.800000
50,         1.688000
41,         2.204878
87,         1.600000
53,         2.007547
355,         1.723944
48,         2.000000
213,         1.682629
27,         2.296296
24,         1.833333
41,         2.458537
117,         1.541880
141,         2.258156
9,         4.088889
254,         1.820472
43,         1.730233
59,         2.000000
421,         2.166271
30,         2.533333
355,         1.863662
55,         1.818182
242,         1.606612
57,         1.852632
320,         1.722500
160,         1.907500
61,         1.934426
313,         1.763578
49,         2.236735
604,         1.839735
367,         1.995640
26,         2.876923
156,         1.469231
56,         1.971429
153,         1.623529
85,         1.435294
83,         1.845783
426,         2.226291
32,         3.512500
345,         1.940870
67,         1.862687
170,         1.748235
424,         1.809434
278,         1.529496
65,         1.944615
74,         1.989189
242,         1.925620
164,         1.870732
109,         1.644037
381,         1.688189
315,         1.676190
37,         2.216216
26,         2.276923
524,         1.929008
71,         1.588732
159,         1.423899
534,         1.746067
71,         1.385915
113,         2.350442
31,         2.412903
128,         1.793750
225,         1.923556
43,         3.041860
49,         1.844898
90,         1.573333
56,         1.971429
84,         1.942857
206,         1.984466
239,         2.082008
284,         2.115493
430,         1.897674
146,         1.723288
183,         2.054645
58,         1.544828
47,         1.557447
97,         1.810309
364,         1.901099
72,         2.172222
61,         2.268852
26,         2.430769
137,         1.848175
257,         1.985992
110,         1.589091
138,         1.518841
72,         2.300000
102,         1.698039
178,         1.665169
134,         1.835821
189,         1.966138
183,         2.249180
56,         2.171429
98,         1.930612
29,         2.137931
270,         2.371852
180,         1.788889
288,         1.815278
86,         2.297674
138,         1.701449
83,         2.077108
145,         1.649655
78,         1.676923
91,         1.613187
228,         1.817544
25,         2.512000
50,         2.248000
94,         2.531915
31,         2.361290
95,         1.717895
336,         2.260714
222,         1.967568
73,         2.093151
62,         2.329032
421,         1.743468
295,         1.772203
106,         1.633962
343,         1.581341
305,         1.933115
134,         1.832836
128,         1.709375
46,         2.582609
89,         1.613483
36,         1.900000
420,         1.860952
130,         1.600000
13,         4.646154
166,         2.265060
49,         2.685714
114,         1.863158
289,         1.911419
79,         2.121519
82,         1.882927
542,         1.802214
124,         1.761290
389,         1.719280
40,         1.850000
87,         1.687356
85,         1.524706
100,         1.676000
62,         1.600000
70,         1.548571
144,         2.047222
35,         3.371429
231,         1.664069
183,         1.831694
64,         1.793750
90,         1.520000
21,         2.628571
236,         2.393220
105,         1.706667
81,         1.649383
83,         1.378313
295,         1.937627
121,         2.042975
275,         1.677091
459,         1.728976
142,         1.704225
105,         1.531429
132,         1.845455
296,         1.986486
168,         1.623810
91,         1.538462
69,         2.127536
31,         2.193548
479,         1.997495
132,         1.821212
225,         2.135111
22,         2.054545
183,         2.008743
43,         2.306977
88,         1.768182
316,         1.777215
449,         1.767483
830,         1.840482
77,         1.802597
85,         1.463529
46,         2.504348
55,         2.130909
453,         1.773951
573,         2.088656
44,         2.436364
121,         1.970248
84,         1.833333
104,         1.457692
269,         1.912268
93,         2.107527
71,         2.315493
248,         1.595161
78,         1.917949
87,         1.645977
253,         1.723320
143,         1.865734
539,         2.225603
62,         2.296774
149,         1.680537
83,         1.836145
236,         1.776271
724,         1.771823
255,         1.971765
120,         2.200000
159,         1.869182
98,         1.783673
207,         1.735266
232,         1.758621
31,         1.612903
24,         2.783333
585,         1.722393
164,         1.929268
112,         1.614286
229,         1.793886
175,         1.846857
101,         1.445545
42,         1.685714
65,         2.036923
183,         2.198907
307,         1.791531
348,         1.701149
21,         2.514286
553,         1.948644
43,         2.027907
385,         1.879481
167,         1.748503
109,         1.530275
115,         1.446957
168,         2.138095
183,         1.761749
269,         1.955390
85,         2.080000
88,         1.977273
18,         2.733333
205,         1.746341
307,         1.708143
164,         1.895122
15,         1.786667
71,         1.611268
85,         2.428235
177,         2.149153
72,         2.105556
187,         1.736898
262,         2.000000
251,         1.730677
100,         1.676000
31,         2.361290
329,         1.827356
87,         2.105747
53,         1.811321
52,         1.923077
54,         1.874074
119,         1.381513
44,         2.036364
21,         2.514286
57,         2.175439
223,         1.743498
488,         1.851639
40,         1.700000
324,         1.760494
91,         2.276923
60,         2.373333
84,         1.647619
128,         1.481250
68,         1.964706
201,         1.840796
54,         2.466667
188,         2.144681
83,         1.821687
129,         1.829457
65,         2.412308
105,         1.786667
343,         1.771429
239,         1.641841
146,         1.490411
228,         1.815789
132,         1.575758
62,         2.000000
344,         1.719767
89,         1.842697
110,         1.418182
87,         1.719540
78,         2.061538
83,         1.638554
381,         1.967454
217,         1.655300
499,         1.575952
310,         1.588387
70,         1.794286
187,         1.856684
80,         2.010000
49,         2.097959
128,         1.587500
95,         1.987368
214,         2.471028
503,         2.082704
83,         1.710843
277,         1.994224
61,         2.111475
121,         1.672727
95,         1.667368
212,         1.618868
80,         1.575000
69,         2.057971
220,         1.689091
60,         1.966667
15,         2.986667
99,         1.551515
317,         1.933123
89,         1.910112
74,         2.205405
58,         1.772414
12,         2.266667
310,         2.054194
330,         1.655758
20,         2.020000
54,         2.325926
46,         2.208696
87,         2.082759
408,         1.670588
94,         1.944681
50,         2.288000
340,         1.784706
25,         3.328000
85,         1.477647
30,         2.173333
154,         1.927273
445,         1.660225
102,         1.960784
198,         1.357576
356,         2.119101
23,         4.173913
32,         3.312500
394,         1.921827
387,         1.733333
97,         1.884536
36,         2.033333
46,         2.400000
139,         1.907914
145,         2.151724
36,         2.033333
93,         1.926882
86,         1.483721
84,         2.219048
231,         2.086580
23,         3.026087
71,         1.791549
195,         1.655385
69,         2.063768
38,         1.473684
64,         1.975000
45,         2.675556
92,         1.895652
92,         1.934783
157,         1.732484
148,         1.767568
118,         1.762712
66,         1.993939
154,         1.823377
317,         1.721136
30,         2.520000
261,         2.090421
146,         2.304110
472,         1.885593
96,         1.583333
88,         2.213636
137,         1.912409
128,         1.921875
73,         2.860274
49,         1.746939
113,         1.830088
56,         1.607143
173,         1.824277
55,         2.625455
96,         2.450000
58,         1.744828
157,         1.895541
411,         1.812165
248,         1.738710
122,         1.452459
175,         1.988571
80,         1.735000
157,         1.722293
82,         2.682927
257,         2.001556
203,         1.793103
528,         1.985606
183,         1.567213
120,         1.516667
76,         2.342105
75,         1.989333
110,         1.312727
94,         1.863830
64,         2.100000
31,         3.380645
60,         1.973333
67,         1.850746
429,         1.552448
162,         1.656790
43,         1.813953
85,         1.872941
302,         1.655629
74,         1.935135
461,         1.887202
522,         1.904981
42,         1.971429
94,         2.148936
77,         1.844156
31,         2.774194
166,         1.828916
94,         2.080851
200,         1.626000
71,         1.645070
139,         1.928058
155,         1.920000
242,         1.680992
37,         2.259459
137,         1.418978
175,         1.876571
64,         2.350000
58,         2.006897
37,         1.502703
24,         2.516667
21,         2.400000
542,         1.853875
374,         2.083422
119,         1.919328
258,         1.809302
468,         2.055556
91,         1.894505
67,         1.588060
125,         2.131200
224,         1.798214
185,         1.943784
60,         1.886667
116,         1.727586
157,         1.526115
94,         2.072340
196,         1.838776
212,         1.694340
401,         1.693766
126,         1.917460
226,         1.711504
112,         2.121429
67,         1.725373
271,         1.514391
36,         3.144444
219,         1.943379
69,         1.872464
269,         2.233457
31,         2.619355
70,         2.011429
24,         2.750000
119,         1.684034
203,         1.759606
150,         2.272000
50,         2.008000
13,         2.953846
64,         2.375000
151,         1.411921
57,         1.368421
69,         1.942029
87,         1.650575
74,         2.054054
176,         1.695455
31,         1.703226
35,         2.468571
50,         2.024000
259,         1.768340
157,         1.612739
149,         1.527517
90,         1.733333
50,         1.792000
221,         2.204525
413,         1.770460
149,         2.177181
32,         2.575000
89,         2.233708
54,         2.303704
152,         1.955263
96,         1.875000
26,         2.369231
19,         3.747368
145,         1.597241
182,         1.538462
123,         2.110569
42,         2.380952
55,         1.920000
101,         2.154455
87,         1.636782
128,         1.846875
254,         1.634646
159,         1.906918
266,         2.221053
27,         2.637037
46,         2.608696
196,         1.638776
39,         2.287179
190,         1.907368
102,         1.913725
137,         1.816058
364,         1.746154
137,         1.579562
81,         1.723457
162,         1.772840
63,         1.720635
274,         1.646715
35,         1.965714
45,         2.133333
445,         1.813034
108,         1.648148
137,         1.658394
188,         1.848936
63,         2.019048
297,         1.609428
45,         2.213333
51,         2.243137
143,         1.857343
176,         1.827273
61,         1.704918
138,         1.936232
114,         2.431579
428,         1.806542
188,         1.942553
673,         2.007727
44,         2.072727
90,         2.426667
110,         2.225455
267,         1.814232
141,         1.846809
46,         1.556522
152,         2.073684
135,         1.493333
151,         1.607947
211,         2.064455
166,         1.732530
49,         2.293878
86,         1.697674
183,         1.846995
266,         1.777444
83,         1.585542
366,         1.653552
71,         1.785915
92,         1.739130
28,         2.342857
286,         1.664336
65,         2.289231
70,         2.091429
110,         1.890909
97,         1.797938
41,         2.234146
98,         1.693878
83,         1.951807
175,         1.856000
199,         1.873367
200,         2.072000
135,         1.881481
24,         2.466667
169,         2.248521
79,         1.559494
46,         2.434783
53,         1.335849
510,         2.038431
86,         2.437209
55,         2.050909
145,         1.771034
57,         2.126316
124,         2.000000
179,         2.046927
79,         1.837975
70,         1.714286
119,         1.808403
96,         1.720833
386,         1.662176
640,         1.944375
37,         2.237838
496,         1.764516
162,         1.501235
22,         2.800000
96,         2.216667
499,         1.944689
126,         1.939683
28,         2.571429
468,         1.867521
279,         2.007168
286,         1.746853
88,         1.859091
32,         2.662500
48,         2.116667
41,         1.746341
50,         1.880000
196,         2.026531
313,         1.743131
49,         1.632653
86,         1.818605
48,         1.933333
154,         1.535065
112,         1.842857
61,         1.809836
119,         1.811765
116,         1.772414
63,         1.720635
38,         1.652632
291,         1.704467
116,         1.858621
81,         1.777778
96,         1.966667
134,         1.698507
379,         1.750923
50,         2.184000
95,         2.467368
55,         2.225455
114,         1.508772
544,         1.693382
34,         2.094118
175,         1.810286
31,         2.025806
464,         1.653448
10,         2.760000
84,         1.814286
424,         1.900000
183,         1.980328
159,         1.612579
176,         1.875000
263,         1.771863
182,         2.061538
46,         1.739130
184,         1.843478
86,         1.906977
37,         1.913514
194,         1.876289
336,         1.994048
95,         1.402105
30,         2.240000
104,         1.400000
117,         2.068376
631,         1.704596
94,         1.757447
156,         1.912821
26,         2.769231
148,         1.548649
127,         1.892913
345,         1.966377
80,         1.655000
37,         2.421622
293,         1.784300
278,         1.884892
545,         1.748257
30,         1.866667
28,         2.757143
138,         2.008696
501,         1.841118
56,         2.800000
140,         1.688571
89,         2.035955
117,         1.890598
73,         1.693151
185,         1.762162
52,         2.761538
329,         1.899088
87,         1.967816
14,         4.714286
390,         2.004103
46,         2.173913
58,         1.668966
19,         2.442105
78,         1.938462
366,         1.962842
322,         1.489441
85,         1.585882
143,         1.966434
296,         1.793243
146,         1.824658
42,         2.247619
366,         1.867760
27,         2.829630
132,         1.533333
347,         1.757925
61,         2.196721
388,         2.041237
106,         1.467925
49,         2.195918
103,         2.155340
246,         2.320325
67,         1.850746
279,         1.625806
89,         1.896629
116,         1.520690
258,         1.708527
77,         1.766234
473,         1.841860
107,         2.063551
96,         1.783333
202,         1.528713
174,         1.655172
182,         1.997802
97,         1.624742
391,         1.717647
98,         1.559184
297,         1.890909
38,         2.347368
57,         1.719298
88,         2.004545
128,         1.565625
136,         2.058824
106,         2.113208
113,         1.915044
218,         1.732110
69,         2.289855
149,         1.903356
85,         2.009412
26,         1.815385
31,         2.322581
86,         1.581395
112,         1.828571
57,         1.796491
22,         2.890909
94,         1.970213
119,         1.838655
118,         1.938983
274,         1.756204
262,         1.870229
81,         1.496296
204,         2.076471
184,         2.293478
73,         1.857534
214,         1.977570
26,         2.061538
43,         2.344186
220,         1.890909
29,         2.648276
54,         2.192593
72,         2.033333
140,         1.977143
317,         1.982334
529,         1.897921
91,         1.868132
230,         1.749565
99,         1.369697
147,         1.959184
229,         2.073362
45,         2.382222
240,         1.698333
195,         1.688205
82,         2.117073
68,         1.994118
80,         2.220000
94,         2.017021
81,         2.059259
136,         1.491176
261,         1.900383
53,         1.818868
98,         1.889796
132,         1.954545
119,         2.127731
77,         1.896104
114,         1.954386
145,         2.215172
76,         1.731579
657,         1.920244
206,         1.961165
125,         1.862400
80,         1.540000
204,         2.186275
677,         1.775480
160,         1.870000
157,         1.859873
47,         2.689362
76,         1.626316
269,         1.644610
466,         1.720172
361,         1.974515
82,         1.795122
20,         4.040000
445,         1.662022
198,         1.717172
60,         1.760000
30,         2.040000
85,         1.515294
74,         2.335135
44,         1.863636
136,         2.138235
89,         1.550562
104,         1.973077
45,         1.706667
37,         2.789189
139,         1.729496
54,         2.377778
148,         1.900000
164,         1.814634
167,         1.937725
121,         1.626446
91,         1.538462
93,         1.819355
27,         3.333333
273,         1.783150
63,         2.165079
49,         1.991837
153,         1.843137
47,         1.770213
144,         1.991667
112,         1.839286
168,         1.869048
330,         1.821818
294,         1.600000
64,         1.775000
81,         1.906173
184,         1.865217
19,         3.052632
195,         1.823590
84,         1.504762
103,         1.716505
64,         1.850000
51,         1.749020
38,         2.294737
68,         2.276471
88,         1.709091
107,         1.985047
116,         2.048276
84,         1.580952
607,         1.678418
36,         2.966667
211,         1.819905
154,         1.662338
675,         1.753481
144,         1.650000
179,         1.629050
96,         1.533333
213,         1.761502
355,         1.799437
168,         1.950000
239,         1.712134
151,         1.793377
23,         1.721739
116,         1.924138
259,         1.842471
113,         1.769912
291,         1.983505
46,         2.643478
28,         2.057143
136,         1.438235
217,         1.541014
166,         1.633735
36,         2.411111
41,         1.980488
99,         2.307071
167,         1.863473
179,         1.818994
259,         1.921236
37,         2.410811
207,         1.795169
150,         1.688000
125,         1.664000
147,         1.964626
55,         1.970909
88,         1.677273
105,         1.588571
79,         2.010127
45,         2.284444
91,         1.925275
70,         1.565714
49,         2.163265
67,         1.964179
137,         1.877372
57,         2.484211
135,         1.762963
198,         1.654545
56,         1.807143
263,         1.910266
102,         1.705882
83,         1.662651
484,         1.890083
149,         1.806711
72,         1.644444
244,         1.781967
126,         1.546032
241,         2.423237
33,         3.503030
123,         1.931707
172,         1.902326
84,         1.876190
78,         1.825641
201,         1.864677
80,         1.855000
62,         1.870968
76,         1.678947
65,         1.520000
53,         1.675472
68,         1.817647
61,         2.354098
134,         1.716418
469,         1.934328
196,         1.875510
116,         1.851724
41,         2.341463
57,         2.533333
123,         1.850407
122,         1.901639
323,         1.830341
537,         1.708007
129,         1.637209
176,         1.788636
112,         1.567857
152,         1.918421
19,         2.315789
57,         1.880702
16,         3.800000
43,         2.455814
216,         1.998148
105,         1.516190
183,         1.777049
351,         1.867806
62,         1.812903
336,         2.071429
255,         1.629804
129,         2.248062
49,         2.791837
131,         2.222901
45,         1.457778
89,         1.739326
81,         1.995062
73,         1.983562
231,         1.819913
79,         1.554430
128,         2.568750
206,         2.046602
323,         1.659443
111,         1.974775
111,         1.491892
265,         1.593962
352,         1.720455
41,         2.312195
72,         2.061111
63,         1.974603
284,         1.692958
177,         2.146893
121,         1.933884
351,         1.798291
102,         1.768627
153,         1.911111
54,         2.162963
34,         1.800000
132,         1.930303
72,         1.694444
407,         1.913514
131,         1.676336
120,         1.876667
60,         2.106667
164,         1.709756
155,         1.765161
85,         1.825882
198,         1.785859
154,         1.979221
571,         1.763923
30,         2.066667
309,         1.662136
36,         1.611111
106,         1.524528
85,         1.995294
91,         2.114286
121,         1.920661
123,         1.869919
104,         1.630769
57,         1.698246
81,         1.832099
328,         1.853659
224,         1.780357
62,         2.006452
104,         1.792308
587,         1.966610
156,         1.948718
190,         2.103158
512,         1.782031
192,         1.733333
183,         1.711475
65,         1.913846
217,         1.775115
139,         1.976978
89,         1.757303
38,         1.968421
261,         1.719540
128,         1.834375
43,         1.832558
150,         1.573333
516,         1.710078
218,         1.596330
296,         1.798649
77,         1.610390
188,         1.748936
34,         2.988235
16,         3.525000
85,         1.454118
120,         1.860000
95,         2.366316
121,         1.649587
208,         1.878846
24,         1.800000
397,         1.715869
52,         1.923077
44,         1.663636
245,         2.107755
49,         2.089796
208,         1.582692
72,         2.011111
55,         2.290909
114,         1.950877
134,         1.516418
93,         1.681720
179,         2.051397
60,         2.093333
88,         2.059091
110,         2.061818
188,         1.808511
27,         1.851852
303,         2.081848
65,         2.270769
302,         1.776159
204,         1.800000
106,         1.645283
74,         2.010811
112,         1.767857
130,         1.369231
62,         1.851613
104,         1.434615
72,         1.733333
83,         1.845783
193,         1.726425
137,         1.868613
388,         1.978351
50,         2.584000
67,         2.000000
67,         1.982090
71,         2.118310
56,         2.085714
420,         1.920952
91,         2.140659
86,         1.976744
128,         1.821875
27,         3.985185
127,         2.154331
296,         1.583784
20,         3.960000
119,         1.976471
210,         1.560000
56,         2.300000
76,         2.300000
78,         1.620513
548,         1.874453
84,         2.200000
123,         1.941463
138,         1.794203
75,         2.026667
121,         1.804959
103,         1.654369
114,         1.800000
94,         2.263830
42,         2.885714
46,         1.930435
115,         1.961739
330,         1.784242
54,         1.822222
99,         2.436364
285,         2.244211
355,         2.042817
62,         2.174194
460,         1.872174
207,         1.725604
163,         1.690798
146,         1.838356
104,         1.869231
89,         1.658427
73,         1.704110
104,         1.842308
82,         2.175610
113,         1.699115
72,         1.427778
401,         1.642893
57,         1.824561
53,         1.630189
116,         1.851724
179,         2.105028
92,         1.830435
42,         1.847619
34,         2.235294
62,         2.045161
194,         1.921649
24,         3.566667
181,         1.940331
143,         2.125874
85,         2.098824
26,         3.153846
134,         2.059701
76,         1.836842
552,         1.862319
106,         1.883019
124,         1.567742
389,         1.923907
172,         1.679070
28,         2.942857
217,         1.957604
153,         2.041830
56,         1.621429
151,         1.623841
45,         1.937778
34,         2.282353
602,         1.928904
188,         1.846809
49,         3.020408
22,         3.000000
228,         2.021053
124,         1.890323
257,         1.744747
127,         1.883465
126,         1.695238
48,         2.116667
118,         2.077966
79,         1.726582
55,         2.036364
37,         2.237838
34,         1.694118
303,         1.778218
18,         2.177778
96,         1.320833
181,         1.588950
97,         1.645361
126,         1.609524
204,         1.743137
517,         2.023211
146,         2.005479
35,         2.205714
88,         2.081818
43,         1.693023
509,         1.634578
44,         1.881818
91,         1.863736
26,         1.892308
253,         1.492490
247,         1.815385
23,         2.747826
536,         1.873134
102,         2.003922
40,         2.320000
106,         1.822642
90,         1.737778
193,         1.730570
38,         2.200000
106,         1.490566
216,         2.055556
659,         1.745068
69,         1.791304
207,         1.872464
482,         1.712863
620,         1.803871
80,         2.040000
85,         1.703529
84,         2.090476
457,         1.930853
131,         2.390840
78,         1.630769
78,         1.851282
80,         1.565000
144,         1.875000
59,         2.698305
208,         1.867308
57,         1.852632
129,         1.537984
111,         2.050450
149,         1.449664
70,         1.874286
109,         2.209174
56,         2.050000
207,         2.096618
153,         1.801307
317,         2.138801
164,         1.836585
82,         1.619512
47,         2.034043
39,         2.184615
126,         1.603175
26,         1.923077
300,         1.964000
278,         1.841727
174,         2.048276
125,         1.603200
135,         1.931852
166,         1.872289
188,         2.178723
315,         2.151111
622,         1.942122
183,         1.571585
61,         1.652459
57,         2.385965
447,         1.826398
237,         2.351055
41,         2.087805
78,         2.107692
32,         2.100000
68,         1.535294
107,         1.734579
627,         1.957895
68,         1.947059
68,         1.711765
350,         1.736000
241,         1.664730
78,         2.287179
160,         1.670000
201,         2.177114
67,         2.101493
282,         1.900709
76,         1.963158
140,         1.808571
115,         1.763478
118,         1.833898
384,         1.896875
326,         2.266258
114,         1.701754
159,         1.695597
92,         1.791304
182,         2.039560
85,         1.797647
201,         1.799005
128,         2.021875
226,         1.915044
59,         1.593220
353,         1.921813
468,         1.698291
100,         1.684000
249,         1.593574
151,         1.978808
72,         1.627778
30,         2.080000
88,         1.600000
88,         1.890909
19,         1.915789
64,         1.712500
341,         1.680938
394,         1.755330
49,         2.546939
63,         2.019048
22,         2.636364
298,         1.840268
110,         1.800000
24,         2.133333
699,         1.831760
77,         1.641558
90,         2.111111
109,         1.864220
77,         1.989610
131,         2.109924
103,         1.561165
14,         3.400000
186,         1.681720
47,         1.608511
35,         4.160000
84,         1.871429
104,         1.569231
815,         1.711411
165,         1.861818
291,         1.869416
65,         1.716923
219,         1.808219
71,         1.791549
126,         1.615873
144,         1.711111
67,         2.143284
61,         1.678689
310,         1.894194
137,         1.366423
108,         1.518519
450,         1.774222
112,         1.753571
129,         1.600000
217,         2.376037
74,         1.535135
103,         1.518447
123,         2.117073
286,         1.542657
52,         2.176923
57,         2.161404
82,         1.839024
74,         1.394595
80,         1.735000
70,         1.400000
54,         1.911111
155,         1.672258
49,         2.318367
80,         1.570000
231,         1.885714
185,         1.824865
70,         2.051429
277,         1.846931
102,         1.380392
78,         1.517949
18,         4.000000
45,         1.662222
88,         1.959091
60,         1.933333
130,         1.972308
408,         1.888235
154,         1.701299
160,         2.057500
751,         1.665513
131,         1.896183
90,         1.711111
18,         3.200000
108,         2.148148
33,         1.769697
228,         1.764912
77,         2.374026
536,         1.937313
247,         1.872065
58,         1.862069
111,         2.057658
200,         1.662000
47,         1.582979
125,         2.454400
56,         1.735714
232,         1.748276
173,         1.944509
216,         1.503704
34,         1.823529
75,         2.597333
104,         1.669231
74,         1.513514
161,         1.863354
139,         1.919424
103,         1.949515
294,         1.753741
177,         1.751412
37,         1.535135
76,         2.052632
30,         2.866667
336,         2.260714
83,         2.313253
271,         1.760886
229,         1.886463
24,         2.150000
53,         1.856604
93,         1.931183
85,         1.967059
50,         1.816000
61,         2.196721
61,         2.491803
351,         2.002279
114,         2.021053
184,         1.723913
101,         1.619802
89,         1.919101
607,         1.824053
109,         1.728440
92,         1.613043
120,         1.483333
56,         1.707143
49,         1.763265
68,         1.982353
123,         1.609756
134,         1.931343
67,         2.035821
29,         3.682759
96,         1.529167
36,         2.244444
405,         1.777778
115,         1.648696
356,         1.660674
456,         2.164035
531,         1.752919
224,         1.760714
151,         2.005298
76,         2.431579
112,         1.982143
74,         1.832432
39,         1.610256
344,         1.803488
96,         1.591667
531,         1.667797
263,         1.676046
259,         2.043243
103,         2.182524
163,         1.906748
112,         1.903571
236,         1.847458
245,         1.882449
570,         2.025965
72,         2.088889
353,         1.640793
105,         1.729524
277,         1.881588
298,         2.076510
55,         1.767273
375,         2.056533
72,         1.766667
43,         1.674419
60,         1.806667
89,         1.856180
116,         2.048276
16,         2.750000
103,         1.937864
31,         2.064516
545,         2.089541
109,         1.695413
29,         1.931034
444,         1.917117
54,         1.911111
242,         1.975207
129,         2.021705
164,         1.590244
20,         3.900000
266,         2.012030
68,         1.776471
92,         1.639130
421,         1.923990
244,         1.601639
317,         1.765300
890,         1.830562
179,         1.827933
133,         1.651128
71,         2.033803
235,         1.851915
113,         1.957522
82,         1.921951
113,         1.419469
126,         2.028571
110,         1.770909
70,         1.880000
60,         1.460000
185,         1.755676
44,         1.545455
321,         1.803115
17,         2.635294
93,         1.647312
114,         1.835088
636,         1.840252
98,         1.697959
213,         1.892958
374,         1.948663
66,         1.715152
363,         1.871074
111,         1.848649
39,         1.897436
46,         2.956522
114,         1.659649
226,         1.635398
166,         2.200000
524,         1.761069
78,         2.082051
100,         1.648000
44,         1.736364
68,         2.205882
152,         1.763158
117,         1.278632
168,         1.792857
46,         2.339130
165,         1.646061
175,         1.558857
40,         1.830000
113,         1.858407
277,         1.852708
28,         1.985714
437,         1.693364
67,         1.952239
172,         1.923256
30,         3.386667
226,         1.741593
59,         1.864407
711,         1.932489
86,         1.562791
69,         1.768116
63,         2.323810
289,         2.051211
665,         1.681805
387,         1.873902
261,         1.598467
68,         1.476471
269,         2.087732
120,         1.960000
178,         1.995506
50,         1.744000
61,         2.150820
737,         1.769878
95,         2.458947
584,         1.827397
228,         1.842105
414,         1.875362
153,         1.563399
23,         2.069565
71,         2.371831
52,         2.038462
395,         1.784304
457,         1.634136
23,         2.678261
54,         2.437037
57,         1.936842
30,         2.680000
52,         1.923077
108,         1.607407
170,         1.444706
126,         2.066667
52,         2.592308
52,         2.730769
358,         1.776536
21,         2.114286
105,         2.003810
166,         1.727711
315,         1.780317
50,         1.744000
204,         2.000000
138,         1.927536
85,         2.084706
65,         2.036923
49,         2.473469
292,         1.594521
41,         1.785366
48,         1.650000
231,         1.930736
104,         1.630769
32,         2.362500
150,         2.485333
342,         1.853801
90,         1.782222
515,         1.776311
443,         1.707449
525,         1.932952
58,         1.737931
401,         1.772569
61,         1.836066
205,         1.937561
394,         1.747208
46,         1.739130
310,         1.837419
68,         1.764706
336,         1.673810
107,         1.547664
64,         2.018750
88,         1.527273
64,         1.856250
428,         1.780374
15,         3.466667
96,         1.795833
154,         1.896104
441,         1.921088
117,         1.558974
81,         1.758025
115,         1.920000
315,         1.988571
474,         1.771308
71,         1.594366
103,         2.007767
564,         1.727660
101,         2.170297
295,         1.753220
47,         1.523404
59,         1.905085
319,         1.556113
112,         1.632143
18,         2.088889
58,         2.193103
32,         1.587500
90,         2.382222
99,         2.193939
25,         2.112000
344,         1.790698
75,         2.357333
223,         1.885202
69,         1.750725
149,         2.120805
192,         2.379167
42,         2.676190
172,         1.639535
57,         2.070175
108,         1.514815
173,         1.757225
90,         1.702222
62,         1.916129
190,         1.755789
44,         2.827273
85,         2.338824
31,         1.703226
57,         2.168421
85,         2.183529
32,         2.800000
110,         1.869091
105,         1.775238
89,         1.442697
463,         1.719222
109,         1.864220
460,         2.098261
147,         1.548299
45,         2.222222
37,         1.718919
27,         2.533333
256,         1.876562
71,         2.608451
83,         1.720482
225,         1.528889
82,         1.873171
120,         1.920000
89,         1.478652
519,         1.769557
85,         1.962353
501,         1.848303
12,         5.300000
438,         1.643836
266,         1.639098
20,         4.420000
224,         1.692857
48,         2.708333
111,         1.772973
113,         1.752212
64,         2.712500
435,         1.828966
222,         1.605405
372,         1.709677
19,         2.631579
17,         1.952941
156,         1.879487
175,         1.579429
63,         1.542857
121,         2.383471
188,         1.744681
85,         2.512941
108,         1.629630
26,         1.584615
98,         1.714286
276,         1.988406
288,         1.655556
47,         1.914894
184,         1.952174
19,         3.242105
207,         2.005797
305,         2.044590
17,         2.141176
17,         3.458824
47,         2.042553
185,         1.781622
725,         1.953103
36,         2.311111
48,         2.166667
106,         1.856604
332,         1.877108
201,         1.715423
102,         2.203922
38,         2.515789
101,         1.706931
69,         1.959420
60,         1.933333
372,         1.791398
263,         2.059316
224,         1.850000
82,         1.517073
78,         1.958974
87,         1.917241
98,         1.591837
30,         2.160000
32,         2.375000
449,         1.901114
91,         1.868132
85,         1.948235
37,         3.113514
64,         1.950000
116,         1.906897
61,         1.390164
63,         2.425397
49,         2.351020
424,         1.833019
48,         2.041667
57,         1.768421
216,         1.683333
32,         2.837500
437,         1.718078
219,         1.528767
335,         2.072836
20,         3.400000
95,         2.303158
104,         1.592308
36,         2.100000
194,         2.453608
194,         1.668041
302,         1.841060
102,         1.827451
136,         1.808824
107,         1.771963
76,         1.631579
245,         1.879184
132,         2.187879
418,         1.803828
77,         2.077922
244,         1.796721
73,         1.632877
219,         2.189954
80,         1.890000
141,         1.619858
128,         1.743750
272,         1.907353
124,         1.651613
78,         1.558974
191,         1.539267
343,         1.478717
19,         2.694737
67,         1.713433
42,         2.352381
317,         1.685804
296,         1.490541
20,         2.340000
177,         1.710734
235,         1.935319
70,         1.840000
27,         2.059259
50,         2.384000
123,         2.048780
113,         1.985841
36,         2.755556
466,         1.724464
155,         1.656774
421,         1.823278
104,         2.142308
212,         1.728302
171,         1.932164
124,         1.796774
34,         2.023529
745,         1.951141
611,         1.810147
446,         1.973094
58,         1.441379
105,         1.851429
97,         1.793814
94,         1.880851
246,         1.539837
110,         1.796364
35,         2.548571
128,         1.534375
92,         1.713043
36,         1.533333
62,         1.948387
344,         2.151163
58,         1.696552
146,         1.972603
147,         1.880272
105,         1.973333
34,         1.705882
88,         1.818182
127,         2.220472
371,         1.900809
82,         1.668293
99,         1.919192
70,         1.628571
257,         1.911284
375,         1.920000
721,         1.909015
90,         1.844444
24,         4.266667
177,         1.986441
22,         2.272727
20,         3.660000
264,         1.874242
248,         1.601613
83,         1.860241
96,         1.491667
93,         2.098925
189,         1.631746
232,         2.027586
358,         1.791061
190,         2.501053
191,         1.897382
55,         1.970909
122,         1.652459
78,         2.164103
158,         1.392405
35,         1.805714
294,         1.696599
111,         1.545946
150,         1.709333
218,         1.711927
90,         1.804444
75,         1.541333
65,         2.184615
155,         1.987097
61,         2.085246
122,         2.052459
87,         2.616092
141,         1.582979
41,         1.795122
200,         1.720000
47,         2.417021
80,         1.520000
132,         1.930303
84,         1.895238
136,         1.664706
52,         1.892308
83,         1.604819
48,         2.266667
257,         1.766537
163,         1.423313
92,         1.491304
15,         4.106667
388,         1.694845
83,         1.797590
22,         2.963636
123,         1.486179
37,         1.589189
48,         1.558333
56,         1.692857
544,         1.746324
135,         1.727407
101,         1.908911
219,         1.746119
27,         1.718519
316,         1.589873
39,         2.861538
290,         1.937931
125,         2.147200
658,         1.747720
129,         1.872868
40,         2.410000
32,         2.725000
119,         1.848739
74,         2.054054
46,         2.173913
517,         1.822050
80,         1.955000
70,         1.280000
113,         1.950442
69,         2.011594
413,         1.719128
103,         1.724272
58,         2.000000
75,         2.128000
360,         1.785556
404,         1.569307
85,         1.421176
61,         2.347541
145,         1.398621
465,         2.024086
31,         1.793548
272,         1.992647
270,         1.602963
177,         1.435028
32,         2.212500
94,         1.897872
220,         1.830909
182,         1.701099
53,         1.856604
123,         1.772358
35,         1.840000
89,         1.973034
33,         1.818182
25,         2.464000
81,         1.832099
90,         1.848889
86,         1.716279
129,         1.891473
94,         1.600000
71,         1.797183
66,         2.260606
69,         2.011594
226,         1.587611
602,         2.102990
137,         1.985401
584,         1.924658
122,         1.350820
50,         1.840000
101,         1.730693
95,         1.406316
540,         1.529630
301,         1.825914
73,         1.808219
57,         1.726316
27,         1.392593
671,         1.901639
31,         2.064516
16,         2.400000
156,         1.887179
102,         1.690196
46,         2.313043
197,         1.811168
89,         1.865169
126,         2.431746
106,         2.015094
77,         2.748052
103,         1.502913
138,         1.582609
42,         2.847619
668,         1.828144
119,         2.393277
186,         1.793548
62,         1.967742
139,         2.276259
220,         1.798182
83,         1.590361
362,         2.035359
64,         2.068750
154,         1.600000
77,         1.735065
21,         1.923810
226,         2.148673
61,         2.367213
327,         1.768807
36,         2.511111
39,         1.969231
43,         2.362791
112,         1.900000
174,         1.857471
74,         1.724324
97,         1.583505
150,         1.626667
35,         2.320000
576,         1.736806
61,         2.170492
318,         1.754717
74,         1.713514
282,         1.673759
266,         1.735338
95,         2.084211
115,         1.725217
156,         1.797436
227,         1.767401
108,         1.996296
184,         1.919565
259,         1.769884
90,         1.920000
48,         1.891667
64,         1.543750
96,         1.408333
123,         2.009756
76,         2.189474
469,         1.907889
140,         1.797143
13,         3.538462
769,         1.670741
74,         1.870270
55,         2.203636
128,         1.796875
81,         1.743210
406,         1.716256
200,         2.092000
190,         2.027368
66,         1.860606
109,         1.478899
65,         1.760000
395,         1.743797
365,         1.760000
260,         1.633846
180,         1.951111
72,         2.066667
90,         1.551111
806,         1.807940
194,         1.688660
457,         2.070897
122,         1.531148
351,         1.777778
115,         2.184348
217,         1.544700
56,         1.550000
54,         2.303704
75,         2.261333
164,         1.578049
63,         1.568254
78,         1.717949
85,         1.647059
86,         1.711628
424,         1.842453
114,         2.049123
211,         1.812322
25,         2.720000
111,         1.899099
51,         2.149020
145,         1.393103
52,         2.223077
67,         2.352239
562,         2.041281
40,         2.350000
34,         1.764706
54,         1.718519
132,         1.760606
262,         1.745038
53,         2.241509
66,         2.000000
75,         1.968000
55,         1.680000
87,         1.650575
84,         1.700000
706,         1.610765
201,         1.860697
175,         1.926857
63,         2.050794
51,         1.874510
499,         1.911824
628,         1.614013
182,         1.593407
77,         2.550649
44,         1.918182
113,         1.621239
46,         1.695652
112,         1.842857
38,         2.305263
226,         1.976991
53,         1.494340
599,         2.020701
44,         2.300000
89,         1.950562
74,         1.881081
419,         1.604773
60,         2.213333
110,         1.596364
107,         2.153271
284,         1.684507
76,         2.200000
100,         1.620000
131,         2.152672
38,         1.568421
74,         1.540541
46,         2.017391
162,         1.891358
43,         2.586047
205,         1.773659
229,         1.793886
413,         1.813075
81,         2.009877
40,         2.120000
116,         1.837931
141,         1.648227
73,         1.441096
41,         1.765854
30,         2.146667
54,         1.866667
311,         2.059164
81,         2.088889
96,         1.475000
140,         1.768571
94,         1.565957
125,         1.635200
374,         1.956150
44,         1.809091
101,         1.754455
41,         1.843902
105,         1.592381
122,         1.580328
68,         1.641176
26,         3.138462
81,         1.555556
28,         1.942857
36,         2.055556
39,         2.194872
173,         1.424277
161,         1.483230
318,         1.563522
119,         1.623529
34,         2.600000
113,         1.596460
176,         1.879545
92,         2.182609
85,         1.802353
100,         1.492000
170,         1.609412
71,         1.943662
230,         1.961739
53,         2.075472
249,         1.865060
204,         1.558824
76,         1.542105
77,         2.067532
319,         1.774295
46,         2.043478
151,         1.851656
53,         2.158491
59,         2.345763
61,         2.196721
145,         1.790345
170,         1.802353
86,         1.609302
52,         2.030769
89,         2.310112
64,         1.725000
38,         2.221053
139,         1.821583
190,         1.806316
374,         1.828877
48,         1.850000
337,         1.789911
70,         2.274286
104,         1.873077
285,         1.966316
24,         2.750000
169,         1.682840
86,         2.632558
67,         1.773134
29,         3.820690
304,         1.455263
76,         2.036842
151,         1.849007
311,         2.221222
22,         1.927273
180,         1.733333
545,         1.769541
84,         2.000000
709,         1.922144
118,         2.000000
574,         1.802787
34,         2.247059
81,         2.024691
81,         2.256790
196,         1.661224
128,         1.740625
149,         1.879195
80,         2.405000
134,         1.641791
128,         1.787500
139,         1.536691
110,         1.916364
193,         1.488083
15,         5.066667
164,         2.068293
360,         1.832222
366,         1.883060
75,         1.973333
39,         2.841026
82,         1.707317
432,         1.699074
271,         1.785978
153,         1.406536
101,         2.170297
120,         1.820000
22,         2.818182
196,         1.812245
216,         1.870370
127,         1.552756
45,         1.724444
63,         1.511111
61,         1.600000
139,         1.525180
510,         1.777255
477,         1.818868
43,         2.390698
63,         2.653968
117,         1.849573
137,         1.982482
90,         2.093333
128,         1.815625
108,         1.900000
92,         1.534783
151,         1.830464
72,         1.588889
40,         1.950000
128,         1.987500
194,         2.016495
85,         2.244706
269,         1.778439
250,         1.622400
73,         2.257534
15,         3.066667
50,         1.608000
71,         1.397183
70,         1.834286
189,         1.646561
207,         1.940097
166,         1.951807
180,         1.882222
87,         1.733333
250,         2.092800
144,         2.069444
137,         1.678832
489,         1.838037
114,         1.898246
275,         1.994182
68,         1.729412
39,         2.307692
148,         2.002703
49,         1.746939
41,         2.048780
72,         1.594444
98,         1.506122
364,         1.893407
261,         2.125670
79,         2.020253
116,         1.655172
410,         1.623415
117,         1.600000
108,         1.737037
34,         1.835294
183,         1.772678
97,         2.074227
82,         1.560976
179,         1.653631
187,         1.585027
86,         2.548837
20,         3.820000
44,         2.118182
275,         1.466182
391,         2.385678
263,         1.698859
198,         1.579798
140,         1.611429
498,         1.685141
33,         1.612121
49,         1.779592
54,         1.925926
556,         1.785612
212,         1.394340
107,         2.014953
119,         2.208403
62,         1.632258
118,         1.766102
108,         1.851852
131,         2.299237
130,         2.095385
269,         1.723420
73,         2.087671
274,         2.083212
205,         1.334634
38,         2.189474
65,         2.098462
68,         1.923529
275,         1.662545
363,         1.921763
116,         1.562069
107,         1.854206
111,         1.805405
27,         2.059259
44,         2.163636
148,         1.832432
78,         1.769231
260,         1.936923
83,         1.585542
127,         1.581102
88,         1.931818
134,         1.671642
74,         1.567568
156,         1.679487
192,         1.533333
111,         1.985586
287,         2.091986
59,         2.108475
328,         1.697561
101,         1.635644
20,         2.580000
41,         2.487805
114,         2.115789
26,         3.953846
146,         1.441096
48,         2.016667
40,         2.370000
217,         2.009217
506,         1.703557
579,         1.861831
70,         1.960000
122,         1.777049
333,         1.869069
329,         1.794529
144,         1.722222
274,         1.741606
57,         2.364912
63,         1.600000
199,         1.766834
130,         1.720000
123,         1.622764
130,         1.649231
365,         1.813699
30,         2.200000
484,         1.911570
69,         2.597101
226,         1.720354
39,         3.230769
111,         2.302703
126,         1.622222
241,         1.639834
164,         1.900000
61,         2.478689
15,         2.266667
91,         1.389011
131,         1.505344
74,         1.589189
167,         1.710180
74,         2.043243
268,         1.716418
87,         1.724138
200,         1.790000
52,         1.646154
96,         1.612500
89,         1.892135
92,         1.621739
85,         1.872941
137,         1.792701
24,         3.133333
69,         1.802899
20,         3.060000
112,         1.789286
44,         1.781818
63,         1.765079
28,         2.171429
178,         1.575281
117,         1.801709
62,         1.587097
237,         1.748523
48,         1.808333
51,         2.298039
590,         2.188475
243,         1.812346
56,         2.000000
211,         1.922275
63,         1.815873
61,         1.803279
109,         1.889908
64,         1.562500
49,         1.738776
24,         3.766667
127,         1.685039
41,         1.970732
126,         1.723810
77,         2.077922
35,         2.605714
33,         2.642424
42,         2.495238
15,         1.920000
109,         1.834862
118,         2.016949
120,         1.896667
520,         1.810000
36,         2.388889
389,         2.029820
264,         1.730303
115,         2.253913
92,         1.460870
325,         1.971692
90,         1.448889
192,         1.935417
63,         2.317460
186,         1.752688
19,         2.842105
298,         1.664430
291,         1.927148
16,         1.925000
102,         1.419608
27,         2.992593
287,         1.987456
109,         1.816514
103,         1.619417
211,         1.814218
29,         2.579310
202,         1.720792
265,         1.695094
151,         1.750993
477,         1.954717
546,         1.484249
17,         2.235294
83,         1.831325
27,         2.059259
551,         1.645735
443,         1.742664
175,         2.349714
64,         1.706250
142,         1.450704
50,         2.184000
206,         2.013592
131,         1.651908
277,         1.558123
427,         1.881967
461,         1.625163
366,         1.889617
75,         1.445333
43,         2.641860
32,         2.800000
102,         1.921569
385,         1.870130
41,         1.970732
47,         2.544681
67,         1.474627
110,         1.665455
110,         1.934545
20,         2.140000
28,         2.314286
302,         1.756291
193,         1.923316
491,         1.690428
217,         1.607373
32,         2.350000
91,         1.925275
156,         1.764103
123,         2.224390
422,         1.792417
28,         2.614286
118,         1.806780
47,         2.493617
22,         2.072727
79,         1.660759
33,         2.630303
159,         1.522013
90,         1.791111
199,         1.396985
68,         1.505882
66,         1.909091
563,         1.607815
65,         2.560000
209,         1.705263
125,         1.891200
49,         1.828571
167,         1.585629
281,         1.621352
456,         2.007018
74,         1.691892
535,         2.017944
21,         4.800000
288,         2.152778
536,         1.795522
127,         1.732283
131,         1.596947
24,         2.666667
301,         2.046512
134,         1.701493
80,         1.520000
75,         2.197333
30,         2.053333
52,         1.984615
132,         2.272727
32,         2.125000
141,         1.815603
163,         1.465031
151,         1.549669
140,         1.777143
303,         1.391419
59,         1.905085
202,         1.663366
111,         2.003604
23,         2.643478
353,         1.968272
313,         1.663898
77,         1.916883
51,         2.101961
170,         1.990588
84,         1.500000
24,         1.666667
278,         1.890647
142,         1.918310
69,         2.040580
85,         2.018824
18,         3.622222
169,         1.798817
712,         1.847191
136,         1.632353
163,         1.703067
75,         1.888000
127,         1.748031
66,         2.345455
85,         1.647059
66,         1.606061
51,         2.196078
76,         2.173684
109,         2.088073
292,         1.886301
61,         2.970492
196,         1.683673
82,         1.575610
258,         1.776744
47,         2.400000
311,         1.908682
60,         2.506667
61,         2.222951
445,         1.840899
185,         2.099459
457,         1.705908
197,         2.046701
98,         1.832653
100,         2.008000
498,         1.824900
132,         1.869697
150,         1.610667
101,         1.980198
21,         1.771429
100,         1.992000
243,         1.893004
117,         1.935043
127,         1.729134
48,         2.466667
398,         1.575879
45,         2.364444
362,         1.994475
41,         2.146341
121,         1.914050
74,         1.940541
57,         2.491228
114,         1.796491
239,         2.005021
105,         1.973333
203,         1.619704
109,         1.563303
340,         1.863529
34,         2.141176
292,         1.902740
43,         2.372093
361,         2.199446
665,         1.841805
103,         1.906796
181,         1.593370
93,         1.565591
24,         3.250000
339,         1.847788
277,         1.617329
309,         1.895146
136,         2.279412
404,         1.561386
66,         2.024242
238,         1.710924
75,         1.674667
343,         1.681633
54,         1.288889
154,         1.607792
123,         1.990244
67,         1.982090
79,         1.893671
87,         1.696552
236,         1.772881
107,         1.854206
33,         2.363636
201,         1.854726
73,         1.654795
192,         1.891667
539,         1.917625
219,         1.923288
150,         1.869333
359,         1.909749
222,         1.434234
131,         1.978626
124,         1.764516
157,         2.076433
324,         1.750617
81,         1.649383
138,         1.684058
235,         1.569362
140,         2.391429
53,         1.562264
38,         2.305263
109,         1.611009
759,         2.101713
97,         1.863918
293,         1.590444
127,         1.952756
149,         1.884564
68,         2.017647
114,         1.529825
170,         1.863529
168,         2.011905
241,         1.991701
218,         1.660550
103,         1.852427
110,         2.160000
27,         2.325926
48,         1.700000
64,         1.681250
207,         1.835749
46,         2.095652
46,         2.034783
132,         1.536364
99,         1.571717
321,         1.877882
155,         1.940645
271,         1.545387
525,         1.640381
523,         1.990057
25,         3.104000
227,         1.869604
76,         2.268421
107,         2.033645
188,         1.827660
13,         2.615385
376,         2.059574
48,         1.633333
66,         1.484848
123,         1.723577
489,         2.033538
73,         1.715068
528,         1.917424
157,         2.050955
246,         2.260163
69,         2.115942
63,         2.165079
492,         1.629268
56,         2.435714
80,         1.795000
674,         1.964392
434,         2.258986
24,         3.050000
106,         1.686792
576,         1.763194
189,         1.676190
102,         1.839216
614,         1.643648
114,         1.564912
82,         2.317073
362,         1.966851
182,         1.617582
51,         3.019608
460,         2.196522
115,         1.881739
75,         1.978667
96,         2.220833
98,         1.995918
88,         1.563636
51,         2.023529
115,         1.732174
95,         2.126316
105,         1.851429
38,         2.084211
130,         1.916923
107,         1.667290
84,         1.876190
59,         2.277966
578,         1.833218
37,         1.654054
341,         1.671554
94,         1.876596
81,         1.738272
71,         1.600000
133,         1.870677
62,         2.200000
83,         1.807229
77,         1.688312
130,         1.538462
37,         2.216216
54,         1.637037
162,         1.632099
109,         1.508257
48,         1.808333
625,         1.568640
444,         1.934234
83,         1.734940
100,         2.200000
30,         3.706667
72,         1.800000
354,         1.890395
97,         1.789691
166,         1.706024
55,         1.650909
123,         1.801626
253,         1.800791
103,         1.809709
34,         2.447059
54,         2.244444
182,         1.995604
44,         1.927273
59,         1.661017
67,         2.304478
56,         2.178571
39,         2.338462
148,         1.562162
86,         2.069767
162,         1.829630
41,         1.863415
184,         1.843478
275,         1.543273
646,         2.234675
49,         2.424490
605,         1.748099
537,         1.817505
122,         1.514754
106,         1.758491
189,         1.849735
19,         3.284211
61,         1.921311
102,         2.247059
39,         1.948718
109,         1.955963
116,         2.100000
196,         1.751020
75,         1.920000
513,         1.830019
182,         1.632967
26,         3.923077
81,         2.019753
46,         2.086957
143,         1.426573
66,         1.678788
184,         1.854348
840,         1.691429
88,         1.590909
64,         2.212500
297,         2.084848
305,         1.662951
97,         1.921649
143,         1.862937
39,         2.348718
96,         2.470833
113,         1.978761
92,         1.873913
78,         1.800000
528,         1.929545
94,         1.676596
60,         2.180000
437,         1.736384
156,         1.771795
207,         2.125604
61,         1.613115
346,         1.869364
105,         1.965714
26,         2.615385
135,         1.887407
48,         1.441667
151,         1.671523
236,         1.940678
127,         1.546457
55,         2.094545
46,         2.234783
415,         1.956627
54,         1.459259
124,         2.093548
146,         1.969863
195,         1.868718
113,         1.780531
70,         1.600000
55,         2.938182
186,         2.064516
94,         1.978723
84,         1.671429
74,         2.697297
22,         3.363636
267,         1.899625
96,         2.008333
135,         1.680000
78,         1.851282
131,         1.923664
26,         2.707692
56,         1.714286
368,         1.751087
38,         1.905263
45,         1.893333
180,         1.826667
106,         1.683019
42,         2.257143
49,         1.510204
34,         2.894118
590,         1.837966
130,         2.009231
97,         1.773196
96,         1.841667
22,         2.909091
94,         1.655319
42,         2.152381
28,         2.542857
524,         1.899237
61,         1.665574
133,         1.876692
103,         2.042718
329,         1.748328
79,         2.111392
478,         1.976569
106,         1.709434
99,         1.494949
204,         1.717647
72,         2.111111
61,         1.783607
108,         2.055556
138,         1.608696
131,         1.505344
540,         2.088148
46,         2.434783
105,         1.657143
112,         1.642857
98,         1.873469
680,         1.907647
90,         1.595556
258,         1.913178
319,         1.765517
209,         1.877512
318,         1.918239
282,         1.544681
451,         1.708204
45,         2.311111
50,         1.856000
83,         1.474699
97,         1.987629
208,         1.680769
208,         1.792308
80,         1.685000
123,         2.230894
129,         1.674419
148,         2.200000
55,         1.534545
50,         1.888000
82,         1.785366
67,         1.707463
71,         1.898592
55,         2.225455
28,         2.128571
107,         1.790654
144,         1.663889
109,         2.370642
103,         1.600000
137,         1.798540
147,         1.806803
227,         1.839648
171,         1.815205
120,         1.870000
40,         2.260000
379,         1.684433
532,         1.755639
100,         1.728000
96,         1.675000
28,         2.885714
67,         2.161194
65,         1.452308
121,         1.642975
283,         2.004240
151,         1.947020
173,         1.475145
110,         1.818182
165,         1.692121
185,         1.883243
141,         1.863830
101,         1.750495
179,         1.845810
138,         1.597101
216,         1.718519
69,         2.144928
86,         2.158140
67,         1.976119
120,         1.683333
70,         1.691429
264,         1.974242
32,         2.387500
401,         1.889277
143,         1.896503
144,         2.327778
42,         2.076190
88,         2.027273
114,         2.091228
64,         2.500000
140,         1.877143
438,         1.872146
557,         1.803950
163,         1.882209
54,         2.303704
121,         1.669421
217,         1.918894
92,         2.091304
64,         1.787500
395,         1.865316
511,         2.014090
166,         1.990361
106,         1.630189
210,         2.529524
201,         1.830846
49,         2.024490
41,         1.697561
224,         1.991071
117,         1.825641
187,         1.711230
320,         2.282500
327,         1.614679
58,         1.937931
109,         1.919266
103,         1.833010
50,         1.792000
163,         1.946012
80,         1.885000
169,         1.924260
287,         1.551220
630,         1.848254
113,         2.056637
75,         1.456000
19,         2.736842
51,         2.062745
132,         2.009091
107,         1.558879
109,         1.768807
87,         1.696552
21,         2.152381
231,         1.811255
80,         1.670000
119,         1.566387
248,         1.632258
182,         2.079121
234,         1.820513
312,         2.066667
54,         1.955556
82,         1.585366
76,         1.921053
61,         2.019672
37,         1.632432
76,         1.726316
113,         1.975221
143,         1.851748
330,         1.723636
36,         2.144444
25,         2.992000
128,         1.662500
101,         1.746535
94,         1.587234
494,         1.808097
54,         2.014815
175,         1.597714
114,         1.838596
162,         1.841975
639,         1.799687
219,         1.693151
307,         1.649511
565,         1.807434
87,         2.087356
86,         1.330233
399,         1.752381
51,         1.945098
123,         1.684553
126,         1.463492
466,         1.748498
53,         2.000000
171,         2.035088
593,         1.809781
65,         1.538462
46,         2.173913
153,         1.633987
78,         1.707692
187,         1.493048
391,         1.720716
117,         1.593162
98,         2.265306
34,         1.705882
286,         1.732867
243,         1.445267
55,         2.116364
94,         1.646809
42,         1.790476
91,         1.503297
39,         1.774359
368,         1.673913
555,         1.599279
77,         2.145455
18,         2.755556
39,         2.697436
57,         1.642105
244,         1.952459
116,         1.686207
33,         2.509091
101,         1.841584
41,         1.902439
85,         2.014118
56,         1.678571
87,         2.496552
77,         2.041558
109,         1.706422
553,         1.663653
326,         1.997546
18,         3.555556
257,         1.741634
91,         2.008791
135,         1.851852
509,         1.973281
520,         1.733077
135,         1.955556
124,         2.080645
107,         1.566355
121,         1.900826
48,         2.900000
205,         1.570732
127,         2.040945
49,         2.228571
31,         2.980645
144,         2.080556
42,         2.266667
67,         2.602985
73,         1.704110
300,         2.000000
68,         2.247059
103,         1.766990
99,         1.583838
63,         1.771429
69,         1.826087
208,         1.567308
37,         2.291892
118,         1.783051
58,         2.041379
20,         2.800000
105,         2.232381
156,         1.658974
47,         1.727660
641,         1.930109
85,         1.736471
197,         1.776650
85,         2.004706
48,         2.225000
114,         1.768421
88,         2.050000
91,         1.657143
233,         2.037768
59,         1.789831
83,         1.532530
65,         1.993846
187,         1.704813
16,         3.125000
32,         2.137500
67,         2.226866
133,         1.678195
542,         1.910701
153,         1.947712
60,         2.373333
142,         1.690141
116,         1.441379
491,         2.079837
263,         1.855513
87,         1.710345
52,         2.223077
27,         2.385185
113,         1.564602
23,         3.095652
181,         1.533702
146,         1.646575
33,         1.757576
64,         2.193750
82,         2.346341
738,         1.836856
113,         1.784071
220,         2.220000
107,         1.540187
248,         1.777419
114,         1.642105
118,         1.772881
476,         2.088235
258,         1.804651
125,         1.612800
509,         1.786248
53,         1.879245
810,         1.859753
257,         1.640467
151,         1.674172
125,         1.529600
106,         1.611321
76,         1.721053
37,         2.021622
143,         2.299301
146,         1.953425
232,         1.710345
102,         1.478431
130,         2.378462
80,         2.255000
20,         2.340000
69,         1.930435
42,         1.733333
60,         1.906667
101,         1.881188
176,         1.784091
345,         1.652174
50,         1.792000
63,         1.593651
300,         1.696000
34,         2.470588
59,         2.691525
182,         2.083516
64,         1.756250
499,         1.790782
56,         1.800000
102,         1.823529
100,         2.080000
35,         2.148571
220,         1.825455
61,         2.216393
81,         1.580247
12,         4.466667
488,         1.895902
140,         1.474286
245,         1.657143
177,         1.841808
241,         1.852282
117,         1.548718
199,         1.835176
31,         2.258065
507,         1.746746
50,         2.824000
64,         1.925000
73,         2.109589
327,         1.784709
336,         2.071429
282,         2.018440
55,         2.618182
44,         1.509091
78,         1.707692
322,         1.801242
252,         1.919048
194,         1.855670
79,         1.518987
88,         2.418182
63,         2.006349
59,         2.155932
293,         2.062799
45,         1.875556
103,         1.697087
195,         1.706667
66,         1.769697
739,         1.660081
52,         2.392308
77,         1.376623
38,         2.473684
87,         1.710345
74,         2.037838
100,         1.852000
265,         1.876226
78,         2.430769
141,         2.053901
88,         1.981818
248,         2.130645
126,         1.895238
54,         1.540741
87,         2.156322
310,         1.958710
40,         1.880000
78,         1.666667
55,         2.516364
169,         1.512426
328,         1.723171
106,         2.218868
41,         2.400000
25,         2.592000
87,         1.498851
174,         1.714943
52,         1.953846
78,         1.830769
326,         1.698160
26,         1.707692
79,         1.883544
110,         1.894545
529,         1.822306
376,         1.865957
116,         1.944828
34,         3.117647
57,         1.585965
129,         2.040310
97,         1.719588
257,         1.965759
205,         1.888780
75,         1.904000
72,         1.577778
319,         1.507210
66,         2.436364
128,         2.187500
15,         3.493333
110,         1.610909
129,         2.058915
74,         1.837838
372,         1.918280
160,         1.757500
176,         1.993182
315,         1.939048
87,         1.995402
102,         1.600000
399,         1.779449
103,         1.561165
189,         1.570370
98,         2.110204
78,         1.533333
100,         1.824000
81,         1.911111
263,         1.671483
696,         1.835057
87,         1.986207
73,         2.449315
426,         1.739906
75,         1.717333
110,         1.792727
37,         1.772973
69,         2.394203
76,         2.357895
70,         1.760000
83,         2.009639
55,         1.687273
177,         2.029379
126,         1.403175
38,         2.105263
138,         1.959420
243,         1.672428
235,         1.760000
76,         1.915789
72,         1.772222
110,         1.614545
35,         2.102857
54,         2.459259
68,         1.894118
188,         1.723404
92,         1.939130
84,         2.133333
32,         2.162500
262,         2.497710
304,         1.596053
369,         1.676965
80,         2.250000
105,         1.611429
7,         7.028571
87,         1.898851
503,         1.732008
135,         1.967407
35,         1.977143
430,         1.904186
115,         1.780870
159,         2.108176
180,         1.784444
126,         1.923810
715,         1.806434
57,         1.389474
92,         1.630435
54,         2.200000
151,         1.713907
141,         1.843972
23,         1.669565
168,         1.761905
55,         2.218182
72,         2.211111
205,         1.824390
108,         2.062963
169,         1.628402
345,         1.777391
45,         1.724444
97,         1.740206
75,         1.952000
445,         2.020674
412,         1.809709
113,         1.561062
132,         1.909091
97,         1.352577
299,         2.029431
142,         1.470423
133,         1.618045
238,         2.090756
346,         1.773410
322,         1.603727
19,         2.315789
46,         2.000000
136,         1.570588
122,         1.649180
467,         1.824411
314,         1.997452
267,         1.640449
103,         2.050485
120,         1.690000
59,         2.047458
15,         3.280000
67,         1.934328
55,         2.116364
86,         1.865116
479,         1.787891
93,         1.655914
177,         1.627119
104,         1.473077
35,         2.251429
19,         3.136842
470,         1.817872
117,         2.099145
207,         1.681159
72,         2.033333
53,         2.377358
329,         1.576900
25,         2.288000
310,         1.682581
116,         1.986207
50,         1.936000
292,         1.902740
206,         2.211650
41,         1.863415
63,         1.657143
68,         1.688235
454,         1.938326
337,         1.749555
119,         1.505882
171,         1.920468
99,         1.644444
140,         1.571429
352,         1.803409
86,         2.255814
139,         2.152518
421,         1.733017
43,         2.139535
48,         2.125000
60,         2.220000
60,         1.646667
42,         1.695238
84,         1.928571
64,         1.612500
59,         1.498305
92,         1.886957
132,         1.796970
65,         1.483077
98,         2.032653
53,         1.984906
40,         1.920000
10,         6.640000
308,         1.659740
59,         1.742373
151,         1.721854
22,         3.509091
61,         2.065574
254,         1.692913
44,         2.363636
78,         1.738462
91,         1.960440
153,         2.104575
55,         1.905455
113,         1.953982
389,         1.834447
226,         1.930973
186,         1.496774
46,         1.460870
157,         1.424204
33,         2.363636
97,         1.876289
107,         1.521495
57,         1.424561
211,         1.700474
62,         1.974194
29,         1.793103
495,         1.597576
103,         1.728155
133,         1.735338
347,         1.657637
50,         2.128000
313,         1.930990
46,         1.730435
58,         2.179310
61,         2.078689
115,         1.756522
163,         1.580368
126,         1.749206
185,         1.831351
207,         2.073430
63,         2.368254
85,         2.150588
92,         1.760870
225,         2.124444
242,         1.649587
43,         2.427907
127,         1.861417
553,         1.853888
21,         2.990476
39,         1.558974
113,         1.784071
61,         2.150820
78,         1.871795
127,         1.562205
111,         1.571171
482,         1.691286
55,         2.014545
159,         1.456604
33,         3.103030
156,         1.484615
34,         1.929412
226,         2.111504
99,         1.761616
111,         1.581982
409,         1.902200
131,         1.764885
233,         1.586266
128,         1.968750
26,         2.723077
747,         1.810442
39,         3.282051
359,         1.997772
116,         1.913793
335,         1.642985
87,         2.482759
223,         1.822422
129,         1.810853
67,         1.749254
204,         1.817647
407,         1.682555
82,         2.356098
32,         1.600000
451,         1.671840
57,         1.824561
33,         2.496970
71,         1.921127
41,         2.234146
247,         1.747368
162,         1.395062
42,         2.200000
55,         1.941818
101,         1.572277
214,         1.721495
205,         2.058537
46,         1.904348
37,         1.837838
526,         1.862357
73,         1.726027
94,         2.000000
73,         2.536986
137,         1.678832
83,         1.879518
44,         1.645455
517,         1.914120
455,         1.769670
233,         1.483262
145,         1.737931
127,         1.842520
685,         1.678832
455,         2.099341
368,         1.780435
83,         1.971084
282,         1.985816
36,         2.422222
26,         2.461538
23,         2.730435
389,         1.974293
115,         2.010435
119,         1.435294
21,         2.647619
67,         1.952239
72,         2.133333
104,         1.584615
168,         1.728571
89,         2.067416
71,         1.921127
238,         1.719328
56,         1.964286
129,         1.968992
111,         1.733333
228,         2.163158
99,         1.959596
236,         1.822034
139,         1.951079
74,         1.875676
386,         1.842487
120,         2.016667
52,         2.276923
38,         1.852632
149,         1.624161
268,         1.826866
64,         1.343750
571,         1.876007
462,         1.840693
138,         1.565217
251,         1.912351
96,         1.704167
190,         1.955789
80,         1.555000
81,         2.000000
14,         3.514286
222,         1.738739
172,         1.462791
98,         1.689796
404,         2.003960
523,         1.834799
180,         1.793333
40,         1.920000
409,         1.734963
79,         2.005063
268,         1.819403
15,         3.866667
150,         1.621333
526,         1.819772
147,         1.806803
113,         1.794690
54,         1.748148
95,         1.722105
53,         2.294340
29,         2.372414
52,         2.092308
487,         1.744559
79,         1.843038
36,         2.544444
342,         1.726316
27,         2.503704
118,         1.454237
126,         1.507937
480,         1.807500
79,         2.141772
83,         1.922892
191,         1.742408
117,         1.747009
147,         1.523810
144,         1.852778
31,         1.729032
133,         1.996992
72,         1.444444
188,         1.985106
430,         2.001860
95,         1.680000
85,         1.600000
295,         1.677288
180,         1.826667
38,         1.936842
74,         1.832432
99,         1.575758
72,         1.672222
140,         1.514286
116,         1.913793
143,         1.916084
98,         1.746939
348,         2.193103
91,         1.872527
312,         1.841026
98,         2.151020
54,         2.266667
376,         1.785106
47,         1.659574
148,         1.532432
133,         1.636090
486,         2.096296
100,         1.592000
499,         1.832465
31,         1.483871
399,         1.734336
17,         2.658824
109,         2.077064
37,         1.859459
473,         1.880761
65,         1.852308
124,         1.509677
133,         2.012030
28,         2.285714
57,         2.035088
27,         2.251852
448,         1.854464
121,         1.685950
106,         2.030189
94,         1.523404
235,         2.010213
98,         2.069388
331,         1.743807
199,         1.704523
109,         1.467890
62,         1.619355
67,         1.761194
264,         2.316667
89,         1.847191
30,         2.053333
166,         1.845783
77,         1.916883
174,         1.765517
111,         1.859459
266,         1.851128
49,         1.771429
242,         2.018182
61,         1.967213
109,         1.588991
336,         1.753571
337,         1.939466
409,         1.614670
47,         1.753191
122,         1.583607
431,         1.791183
66,         1.721212
393,         1.476845
41,         1.873171
156,         1.661538
332,         1.942169
187,         1.967914
110,         1.869091
60,         2.180000
260,         1.898462
40,         2.080000
186,         1.632258
50,         1.672000
74,         1.929730
634,         1.692114
146,         1.632877
44,         1.827273
110,         1.625455
145,         1.991724
166,         2.019277
136,         1.964706
64,         1.718750
31,         1.935484
70,         1.731429
67,         1.719403
62,         1.696774
104,         1.715385
31,         1.612903
102,         1.643137
113,         1.861947
542,         1.918081
560,         1.694286
301,         1.815282
66,         1.296970
461,         1.881996
91,         2.149451
34,         2.117647
138,         1.539130
97,         1.962887
59,         1.647458
489,         1.944376
78,         1.794872
52,         2.276923
58,         1.993103
243,         1.858436
252,         1.655556
54,         1.822222
120,         1.860000
459,         1.914597
84,         1.814286
153,         2.013072
67,         2.005970
64,         1.975000
211,         1.658768
366,         2.162842
195,         1.930256
565,         1.784071
208,         1.796154
74,         1.259459
60,         1.846667
289,         1.648443
82,         1.834146
276,         1.681159
626,         1.965495
80,         1.800000
55,         1.890909
48,         1.591667
374,         1.927273
121,         1.937190
261,         1.506513
89,         1.892135
71,         2.315493
144,         1.541667
98,         1.497959
98,         2.330612
259,         1.524324
40,         1.800000
66,         1.800000
24,         2.016667
115,         1.711304
12,         2.300000
62,         2.200000
120,         1.580000
155,         1.772903
122,         1.675410
381,         1.945407
277,         1.819495
201,         1.916418
158,         1.908861
92,         1.504348
55,         2.247273
154,         1.280519
73,         1.819178
15,         3.893333
135,         1.697778
126,         1.739683
92,         1.934783
379,         1.922955
95,         1.423158
156,         1.869231
42,         1.571429
175,         1.858286
116,         1.696552
707,         1.686563
110,         1.883636
184,         1.763043
98,         2.163265
244,         1.790164
188,         1.972340
89,         2.125843
70,         2.028571
95,         1.726316
228,         2.201754
65,         1.981538
101,         1.766337
16,         1.650000
298,         1.708725
67,         2.429851
70,         2.342857
385,         1.798442
353,         1.918414
159,         1.801258
76,         1.600000
250,         1.902400
122,         1.521311
147,         1.529252
90,         1.880000
315,         1.674921
97,         2.086598
124,         1.864516
82,         1.897561
222,         1.798198
109,         1.724771
87,         1.760920
133,         1.954887
55,         1.585455
224,         1.817857
183,         1.825137
49,         2.024490
149,         1.849664
271,         1.995572
90,         1.817778
269,         2.031227
271,         1.685609
100,         2.600000
44,         2.018182
220,         1.794545
128,         1.646875
75,         2.042667
232,         1.665517
119,         1.902521
61,         1.836066
178,         1.728090
125,         1.574400
108,         1.881481
87,         1.701149
646,         1.663158
290,         1.885517
42,         2.114286
878,         1.827335
581,         2.252668
241,         1.429046
26,         2.369231
819,         1.980952
283,         1.580212
106,         1.849057
173,         1.782659
526,         1.656274
46,         1.634783
132,         1.693939
239,         1.772385
64,         1.831250
98,         1.706122
53,         2.437736
355,         1.689014
65,         1.907692
172,         1.583721
107,         1.573832
355,         1.651831
284,         2.173239
61,         1.678689
52,         1.992308
216,         2.012963
50,         2.064000
483,         2.135818
61,         1.527869
54,         2.044444
99,         1.563636
117,         2.044444
309,         1.965049
106,         2.124528
435,         1.811494
169,         1.689941
45,         2.044444
362,         1.730387
64,         1.793750
41,         2.302439
112,         1.650000
104,         1.823077
82,         1.882927
485,         1.659381
69,         1.884058
60,         2.106667
89,         1.559551
132,         1.887879
104,         1.923077
165,         1.604848
40,         2.940000
88,         1.727273
184,         1.826087
196,         1.669388
51,         1.929412
20,         3.700000
142,         1.673239
373,         1.646113
78,         2.005128
221,         1.927602
108,         1.966667
149,         1.583893
54,         2.377778
337,         1.839763
70,         1.622857
132,         1.651515
51,         2.007843
107,         2.033645
21,         2.209524
137,         1.956204
30,         2.586667
224,         2.039286
367,         2.061035
100,         1.872000
144,         1.630556
43,         1.637209
164,         1.734146
421,         1.637055
103,         2.097087
553,         1.978300
24,         2.850000
57,         1.908772
42,         2.552381
81,         2.004938
197,         2.052792
159,         1.942138
52,         1.692308
106,         1.735849
73,         1.386301
51,         2.298039
112,         1.428571
63,         2.260317
159,         2.052830
20,         5.320000
55,         2.385455
49,         2.204082
298,         2.084564
78,         1.646154
161,         1.567702
139,         1.735252
21,         2.266667
78,         1.707692
203,         1.639409
94,         1.859574
40,         2.610000
799,         1.672591
516,         1.882946
66,         1.733333
485,         1.796289
147,         1.719728
120,         2.226667
28,         1.971429
39,         2.369231
253,         1.854545
220,         1.938182
740,         1.720000
31,         2.503226
99,         1.664646
161,         1.729193
89,         2.053933
72,         2.183333
738,         2.063415
61,         1.796721
76,         1.926316
39,         1.753846
99,         1.527273
127,         1.807874
81,         2.197531
76,         2.289474
105,         2.095238
211,         1.833175
43,         1.702326
179,         1.917318
57,         2.238596
292,         1.772603
165,         1.435152
135,         1.842963
81,         2.074074
152,         1.818421
818,         1.904156
217,         1.752995
118,         1.562712
115,         1.704348
67,         1.755224
45,         2.026667
58,         1.931034
76,         2.389474
386,         1.888083
234,         1.576068
355,         1.864789
61,         2.524590
39,         2.194872
64,         2.350000
322,         1.649689
83,         1.638554
155,         1.494194
439,         1.816856
88,         1.772727
175,         1.899429
33,         3.042424
145,         1.713103
20,         3.040000
233,         1.656652
58,         2.068966
239,         1.600000
20,         2.940000
360,         1.718889
38,         2.189474
40,         1.770000
101,         1.445545
581,         2.070912
52,         2.100000
241,         1.600000
19,         2.589474
171,         1.908772
269,         2.077323
60,         1.986667
92,         1.634783
245,         1.856327
37,         2.227027
56,         2.121429
88,         1.777273
16,         3.500000
68,         1.605882
437,         1.731808
62,         2.245161
74,         1.540541
147,         1.934694
89,         1.964045
157,         2.173248
143,         1.874126
204,         1.800000
770,         1.837922
87,         2.091954
25,         2.448000
72,         1.966667
176,         1.563636
348,         2.074713
119,         1.852101
69,         1.594203
276,         1.742029
116,         1.896552
610,         1.837377
94,         2.034043
63,         1.961905
86,         2.237209
71,         3.188732
122,         1.796721
92,         1.913043
215,         1.986977
151,         1.931126
116,         1.758621
58,         1.924138
51,         2.039216
73,         1.945205
197,         1.975635
53,         2.150943
40,         2.490000
70,         2.360000
19,         2.231579
112,         1.725000
84,         1.700000
34,         2.011765
378,         1.875132
599,         1.975292
202,         1.384158
885,         1.936723
139,         1.729496
37,         1.729730
316,         1.869620
140,         1.697143
102,         2.196078
35,         2.525714
163,         1.722699
130,         2.095385
48,         1.425000
129,         2.120930
24,         2.466667
94,         1.382979
66,         1.993939
151,         1.939073
695,         1.664460
82,         1.702439
111,         1.657658
59,         1.606780
64,         1.862500
321,         1.609969
111,         1.686486
186,         1.868817
146,         1.641096
79,         1.762025
86,         1.479070
216,         1.655556
584,         1.847260
258,         1.531783
235,         1.588085
388,         1.911340
459,         1.930283
133,         1.897744
139,         1.556835
433,         1.806928
355,         1.883944
117,         1.986325
212,         1.684906
60,         2.173333
90,         1.671111
211,         1.609479
105,         1.977143
350,         1.697143
123,         1.954472
23,         2.330435
102,         1.803922
613,         1.976509
89,         1.658427
97,         2.251546
682,         1.958358
49,         2.163265
59,         2.006780
21,         3.466667
55,         1.956364
139,         1.683453
134,         1.698507
115,         1.662609
649,         1.728814
28,         2.971429
69,         1.623188
106,         1.826415
104,         1.946154
97,         2.305155
125,         1.692800
130,         1.849231
120,         1.826667
104,         1.926923
43,         2.483721
133,         2.051128
71,         1.594366
41,         2.185366
101,         1.683168
566,         1.824735
457,         2.061269
416,         2.002885
348,         1.706897
114,         2.249123
82,         1.892683
178,         1.853933
164,         1.658537
44,         2.236364
145,         1.704828
137,         2.134307
177,         1.627119
54,         1.903704
35,         1.954286
216,         1.755556
171,         1.913450
59,         1.749153
114,         1.575439
47,         1.651064
51,         1.952941
106,         1.411321
72,         1.577778
59,         2.237288
83,         1.479518
70,         2.120000
118,         1.989831
181,         1.984530
111,         1.488288
133,         1.654135
212,         1.677358
29,         2.482759
142,         1.633803
217,         1.653456
586,         1.724232
268,         1.880597
102,         2.329412
77,         1.641558
206,         1.809709
142,         1.808451
106,         1.769811
43,         1.460465
162,         1.691358
50,         1.864000
98,         2.069388
115,         2.010435
103,         1.879612
137,         1.468613
51,         1.913725
91,         1.859341
218,         2.132110
131,         1.630534
451,         1.831486
213,         2.020657
71,         1.909859
104,         1.700000
113,         1.879646
56,         1.928571
41,         2.614634
99,         2.101010
221,         1.994570
319,         1.744201
90,         1.768889
239,         1.608368
99,         2.169697
97,         1.880412
79,         1.756962
87,         1.581609
46,         2.730435
115,         1.805217
111,         1.769369
69,         1.872464
53,         2.052830
23,         3.652174
54,         2.103704
22,         2.909091
61,         2.000000
407,         1.611794
41,         2.517073
28,         2.071429
270,         1.577778
166,         2.142169
84,         1.661905
115,         1.798261
386,         1.956477
159,         1.909434
19,         2.463158
207,         2.384541
144,         2.111111
465,         2.070538
115,         1.954783
167,         1.841916
62,         2.135484
59,         1.884746
134,         1.683582
182,         1.762637
248,         2.127419
390,         1.994872
46,         2.260870
17,         2.400000
127,         1.363780
196,         2.144898
195,         1.682051
275,         2.087273
60,         1.773333
87,         1.880460
348,         1.814943
104,         1.588462
95,         1.743158
132,         2.051515
34,         2.635294
183,         1.989071
54,         1.837037
168,         2.219048
76,         2.047368
70,         1.331429
110,         1.636364
151,         1.846358
40,         2.280000
97,         1.715464
78,         1.625641
144,         1.491667
141,         2.085106
410,         1.800976
359,         1.849582
509,         2.014931
189,         1.913228
54,         1.688889
91,         1.450549
139,         1.847482
69,         1.391304
99,         1.806061
79,         1.741772
54,         1.911111
111,         2.162162
142,         2.166197
67,         1.791045
263,         1.832700
85,         1.632941
176,         2.061364
133,         1.753383
175,         1.748571
265,         1.542642
14,         2.914286
44,         2.118182
228,         1.726316
214,         2.037383
179,         1.874860
293,         1.748805
79,         1.478481
56,         2.335714
61,         2.281967
37,         2.118919
138,         1.623188
42,         1.695238
69,         1.698551
59,         1.633898
181,         1.588950
135,         1.561481
204,         1.447059
82,         1.751220
63,         1.860317
81,         1.935802
90,         1.920000
322,         2.178882
54,         2.022222
55,         2.407273
132,         1.866667
249,         1.556627
92,         2.421739
41,         3.053659
36,         2.344444
50,         2.368000
142,         1.661972
38,         2.378947
87,         2.206897
391,         1.916113
251,         1.826295
56,         1.564286
85,         1.896471
23,         2.852174
31,         2.567742
83,         1.518072
98,         1.702041
49,         2.571429
526,         1.787833
197,         1.691371
122,         1.652459
86,         1.739535
276,         1.917391
38,         3.463158
99,         1.644444
80,         1.865000
144,         1.777778
196,         1.681633
121,         1.748760
114,         1.701754
60,         1.780000
77,         1.974026
77,         2.535065
181,         1.838674
405,         1.728395
56,         1.585714
82,         1.648780
86,         2.418605
418,         1.758852
95,         2.033684
302,         1.879470
45,         1.822222
324,         1.886420
218,         1.900917
65,         2.516923
84,         1.733333
91,         1.868132
123,         2.874797
214,         1.773832
547,         1.800366
25,         3.104000
43,         1.767442
38,         2.147368
368,         1.930435
34,         2.164706
66,         2.060606
133,         1.666165
99,         1.882828
198,         2.335354
83,         2.057831
92,         1.673913
470,         1.744681
577,         1.873137
104,         1.834615
22,         2.381818
90,         2.382222
304,         1.863158
83,         1.624096
148,         2.194595
13,         3.107692
145,         1.787586
273,         1.803663
518,         1.899614
28,         2.414286
429,         1.768765
118,         1.847458
89,         1.883146
28,         2.985714
367,         2.135150
103,         1.763107
142,         1.797183
156,         1.948718
269,         1.736803
110,         1.821818
189,         1.705820
164,         1.614634
151,         1.854305
128,         1.831250
740,         1.749189
62,         1.587097
292,         1.693151
113,         1.260177
32,         1.900000
75,         2.005333
164,         2.056098
52,         2.053846
77,         1.309091
31,         3.135484
44,         2.090909
86,         2.320930
550,         2.000000
526,         1.809886
375,         1.680000
131,         2.482443
925,         1.825730
141,         1.747518
423,         1.966903
72,         1.616667
114,         1.712281
79,         1.762025
431,         1.883991
30,         2.546667
236,         2.113559
135,         1.582222
66,         2.133333
115,         1.874783
513,         1.800390
57,         1.642105
245,         1.871020
145,         1.715862
225,         1.706667
72,         1.755556
104,         2.292308
146,         1.810959
216,         1.833333
110,         1.960000
218,         1.955963
72,         1.977778
53,         2.135849
175,         1.757714
148,         1.640541
189,         1.680423
636,         1.782390
220,         1.747273
49,         2.473469
38,         1.800000
64,         2.062500
151,         1.766887
150,         2.002667
227,         1.830837
49,         2.530612
547,         2.001463
56,         2.371429
37,         2.248649
83,         1.874699
43,         2.000000
147,         1.608163
19,         3.768421
196,         1.757143
94,         1.489362
71,         1.712676
60,         1.766667
51,         2.180392
236,         2.116949
98,         1.644898
53,         1.879245
204,         1.782353
73,         2.104110
236,         1.810169
12,         2.266667
101,         1.805941
160,         1.757500
399,         1.946867
474,         1.936709
330,         1.705455
141,         1.758865
164,         2.007317
199,         1.702513
163,         1.943558
392,         1.736735
39,         1.671795
315,         1.869206
524,         1.940458
185,         1.868108
229,         1.783406
55,         1.912727
88,         2.231818
159,         1.423899
125,         1.414400
43,         2.502326
190,         1.913684
28,         2.957143
15,         4.586667
126,         2.130159
46,         2.217391
474,         1.944304
19,         5.136842
152,         1.815789
119,         1.744538
202,         1.819802
131,         1.880916
252,         1.739683
345,         1.677681
81,         1.802469
72,         2.155556
39,         2.287179
123,         1.804878
175,         1.661714
63,         2.615873
224,         2.021429
337,         1.836202
89,         1.582022
64,         1.887500
72,         1.616667
261,         1.822222
112,         1.828571
122,         2.314754
108,         1.733333
94,         1.748936
72,         1.522222
51,         1.701961
78,         2.143590
213,         1.934272
305,         1.639344
295,         1.686780
210,         1.840000
151,         1.782781
467,         1.702784
82,         2.151220
412,         1.614563
23,         2.243478
632,         1.646203
170,         1.760000
237,         1.964557
91,         2.083516
228,         1.684211
65,         1.803077
80,         1.575000
451,         1.630155
80,         2.050000
325,         1.956923
362,         1.938122
90,         1.626667
119,         1.596639
88,         1.627273
126,         1.742857
97,         2.136082
430,         1.659535
73,         1.621918
121,         1.808264
47,         1.829787
64,         1.800000
143,         1.997203
424,         1.897170
258,         2.057364
84,         1.757143
105,         1.558095
77,         1.709091
229,         1.771179
200,         1.608000
87,         1.678161
128,         2.031250
131,         1.951145
176,         2.102273
41,         2.556098
64,         2.175000
52,         2.761538
114,         2.238596
159,         1.698113
374,         1.965775
27,         2.059259
142,         1.357746
42,         1.685714
46,         2.295652
124,         1.925806
191,         2.031414
51,         1.913725
16,         2.650000
140,         1.822857
415,         1.944096
423,         1.683215
221,         1.777376
138,         1.666667
90,         1.573333
41,         1.551220
68,         1.952941
124,         1.800000
128,         1.790625
101,         2.047525
62,         2.141935
73,         2.120548
573,         1.609075
278,         1.800000
235,         1.794043
57,         2.084211
128,         1.625000
18,         2.333333
36,         2.988889
140,         1.560000
55,         1.876364
43,         2.158140
58,         2.089655
198,         1.862626
322,         1.899379
284,         1.929577
116,         2.162069
93,         1.802151
309,         1.688026
297,         1.775084
93,         1.883871
92,         1.582609
356,         1.987640
119,         1.593277
140,         2.351429
126,         1.746032
106,         1.830189
363,         1.889807
128,         1.678125
29,         1.406897
576,         1.908333
157,         1.653503
133,         1.657143
76,         1.631579
57,         1.894737
101,         1.564356
16,         2.650000
138,         1.428986
297,         1.916498
127,         2.009449
164,         1.731707
266,         1.637594
48,         1.533333
126,         1.873016
51,         2.070588
195,         1.817436
122,         1.550820
547,         1.870567
33,         3.624242
52,         1.892308
192,         1.585417
26,         2.369231
178,         1.492135
75,         1.872000
41,         2.507317
62,         1.819355
66,         1.872727
61,         2.354098
50,         2.008000
116,         1.831034
32,         2.137500
253,         1.791304
187,         1.674866
63,         1.885714
108,         1.644444
303,         1.598680
348,         1.818391
165,         1.750303
33,         1.939394
97,         1.979381
58,         1.586207
40,         2.810000
33,         1.406061
86,         1.479070
113,         1.773451
96,         1.883333
46,         1.852174
46,         2.069565
51,         1.866667
115,         2.006957
475,         1.918316
121,         2.069421
69,         1.704348
50,         2.160000
464,         1.775862
130,         1.950769
115,         2.194783
38,         2.200000
114,         1.898246
464,         1.852586
51,         1.709804
187,         1.897326
68,         2.047059
59,         2.420339
135,         1.620741
70,         1.811429
227,         1.800881
99,         1.781818
39,         2.215385
91,         1.652747
117,         1.873504
205,         1.986341
429,         1.647552
125,         1.651200
51,         1.890196
473,         1.814799
287,         1.672474
182,         1.912088
163,         1.950920
82,         1.731707
93,         1.643011
66,         1.721212
53,         2.105660
150,         1.794667
76,         1.721053
266,         1.787970
84,         1.923810
345,         1.828406
239,         2.025105
81,         1.535802
146,         1.630137
106,         1.475472
359,         1.841783
99,         1.967677
78,         1.620513
151,         1.592053
43,         2.437209
159,         1.740881
117,         1.634188
427,         2.094614
57,         1.691228
112,         1.342857
349,         2.129513
49,         1.893878
40,         2.050000
166,         1.773494
134,         1.635821
71,         1.690141
35,         1.840000
88,         2.154545
544,         2.008824
400,         1.820000
155,         1.914839
101,         1.770297
41,         1.863415
156,         1.743590
56,         1.657143
66,         2.103030
87,         1.898851
142,         1.830986
178,         1.925843
55,         1.592727
70,         1.897143
421,         1.847981
27,         2.325926
98,         1.775510
49,         2.587755
69,         2.098551
864,         1.795833
71,         2.028169
101,         1.409901
424,         1.998113
116,         1.679310
106,         1.705660
103,         1.794175
249,         1.545382
218,         1.860550
61,         2.426230
53,         1.984906
133,         1.990977
291,         1.880412
182,         1.685714
54,         1.681481
338,         1.634320
96,         1.287500
38,         2.042105
101,         2.261386
83,         1.648193
85,         1.331765
87,         2.013793
85,         1.689412
49,         2.367347
98,         2.097959
92,         1.556522
369,         1.765854
66,         1.563636
111,         1.754955
239,         1.663598
138,         1.849275
122,         1.718033
209,         1.888995
119,         1.868908
93,         1.956989
90,         2.253333
70,         1.822857
158,         2.000000
386,         1.756477
51,         2.054902
203,         2.437438
559,         1.888372
46,         2.495652
518,         1.964479
140,         2.148571
136,         1.914706
79,         1.939241
144,         1.555556
612,         1.922876
64,         1.743750
265,         1.864151
78,         1.276923
82,         2.439024
398,         1.723618
51,         2.211765
36,         2.366667
330,         1.922424
196,         1.979592
130,         1.904615
63,         1.600000
491,         1.759674
47,         1.795745
67,         1.910448
100,         1.868000
303,         2.180858
84,         1.766667
273,         1.684982
59,         1.647458
36,         2.188889
204,         1.913725
62,         2.180645
176,         1.627273
68,         1.852941
62,         1.954839
665,         1.775038
203,         1.958621
642,         2.011838
100,         1.404000
52,         2.369231
169,         1.928994
91,         2.237363
93,         1.827957
27,         3.466667
120,         1.723333
107,         1.805607
215,         1.627907
495,         1.744646
512,         1.830469
57,         1.978947
57,         1.726316
97,         1.616495
142,         1.715493
105,         1.535238
441,         1.663492
172,         1.893023
170,         1.898824
486,         2.233745
77,         1.942857
105,         1.474286
239,         1.697071
129,         1.696124
243,         1.973663
211,         2.128910
126,         1.834921
42,         2.009524
27,         2.948148
26,         2.507692
139,         1.551079
637,         1.854317
57,         2.112281
144,         2.102778
171,         1.469006
105,         1.680000
292,         1.728767
103,         2.178641
155,         1.463226
62,         1.703226
74,         2.372973
146,         1.446575
128,         1.756250
73,         1.709589
305,         1.891148
228,         1.659649
62,         2.458065
99,         1.579798
92,         1.813043
146,         2.010959
401,         1.883292
469,         1.605117
79,         1.625316
85,         1.585882
13,         3.323077
59,         1.532203
252,         1.825397
77,         2.171429
153,         1.707190
139,         2.187050
158,         1.830380
247,         1.685830
36,         1.855556
230,         1.624348
280,         1.638571
63,         1.866667
67,         1.814925
41,         2.107317
134,         1.764179
324,         1.948148
42,         1.733333
223,         1.610762
187,         1.831016
37,         2.021622
66,         2.012121
68,         1.794118
147,         1.749660
90,         1.800000
635,         1.955906
60,         1.860000
105,         1.626667
121,         2.023140
314,         1.884076
124,         1.603226
72,         1.666667
191,         1.717277
139,         1.841727
54,         1.822222
206,         1.825243
494,         1.834008
106,         2.083019
84,         2.047619
79,         1.615190
84,         2.000000
69,         2.330435
26,         3.046154
126,         1.784127
398,         1.869347
169,         1.718343
1026,         1.938012
143,         1.904895
54,         1.733333
464,         1.714655
40,         2.170000
260,         2.207692
54,         1.866667
97,         1.917526
124,         1.819355
164,         1.719512
129,         1.525581
39,         2.266667
218,         1.482569
995,         1.807839
226,         1.773451
57,         1.845614
148,         1.416216
83,         1.474699
161,         1.975155
106,         1.588679
15,         2.560000
97,         1.661856
245,         2.444082
175,         1.778286
133,         1.726316
40,         2.650000
110,         1.850909
74,         2.286486
93,         1.668817
143,         2.123077
183,         1.820765
163,         2.520245
104,         1.915385
87,         2.165517
99,         1.923232
110,         1.527273
50,         1.856000
295,         2.089492
96,         1.912500
169,         2.175148
70,         1.817143
28,         2.214286
201,         1.834826
80,         1.845000
337,         1.895549
271,         1.871587
66,         1.903030
81,         2.232099
104,         2.257692
91,         2.395604
22,         2.636364
424,         1.749057
50,         1.872000
311,         1.704180
525,         1.749333
101,         1.362376
638,         1.727900
174,         1.583908
698,         1.903725
304,         1.525000
433,         1.890993
54,         1.585185
100,         1.956000
187,         1.893048
27,         2.948148
480,         1.925833
35,         2.240000
508,         1.893701
81,         1.955556
144,         1.733333
162,         1.819753
31,         2.709677
121,         1.778512
349,         1.561032
59,         1.762712
171,         1.808187
41,         1.892683
60,         2.426667
174,         1.763218
107,         1.543925
276,         1.533333
101,         1.770297
143,         1.784615
126,         1.787302
47,         2.365957
159,         2.083019
88,         1.386364
54,         1.525926
43,         2.474419
67,         2.716418
110,         1.643636
44,         2.081818
384,         1.660417
92,         1.556522
187,         1.937968
89,         1.595506
20,         3.340000
21,         2.704762
128,         2.053125
533,         1.842402
103,         1.930097
85,         1.609412
119,         1.825210
140,         1.880000
56,         1.485714
95,         1.818947
193,         1.668394
55,         2.065455
429,         1.934732
231,         2.084848
578,         1.833910
29,         1.889655
171,         1.637427
162,         2.034568
171,         1.791813
178,         1.653933
37,         2.010811
107,         1.633645
49,         2.318367
203,         1.684729
41,         1.609756
450,         1.675556
54,         2.051852
82,         1.697561
212,         1.666038
163,         1.249080
124,         2.151613
130,         1.335385
104,         1.384615
251,         1.854980
118,         2.040678
73,         1.698630
402,         1.980100
77,         2.093506
161,         1.657143
124,         1.812903
99,         1.713131
305,         1.694426
191,         1.968586
181,         1.683978
36,         2.344444
700,         1.853143
469,         1.879744
54,         1.866667
413,         1.849879
54,         2.133333
120,         1.973333
144,         2.008333
95,         2.101053
23,         2.139130
96,         1.966667
90,         1.964444
61,         1.724590
206,         2.052427
34,         1.929412
157,         1.673885
151,         1.941722
93,         1.922581
70,         1.725714
185,         1.651892
120,         1.580000
37,         1.567568
159,         1.750943
38,         2.821053
110,         1.905455
105,         1.946667
92,         2.308696
133,         1.645113
174,         1.898851
179,         1.816760
507,         1.910848
175,         1.892571
446,         1.800000
72,         1.583333
465,         1.591398
22,         2.963636
116,         1.955172
170,         1.600000
65,         1.870769
334,         1.774850
116,         1.806897
174,         1.832184
99,         2.016162
107,         1.831776
212,         1.869811
248,         2.045161
14,         3.685714
125,         1.801600
44,         1.909091
252,         1.707937
588,         2.055102
118,         1.850847
199,         1.756784
138,         1.768116
244,         1.475410
130,         1.944615
69,         1.762319
308,         1.728571
592,         1.777027
122,         1.504918
136,         1.682353
97,         1.855670
88,         2.072727
31,         2.800000
171,         1.808187
18,         2.711111
99,         1.907071
66,         2.078788
184,         1.819565
128,         1.484375
141,         2.153191
45,         2.080000
390,         1.617436
96,         1.908333
77,         1.667532
106,         1.947170
375,         1.716267
54,         2.562963
388,         1.730928
114,         1.743860
196,         1.534694
216,         1.820370
319,         2.006270
61,         1.685246
65,         1.778462
144,         1.391667
38,         2.694737
332,         1.939759
83,         2.038554
92,         1.826087
26,         2.184615
59,         1.783051
66,         2.284848
142,         1.498592
224,         1.408929
143,         2.109091
64,         1.837500
353,         1.918414
240,         1.830000
55,         2.298182
182,         1.580220
45,         2.231111
15,         1.786667
129,         2.000000
303,         1.788779
126,         2.120635
343,         1.769096
42,         1.790476
94,         1.829787
50,         1.760000
152,         1.976316
74,         1.681081
123,         2.178862
342,         1.929825
64,         2.268750
57,         1.936842
166,         1.628916
45,         2.231111
149,         2.096644
37,         2.551351
349,         1.559885
340,         1.665882
301,         1.852492
134,         1.594030
494,         1.740891
51,         1.678431
307,         1.826710
97,         1.600000
245,         1.856327
165,         1.747879
258,         1.846512
89,         1.546067
96,         1.641667
102,         2.262745
80,         1.475000
150,         1.365333
110,         1.847273
78,         1.989744
75,         2.437333
154,         2.005195
138,         1.997101
159,         2.125786
348,         1.686207
79,         1.878481
74,         1.627027
306,         1.763399
169,         1.692308
455,         1.803956
191,         1.754974
213,         1.705164
205,         1.551220
85,         2.103529
93,         1.810753
182,         1.701099
18,         3.844444
61,         1.652459
75,         2.117333
68,         1.835294
29,         2.427586
180,         1.704444
90,         2.204444
140,         1.797143
131,         2.021374
276,         1.908696
61,         1.921311
193,         1.776166
615,         2.046829
49,         2.693878
109,         1.324771
88,         2.118182
190,         2.082105
236,         1.713559
21,         3.200000
162,         1.804938
636,         1.764151
94,         1.761702
90,         2.053333
101,         1.469307
182,         1.784615
59,         1.667797
56,         2.071429
97,         1.715464
516,         1.868992
174,         1.871264
399,         1.722306
80,         1.945000
427,         1.808899
483,         2.059627
398,         1.738693
81,         1.708642
176,         1.822727
276,         1.823188
204,         2.196078
98,         2.244898
83,         1.532530
217,         1.889401
36,         2.177778
82,         1.941463
598,         1.747826
68,         2.041176
38,         2.073684
105,         1.881905
64,         1.625000
707,         1.906648
359,         1.771588
305,         1.947541
430,         1.651163
125,         2.419200
26,         2.000000
129,         1.879070
101,         1.944554
60,         2.513333
188,         1.761702
62,         2.174194
312,         2.212821
44,         2.290909
295,         2.061017
189,         1.815873
108,         2.118519
131,         1.725191
405,         2.015802
166,         1.985542
24,         2.516667
71,         2.056338
149,         2.093960
672,         2.082738
28,         2.871429
209,         1.492823
205,         1.734634
156,         1.774359
29,         2.096552
14,         2.485714
198,         1.907071
136,         2.205882
24,         2.783333
52,         2.423077
209,         1.871770
326,         2.119018
32,         2.387500
42,         2.457143
65,         1.710769
86,         1.344186
67,         2.029851
354,         1.543503
255,         1.920000
108,         1.659259
174,         1.691954
30,         2.786667
201,         1.464677
443,         1.890745
37,         2.108108
667,         1.770315
628,         1.733121
250,         1.864000
527,         1.732827
12,         4.200000
248,         1.748387
68,         1.835294
95,         2.016842
26,         1.953846
688,         1.825000
101,         1.544554
38,         1.947368
238,         1.544538
94,         1.663830
74,         1.783784
753,         1.873041
48,         2.116667
92,         1.582609
228,         1.710526
133,         1.596992
303,         1.762376
147,         1.583673
108,         1.840741
227,         1.899559
87,         1.866667
609,         1.486371
52,         2.223077
70,         1.765714
186,         1.741935
70,         1.731429
362,         2.030939
74,         2.048649
125,         1.913600
131,         2.235115
30,         2.653333
33,         2.630303
82,         1.429268
54,         2.207407
280,         2.134286
72,         1.827778
80,         1.720000
459,         1.701961
35,         2.205714
41,         1.560976
221,         1.594570
104,         1.530769
78,         1.851282
45,         1.386667
49,         1.828571
50,         1.544000
47,         2.400000
420,         1.782857
435,         1.645057
289,         1.774394
72,         1.827778
107,         2.000000
384,         1.686458
114,         1.680702
42,         1.742857
270,         1.677037
195,         1.768205
143,         1.974825
225,         1.943111
461,         1.647722
397,         1.707809
157,         1.979618
462,         1.685714
65,         2.043077
171,         2.060819
107,         1.760748
491,         1.881874
144,         1.938889
68,         1.729412
582,         1.808935
525,         1.811048
347,         1.936599
46,         1.817391
245,         1.892245
52,         2.123077
200,         2.016000
61,         1.665574
83,         1.990361
215,         2.160000
257,         1.642023
67,         2.483582
92,         1.686957
93,         1.561290
285,         1.901754
205,         1.748293
117,         1.993162
287,         1.651568
205,         1.746341
82,         1.882927
123,         1.996748
72,         1.777778
83,         1.831325
76,         2.178947
58,         2.317241
96,         2.229167
184,         1.771739
151,         2.217219
187,         1.801070
26,         2.492308
180,         1.540000
572,         1.811189
255,         1.869804
80,         2.155000
235,         1.656170
107,         1.749533
143,         1.706294
281,         1.933096
86,         1.972093
92,         1.960870
413,         1.587409
32,         2.362500
178,         1.674157
368,         1.966304
234,         1.726496
80,         1.790000
40,         2.250000
125,         1.948800
261,         1.888123
38,         1.768421
40,         1.990000
349,         1.956447
90,         1.600000
48,         1.775000
284,         1.961972
175,         1.984000
135,         1.677037
474,         1.802532
35,         2.160000
17,         2.729412
54,         2.111111
75,         1.722667
301,         1.910963
36,         1.833333
159,         1.846541
209,         1.877512
170,         1.670588
279,         1.912545
23,         1.652174
131,         1.948092
204,         1.988235
89,         1.528090
93,         1.505376
40,         2.420000
19,         4.505263
188,         2.017021
100,         1.732000
107,         1.712150
43,         2.027907
277,         1.617329
26,         2.584615
338,         1.650888
160,         1.770000
456,         2.011404
149,         1.731544
97,         1.645361
74,         1.854054
81,         1.669136
90,         1.626667
262,         1.798473
147,         1.719728
209,         2.082297
118,         1.654237
47,         1.982979
471,         1.965180
164,         1.746341
136,         1.573529
310,         2.063226
61,         2.806557
294,         1.804082
31,         1.703226
143,         1.854545
57,         2.063158
116,         1.896552
32,         2.300000
74,         1.913514
529,         1.854820
57,         2.077193
238,         1.690756
114,         1.775439
372,         1.717204
143,         1.583217
38,         1.915789
85,         1.717647
239,         1.600000
376,         1.997872
50,         2.000000
177,         1.995480
26,         2.030769
72,         1.694444
227,         1.950661
115,         1.881739
20,         1.920000
25,         4.144000
103,         2.400000
103,         1.770874
82,         1.634146
53,         1.743396
202,         1.817822
26,         2.400000
78,         1.887179
189,         1.602116
15,         3.440000
774,         2.110078
56,         2.092857
29,         2.744828
147,         1.482993
213,         1.440376
788,         1.892893
63,         2.488889
44,         2.345455
55,         1.556364
607,         1.856343
90,         2.742222
25,         2.896000
149,         1.806711
110,         1.712727
18,         3.155556
197,         1.756345
44,         1.990909
99,         1.397980
25,         2.096000
206,         1.590291
85,         2.517647
78,         1.610256
43,         1.451163
103,         2.015534
41,         2.087805
188,         1.555319
56,         2.235714
40,         2.180000
136,         1.588235
178,         1.795506
390,         1.821538
124,         1.935484
44,         2.336364
73,         1.665753
511,         1.778474
119,         1.774790
63,         1.663492
72,         1.744444
122,         1.491803
247,         1.779757
73,         1.939726
267,         1.477154
171,         1.522807
267,         1.854682
585,         1.857094
165,         1.968485
422,         1.866351
63,         1.993651
242,         1.790083
561,         1.964349
76,         1.921053
48,         1.675000
68,         1.800000
129,         1.944186
82,         1.595122
34,         2.400000
244,         1.644262
94,         1.617021
274,         1.737226
143,         1.552448
46,         2.026087
81,         1.733333
194,         1.752577
62,         2.354839
251,         1.694024
343,         2.051312
82,         1.853659
101,         2.194059
85,         2.188235
195,         1.819487
221,         1.768326
547,         1.727971
166,         1.954217
61,         2.170492
373,         1.803753
80,         2.000000
642,         1.872897
116,         2.037931
72,         2.083333
398,         1.919598
76,         2.178947
89,         1.703371
117,         1.914530
249,         1.601606
186,         1.834409
33,         2.169697
59,         2.101695
90,         1.702222
87,         1.618391
145,         2.030345
762,         2.006824
129,         1.993798
134,         1.665672
154,         1.662338
92,         2.173913
36,         2.455556
32,         1.887500
153,         1.725490
53,         1.871698
124,         1.748387
113,         1.851327
545,         1.680734
175,         1.890286
291,         1.654983
73,         1.791781
125,         1.344000
34,         1.858824
160,         2.042500
286,         1.895105
117,         1.596581
80,         2.195000
127,         1.776378
182,         1.674725
255,         2.009412
154,         1.592208
266,         1.699248
132,         1.966667
48,         1.741667
388,         1.640206
99,         1.660606
82,         1.975610
69,         1.779710
346,         1.747977
118,         2.152542
53,         2.158491
697,         1.785366
198,         1.824242
48,         1.675000
432,         1.671296
40,         2.470000
508,         1.838583
352,         1.722727
162,         1.683951
60,         2.060000
175,         1.824000
82,         1.736585
266,         1.927820
124,         1.554839
258,         1.598450
99,         1.321212
206,         1.699029
61,         2.013115
261,         1.740996
120,         1.910000
271,         1.961624
19,         2.294737
388,         1.708247
213,         1.971831
273,         2.060073
109,         1.651376
138,         1.837681
68,         1.664706
162,         1.802469
49,         2.571429
99,         1.575758
63,         1.911111
134,         2.173134
33,         3.369697
125,         1.734400
83,         2.053012
93,         1.858065
24,         2.800000
29,         2.455172
155,         1.938065
147,         1.760544
83,         2.293976
37,         1.697297
310,         1.867097
79,         1.660759
42,         1.714286
168,         1.745238
108,         1.481481
71,         1.723944
128,         2.000000
43,         1.841860
34,         1.494118
81,         2.088889
347,         1.937752
153,         1.715033
29,         1.931034
77,         2.005195
220,         1.883636
641,         2.004368
157,         1.785987
33,         1.696970
455,         1.786374
623,         1.727769
149,         1.908725
183,         1.940984
75,         1.840000
237,         1.789030
100,         1.612000
60,         2.413333
207,         1.748792
85,         1.868235
322,         1.914286
25,         2.672000
67,         1.635821
167,         1.686228
19,         3.326316
164,         1.431707
102,         1.956863
38,         1.663158
83,         1.677108
109,         1.728440
146,         1.887671
321,         1.612461
107,         2.022430
137,         1.748905
485,         1.770722
20,         1.920000
191,         1.579058
23,         2.000000
279,         1.734767
550,         1.742545
552,         1.806522
34,         2.788235
190,         1.920000
110,         1.949091
228,         1.624561
91,         1.806593
127,         1.826772
181,         1.635359
244,         1.877049
119,         2.006723
111,         1.747748
89,         1.770787
64,         1.906250
49,         2.057143
61,         1.521311
556,         2.107914
119,         1.788235
69,         1.797101
41,         2.165854
76,         1.900000
72,         2.183333
378,         1.717460
139,         1.801439
85,         1.731765
36,         1.488889
84,         2.780952
25,         3.232000
99,         1.765657
72,         1.994444
127,         1.820472
66,         2.096970
257,         1.937743
180,         1.853333
61,         2.091803
85,         2.385882
390,         1.735385
78,         1.687179
162,         1.644444
206,         1.689320
53,         1.471698
87,         1.622989
56,         1.871429
60,         2.106667
55,         1.832727
108,         2.055556
288,         2.215278
39,         2.051282
161,         1.960248
90,         1.688889
202,         1.825743
360,         1.863333
40,         2.430000
177,         2.259887
421,         1.787173
188,         1.908511
625,         1.896320
254,         1.889764
26,         2.753846
272,         1.633824
214,         1.880374
78,         1.871795
91,         1.648352
98,         1.653061
252,         1.719048
296,         2.101351
199,         1.656281
82,         1.697561
141,         2.085106
199,         1.911558
138,         1.942029
126,         1.907937
131,         1.505344
97,         2.008247
115,         1.819130
58,         2.324138
225,         1.904000
108,         1.977778
89,         1.797753
83,         1.725301
54,         2.725926
157,         1.895541
109,         1.933945
366,         1.695082
233,         1.845494
45,         2.008889
17,         2.258824
56,         2.414286
179,         2.113966
254,         1.790551
9,         5.511111
186,         1.834409
350,         1.784000
110,         1.989091
316,         1.856962
129,         2.086822
427,         1.832319
202,         2.200000
60,         2.440000
45,         1.768889
130,         1.960000
133,         1.969925
28,         2.385714
57,         2.736842
525,         1.743238
514,         1.646693
118,         1.708475
65,         1.569231
87,         1.733333
109,         1.566972
81,         1.545679
154,         2.005195
335,         1.983284
49,         2.097959
79,         2.354430
291,         1.683849
63,         2.114286
181,         1.586740
142,         1.774648
32,         2.287500
172,         2.081395
137,         1.699270
311,         1.664309
77,         1.911688
82,         2.380488
191,         1.769634
716,         1.730168
145,         1.795862
187,         2.252406
106,         1.679245
198,         1.862626
23,         2.313043
324,         1.958025
154,         1.800000
583,         1.918353
184,         1.706522
261,         1.647510
274,         1.960584
93,         1.862366
59,         2.501695
99,         1.498990
89,         1.725843
332,         1.960241
473,         1.742072
98,         1.571429
262,         1.848855
181,         1.593370
57,         1.635088
25,         3.440000
228,         1.880702
497,         2.115895
181,         1.690608
57,         2.056140
341,         1.829912
126,         1.904762
79,         1.812658
71,         1.904225
75,         1.957333
113,         1.837168
624,         2.033333
229,         1.696070
103,         1.743689
196,         1.818367
29,         2.413793
192,         1.727083
279,         1.888172
112,         1.528571
223,         1.768610
179,         1.805587
497,         1.968612
43,         2.074419
704,         1.822727
156,         1.579487
55,         1.796364
164,         1.704878
79,         1.524051
55,         1.781818
395,         2.041519
71,         2.039437
12,         2.600000
50,         2.240000
127,         1.625197
563,         1.889165
545,         1.868624
78,         2.410256
212,         2.271698
101,         2.083168
111,         1.873874
66,         2.054545
22,         3.509091
418,         1.655502
84,         1.600000
431,         1.939675
64,         1.581250
128,         1.900000
107,         2.007477
170,         1.522353
137,         1.827737
257,         1.906615
143,         1.672727
83,         1.715663
115,         1.979130
446,         1.764126
112,         1.525000
72,         1.394444
131,         1.465649
216,         1.814815
234,         2.044444
585,         1.851624
504,         2.011905
230,         1.838261
103,         1.658252
34,         1.717647
457,         1.705908
24,         3.050000
119,         1.986555
71,         1.661972
51,         1.811765
31,         2.619355
782,         1.732992
73,         1.989041
41,         1.863415
117,         1.743590
499,         1.670541
366,         1.768306
147,         1.624490
25,         2.592000
38,         1.726316
100,         1.760000
70,         2.125714
69,         1.524638
53,         1.947170
429,         1.706294
148,         1.800000
144,         1.783333
83,         1.701205
326,         1.900613
115,         1.735652
254,         2.140157
105,         2.072381
459,         1.772549
457,         1.569365
70,         2.125714
33,         2.036364
207,         1.766184
93,         2.253763
140,         1.654286
96,         1.841667
51,         2.211765
17,         2.494118
120,         1.693333
44,         2.354545
67,         1.814925
40,         1.920000
39,         1.835897
52,         1.946154
92,         2.021739
70,         2.091429
25,         3.536000
171,         1.536842
139,         1.723741
132,         1.830303
137,         1.769343
25,         3.408000
650,         1.843077
115,         1.645217
214,         2.276636
58,         2.317241
237,         2.266667
183,         1.615301
100,         1.912000
318,         1.733333
392,         2.134694
116,         2.182759
437,         2.038444
13,         5.076923
82,         1.985366
161,         2.114286
17,         2.423529
73,         2.268493
162,         1.508642
70,         1.874286
63,         1.733333
55,         2.116364
219,         1.715068
105,         1.866667
37,         2.248649
614,         1.743322
49,         2.351020
352,         1.846591
249,         1.728514
241,         1.699585
97,         2.123711
91,         1.991209
49,         2.163265
65,         1.803077
198,         1.797980
30,         2.053333
25,         2.176000
38,         2.242105
278,         1.706475
70,         1.691429
146,         2.142466
48,         1.908333
427,         1.664637
113,         1.929204
494,         1.909312
106,         1.969811
317,         1.866246
64,         2.031250
87,         1.604598
20,         2.200000
205,         1.637073
73,         2.142466
210,         1.561905
132,         2.045455
43,         1.767442
31,         2.890323
38,         1.915789
67,         1.946269
258,         1.863566
54,         2.466667
118,         1.888136
139,         1.830216
101,         1.718812
485,         1.670103
133,         1.596992
297,         2.179125
343,         1.862391
263,         1.603042
56,         1.728571
239,         1.779079
247,         1.854251
42,         1.723810
203,         1.684729
85,         1.458824
108,         1.611111
766,         1.891384
243,         1.588477
111,         1.787387
417,         1.713189
52,         1.823077
162,         2.120988
412,         2.020388
111,         1.600000
554,         1.823105
186,         1.638710
64,         1.512500
68,         1.752941
66,         1.757576
400,         1.720000
319,         1.915987
439,         1.817768
212,         1.783019
202,         2.344554
56,         1.885714
74,         2.281081
67,         2.131343
82,         1.639024
70,         1.868571
77,         1.849351
60,         1.680000
114,         1.908772
87,         1.425287
687,         1.867831
281,         1.960142
192,         1.539583
114,         1.649123
53,         2.120755
92,         1.834783
131,         1.651908
375,         1.694933
190,         2.214737
424,         2.340566
157,         1.816561
63,         1.638095
64,         2.012500
51,         2.094118
405,         1.611852
87,         1.779310
84,         1.680952
262,         1.661069
49,         2.244898
82,         1.941463
148,         1.537838
444,         1.870270
79,         1.751899
251,         1.505976
269,         1.768030
78,         1.923077
54,         2.362963
92,         2.008696
391,         1.814834
91,         1.925275
53,         1.675472
73,         1.753425
113,         1.865487
63,         1.726984
22,         2.490909
96,         2.191667
27,         1.881481
104,         1.665385
341,         1.848680
287,         1.824390
30,         1.533333
212,         1.666038
53,         1.803774
100,         1.808000
20,         3.180000
58,         2.006897
46,         2.417391
77,         1.527273
177,         1.891525
154,         2.070130
12,         4.366667
22,         2.945455
182,         1.652747
312,         1.851282
88,         1.918182
123,         1.775610
100,         1.848000
22,         2.127273
156,         1.707692
181,         2.220994
34,         2.047059
65,         2.024615
83,         1.561446
333,         1.782583
57,         2.357895
117,         1.579487
292,         1.689041
102,         1.870588
41,         1.580488
34,         1.400000
189,         1.883598
144,         1.622222
36,         2.177778
520,         1.823077
43,         2.958140
55,         2.421818
151,         1.862252
28,         2.342857
34,         1.647059
17,         3.011765
263,         2.159696
194,         1.719588
183,         2.052459
130,         1.676923
391,         1.977494
17,         2.611765
71,         1.887324
18,         4.555556
55,         2.109091
44,         2.227273
66,         1.484848
45,         2.640000
336,         2.072619
204,         1.580392
53,         1.924528
71,         1.723944
76,         2.047368
44,         2.445455
86,         1.702326
31,         2.283871
63,         2.012698
107,         1.338318
45,         2.044444
338,         1.924260
314,         1.639490
51,         2.109804
97,         1.595876
161,         1.662112
201,         1.707463
63,         1.822222
600,         1.784667
155,         2.036129
212,         1.896226
49,         2.424490
174,         1.829885
69,         1.814493
107,         1.525234
58,         2.434483
186,         2.006452
236,         1.808475
156,         1.823077
177,         2.076836
327,         1.692966
76,         1.621053
40,         1.930000
38,         1.863158
134,         1.608955
233,         1.649785
507,         1.947140
44,         1.854545
57,         1.985965
91,         1.600000
432,         1.835185
226,         2.054867
56,         2.228571
472,         1.823729
102,         1.992157
533,         2.105066
72,         1.933333
51,         2.156863
107,         1.734579
103,         2.314563
168,         1.447619
162,         1.859259
440,         1.504545
119,         1.623529
646,         1.785139
50,         2.216000
81,         2.054321
125,         2.140800
169,         2.504142
144,         2.336111
70,         2.428571
84,         1.795238
28,         2.314286
145,         1.376552
42,         2.095238
62,         1.709677
719,         1.712378
63,         2.679365
434,         1.981567
100,         1.644000
61,         2.019672
108,         1.540741
476,         1.868908
107,         1.592523
538,         1.751673
71,         1.464789
119,         1.519328
300,         1.644000
75,         1.466667
106,         1.584906
281,         2.009964
331,         1.928701
89,         1.685393
366,         2.191257
50,         1.416000
16,         3.250000
145,         2.022069
60,         2.013333
101,         1.944554
315,         1.725714
164,         2.080488
145,         1.586207
29,         2.303448
238,         1.603361
468,         1.919658
73,         2.131507
45,         2.524444
171,         1.705263
49,         2.024490
28,         2.000000
74,         2.135135
117,         1.873504
242,         1.742149
268,         1.894030
151,         1.570861
546,         1.839560
314,         1.931210
73,         1.994521
20,         2.420000
143,         2.036364
40,         1.940000
106,         1.671698
191,         1.859686
88,         1.686364
47,         2.680851
218,         1.689908
77,         2.264935
131,         2.024427
83,         1.604819
32,         2.037500
93,         2.004301
358,         1.829050
50,         2.120000
62,         2.012903
53,         2.520755
188,         1.714894
83,         2.115663
140,         1.557143
105,         1.889524
137,         1.883212
57,         1.964912
89,         1.510112
58,         1.468966
260,         1.810769
229,         1.654148
72,         1.638889
442,         1.720362
210,         1.933333
207,         1.712077
295,         1.520000
341,         1.610557
140,         1.920000
115,         1.683478
242,         1.823140
128,         1.675000
252,         1.673016
111,         1.650450
83,         1.922892
291,         1.848797
47,         1.659574
186,         1.864516
337,         1.944214
248,         2.116129
606,         1.932013
44,         2.627273
133,         1.894737
107,         1.861682
66,         1.715152
249,         1.646586
157,         1.416561
120,         1.733333
166,         1.966265
179,         2.060335
165,         1.912727
319,         1.808150
19,         3.157895
60,         1.986667
125,         2.083200
237,         2.042194
32,         3.050000
62,         2.058065
117,         2.075214
227,         2.158590
20,         3.460000
227,         2.029956
170,         1.818824
60,         2.060000
137,         2.029197
306,         1.942484
70,         1.788571
31,         2.838710
125,         1.641600
586,         2.045051
108,         1.814815
371,         1.565499
44,         2.181818
122,         1.875410
419,         1.974224
38,         1.810526
320,         1.995000
172,         1.927907
537,         1.813035
42,         2.057143
174,         1.811494
369,         1.808130
89,         1.860674
54,         1.814815
343,         1.792420
142,         1.546479
288,         1.933333
373,         1.900268
157,         2.290446
294,         1.825850
76,         1.863158
368,         1.825000
94,         1.804255
474,         1.902110
76,         2.042105
334,         1.754491
162,         1.651852
89,         2.350562
472,         1.744915
50,         1.824000
21,         2.285714
196,         1.975510
128,         2.025000
26,         3.384615
44,         2.236364
67,         1.600000
132,         2.242424
139,         1.896403
160,         1.822500
115,         1.881739
68,         1.558824
35,         1.668571
56,         2.185714
133,         1.672180
77,         1.646753
138,         1.730435
126,         1.993651
55,         1.767273
47,         2.008511
62,         1.864516
129,         1.773643
32,         2.025000
68,         1.947059
228,         1.801754
71,         1.977465
43,         2.074419
256,         1.656250
131,         1.615267
39,         2.687179
90,         1.577778
121,         1.461157
128,         1.456250
191,         1.817801
232,         1.691379
31,         2.283871
149,         2.126174
171,         1.829240
92,         1.895652
73,         1.868493
133,         1.843609
60,         2.046667
43,         1.851163
84,         2.066667
404,         1.960396
37,         2.767568
228,         1.615789
17,         3.482353
151,         1.761589
106,         2.143396
163,         1.973006
80,         1.985000
83,         2.077108
189,         1.782011
479,         1.911482
57,         1.789474
39,         2.461538
58,         1.531034
174,         1.806897
88,         2.045455
297,         1.605387
65,         1.440000
88,         2.000000
61,         1.986885
163,         1.914110
15,         3.466667
54,         1.888889
513,         1.840156
19,         3.284211
165,         1.815758
396,         1.736364
38,         2.357895
60,         1.660000
119,         1.929412
87,         1.834483
351,         1.961254
149,         1.436242
119,         1.502521
113,         1.780531
216,         2.042593
53,         1.705660
435,         1.733333
288,         1.822222
96,         1.716667
355,         1.885070
87,         1.820690
167,         1.786826
54,         2.496296
57,         2.301754
198,         1.949495
146,         1.539726
179,         1.461453
155,         1.889032
14,         2.142857
115,         1.575652
190,         1.833684
110,         1.981818
65,         1.772308
94,         1.506383
52,         2.276923
279,         1.618638
53,         1.592453
281,         2.167972
55,         2.145455
429,         1.945921
266,         1.664662
157,         1.992357
68,         2.352941
24,         3.000000
33,         2.460606
84,         1.776190
209,         1.621053
41,         2.204878
199,         1.529648
11,         4.181818
242,         2.056198
44,         2.418182
130,         1.760000
41,         1.843902
321,         1.476636
65,         2.172308
191,         2.100524
198,         1.573737
81,         2.108642
105,         1.885714
32,         1.700000
149,         1.897987
53,         1.773585
388,         1.584536
168,         1.797619
70,         2.240000
39,         2.297436
31,         2.632258
135,         1.810370
94,         1.846809
224,         1.646429
289,         2.047059
194,         1.839175
92,         2.126087
380,         1.915789
446,         1.852915
600,         1.774000
138,         1.959420
241,         1.782573
52,         1.830769
387,         1.591731
89,         1.492135
87,         2.137931
134,         1.755224
33,         2.993939
41,         2.312195
70,         1.440000
54,         2.014815
117,         2.341880
92,         1.421739
14,         2.800000
61,         1.606557
254,         1.650394
118,         2.000000
37,         2.259459
88,         2.250000
479,         1.765344
115,         1.878261
28,         2.385714
72,         2.033333
275,         1.504000
122,         1.613115
44,         1.863636
493,         1.724138
159,         2.045283
204,         1.676471
256,         1.795312
192,         1.495833
17,         2.305882
139,         1.766906
51,         2.117647
158,         2.027848
64,         2.293750
149,         1.562416
540,         1.940741
194,         1.750515
73,         1.923288
312,         1.691026
93,         2.184946
289,         1.829758
263,         2.015209
209,         1.894737
305,         1.850492
205,         1.783415
114,         1.828070
106,         1.841509
78,         1.892308
300,         1.817333
74,         1.962162
438,         1.976256
178,         1.851685
34,         2.658824
131,         2.760305
548,         1.660584
56,         2.028571
51,         1.898039
461,         2.039913
40,         2.230000
71,         1.611268
114,         1.442105
35,         2.365714
66,         1.781818
163,         1.739877
97,         1.674227
595,         1.958992
78,         1.953846
15,         2.613333
61,         2.321311
200,         1.994000
50,         1.704000
92,         1.695652
194,         1.816495
80,         1.710000
174,         1.903448
52,         1.453846
342,         1.962573
89,         1.707865
286,         1.836364
174,         2.200000
97,         1.851546
65,         1.889231
177,         2.174011
137,         1.775182
165,         1.830303
84,         2.233333
50,         2.184000
179,         1.796648
62,         2.496774
126,         1.558730
44,         1.818182
155,         1.661935
60,         2.026667
61,         2.714754
97,         2.354639
114,         2.140351
396,         1.749495
50,         1.848000
239,         1.832636
178,         1.501124
565,         1.834336
284,         1.560563
35,         2.651429
414,         1.890821
355,         1.781408
29,         2.772414
65,         1.907692
74,         1.475676
46,         1.669565
146,         1.775342
105,         1.695238
89,         1.707865
108,         1.770370
63,         1.993651
88,         1.500000
94,         1.680851
41,         1.765854
58,         1.855172
461,         1.710195
172,         1.616279
96,         1.645833
59,         1.661017
35,         3.108571
117,         1.555556
228,         1.556140
120,         1.966667
160,         1.782500
90,         2.026667
586,         1.770648
37,         1.848649
573,         1.707504
74,         1.875676
444,         1.772072
79,         1.853165
85,         1.647059
67,         1.886567
79,         2.030380
309,         2.064725
36,         2.111111
92,         1.639130
531,         1.728814
93,         1.492473
35,         2.434286
67,         1.982090
98,         1.657143
52,         2.038462
51,         2.258824
158,         1.997468
173,         1.926012
102,         1.992157
50,         1.688000
39,         2.502564
134,         1.988060
182,         1.817582
100,         2.148000
48,         2.208333
195,         2.488205
199,         1.817085
269,         1.600000
105,         2.053333
103,         1.996117
155,         2.147097
113,         1.699115
138,         1.811594
787,         2.016264
76,         1.952632
80,         1.525000
120,         1.730000
157,         2.010191
46,         2.365217
85,         1.774118
59,         1.891525
287,         1.771429
78,         2.143590
129,         1.736434
398,         1.852261
87,         2.078161
25,         2.064000
64,         2.043750
64,         2.050000
165,         1.716364
155,         1.700645
75,         1.765333
54,         2.177778
116,         1.662069
155,         1.847742
195,         1.915897
75,         1.776000
24,         2.833333
62,         2.141935
167,         1.564072
49,         2.293878
51,         1.545098
91,         1.890110
112,         1.828571
73,         1.632877
365,         1.916712
51,         1.835294
575,         1.873391
421,         2.048456
485,         1.813608
90,         1.768889
63,         2.247619
58,         2.220690
72,         1.677778
348,         1.933333
343,         1.850729
54,         2.377778
34,         3.400000
293,         1.706485
154,         1.410390
134,         1.447761
118,         1.430508
59,         1.972881
50,         1.744000
357,         1.938375
109,         1.515596
369,         1.942547
78,         1.933333
26,         1.876923
175,         1.462857
342,         1.701754
27,         2.622222
145,         1.718621
119,         1.724370
77,         1.901299
22,         2.418182
180,         1.751111
68,         1.988235
42,         2.076190
98,         1.653061
122,         2.016393
90,         1.693333
431,         1.926682
94,         1.600000
35,         1.931429
92,         1.473913
191,         1.974869
119,         2.003361
169,         1.588166
371,         1.979515
100,         1.536000
74,         2.221622
111,         1.971171
116,         1.572414
126,         2.050794
196,         1.704082
426,         1.942723
311,         1.668167
414,         1.876329
18,         3.955556
234,         1.601709
309,         1.752751
127,         1.505512
77,         1.657143
290,         1.897931
109,         1.600000
248,         1.795161
52,         2.392308
420,         1.663810
51,         1.709804
155,         1.664516
53,         1.758491
139,         1.738129
19,         2.947368
216,         1.655556
86,         2.288372
103,         1.732039
191,         1.731937
52,         1.592308
69,         2.515942
269,         1.925651
172,         1.686047
115,         1.613913
88,         1.818182
29,         2.041379
69,         2.284058
84,         1.714286
247,         1.595142
91,         1.709890
118,         1.389831
87,         2.229885
333,         1.781381
410,         1.927805
105,         1.969524
418,         2.096651
159,         1.894340
249,         1.932530
164,         1.482927
106,         1.686792
374,         1.977540
61,         1.521311
62,         1.361290
160,         1.890000
112,         1.925000
169,         1.547929
97,         1.455670
55,         1.978182
378,         1.689947
119,         1.600000
101,         1.512871
30,         3.413333
685,         1.863942
381,         1.739633
104,         1.903846
78,         2.333333
108,         1.892593
586,         2.021160
432,         1.814815
973,         1.782528
197,         2.058883
106,         2.298113
205,         1.783415
201,         1.828856
130,         1.972308
143,         1.904895
76,         2.068421
359,         2.113649
94,         2.187234
60,         2.066667
93,         1.849462
106,         1.550943
219,         1.824658
145,         1.867586
154,         1.763636
148,         2.151351
88,         1.531818
391,         2.183120
133,         2.072180
92,         1.608696
255,         1.805490
150,         2.002667
168,         2.100000
85,         1.421176
22,         3.545455
65,         1.883077
70,         1.840000
202,         1.572277
166,         1.465060
59,         1.911864
25,         1.840000
383,         1.789034
64,         1.837500
174,         1.570115
216,         1.655556
85,         1.571765
37,         2.097297
223,         1.693274
66,         1.709091
254,         1.963780
55,         1.505455
99,         2.056566
163,         1.899387
92,         2.000000
97,         2.507216
80,         1.360000
67,         2.244776
500,         1.651200
108,         1.700000
40,         2.990000
127,         1.559055
286,         1.728671
89,         2.139326
130,         1.873846
482,         1.862241
589,         1.593888
658,         1.972644
128,         1.953125
341,         1.915543
5,         4.800000
183,         1.960656
80,         1.795000
111,         1.621622
47,         2.417021
152,         1.794737
274,         1.986861
636,         1.825157
46,         1.608696
53,         2.784906
136,         1.802941
60,         2.260000
333,         1.734535
173,         1.828902
85,         1.962353
58,         2.096552
705,         1.902979
132,         1.881818
112,         1.582143
957,         1.944828
343,         1.870554
345,         1.831884
414,         1.762319
51,         1.788235
104,         1.653846
58,         1.475862
124,         1.606452
596,         1.732215
118,         1.786441
129,         1.578295
53,         1.660377
110,         1.970909
90,         1.964444
80,         1.530000
354,         1.733333
96,         1.550000
157,         1.666242
69,         1.710145
32,         2.012500
70,         1.771429
138,         2.086957
547,         1.893967
297,         1.888215
35,         2.640000
33,         1.757576
94,         1.778723
43,         1.655814
265,         1.536604
161,         1.848447
120,         1.866667
46,         2.556522
324,         2.191358
156,         2.038462
194,         1.822680
133,         2.036090
202,         1.792079
65,         2.000000
173,         1.845087
268,         1.911940
506,         1.754150
97,         1.694845
34,         2.964706
114,         1.522807
73,         1.731507
38,         2.000000
116,         1.727586
66,         1.812121
203,         1.674877
81,         2.365432
226,         2.046018
147,         1.586395
170,         1.842353
77,         2.135065
175,         2.089143
193,         1.527461
120,         1.420000
373,         1.918499
175,         1.872000
54,         2.103704
122,         1.718033
119,         1.768067
230,         1.605217
37,         2.129730
147,         1.763265
203,         1.814778
94,         1.940426
92,         2.108696
53,         1.479245
67,         1.952239
337,         1.743620
26,         2.169231
92,         1.682609
152,         1.728947
37,         1.859459
220,         1.736364
89,         1.626966
506,         1.935178
167,         1.899401
16,         5.200000
102,         1.658824
167,         1.717365
52,         1.530769
157,         1.569427
54,         1.614815
52,         2.192308
537,         1.695345
958,         1.868058
456,         1.690351
452,         1.894690
58,         1.765517
146,         1.876712
35,         1.942857
36,         2.277778
87,         1.471264
306,         1.739869
400,         1.817000
80,         1.775000
44,         2.754545
137,         1.675912
80,         1.790000
536,         1.847761
38,         1.831579
140,         1.665714
177,         1.839548
43,         2.306977
71,         1.594366
57,         1.978947
66,         2.187879
121,         2.188430
256,         1.576562
153,         1.458824
209,         1.825837
55,         1.920000
54,         1.718519
71,         1.661972
87,         2.082759
16,         3.675000
21,         2.647619
306,         1.701961
293,         1.702389
521,         1.783493
37,         2.108108
83,         1.691566
47,         2.493617
69,         1.402899
629,         2.024801
78,         1.815385
506,         1.845059
66,         1.842424
63,         2.133333
74,         1.664865
241,         2.265560
32,         2.112500
222,         1.927928
508,         1.734646
37,         2.670270
38,         2.410526
77,         1.667532
65,         2.116923
49,         1.861224
82,         1.892683
109,         1.427523
195,         1.885128
47,         1.625532
337,         1.933531
40,         2.420000
116,         1.624138
175,         1.769143
90,         1.551111
369,         1.791870
171,         1.904094
157,         1.801274
929,         1.689559
327,         1.696636
211,         1.890047
290,         1.700690
24,         1.950000
256,         1.696875
256,         1.800000
86,         1.618605
102,         1.717647
27,         2.518519
277,         1.857040
150,         1.781333
45,         2.337778
44,         1.963636
218,         1.627523
327,         1.940061
162,         1.827160
38,         1.747368
51,         3.066667
56,         2.092857
119,         1.875630
57,         2.421053
171,         1.810526
92,         1.639130
66,         2.000000
167,         1.954491
48,         2.575000
295,         1.976949
70,         1.560000
555,         2.012973
89,         1.555056
47,         1.906383
127,         1.568504
195,         1.694359
105,         1.771429
27,         3.585185
56,         1.807143
61,         1.770492
418,         1.723445
73,         2.010959
142,         1.833803
88,         2.090909
231,         1.828571
76,         2.194737
102,         1.705882
73,         1.884932
68,         1.670588
22,         2.309091
97,         2.239175
91,         2.114286
33,         2.218182
119,         1.986555
130,         1.556923
374,         1.975401
65,         1.692308
30,         3.133333
50,         2.216000
102,         2.180392
438,         1.621918
82,         2.302439
70,         1.531429
55,         1.367273
103,         1.871845
299,         1.874247
280,         1.940000
158,         1.810127
553,         1.848101
402,         1.899502
102,         2.117647
121,         2.026446
89,         1.523596
71,         1.830986
20,         2.480000
432,         1.837037
126,         1.758730
16,         3.675000
430,         2.228837
243,         1.874897
74,         1.551351
246,         1.739837
315,         1.627937
105,         1.939048
50,         1.496000
84,         1.852381
288,         1.886111
427,         1.913817
48,         2.200000
63,         1.923810
120,         1.933333
69,         1.918841
104,         1.911538
52,         2.000000
20,         1.920000
720,         1.695000
101,         2.102970
44,         1.709091
400,         1.833000
31,         2.503226
90,         2.200000
24,         2.366667
188,         1.742553
70,         2.428571
175,         1.835429
65,         1.772308
411,         1.979562
144,         1.936111
113,         1.769912
354,         1.483616
67,         1.749254
25,         1.728000
26,         2.246154
63,         1.949206
114,         2.189474
49,         2.693878
242,         1.923967
84,         1.809524
175,         2.086857
108,         1.340741
224,         2.410714
224,         1.841071
160,         1.745000
178,         2.276404
273,         1.679121
28,         2.542857
67,         1.659701
220,         1.610909
140,         1.531429
103,         1.751456
115,         1.596522
17,         2.352941
94,         1.778723
65,         2.221538
159,         1.836478
69,         2.428986
99,         1.709091
414,         1.573913
661,         1.684115
67,         1.814925
230,         1.958261
211,         1.772512
57,         1.775439
232,         1.889655
72,         2.011111
77,         1.797403
70,         1.868571
114,         1.438596
72,         1.494444
46,         2.208696
115,         1.836522
139,         1.812950
93,         2.030108
342,         1.940351
148,         1.881081
97,         2.177320
292,         1.882192
95,         1.473684
34,         2.647059
25,         2.864000
106,         1.445283
27,         2.666667
73,         2.000000
294,         2.161905
674,         1.933531
54,         2.044444
97,         1.905155
158,         1.800000
594,         1.876094
34,         1.811765
97,         1.954639
104,         1.865385
68,         2.564706
45,         2.720000
51,         2.070588
79,         1.625316
219,         1.987215
97,         1.769072
111,         1.708108
15,         3.306667
196,         1.795918
171,         1.824561
86,         1.227907
61,         1.567213
156,         1.871795
43,         2.065116
47,         1.897872
52,         1.976923
156,         1.733333
116,         1.493103
42,         2.409524
729,         1.737723
179,         1.854749
112,         1.746429
105,         1.691429
52,         2.423077
72,         1.683333
40,         1.720000
128,         1.746875
33,         1.951515
71,         1.825352
201,         1.685572
145,         1.426207
265,         1.681509
244,         1.967213
84,         2.509524
64,         1.675000
569,         1.927592
393,         2.121120
30,         2.346667
27,         2.029630
113,         1.607080
89,         2.152809
158,         1.600000
304,         1.846053
352,         1.606818
452,         1.991150
73,         1.435616
77,         1.838961
36,         2.888889
114,         2.045614
40,         1.810000
435,         1.695632
82,         1.814634
524,         1.793893
107,         1.955140
9,         3.066667
78,         1.830769
305,         1.863607
44,         2.163636
126,         1.942857
42,         1.447619
109,         2.227523
106,         2.120755
78,         2.107692
178,         1.842697
107,         1.906542
57,         1.901754
55,         1.781818
21,         2.590476
188,         1.544681
65,         2.787692
90,         1.444444
378,         1.782011
483,         1.795445
82,         1.785366
120,         1.596667
128,         1.600000
146,         1.980822
34,         2.470588
188,         1.770213
269,         1.860223
404,         1.763366
169,         1.753846
64,         1.700000
275,         1.799273
194,         2.342268
74,         1.794595
216,         1.714815
36,         1.900000
119,         1.805042
104,         1.796154
40,         1.600000
324,         2.467901
194,         1.925773
49,         2.057143
276,         2.007246
284,         1.898592
78,         1.969231
84,         2.023810
94,         1.582979
285,         1.941053
67,         1.617910
43,         2.074419
132,         1.869697
150,         1.533333
53,         3.162264
368,         1.998913
111,         1.765766
131,         1.789313
62,         1.858065
30,         2.146667
43,         2.213953
761,         1.889093
42,         2.171429
76,         1.542105
34,         1.658824
77,         1.911688
231,         1.948052
46,         2.078261
44,         2.227273
111,         1.751351
427,         1.792974
68,         1.905882
38,         1.915789
238,         1.675630
129,         1.882171
57,         1.740351
29,         2.910345
74,         1.675676
268,         1.998507
183,         1.667760
270,         2.186667
730,         1.616438
90,         2.146667
114,         1.810526
393,         1.803562
41,         2.302439
411,         1.834550
480,         1.646667
71,         2.101408
153,         2.117647
331,         2.070091
62,         1.838710
584,         1.938356
108,         2.118519
81,         2.019753
112,         1.850000
104,         1.803846
315,         2.081270
95,         1.898947
861,         1.957724
143,         1.882517
549,         1.817122
133,         1.603008
249,         1.638554
93,         1.840860
25,         3.184000
90,         1.826667
479,         1.903967
66,         1.684848
127,         2.050394
72,         2.044444
177,         1.778531
87,         1.820690
194,         2.016495
140,         1.777143
52,         2.023077
48,         1.916667
45,         1.742222
245,         1.929796
15,         1.733333
306,         1.814379
352,         1.781818
103,         1.937864
81,         1.609877
76,         2.284211
170,         2.042353
72,         1.961111
194,         1.942268
67,         2.000000
166,         1.780723
117,         1.480342
207,         1.791304
26,         2.153846
81,         2.153086
95,         1.747368
427,         1.702108
88,         1.590909
35,         2.731429
86,         1.837209
58,         1.786207
67,         2.023881
518,         1.715830
250,         1.742400
149,         1.841611
529,         1.753497
76,         1.789474
30,         2.213333
42,         2.028571
58,         1.917241
184,         1.676087
85,         2.065882
126,         1.793651
65,         1.575385
388,         2.076289
118,         1.589831
313,         1.984665
187,         1.893048
119,         1.694118
68,         2.100000
450,         1.808889
83,         1.701205
60,         1.693333
67,         1.534328
542,         1.994834
63,         1.961905
124,         2.103226
82,         1.887805
293,         2.083276
65,         2.486154
68,         1.888235
357,         1.660504
73,         1.665753
515,         1.723495
248,         1.946774
57,         1.873684
53,         1.932075
41,         3.073171
60,         2.193333
111,         1.819820
55,         1.934545
197,         1.632487
405,         2.008889
37,         2.864865
137,         1.751825
207,         2.079227
235,         1.811064
135,         2.059259
100,         2.220000
109,         2.018349
163,         1.953374
467,         1.874090
119,         1.647059
61,         2.649180
122,         1.596721
190,         2.008421
448,         1.884821
47,         2.646809
47,         2.519149
374,         1.785027
355,         1.981972
49,         2.220408
52,         2.123077
87,         1.572414
112,         1.617857
109,         1.544954
165,         1.684848
88,         2.177273
369,         1.762602
139,         1.551079
105,         1.847619
168,         1.900000
46,         1.913043
311,         1.805788
38,         2.042105
262,         1.899237
98,         1.579592
100,         1.608000
50,         2.040000
194,         1.562887
75,         2.133333
128,         1.862500
73,         1.687671
152,         1.928947
413,         2.022276
105,         1.718095
620,         1.825161
87,         2.059770
159,         2.095597
68,         1.717647
22,         2.890909
157,         1.859873
88,         1.627273
83,         1.874699
67,         1.826866
633,         1.809163
106,         1.913208
166,         1.963855
161,         1.711801
48,         2.650000
132,         1.527273
87,         2.013793
283,         2.079152
88,         1.918182
98,         1.595918
134,         1.582090
191,         1.790576
52,         2.192308
543,         2.005893
22,         2.472727
75,         2.058667
23,         4.104348
66,         1.963636
435,         1.940230
87,         2.027586
143,         1.865734
135,         1.955556
86,         2.148837
83,         2.289157
119,         1.445378
60,         2.086667
69,         2.469565
598,         1.929766
50,         2.656000
316,         2.016456
122,         1.763934
109,         1.662385
219,         1.631050
312,         2.092308
25,         1.904000
145,         1.707586
280,         1.801429
82,         2.000000
59,         1.762712
151,         1.803974
82,         2.292683
99,         1.927273
158,         1.703797
101,         2.000000
53,         2.505660
222,         1.913514
178,         1.537079
53,         2.475472
198,         1.585859
341,         1.858065
98,         2.057143
65,         2.086154
343,         1.834402
32,         2.612500
46,         1.652174
154,         1.810390
72,         1.888889
46,         2.043478
180,         1.855556
63,         1.873016
81,         1.901235
201,         1.789055
258,         2.344186
63,         2.196825
341,         1.878006
151,         1.753642
97,         2.202062
71,         2.214085
75,         1.920000
111,         1.956757
66,         1.830303
477,         1.655346
148,         1.637838
74,         1.918919
82,         2.156098
129,         2.213953
120,         2.110000
122,         1.852459
53,         2.158491
36,         2.055556
81,         1.654321
160,         1.557500
435,         1.761839
65,         2.184615
373,         1.843432
115,         1.387826
166,         1.496386
41,         1.902439
187,         1.433155
97,         1.942268
154,         2.155844
169,         1.569231
76,         1.863158
173,         2.277457
108,         1.907407
129,         1.485271
42,         1.771429
114,         1.575439
103,         1.933981
360,         1.870000
42,         2.371429
116,         1.717241
29,         2.248276
185,         2.028108
70,         1.605714
81,         1.886420
191,         1.434555
96,         2.283333
472,         1.774576
303,         2.194059
108,         2.300000
70,         2.034286
72,         1.594444
78,         2.174359
168,         1.659524
71,         2.298592
175,         1.769143
75,         1.834667
284,         1.977465
184,         1.882609
28,         3.114286
53,         2.105660
72,         1.888889
128,         1.837500
183,         1.940984
192,         2.087500
26,         2.307692
123,         2.100813
71,         2.157746
275,         1.602909
138,         1.684058
80,         1.905000
396,         1.621212
155,         1.917419
289,         1.796540
238,         1.946218
97,         2.371134
61,         2.268852
300,         1.946667
155,         1.783226
42,         2.057143
255,         1.711373
281,         1.957295
72,         1.866667
126,         2.565079
157,         1.513376
396,         1.930303
59,         1.952542
113,         1.748673
134,         2.056716
112,         1.707143
76,         2.142105
105,         1.782857
104,         1.876923
40,         1.880000
17,         3.317647
173,         1.879769
47,         2.204255
259,         1.720463
47,         2.110638
148,         1.710811
134,         1.928358
36,         2.877778
55,         1.745455
46,         1.460870
112,         1.510714
215,         1.810233
202,         2.093069
124,         2.274194
118,         1.932203
59,         1.654237
53,         2.083019
127,         1.571654
94,         1.468085
104,         1.553846
39,         2.071795
34,         2.011765
40,         1.860000
81,         2.261728
138,         1.727536
150,         1.778667
618,         1.723625
320,         1.725000
560,         1.990714
271,         2.146125
74,         1.778378
70,         1.731429
77,         2.244156
423,         1.792908
529,         2.106616
129,         1.882171
524,         1.756489
51,         3.152941
68,         2.000000
320,         1.695000
139,         1.605755
41,         2.195122
174,         1.905747
509,         1.749312
116,         1.962069
125,         1.920000
637,         1.954788
582,         1.852921
96,         1.920833
82,         1.804878
417,         2.141007
569,         1.919156
183,         1.899454
136,         2.035294
107,         1.928972
114,         1.635088
88,         1.763636
108,         1.522222
199,         1.871357
399,         2.032080
257,         1.674708
74,         1.718919
69,         1.466667
106,         1.890566
145,         1.991724
79,         1.969620
90,         1.835556
75,         1.573333
122,         1.711475
66,         1.587879
37,         2.248649
15,         3.920000
27,         2.503704
36,         2.144444
121,         1.996694
236,         1.847458
316,         2.040506
89,         1.689888
197,         2.014213
94,         1.736170
56,         2.185714
253,         1.778656
91,         1.582418
171,         1.702924
311,         1.502251
121,         1.907438
51,         1.984314
196,         1.904082
443,         2.128217
137,         1.845255
99,         1.503030
57,         2.140351
42,         3.076190
198,         1.820202
72,         1.661111
89,         1.474157
246,         1.671545
61,         2.098361
52,         2.730769
47,         2.263830
68,         2.123529
36,         3.155556
325,         1.537231
232,         1.686207
96,         1.687500
66,         1.593939
131,         1.679389
83,         2.163855
82,         1.809756
27,         2.992593
225,         2.067556
233,         1.878112
37,         2.032432
512,         1.788281
185,         1.651892
107,         2.056075
50,         2.392000
47,         2.561702
99,         1.385859
17,         3.058824
301,         1.520266
57,         2.154386
125,         2.105600
28,         2.871429
341,         1.909677
166,         1.814458
55,         2.080000
226,         1.784071
130,         1.458462
68,         2.011765
31,         2.270968
145,         2.460690
282,         1.655319
76,         2.357895
64,         1.881250
271,         1.580812
76,         1.789474
149,         1.680537
53,         2.105660
46,         1.504348
166,         1.975904
79,         2.248101
109,         2.187156
408,         1.911765
29,         2.331034
200,         1.930000
335,         1.831642
41,         2.312195
48,         2.750000
79,         2.086076
565,         1.900177
164,         1.517073
75,         2.128000
54,         2.059259
124,         2.403226
52,         2.000000
111,         2.046847
69,         2.081159
100,         1.900000
111,         1.736937
80,         2.025000
388,         1.757732
340,         1.691765
564,         1.807801
203,         1.582266
72,         2.072222
63,         1.644444
32,         2.200000
91,         1.938462
133,         1.687218
794,         1.993451
104,         1.684615
148,         1.910811
380,         1.665263
180,         1.768889
102,         2.129412
543,         1.742910
31,         2.012903
124,         1.741935
41,         2.195122
173,         1.697110
17,         3.482353
89,         1.662921
79,         1.417722
33,         3.018182
152,         1.807895
37,         1.567568
444,         1.708108
124,         1.693548
440,         1.680000
352,         1.776136
292,         1.921918
126,         1.780952
53,         1.924528
103,         1.968932
147,         1.482993
15,         2.800000
71,         1.498592
114,         1.607018
349,         1.848711
79,         1.670886
46,         2.234783
434,         1.656221
143,         1.924476
116,         1.993103
52,         2.330769
542,         1.585240
406,         1.866010
120,         1.926667
75,         1.973333
121,         1.748760
83,         1.465060
109,         1.724771
130,         1.473846
105,         1.996190
47,         2.178723
411,         1.616545
155,         1.543226
21,         2.285714
68,         1.711765
270,         1.825185
87,         1.581609
131,         1.697710
21,         3.314286
37,         2.010811
152,         1.486842
46,         2.139130
60,         2.213333
81,         2.024691
188,         1.702128
76,         2.078947
286,         2.144056
300,         1.825333
101,         2.023762
50,         2.400000
90,         2.235556
164,         1.956098
161,         1.759006
163,         1.847853
90,         2.288889
152,         1.468421
75,         1.861333
204,         1.725490
268,         1.592537
77,         2.083117
353,         1.765439
61,         2.288525
58,         1.724138
83,         2.134940
125,         1.766400
114,         1.484211
97,         1.670103
213,         2.054460
27,         2.222222
459,         1.664488
480,         1.550833
149,         1.895302
117,         2.410256
37,         2.735135
27,         2.711111
78,         2.107692
110,         1.527273
15,         2.240000
55,         2.043636
167,         1.906587
96,         2.270833
392,         1.976531
157,         2.300637
126,         1.936508
123,         1.713821
218,         2.119266
120,         1.956667
298,         1.770470
102,         1.768627
35,         1.748571
116,         1.786207
90,         1.680000
559,         1.884079
371,         1.702426
240,         1.680000
139,         2.146763
32,         1.900000
730,         2.127123
111,         2.046847
115,         1.700870
238,         1.731092
71,         2.292958
120,         1.760000
102,         1.800000
101,         1.710891
319,         1.561129
79,         1.949367
80,         1.770000
160,         1.785000
49,         1.910204
45,         1.946667
15,         3.386667
48,         1.766667
198,         1.901010
102,         1.611765
121,         2.099174
65,         1.538462
438,         1.945205
96,         2.058333
50,         1.664000
298,         1.675168
88,         1.550000
127,         2.015748
253,         1.655336
30,         2.080000
64,         2.225000
62,         1.787097
353,         1.564873
69,         1.913043
99,         1.555556
71,         2.061972
96,         1.829167
53,         1.841509
336,         1.684524
283,         2.015548
375,         1.762133
134,         1.847761
30,         2.600000
73,         1.852055
34,         1.988235
116,         1.734483
277,         1.815162
654,         1.737003
440,         1.896364
89,         1.366292
96,         1.808333
45,         2.053333
146,         2.030137
65,         2.320000
152,         2.084211
153,         1.717647
128,         1.815625
240,         1.893333
197,         1.597970
189,         2.110053
144,         1.336111
193,         1.740933
111,         1.902703
161,         1.440994
94,         1.757447
46,         2.704348
36,         2.311111
98,         1.665306
24,         3.700000
58,         1.758621
315,         1.936508
317,         1.848580
170,         1.767059
125,         1.894400
123,         1.645528
206,         1.813592
20,         3.320000
82,         2.082927
146,         1.498630
57,         1.831579
114,         1.736842
68,         1.582353
46,         2.060870
538,         1.929368
225,         1.998222
102,         1.870588
30,         3.093333
61,         1.586885
122,         1.534426
135,         1.819259
55,         1.563636
133,         1.759398
68,         2.317647
34,         2.188235
225,         1.795556
299,         1.789967
230,         1.446957
323,         2.082972
486,         1.918519
72,         2.000000
133,         1.894737
549,         1.957013
48,         1.841667
162,         1.780247
186,         1.855914
332,         1.667470
322,         1.765217
48,         1.633333
116,         1.696552
190,         1.536842
151,         1.851656
288,         2.290278
83,         2.024096
138,         2.101449
132,         1.830303
82,         2.043902
46,         1.886957
65,         2.295385
713,         1.782328
53,         1.486792
26,         1.523077
22,         3.181818
507,         1.753057
72,         1.644444
87,         1.816092
185,         1.727568
99,         1.874747
101,         1.600000
136,         2.032353
508,         2.004724
828,         1.868116
606,         1.725413
72,         2.061111
102,         1.419608
168,         1.900000
241,         2.174274
54,         1.911111
125,         1.696000
106,         1.667925
64,         1.543750
251,         2.156175
77,         2.000000
94,         1.527660
214,         1.738318
68,         1.552941
67,         1.504478
108,         2.233333
152,         1.778947
78,         1.646154
102,         1.682353
129,         1.761240
52,         2.500000
78,         2.082051
55,         2.116364
55,         2.036364
25,         2.016000
395,         1.856203
157,         1.892994
67,         1.898507
22,         2.381818
100,         1.588000
294,         1.748299
43,         2.000000
165,         2.089697
277,         1.789170
522,         1.764751
447,         2.101119
103,         1.766990
84,         2.071429
327,         1.889908
160,         1.855000
75,         2.058667
78,         1.353846
16,         2.775000
54,         2.385185
39,         2.082051
401,         1.660848
123,         1.788618
75,         2.085333
143,         2.103497
198,         1.729293
214,         2.130841
318,         2.176101
94,         1.834043
491,         2.008961
88,         2.100000
286,         1.751049
75,         1.712000
66,         2.012121
132,         1.912121
96,         2.129167
50,         2.040000
112,         2.135714
162,         1.883951
178,         1.541573
56,         2.164286
98,         2.244898
82,         1.756098
522,         1.690421
178,         1.838202
255,         1.843137
383,         1.678329
27,         2.814815
55,         2.298182
148,         1.594595
65,         1.852308
496,         1.826613
35,         1.474286
82,         1.712195
124,         2.167742
55,         1.912727
122,         2.347541
390,         2.065641
202,         1.796040
341,         1.588270
142,         1.645070
54,         1.814815
64,         1.606250
488,         1.940984
105,         2.240000
260,         1.566154
519,         1.840462
126,         2.146032
541,         1.760444
38,         1.810526
60,         1.780000
59,         2.210169
55,         1.752727
48,         2.208333
67,         1.802985
50,         2.240000
77,         2.176623
123,         1.756098
118,         1.966102
79,         2.075949
174,         2.018391
24,         2.616667
169,         1.585799
109,         1.915596
742,         1.789218
169,         1.588166
139,         1.623022
115,         1.958261
28,         2.571429
118,         1.901695
44,         1.909091
67,         1.761194
95,         1.713684
320,         2.018750
625,         1.693440
110,         2.294545
241,         1.775934
158,         1.693671
265,         1.612075
102,         1.619608
161,         1.744099
141,         1.724823
151,         1.793377
190,         1.781053
70,         2.485714
51,         2.156863
84,         1.504762
149,         1.873826
27,         2.992593
630,         1.699048
39,         2.400000
266,         1.691729
254,         1.782677
96,         1.575000
47,         3.225532
87,         1.898851
78,         1.512821
325,         1.758769
73,         1.808219
44,         1.800000
142,         1.923944
150,         2.218667
479,         1.903967
104,         1.411538
88,         1.663636
48,         1.816667
77,         1.890909
88,         2.918182
135,         1.893333
37,         1.967568
231,         1.788745
783,         1.860026
110,         1.669091
285,         1.862456
165,         1.437576
44,         2.436364
56,         2.292857
115,         1.669565
61,         2.052459
551,         2.035572
411,         1.814112
61,         1.790164
132,         2.221212
379,         1.617942
66,         1.618182
68,         1.558824
17,         2.611765
74,         1.832432
140,         1.665714
483,         2.000828
110,         1.774545
122,         2.081967
55,         2.298182
90,         2.000000
228,         1.840351
53,         1.524528
186,         1.698925
80,         2.000000
234,         1.926496
44,         2.454545
31,         2.064516
56,         1.550000
75,         1.792000
18,         3.155556
122,         1.259016
479,         1.969937
188,         1.727660
222,         1.819820
27,         2.874074
57,         1.964912
408,         2.128431
48,         2.708333
60,         1.600000
153,         1.950327
130,         1.763077
59,         2.257627
173,         1.731792
44,         2.018182
78,         2.071795
152,         1.994737
113,         1.564602
204,         1.843137
60,         1.680000
592,         1.797297
62,         2.096774
207,         1.592271
66,         2.303030
119,         1.643697
118,         1.844068
41,         1.990244
236,         1.879661
15,         2.266667
665,         1.775038
206,         1.815534
94,         2.187234
298,         1.868456
133,         2.006015
317,         1.731230
31,         3.251613
113,         1.624779
113,         1.762832
112,         1.896429
31,         2.696774
42,         1.695238
278,         1.866187
123,         1.840650
485,         1.858144
426,         1.803756
34,         1.835294
84,         1.704762
28,         2.985714
105,         1.664762
482,         1.704564
394,         1.965482
140,         2.005714
107,         1.794393
81,         1.851852
185,         1.952432
310,         1.825806
24,         3.283333
94,         1.714894
87,         1.705747
43,         1.674419
138,         1.768116
92,         1.600000
70,         1.828571
38,         2.600000
297,         1.640404
71,         1.842254
135,         1.943704
60,         1.953333
267,         1.620974
65,         2.350769
273,         1.917949
34,         2.352941
63,         2.298413
83,         2.250602
178,         2.121348
163,         1.752147
316,         1.879747
138,         2.286957
546,         1.652747
83,         2.081928
89,         1.833708
29,         1.641379
79,         1.908861
46,         2.069565
121,         1.593388
118,         1.738983
106,         1.641509
89,         1.806742
101,         1.885149
344,         1.833721
94,         1.638298
78,         1.989744
130,         1.812308
376,         1.719149
482,         1.703734
144,         2.069444
556,         1.761871
90,         1.577778
38,         3.778947
156,         1.512821
135,         1.537778
424,         1.780189
34,         2.423529
149,         1.514094
146,         1.479452
200,         1.812000
47,         2.468085
133,         1.603008
12,         4.600000
58,         2.006897
300,         1.546667
59,         2.149153
39,         2.102564
43,         2.093023
49,         2.024490
161,         1.515528
362,         1.763536
150,         1.896000
163,         1.784049
583,         1.623328
135,         1.795556
192,         2.056250
259,         1.732819
79,         2.035443
84,         2.114286
218,         1.710092
74,         1.940541
68,         2.676471
212,         1.766038
72,         2.116667
54,         1.711111
31,         1.741935
103,         1.335922
213,         1.650704
34,         1.247059
96,         1.879167
104,         2.015385
89,         1.635955
66,         2.054545
78,         1.912821
79,         2.207595
298,         1.491275
36,         2.400000
179,         1.705028
169,         1.791716
67,         1.450746
79,         1.574684
52,         2.461538
332,         1.634940
205,         2.000000
122,         1.878689
565,         1.648142
228,         1.824561
52,         1.869231
28,         1.671429
46,         2.095652
169,         1.727811
171,         1.719298
166,         1.703614
88,         2.195455
273,         1.456410
103,         1.755340
121,         1.533884
208,         1.675000
15,         2.800000
109,         1.677064
11,         4.436364
58,         1.600000
381,         1.928609
67,         1.725373
65,         2.720000
105,         1.885714
123,         1.856911
130,         1.941538
189,         1.906878
95,         1.524211
293,         1.698294
260,         1.880000
154,         1.685714
89,         1.730337
31,         2.141935
78,         2.158974
242,         1.800000
93,         1.905376
381,         1.785827
70,         2.114286
545,         1.903119
43,         2.502326
114,         2.073684
104,         2.092308
262,         1.967939
209,         1.835407
260,         1.636923
28,         2.742857
57,         1.992982
25,         1.904000
701,         1.977746
153,         1.858824
57,         1.873684
119,         1.462185
172,         1.532558
186,         1.713978
239,         1.742259
497,         2.317103
66,         1.806061
119,         1.522689
63,         1.663492
231,         1.639827
75,         1.520000
59,         1.918644
84,         1.814286
123,         1.525203
87,         1.811494
123,         1.616260
71,         1.661972
195,         2.231795
139,         1.758273
85,         1.825882
139,         1.571223
150,         1.925333
185,         1.796757
182,         1.819780
85,         1.656471
182,         1.769231
126,         1.895238
71,         2.033803
59,         1.335593
35,         1.977143
36,         2.611111
66,         2.048485
103,         1.941748
50,         1.608000
139,         1.907914
113,         2.077876
147,         1.855782
327,         1.770031
36,         2.733333
214,         1.996262
191,         1.648168
205,         1.609756
93,         1.686022
494,         1.878543
111,         1.603604
610,         1.874098
207,         1.640580
467,         1.840685
244,         2.113115
38,         2.536842
152,         1.836842
59,         1.606780
40,         1.590000
523,         1.699426
118,         1.796610
90,         1.648889
62,         2.019355
133,         1.726316
218,         1.888073
109,         2.179817
37,         1.978378
643,         1.671540
460,         1.833913
230,         1.817391
63,         1.936508
126,         1.450794
114,         1.617544
202,         1.821782
241,         2.180913
175,         1.584000
135,         1.561481
141,         1.980142
197,         2.054822
121,         1.576860
328,         1.842683
171,         1.740351
96,         1.737500
564,         2.032624
56,         1.821429
41,         2.760976
392,         1.879592
69,         1.779710
642,         1.733333
160,         1.650000
19,         3.263158
70,         1.645714
76,         1.384211
80,         1.430000
389,         1.593830
313,         1.823642
134,         1.629851
80,         2.015000
147,         1.401361
86,         1.590698
111,         2.241441
42,         2.761905
473,         2.079493
253,         1.699605
56,         2.200000
11,         3.054545
328,         2.017073
323,         2.095356
34,         1.658824
203,         1.639409
78,         1.851282
489,         2.029448
608,         2.022368
41,         2.312195
127,         1.634646
67,         1.797015
194,         1.748454
86,         2.055814
72,         2.011111
834,         1.835971
213,         1.748357
120,         2.160000
371,         2.003235
64,         1.687500
32,         2.225000
18,         2.688889
281,         2.187900
79,         2.131646
81,         1.590123
95,         1.389474
25,         1.744000
67,         1.731343
50,         1.680000
266,         1.845113
180,         1.928889
18,         1.977778
206,         1.619417
63,         2.012698
647,         1.768779
101,         1.687129
98,         1.689796
233,         1.733906
90,         1.368889
66,         1.727273
92,         1.547826
118,         1.538983
366,         2.256831
114,         1.968421
14,         2.628571
198,         1.763636
556,         1.885612
57,         1.543860
199,         2.534673
96,         2.433333
79,         1.564557
106,         2.603774
46,         2.008696
133,         1.630075
122,         2.019672
145,         1.657931
34,         1.811765
653,         1.704747
121,         2.023140
101,         1.687129
576,         1.911111
48,         1.858333
138,         1.573913
39,         2.328205
181,         2.092818
220,         1.525455
437,         1.872769
282,         1.689362
63,         1.885714
123,         1.876423
73,         1.841096
64,         2.568750
91,         1.762637
184,         1.739130
248,         1.870968
54,         1.896296
447,         1.980313
340,         1.791765
86,         2.218605
258,         1.824806
65,         2.086154
112,         2.007143
93,         2.447312
91,         2.298901
125,         1.680000
118,         1.759322
151,         1.931126
167,         1.750898
111,         2.018018
73,         2.186301
182,         2.257143
95,         2.475789
147,         1.717007
42,         2.247619
104,         1.584615
45,         2.222222
170,         1.644706
147,         2.100680
120,         2.013333
163,         2.088344
30,         1.986667
315,         1.840000
137,         2.067153
50,         2.256000
358,         2.014525
93,         2.073118
157,         2.239490
60,         2.093333
127,         2.381102
149,         1.747651
175,         1.858286
99,         1.680808
84,         2.147619
119,         1.794958
39,         2.235897
658,         1.807903
66,         1.927273
139,         1.945324
55,         2.312727
146,         1.569863
71,         1.949296
90,         1.848889
63,         1.885714
463,         1.978402
155,         1.491613
375,         1.848533
25,         1.984000
54,         1.792593
126,         1.942857
109,         1.339450
69,         1.628986
341,         1.547214
65,         1.704615
133,         1.666165
17,         2.047059
281,         2.112456
144,         2.030556
201,         1.669652
73,         1.879452
114,         1.512281
195,         1.657436
233,         1.766524
458,         2.030568
125,         1.529600
291,         2.180069
17,         2.682353
63,         1.695238
97,         1.698969
118,         1.776271
106,         1.694340
309,         1.809709
88,         1.781818
44,         1.872727
77,         2.400000
311,         1.858521
478,         1.865272
77,         1.771429
103,         2.019417
126,         2.057143
66,         2.309091
144,         1.780556
93,         2.369892
124,         1.977419
30,         1.613333
184,         1.506522
76,         1.915789
195,         1.661538
40,         1.460000
110,         1.621818
57,         2.364912
28,         2.742857
56,         1.850000
100,         1.744000
80,         1.830000
47,         2.170213
85,         2.352941
91,         1.767033
92,         1.808696
50,         2.232000
116,         1.862069
240,         1.653333
52,         2.207692
73,         1.884932
43,         2.604651
89,         1.928090
172,         1.667442
36,         2.111111
82,         1.448780
69,         2.475362
69,         2.266667
107,         1.805607
77,         1.625974
248,         1.795161
109,         1.816514
295,         1.865763
92,         1.356522
78,         1.538462
113,         1.869027
52,         2.669231
91,         1.991209
64,         1.675000
60,         1.853333
388,         1.513402
46,         1.747826
191,         2.668063
64,         2.106250
82,         1.785366
134,         1.791045
89,         1.689888
139,         1.870504
141,         1.838298
151,         1.663576
79,         1.569620
85,         2.023529
122,         1.754098
100,         1.516000
155,         1.889032
72,         2.138889
11,         4.109091
208,         1.830769
114,         1.792982
66,         1.533333
63,         2.215873
483,         1.609938
145,         1.660690
106,         2.207547
99,         1.830303
403,         2.071464
194,         1.655670
191,         1.949738
31,         2.800000
469,         1.595736
170,         2.021176
263,         1.895057
80,         1.495000
145,         2.000000
106,         1.724528
127,         1.606299
50,         1.776000
113,         1.971681
125,         2.064000
84,         2.057143
129,         2.012403
58,         1.551724
105,         1.782857
55,         2.305455
105,         1.828571
69,         1.252174
42,         1.895238
121,         1.771901
51,         2.172549
134,         1.561194
18,         4.088889
88,         1.390909
156,         1.997436
28,         2.500000
34,         2.541176
123,         1.642276
120,         2.090000
329,         1.672948
207,         1.934300
18,         2.111111
607,         1.612521
33,         2.496970
37,         2.043243
124,         1.590323
86,         1.967442
197,         1.565482
142,         2.002817
68,         2.258824
368,         1.727174
395,         1.777215
112,         2.382143
106,         1.852830
94,         1.940426
109,         1.669725
202,         1.712871
41,         2.136585
368,         1.714130
413,         1.846005
123,         1.827642
71,         2.135211
51,         2.462745
424,         1.824528
370,         1.750270
40,         1.770000
509,         1.756385
66,         2.200000
70,         1.902857
123,         1.300813
102,         2.062745
129,         1.634109
480,         1.775833
387,         1.644444
302,         1.891391
181,         1.860773
105,         1.767619
128,         1.862500
259,         2.052510
195,         1.997949
48,         2.425000
342,         1.908772
136,         1.591176
95,         1.755789
199,         1.742714
287,         2.149129
618,         1.767638
71,         2.028169
195,         1.930256
64,         1.781250
20,         2.260000
67,         2.232836
89,         2.328090
179,         1.633520
94,         2.246809
99,         1.963636
69,         1.855072
32,         3.062500
23,         1.878261
83,         2.168675
41,         2.780488
38,         2.494737
99,         1.886869
45,         1.688889
90,         2.471111
16,         3.325000
66,         1.509091
17,         2.800000
332,         1.624096
77,         1.615584
314,         1.992357
334,         1.961677
66,         1.654545
73,         2.016438
70,         2.228571
37,         2.605405
45,         1.697778
33,         1.866667
59,         1.884746
18,         2.266667
50,         2.376000
127,         1.741732
127,         2.015748
89,         1.919101
100,         1.388000
75,         2.389333
61,         2.301639
17,         1.905882
228,         1.696491
186,         1.866667
38,         1.989474
34,         2.917647
89,         2.085393
153,         1.895425
86,         1.697674
570,         1.798596
20,         1.820000
14,         3.857143
267,         1.886142
79,         1.432911
136,         1.497059
63,         1.987302
77,         1.703896
80,         1.555000
192,         1.918750
111,         1.621622
445,         1.639551
54,         2.244444
213,         1.802817
220,         1.956364
64,         1.762500
151,         2.082119
516,         1.809302
96,         2.716667
151,         1.788079
37,         2.064865
136,         1.579412
379,         1.789974
118,         1.671186
124,         1.906452
68,         1.682353
33,         3.224242
82,         1.756098
61,         1.475410
34,         2.435294
73,         2.027397
149,         1.661745
85,         1.661176
237,         1.633755
290,         2.205517
62,         1.851613
28,         1.528571
94,         1.706383
168,         1.569048
41,         2.829268
474,         1.887764
319,         1.867085
289,         1.688581
28,         2.414286
137,         1.854015
117,         2.126496
546,         1.742125
167,         1.480240
102,         1.960784
175,         2.116571
199,         1.837186
118,         1.593220
260,         1.855385
56,         1.685714
140,         1.717143
55,         2.290909
97,         1.472165
523,         2.074952
365,         1.826849
121,         1.795041
143,         1.882517
189,         1.843386
216,         2.105556
254,         1.940157
145,         1.817931
121,         1.785124
142,         1.664789
409,         1.898289
536,         2.002239
89,         1.613483
138,         1.501449
762,         1.761155
50,         2.296000
142,         1.712676
30,         2.146667
581,         1.647504
97,         1.620619
235,         2.069787
188,         1.678723
334,         1.831138
82,         1.770732
221,         2.018100
84,         1.761905
153,         1.937255
28,         3.957143
505,         2.052277
130,         1.735385
49,         1.575510
121,         1.890909
150,         1.952000
82,         1.692683
416,         1.822115
114,         1.424561
101,         1.948515
57,         2.308772
116,         2.020690
125,         1.363200
301,         1.629236
61,         1.777049
719,         1.633936
253,         1.669565
149,         1.710067
107,         1.446729
341,         1.955425
33,         3.600000
23,         2.660870
84,         1.800000
17,         2.635294
98,         1.885714
330,         1.973333
155,         1.806452
37,         2.562162
98,         1.624490
203,         2.031527
121,         2.033058
145,         1.925517
97,         1.604124
88,         2.227273
237,         1.868354
567,         1.894180
45,         1.653333
76,         1.421053
239,         2.050209
168,         1.800000
112,         1.660714
46,         2.504348
111,         2.263063
262,         1.696183
215,         2.519070
52,         2.730769
42,         2.019048
399,         1.967920
70,         2.268571
46,         2.165217
231,         1.757576
227,         2.065198
467,         1.939186
156,         1.641026
35,         2.491429
84,         1.633333
534,         2.048689
74,         2.097297
627,         1.820734
240,         1.940000
63,         1.460317
33,         1.818182
121,         1.775207
405,         2.039506
71,         1.949296
71,         1.938028
435,         1.950345
400,         1.878000
351,         1.732194
68,         1.505882
35,         1.520000
99,         1.826263
98,         2.028571
76,         1.963158
331,         1.786103
80,         1.795000
27,         1.970370
405,         1.805432
191,         1.597906
151,         1.880795
42,         1.990476
106,         1.573585
93,         1.673118
861,         1.816492
256,         1.806250
170,         1.640000
94,         1.808511
373,         1.720107
62,         1.406452
120,         1.743333
332,         1.700000
115,         1.906087
20,         2.240000
55,         2.189091
54,         1.555556
76,         1.573684
321,         1.749533
50,         1.872000
363,         1.811570
87,         1.894253
24,         2.216667
153,         2.000000
445,         1.773483
206,         1.834951
518,         1.822394
184,         1.645652
64,         2.012500
102,         2.149020
82,         1.848780
147,         1.853061
321,         1.664798
170,         1.675294
190,         1.557895
44,         3.100000
47,         2.229787
29,         2.800000
55,         1.934545
130,         1.812308
40,         1.880000
77,         1.922078
297,         1.531313
101,         1.635644
36,         1.833333
107,         1.700935
142,         1.616901
169,         1.732544
59,         2.623729
59,         1.891525
600,         1.626000
222,         1.508108
83,         1.585542
172,         1.669767
110,         1.705455
18,         1.777778
84,         2.152381
82,         1.941463
364,         1.958242
317,         2.063091
117,         2.160684
308,         1.662338
39,         2.082051
282,         2.008511
184,         1.491304
77,         1.620779
97,         1.698969
76,         2.063158
36,         2.522222
19,         2.715789
58,         1.655172
479,         1.834656
157,         1.668790
79,         1.721519
215,         1.715349
68,         2.182353
183,         1.816393
158,         2.341772
301,         1.544186
153,         1.586928
45,         1.946667
78,         1.794872
76,         1.984211
192,         1.614583
89,         1.613483
167,         1.585629
53,         2.037736
104,         1.957692
89,         1.793258
219,         1.627397
178,         1.916854
45,         1.946667
103,         1.801942
58,         1.993103
265,         2.024151
109,         1.787156
38,         2.800000
5,         4.320000
746,         1.781233
102,         1.901961
96,         2.041667
248,         1.814516
92,         1.691304
271,         1.939483
21,         2.438095
147,         2.035374
55,         1.985455
58,         1.682759
37,         1.664865
38,         2.000000
232,         2.013793
51,         3.098039
164,         2.229268
557,         1.653142
322,         1.987578
124,         1.696774
551,         1.616697
53,         2.203774
127,         1.795276
91,         1.916484
735,         2.076190
73,         1.391781
264,         1.848485
215,         1.631628
127,         1.571654
48,         2.191667
317,         2.045426
157,         1.666242
136,         1.935294
146,         1.832877
118,         1.833898
185,         1.831351
24,         3.583333
148,         1.575676
105,         1.615238
211,         1.785782
114,         1.800000
209,         2.070813
584,         1.973973
142,         1.681690
69,         2.347826
51,         1.929412
208,         2.009615
243,         1.534156
109,         1.900917
558,         1.726882
32,         2.075000
341,         1.920235
253,         1.683794
108,         1.914815
188,         1.614894
21,         2.933333
173,         1.794220
22,         3.145455
55,         1.810909
335,         1.767164
50,         2.896000
172,         1.897674
582,         2.095533
216,         1.746296
72,         1.688889
242,         1.644628
18,         2.066667
35,         2.240000
101,         1.702970
135,         1.810370
76,         2.021053
332,         1.803614
19,         2.842105
454,         1.914537
338,         1.913609
97,         1.674227
136,         2.079412
66,         2.006061
28,         2.771429
16,         2.275000
49,         1.836735
423,         2.109693
11,         2.545455
105,         1.683810
112,         1.892857
99,         2.444444
118,         1.888136
123,         1.469919
436,         1.874312
340,         1.472941
121,         2.033058
165,         1.907879
101,         1.845545
122,         2.150820
116,         1.775862
396,         1.764646
175,         1.773714
391,         1.938619
90,         1.573333
405,         1.909136
38,         1.757895
83,         1.720482
147,         1.741497
168,         1.911905
54,         2.274074
215,         1.946047
81,         1.679012
32,         2.525000
96,         1.870833
67,         1.934328
88,         2.159091
355,         1.950423
179,         1.673743
150,         1.805333
109,         2.143119
66,         1.769697
55,         1.927273
62,         1.870968
118,         1.766102
39,         1.876923
43,         2.706977
60,         2.380000
64,         1.625000
52,         2.215385
30,         1.506667
199,         1.815075
280,         1.981429
111,         1.646847
203,         1.668966
82,         1.824390
441,         1.825850
35,         2.331429
30,         3.053333
69,         1.843478
162,         1.837037
49,         2.065306
428,         1.482243
22,         1.345455
131,         2.174046
530,         1.936604
182,         2.182418
82,         1.829268
61,         1.973770
103,         1.697087
65,         2.369231
74,         1.859459
21,         2.361905
619,         1.976090
125,         1.686400
96,         1.958333
179,         1.854749
119,         1.616807
158,         1.605063
329,         1.911246
519,         1.677071
120,         1.893333
80,         2.340000
187,         1.694118
85,         1.703529
142,         1.808451
49,         1.828571
77,         2.051948
229,         1.701310
38,         2.263158
815,         2.019632
53,         2.490566
712,         1.751124
96,         1.862500
92,         1.634783
71,         2.000000
545,         1.912661
84,         1.447619
594,         1.829630
54,         2.155556
35,         2.274286
49,         1.779592
126,         1.895238
403,         1.703226
134,         2.065672
113,         1.713274
385,         1.726753
255,         1.882353
71,         2.309859
76,         2.347368
117,         1.924786
61,         1.626230
374,         1.779679
94,         2.059574
287,         1.435540
441,         1.970068
17,         4.305882
475,         1.987368
242,         1.619835
123,         1.882927
126,         2.101587
25,         2.688000
233,         1.744206
28,         2.757143
153,         1.505882
132,         1.330303
159,         1.889308
38,         2.031579
26,         2.784615
651,         2.046083
107,         1.454206
61,         1.829508
251,         1.703586
169,         2.061538
109,         1.669725
72,         2.011111
152,         1.565789
199,         1.823116
94,         1.889362
140,         1.531429
88,         1.968182
368,         1.778261
161,         1.592547
77,         1.729870
40,         1.880000
131,         2.070229
106,         1.875472
104,         1.819231
58,         1.931034
122,         1.724590
46,         2.060870
63,         1.707937
10,         4.520000
121,         2.271074
311,         1.602572
116,         1.703448
750,         1.752533
425,         1.872000
40,         2.030000
81,         1.397531
33,         2.012121
62,         1.922581
552,         2.039130
125,         1.907200
108,         1.818519
115,         1.446957
48,         1.875000
118,         1.610169
110,         2.210909
206,         1.833010
95,         1.898947
139,         1.743885
475,         1.973895
217,         1.601843
226,         1.823009
108,         1.822222
325,         1.806769
75,         1.728000
52,         1.630769
36,         2.344444
256,         1.834375
103,         1.743689
356,         1.788764
243,         2.065844
181,         1.666298
158,         1.934177
152,         1.831579
53,         1.803774
36,         2.033333
463,         1.963715
207,         2.206763
31,         2.000000
22,         1.981818
140,         1.748571
103,         1.871845
554,         1.833213
141,         1.767376
170,         1.710588
50,         2.552000
121,         1.818182
80,         1.860000
133,         1.771429
132,         1.457576
105,         2.022857
29,         1.641379
444,         2.191892
108,         2.085185
115,         2.156522
89,         1.622472
185,         1.837838
167,         2.081437
191,         1.824084
291,         2.174570
285,         1.745965
60,         1.893333
67,         2.155224
109,         1.882569
79,         1.929114
167,         1.271856
72,         1.983333
159,         1.745912
41,         1.990244
116,         2.210345
145,         1.688276
317,         1.962145
124,         2.103226
63,         1.873016
64,         1.900000
98,         1.432653
52,         2.200000
85,         2.117647
131,         1.716031
161,         2.106832
146,         1.736986
139,         1.758273
189,         2.787302
154,         1.625974
77,         1.958442
103,         2.034951
31,         2.309677
60,         2.226667
16,         2.850000
286,         1.731469
49,         2.253061
82,         1.751220
318,         1.906918
41,         1.658537
160,         1.807500
214,         1.811215
53,         2.067925
52,         2.284615
77,         1.662338
64,         1.387500
27,         1.792593
339,         2.062537
120,         1.736667
519,         2.067052
236,         1.774576
258,         1.734884
256,         1.698437
67,         1.773134
46,         2.165217
36,         2.233333
20,         4.060000
221,         1.585520
528,         1.745455
81,         1.748148
351,         1.805128
59,         1.905085
35,         2.754286
14,         5.085714
63,         2.114286
169,         1.600000
63,         1.860317
93,         1.548387
85,         1.990588
143,         1.765035
374,         1.721925
144,         1.869444
195,         1.606154
355,         1.846761
274,         1.902190
131,         2.326718
83,         1.869880
51,         2.439216
77,         1.392208
515,         1.878058
1027,         1.687244
34,         2.447059
49,         2.555102
50,         1.616000
183,         1.372678
124,         1.651613
68,         1.735294
515,         2.048155
287,         1.779791
703,         1.821906
41,         1.717073
355,         1.997746
146,         1.646575
116,         2.158621
59,         2.115254
188,         2.248936
57,         2.000000
87,         1.719540
131,         1.621374
76,         1.578947
83,         1.619277
75,         2.080000
116,         1.617241
101,         1.500990
255,         1.775686
254,         1.637795
105,         1.763810
34,         2.494118
95,         1.890526
40,         2.310000
28,         2.628571
156,         1.761538
155,         1.868387
103,         1.499029
127,         1.467717
34,         1.800000
66,         2.006061
94,         1.659574
404,         1.867327
533,         1.720826
374,         2.027807
48,         1.508333
300,         1.614667
349,         1.963324
54,         2.333333
129,         1.699225
73,         2.142466
60,         1.900000
89,         1.694382
107,         1.940187
234,         1.389744
486,         1.625514
221,         1.806335
138,         1.771014
43,         2.548837
197,         1.855838
21,         2.038095
131,         1.893130
40,         2.260000
110,         2.149091
394,         1.761421
255,         1.869804
58,         1.779310
209,         1.638278
79,         1.706329
231,         1.717749
107,         1.794393
98,         1.669388
18,         2.222222
70,         1.462857
17,         3.200000
330,         1.670303
83,         2.192771
25,         2.480000
103,         1.704854
137,         1.696350
421,         1.713064
84,         1.757143
64,         1.487500
42,         2.085714
312,         1.969231
128,         1.887500
50,         2.336000
107,         1.738318
48,         1.725000
248,         1.709677
252,         1.865079
63,         2.006349
91,         1.802198
16,         2.625000
151,         1.894040
72,         1.983333
65,         2.744615
50,         1.888000
215,         1.946047
63,         1.873016
120,         1.996667
134,         1.794030
140,         1.271429
172,         1.434884
241,         2.046473
30,         3.000000
410,         1.601951
94,         1.817021
333,         1.705706
54,         1.992593
199,         1.877387
42,         2.057143
200,         1.506000
248,         1.732258
54,         2.762963
66,         1.915152
118,         1.823729
123,         1.782114
51,         1.498039
36,         2.900000
433,         1.788453
257,         1.556420
190,         1.976842
452,         1.837168
61,         1.586885
149,         1.648322
80,         2.155000
66,         2.048485
202,         1.675248
170,         1.647059
161,         1.488199
141,         1.563121
120,         1.963333
22,         2.090909
134,         1.620896
302,         1.997351
334,         1.768862
31,         2.219355
296,         1.643243
129,         1.693023
288,         1.968056
85,         2.569412
66,         1.909091
33,         2.012121
421,         1.741568
20,         3.680000
131,         2.015267
49,         1.714286
69,         2.156522
28,         1.957143
68,         2.141176
40,         3.030000
36,         2.288889
175,         1.924571
88,         1.781818
292,         1.949315
105,         1.961905
138,         1.956522
270,         1.761481
48,         1.841667
270,         1.487407
293,         1.638225
60,         2.320000
77,         1.844156
101,         1.893069
62,         2.109677
176,         2.043182
461,         1.762256
88,         2.200000
139,         1.430216
138,         1.779710
457,         1.929978
149,         1.570470
44,         2.172727
134,         1.928358
178,         2.024719
61,         2.622951
23,         2.400000
70,         1.531429
37,         2.108108
190,         1.873684
142,         1.819718
35,         2.685714
134,         1.898507
73,         2.367123
19,         3.115789
83,         1.648193
186,         1.776344
70,         1.662857
710,         1.958310
78,         2.010256
140,         1.608571
305,         1.525246
120,         1.770000
46,         2.034783
44,         1.754545
87,         1.954023
47,         2.017021
186,         1.516129
32,         3.375000
101,         1.825743
453,         1.849007
26,         1.584615
248,         1.824194
211,         1.560190
92,         1.643478
125,         2.156800
117,         1.558974
84,         1.547619
117,         1.603419
116,         1.803448
36,         2.166667
78,         1.728205
512,         1.763281
60,         1.633333
82,         2.380488
122,         2.009836
212,         1.788679
105,         1.634286
57,         1.803509
140,         1.657143
178,         1.359551
83,         1.778313
87,         2.648276
43,         2.120930
33,         1.975758
139,         1.271942
164,         2.165854
62,         2.174194
451,         1.916630
108,         1.940741
137,         1.748905
111,         1.762162
57,         2.175439
152,         1.989474
36,         2.066667
218,         1.913761
141,         1.591489
22,         4.072727
109,         1.724771
272,         1.633824
62,         1.509677
141,         1.716312
250,         1.852800
108,         2.074074
62,         2.329032
60,         1.453333
29,         2.303448
120,         1.530000
78,         1.758974
87,         1.439080
50,         2.000000
46,         2.304348
168,         2.247619
660,         1.715758
88,         1.754545
158,         1.812658
117,         1.818803
50,         1.736000
168,         1.702381
44,         2.190909
95,         1.705263
232,         1.812069
590,         1.985085
143,         1.695105
99,         1.765657
556,         1.911511
369,         1.814634
119,         1.963025
85,         1.764706
294,         1.541497
683,         1.694290
74,         1.567568
423,         1.853428
363,         2.001102
187,         1.739037
120,         2.136667
92,         1.900000
69,         1.657971
549,         1.785792
77,         2.083117
297,         1.609428
91,         2.206593
136,         1.594118
81,         1.501235
70,         1.954286
701,         1.902425
121,         1.504132
96,         1.520833
104,         1.265385
651,         1.753610
59,         1.816949
27,         2.518519
62,         1.806452
32,         3.050000
34,         2.552941
34,         2.305882
114,         1.578947
115,         2.309565
66,         2.163636
250,         1.896000
84,         1.723810
18,         3.355556
63,         2.336508
25,         3.088000
20,         2.400000
66,         1.866667
60,         1.833333
368,         1.843478
143,         1.737063
158,         1.693671
254,         2.048819
376,         1.969149
107,         1.495327
64,         2.012500
164,         1.719512
110,         1.850909
76,         2.436842
112,         1.725000
316,         1.646835
134,         1.453731
79,         1.954430
137,         1.737226
198,         1.816162
45,         1.920000
83,         1.710843
203,         2.319212
228,         1.605263
113,         1.738053
87,         1.544828
62,         2.019355
386,         1.639378
350,         1.809143
96,         1.795833
69,         1.542029
336,         1.780952
268,         1.992537
81,         1.580247
73,         2.131507
44,         3.036364
36,         2.077778
515,         2.181748
26,         1.861538
165,         1.929697
444,         1.896396
112,         2.117857
133,         1.768421
428,         1.942056
16,         1.850000
125,         1.555200
323,         2.035913
88,         1.495455
194,         2.179381
22,         2.163636
175,         1.645714
138,         2.156522
43,         1.795349
308,         1.968831
61,         1.954098
144,         2.025000
122,         2.104918
85,         1.967059
290,         1.815172
29,         2.110345
100,         2.168000
132,         2.163636
704,         1.690909
35,         2.182857
141,         1.773050
165,         1.692121
37,         2.854054
310,         1.797419
219,         1.684018
279,         1.792115
349,         1.927794
164,         1.821951
189,         1.629630
49,         2.016327
21,         2.914286
109,         1.985321
124,         2.206452
272,         2.113235
590,         1.877966
183,         1.890710
261,         1.596935
74,         1.702703
37,         2.054054
96,         1.700000
652,         2.120245
352,         1.701136
53,         1.886792
409,         2.024450
418,         1.847847
70,         1.520000
102,         2.011765
98,         1.473469
124,         2.335484
40,         1.580000
134,         1.605970
208,         1.719231
57,         2.231579
285,         1.583158
277,         1.930686
444,         1.882883
14,         2.514286
262,         1.700763
189,         2.302646
485,         1.972784
271,         1.766790
45,         1.848889
63,         1.720635
167,         1.571257
14,         2.114286
56,         2.042857
460,         1.927826
32,         2.437500
180,         1.915556
334,         1.682635
33,         2.060606
62,         2.000000
366,         1.893989
71,         1.966197
314,         2.014013
208,         1.846154
35,         2.525714
50,         2.032000
70,         1.897143
127,         2.000000
50,         2.272000
120,         1.656667
246,         2.248780
69,         1.489855
30,         2.480000
290,         1.837241
446,         1.998206
339,         1.848968
33,         2.400000
87,         1.705747
122,         2.121311
98,         2.110204
136,         1.979412
53,         1.781132
89,         2.049438
69,         2.179710
155,         1.473548
149,         1.812081
66,         2.424242
57,         1.726316
92,         2.013043
261,         1.823755
22,         2.563636
118,         1.616949
127,         1.669291
73,         1.928767
109,         2.047706
637,         1.743799
306,         1.674510
124,         1.493548
98,         1.991837
49,         1.926531
92,         2.091304
182,         1.914286
32,         2.400000
297,         1.898990
37,         1.956757
128,         1.953125
66,         1.515152
303,         1.768977
432,         1.593519
16,         2.900000
99,         2.517172
47,         1.838298
27,         1.985185
78,         2.220513
52,         1.438462
817,         1.782130
390,         1.853333
171,         2.030409
47,         2.034043
95,         1.675789
91,         1.745055
49,         1.534694
130,         1.926154
46,         2.286957
598,         1.928428
103,         1.666019
169,         1.947929
233,         1.654936
102,         2.207843
371,         1.764960
55,         1.876364
121,         1.973554
87,         1.958621
46,         1.460870
125,         1.654400
73,         1.550685
144,         1.480556
275,         1.653818
533,         1.643527
103,         1.778641
84,         2.061905
163,         1.779141
114,         1.656140
59,         1.816949
42,         2.619048
101,         1.948515
64,         1.950000
158,         1.744304
141,         2.144681
355,         1.571831
97,         1.698969
160,         2.387500
51,         1.725490
35,         1.600000
56,         1.878571
464,         1.825000
16,         2.950000
13,         2.646154
108,         1.685185
50,         2.232000
169,         1.884024
58,         2.013793
85,         2.512941
64,         2.356250
185,         1.997838
119,         2.248739
112,         1.275000
200,         2.278000
103,         2.093204
141,         1.668085
35,         2.377143
561,         1.795365
107,         1.618692
118,         1.850847
46,         1.878261
37,         1.891892
121,         2.013223
231,         1.664069
134,         1.844776
210,         1.634286
43,         2.725581
71,         1.938028
26,         2.476923
63,         2.253968
129,         1.996899
27,         2.829630
69,         1.860870
286,         1.741259
131,         1.578626
48,         1.916667
222,         1.945946
337,         1.738872
191,         1.551832
59,         2.650847
29,         3.048276
163,         2.056442
242,         2.016529
88,         1.777273
39,         2.512821
119,         1.751261
640,         1.818750
107,         1.977570
336,         1.770238
96,         1.833333
87,         1.852874
155,         1.481290
488,         1.685246
32,         2.425000
411,         2.000000
164,         1.763415
50,         1.912000
44,         2.163636
54,         2.088889
330,         1.865455
643,         1.970140
112,         1.653571
67,         1.892537
26,         2.000000
43,         2.111628
80,         2.020000
61,         2.000000
45,         1.733333
99,         1.874747
78,         1.994872
111,         1.722523
83,         2.072289
158,         1.779747
43,         2.120930
56,         2.014286
268,         1.804478
24,         2.933333
84,         1.871429
61,         1.796721
159,         1.584906
92,         1.965217
106,         2.350943
87,         1.949425
136,         1.629412
505,         2.320792
117,         1.805128
135,         2.527407
26,         2.892308
80,         1.465000
47,         1.821277
35,         2.160000
470,         1.737021
128,         2.000000
75,         1.680000
23,         3.339130
56,         1.828571
98,         1.963265
541,         1.828466
57,         1.950877
215,         1.912558
185,         1.552432
447,         1.719911
82,         2.946341
154,         1.735065
255,         1.678431
58,         1.944828
310,         2.018065
105,         2.034286
118,         1.522034
192,         1.850000
565,         1.716106
30,         2.693333
105,         1.946667
152,         1.536842
239,         1.653556
74,         1.589189
87,         2.321839
92,         2.508696
107,         1.786916
72,         1.533333
98,         2.800000
67,         2.668657
234,         1.738462
241,         1.928631
123,         1.730081
484,         1.942149
256,         1.623437
94,         2.021277
64,         1.756250
106,         2.098113
282,         1.475177
52,         2.338462
58,         2.413793
127,         2.085039
147,         1.580952
37,         1.870270
163,         1.855215
583,         1.702230
246,         1.879675
195,         1.815385
26,         2.615385
108,         1.729630
67,         1.838806
78,         2.482051
260,         1.570769
16,         2.500000
116,         1.644828
54,         2.133333
139,         1.824460
356,         1.850562
112,         1.785714
64,         2.243750
432,         2.005556
167,         1.607186
219,         1.824658
202,         1.647525
490,         1.447347
132,         2.100000
50,         2.432000
302,         1.723179
150,         1.730667
83,         2.004819
279,         2.030108
106,         1.637736
58,         1.875862
163,         1.653988
98,         1.812245
31,         2.296774
442,         1.933937
168,         1.545238
230,         1.923478
212,         2.152830
70,         1.742857
38,         2.031579
110,         1.501818
347,         1.751009
64,         1.837500
230,         1.664348
525,         1.961905
412,         1.658252
462,         1.922078
33,         2.654545
180,         2.277778
99,         1.547475
137,         2.522628
144,         1.711111
236,         1.720339
140,         2.188571
298,         1.519463
421,         1.570546
68,         2.452941
72,         1.677778
74,         1.551351
48,         1.641667
37,         2.713514
85,         1.811765
63,         2.177778
37,         2.086486
50,         1.568000
89,         1.833708
573,         1.687958
170,         1.665882
308,         1.853247
179,         1.861453
421,         1.718765
22,         2.563636
63,         2.673016
308,         1.763636
36,         2.377778
76,         1.978947
96,         1.654167
63,         1.536508
169,         1.966864
15,         1.920000
79,         1.873418
295,         1.803390
57,         2.014035
57,         2.771930
65,         2.190769
43,         2.372093
333,         1.774174
194,         2.156701
101,         1.754455
176,         1.879545
232,         1.620690
352,         1.709091
393,         1.396438
113,         1.950442
292,         1.835616
96,         1.833333
38,         1.768421
34,         2.588235
581,         1.584165
143,         1.434965
167,         1.525749
65,         1.735385
726,         2.084848
347,         1.688761
50,         1.592000
108,         1.640741
184,         1.469565
189,         1.659259
175,         1.810286
502,         2.022311
122,         1.567213
54,         2.074074
104,         2.046154
32,         1.912500
72,         2.088889
133,         1.690226
72,         1.788889
330,         1.841212
135,         2.017778
518,         1.852510
72,         2.316667
117,         1.770940
231,         1.793939
18,         4.355556
72,         2.238889
206,         2.077670
115,         1.700870
386,         1.901554
95,         1.612632
96,         1.537500
103,         1.685437
85,         2.122353
45,         2.097778
36,         2.400000
488,         1.793443
336,         1.933333
42,         3.371429
61,         1.659016
38,         2.115789
51,         2.329412
422,         1.713744
86,         1.916279
370,         1.949189
35,         1.782857
43,         1.944186
126,         1.901587
56,         2.042857
71,         2.388732
340,         1.861176
99,         2.020202
101,         1.429703
174,         1.655172
98,         1.714286
61,         1.580328
118,         1.793220
544,         1.680882
91,         1.621978
28,         2.928571
49,         2.000000
63,         1.987302
434,         1.999078
164,         2.004878
85,         1.698824
133,         1.765414
112,         1.857143
103,         2.066019
197,         1.654822
19,         2.694737
311,         2.064309
114,         2.164912
106,         2.147170
103,         1.961165
177,         1.717514
84,         2.200000
112,         1.950000
134,         1.746269
29,         2.758621
84,         1.819048
50,         1.928000
72,         2.405556
45,         2.328889
122,         1.950820
99,         1.903030
40,         1.780000
78,         1.671795
88,         1.559091
110,         2.043636
137,         1.483212
241,         1.626556
210,         1.771429
144,         2.119444
38,         2.705263
226,         1.853097
189,         2.112169
210,         1.870476
114,         1.824561
50,         2.480000
78,         1.805128
139,         1.208633
650,         1.887385
59,         1.898305
71,         1.532394
74,         2.324324
171,         1.801170
101,         1.766337
250,         1.936000
267,         1.757303
111,         2.140541
63,         2.285714
233,         1.821459
111,         1.736937
537,         1.813035
124,         1.687097
159,         1.788679
505,         1.901782
286,         1.830769
81,         1.935802
80,         1.535000
53,         2.030189
147,         1.847619
459,         1.771678
115,         1.996522
75,         1.840000
37,         1.816216
109,         2.422018
501,         1.859481
167,         1.774850
108,         1.592593
459,         2.284967
129,         1.928682
38,         1.768421
72,         1.594444
206,         1.900971
250,         1.720000
20,         1.800000
341,         1.704399
118,         1.647458
85,         2.272941
139,         1.913669
44,         1.627273
110,         1.894545
536,         1.738806
468,         1.829060
120,         1.606667
151,         1.705960
124,         1.477419
96,         1.637500
125,         1.673600
47,         2.246809
85,         1.552941
137,         1.708029
46,         2.147826
206,         1.547573
32,         1.862500
96,         1.695833
97,         1.769072
533,         1.997749
220,         2.216364
26,         2.046154
188,         1.925532
39,         2.379487
412,         1.829126
33,         2.169697
76,         1.594737
112,         1.582143
112,         1.767857
180,         1.655556
43,         2.446512
78,         1.882051
140,         1.651429
60,         1.960000
67,         1.414925
328,         1.728049
77,         1.942857
299,         1.697659
469,         1.746695
233,         1.704721
133,         1.660150
88,         1.995455
59,         1.837288
159,         1.562264
73,         1.720548
118,         2.111864
46,         1.965217
138,         1.997101
484,         2.042975
115,         1.655652
234,         1.957265
107,         1.850467
161,         1.878261
28,         2.100000
90,         1.528889
454,         2.009692
123,         1.590244
562,         1.755872
89,         1.653933
160,         2.152500
35,         1.885714
161,         1.908075
82,         1.965854
203,         1.743842
117,         1.541880
499,         1.791583
135,         1.857778
281,         1.713879
42,         1.657143
120,         2.073333
533,         1.828143
117,         1.723077
79,         2.081013
93,         1.896774
70,         2.285714
83,         2.014458
59,         1.898305
50,         2.256000
272,         1.861765
227,         1.804405
215,         1.780465
444,         1.889189
89,         1.905618
69,         2.313043
106,         1.581132
89,         1.267416
140,         1.757143
324,         2.040741
236,         1.759322
394,         1.796954
120,         1.793333
96,         1.900000
174,         1.765517
136,         1.888235
85,         2.056471
78,         2.025641
62,         2.174194
46,         1.843478
102,         1.929412
324,         2.070370
141,         1.829787
70,         1.497143
50,         2.168000
31,         1.909677
308,         1.900000
127,         2.258268
449,         1.962584
164,         1.734146
106,         1.554717
41,         2.107317
144,         1.813889
297,         1.919192
155,         1.827097
95,         1.907368
255,         1.822745
84,         1.980952
268,         1.856716
52,         2.153846
157,         1.510828
823,         1.728311
44,         1.918182
237,         1.745148
47,         2.714894
208,         1.888462
344,         1.611628
72,         1.844444
114,         1.694737
215,         1.555349
65,         2.104615
62,         1.670968
650,         1.960615
33,         1.684848
85,         1.825882
676,         1.975740
68,         1.529412
83,         1.479518
196,         1.759184
156,         1.887179
77,         2.051948
314,         1.800000
220,         1.756364
99,         1.793939
48,         1.916667
195,         1.872821
672,         1.773214
271,         2.017712
82,         2.097561
27,         3.081481
180,         1.784444
88,         1.963636
32,         1.512500
103,         1.576699
58,         2.131034
531,         1.769492
187,         1.610695
116,         2.027586
99,         1.640404
280,         1.835714
123,         1.671545
56,         1.835714
20,         2.700000
72,         2.377778
86,         1.967442
181,         1.664088
108,         2.114815
457,         1.789934
162,         1.718519
95,         2.080000
24,         1.916667
73,         1.906849
179,         1.519553
147,         1.594558
137,         1.649635
190,         1.762105
22,         2.327273
619,         1.713086
136,         1.873529
31,         1.767742
103,         1.596117
79,         1.787342
75,         1.354667
46,         2.400000
99,         1.672727
91,         1.960440
42,         1.961905
54,         1.807407
37,         1.978378
118,         1.742373
50,         2.088000
39,         1.825641
37,         1.891892
68,         2.111765
142,         1.797183
109,         2.488073
246,         1.830894
119,         1.774790
680,         1.887059
311,         2.019293
137,         1.655474
53,         1.713208
43,         2.009302
154,         2.041558
70,         1.582857
440,         1.699091
387,         2.035142
76,         1.463158
360,         1.784444
26,         2.030769
66,         1.945455
64,         2.200000
145,         1.704828
37,         2.518919
84,         2.019048
101,         1.881188
452,         2.092920
24,         2.616667
17,         2.682353
71,         1.712676
86,         1.404651
141,         1.529078
43,         2.279070
55,         2.043636
98,         1.710204
181,         1.756906
96,         1.758333
106,         1.867925
33,         1.975758
82,         1.604878
46,         2.556522
149,         1.903356
165,         1.886061
50,         2.072000
114,         2.414035
41,         2.078049
124,         1.941935
578,         1.792388
40,         2.710000
186,         1.834409
135,         1.845926
174,         1.912644
180,         2.255556
21,         3.942857
27,         1.911111
86,         2.409302
575,         1.938783
293,         1.642321
32,         1.937500
247,         2.100405
117,         1.620513
152,         1.697368
264,         1.972727
125,         1.795200
31,         1.367742
280,         1.835714
32,         2.162500
156,         1.756410
179,         1.749721
79,         1.908861
37,         3.156757
389,         1.798458
132,         1.906061
154,         1.646753
28,         2.571429
82,         1.839024
115,         1.568696
333,         2.116517
182,         1.745055
66,         1.696970
456,         1.587719
93,         1.509677
598,         1.863545
350,         1.750857
98,         1.346939
32,         2.937500
36,         2.766667
114,         2.140351
210,         1.710476
66,         2.430303
219,         1.473973
298,         2.072483
66,         1.975758
34,         1.905882
182,         1.613187
153,         1.605229
258,         1.813953
88,         1.677273
150,         1.826667
76,         1.610526
112,         1.614286
107,         2.542056
102,         1.592157
101,         2.300990
125,         1.894400
153,         1.769935
49,         1.648980
183,         1.774863
506,         1.856917
72,         1.705556
415,         1.649157
31,         2.632258
95,         1.848421
233,         1.876395
85,         1.816471
191,         1.775916
108,         2.640741
211,         1.829384
64,         2.231250
515,         1.742913
55,         2.421818
98,         1.444898
323,         1.848916
62,         1.800000
106,         1.864151
329,         1.822492
126,         2.126984
51,         2.619608
245,         2.042449
162,         1.570370
138,         2.168116
141,         1.548936
66,         1.624242
301,         1.968106
218,         1.702752
27,         2.133333
186,         1.791398
472,         1.763559
92,         2.239130
91,         1.767033
47,         2.434043
31,         1.509677
15,         4.133333
165,         2.009697
142,         2.036620
337,         1.768546
127,         1.662992
148,         1.597297
96,         1.641667
38,         2.378947
132,         1.921212
53,         1.456604
67,         1.611940
93,         1.840860
77,         1.735065
106,         2.026415
57,         1.501754
48,         2.325000
97,         1.476289
73,         1.934247
31,         2.361290
115,         2.215652
260,         1.723077
130,         1.916923
84,         1.690476
122,         2.295082
113,         1.794690
144,         2.100000
83,         2.110843
71,         2.456338
50,         2.448000
707,         1.672984
53,         1.939623
275,         1.995636
172,         1.632558
131,         1.917557
84,         1.690476
196,         1.759184
76,         1.942105
39,         2.225641
53,         1.766038
61,         1.593443
267,         1.989513
398,         1.893467
101,         1.786139
577,         1.867591
356,         2.261798
31,         2.425806
50,         2.392000
645,         1.988837
56,         1.692857
172,         1.860465
30,         2.560000
601,         2.103161
59,         1.674576
98,         1.959184
88,         1.690909
32,         2.825000
28,         3.314286
140,         2.151429
516,         1.851938
116,         2.082759
49,         1.281633
74,         2.356757
239,         1.762343
94,         1.523404
93,         1.763441
538,         1.657249
165,         1.764848
161,         2.042236
42,         1.523810
109,         1.699083
23,         1.721739
42,         2.533333
194,         1.744330
74,         1.956757
39,         2.000000
49,         1.853061
153,         1.623529
143,         1.731469
111,         1.585586
169,         1.895858
104,         1.707692
60,         1.206667
79,         1.832911
90,         1.644444
569,         1.825659
144,         1.505556
173,         1.798844
250,         1.907200
120,         1.593333
45,         2.266667
305,         1.488525
112,         1.603571
119,         1.966387
92,         1.595652
137,         1.573723
170,         1.708235
121,         1.861157
373,         2.004290
250,         1.828800
35,         1.668571
75,         1.664000
248,         2.014516
43,         1.860465
40,         2.360000
168,         1.647619
142,         1.969014
92,         1.769565
335,         1.877015
119,         1.357983
149,         1.983893
141,         1.954610
49,         2.016327
147,         1.695238
35,         2.742857
200,         1.450000
377,         1.782493
100,         1.880000
221,         1.565611
157,         1.597452
61,         2.590164
630,         1.860952
135,         1.851852
86,         1.753488
115,         1.763478
378,         2.004233
120,         1.626667
325,         2.083692
36,         1.533333
162,         1.725926
95,         1.663158
145,         1.773793
118,         1.684746
463,         1.770194
15,         3.226667
139,         1.568345
39,         1.764103
113,         2.750442
56,         1.442857
87,         1.958621
43,         1.572093
61,         1.718033
45,         2.524444
43,         3.032558
147,         1.689796
77,         2.171429
278,         1.866187
19,         4.400000
28,         2.457143
119,         1.559664
96,         1.479167
105,         1.531429
54,         2.251852
18,         3.422222
365,         1.831233
596,         1.823490
430,         1.935814
106,         1.803774
45,         1.502222
121,         1.596694
71,         1.977465
81,         1.417284
52,         2.392308
149,         1.830872
137,         1.740146
307,         1.610423
108,         1.881481
554,         1.681588
84,         1.528571
60,         2.146667
29,         2.386207
70,         2.182857
120,         1.646667
184,         1.528261
169,         1.708876
60,         1.720000
43,         2.297674
145,         1.528276
160,         1.625000
277,         2.030325
172,         1.544186
47,         1.642553
58,         1.841379
33,         2.048485
203,         2.049261
76,         2.268421
99,         1.923232
194,         1.519588
389,         1.867352
317,         1.938170
67,         1.719403
114,         2.221053
57,         2.112281
134,         1.423881
139,         1.720863
415,         2.230361
98,         2.502041
88,         2.236364
91,         1.468132
370,         1.681081
241,         1.678008
24,         2.183333
245,         1.774694
356,         1.730337
503,         1.852883
143,         1.798601
24,         2.633333
104,         1.688462
23,         2.573913
489,         1.887935
56,         2.000000
91,         1.459341
46,         1.869565
245,         1.443265
11,         2.836364
623,         1.752167
67,         1.868657
108,         1.866667
99,         2.727273
121,         1.656198
48,         1.950000
39,         2.933333
259,         1.752896
114,         1.673684
61,         1.790164
80,         1.940000
107,         2.115888
121,         2.211570
57,         2.210526
138,         2.115942
84,         1.800000
43,         1.655814
209,         1.877512
156,         1.687179
114,         1.842105
123,         1.733333
224,         1.866071
84,         1.742857
142,         1.546479
52,         1.746154
63,         2.558730
119,         1.828571
83,         1.638554
47,         1.838298
69,         1.959420
56,         2.414286
360,         1.880000
155,         1.969032
134,         1.614925
46,         1.860870
82,         2.087805
129,         2.037209
126,         1.863492
64,         1.875000
162,         1.832099
328,         1.660976
23,         2.573913
178,         1.658427
68,         1.729412
23,         2.400000
149,         1.761074
180,         1.788889
67,         2.053731
143,         1.776224
76,         2.015789
92,         1.708696
62,         2.083871
59,         2.067797
65,         1.784615
164,         1.800000
8,         3.750000
126,         1.368254
22,         2.145455
154,         1.558442
101,         1.706931
135,         1.834074
42,         2.142857
148,         1.537838
34,         2.352941
75,         2.133333
147,         1.798639
47,         1.863830
177,         1.724294
64,         1.912500
74,         1.762162
234,         1.697436
616,         1.989610
239,         1.710460
686,         1.860641
95,         1.600000
113,         1.692035
265,         1.604528
125,         1.622400
219,         1.861187
152,         1.886842
125,         1.833600
416,         1.704808
400,         1.767000
137,         1.921168
90,         1.711111
76,         1.663158
195,         1.792821
109,         2.025688
43,         2.753488
325,         1.870769
117,         1.832479
94,         1.689362
12,         2.200000
135,         1.481481
135,         1.715556
180,         1.531111
147,         1.874830
19,         3.873684
315,         2.226032
145,         1.977931
185,         1.764324
347,         1.810951
54,         2.185185
436,         1.888073
112,         2.103571
170,         1.778824
522,         1.593103
31,         2.387097
127,         1.445669
298,         1.659060
56,         2.307143
42,         2.238095
79,         2.060759
194,         1.690722
143,         2.041958
102,         1.945098
33,         2.000000
543,         1.678085
55,         1.796364
245,         1.885714
91,         1.428571
187,         2.089840
93,         1.780645
80,         1.705000
486,         1.761317
153,         1.686275
416,         1.864423
114,         1.898246
109,         2.139450
156,         1.828205
35,         2.800000
94,         1.804255
617,         1.793841
369,         2.106233
316,         2.021519
273,         1.544322
116,         2.172414
84,         2.123810
151,         1.830464
214,         1.525234
112,         1.264286
145,         2.024828
942,         1.870488
137,         1.760584
82,         1.819512
321,         1.889097
125,         1.715200
114,         1.656140
369,         1.765854
34,         2.270588
727,         1.799175
544,         1.795588
94,         1.736170
75,         1.344000
59,         1.993220
84,         1.661905
71,         1.515493
87,         2.160920
37,         3.102703
35,         2.148571
143,         2.089510
30,         2.306667
462,         1.882251
84,         1.519048
46,         2.434783
170,         1.884706
27,         1.866667
55,         1.818182
122,         1.826230
180,         1.804444
172,         1.779070
60,         1.400000
217,         1.966820
109,         1.482569
466,         1.774249
32,         2.362500
270,         1.854815
93,         1.513978
46,         1.765217
238,         2.068908
19,         3.305263
259,         1.720463
484,         1.703306
132,         1.675758
68,         2.105882
12,         2.566667
114,         1.515789
205,         1.707317
178,         1.916854
335,         1.891343
58,         2.696552
311,         1.912540
287,         1.737979
83,         1.792771
166,         1.693976
293,         1.968601
83,         1.865060
50,         1.752000
35,         2.480000
31,         2.787097
81,         1.920988
105,         1.794286
47,         2.936170
30,         2.733333
64,         1.712500
58,         2.482759
414,         2.114976
119,         1.657143
128,         1.471875
109,         1.937615
311,         1.918971
133,         1.813534
84,         2.009524
288,         1.855556
97,         2.263918
72,         1.833333
286,         2.223776
58,         1.641379
145,         1.605517
75,         2.037333
356,         1.829213
48,         2.250000
14,         2.657143
146,         1.709589
123,         1.583740
448,         1.769643
270,         1.706667
294,         2.223129
146,         1.884932
108,         1.992593
153,         1.550327
139,         1.766906
58,         2.696552
96,         1.845833
46,         2.000000
86,         1.646512
100,         1.868000
49,         1.812245
135,         1.813333
11,         2.509091
236,         1.720339
127,         1.382677
328,         1.943902
44,         2.390909
68,         1.894118
103,         1.689320
108,         1.918519
202,         1.619802
50,         1.800000
44,         2.263636
374,         1.728342
337,         1.751929
147,         1.624490
272,         1.600000
80,         1.890000
186,         1.638710
215,         1.905116
184,         1.780435
94,         1.719149
338,         1.694675
625,         2.005120
19,         2.231579
305,         1.951475
314,         1.982166
480,         1.991667
131,         1.709924
81,         1.451852
47,         1.736170
106,         1.728302
164,         1.882927
121,         1.943802
47,         1.497872
28,         2.300000
125,         1.833600
62,         2.219355
94,         1.434043
308,         1.740260
69,         1.918841
78,         1.538462
99,         1.741414
66,         1.721212
119,         1.885714
210,         1.600000
267,         1.715356
76,         1.905263
77,         1.615584
171,         1.822222
351,         2.082051
73,         2.306849
341,         1.921408
63,         1.688889
79,         1.534177
68,         2.141176
114,         1.877193
185,         1.751351
233,         1.467811
80,         1.685000
264,         1.901515
124,         1.725806
254,         1.787402
73,         1.978082
580,         2.094483
223,         1.768610
135,         1.579259
80,         1.800000
141,         2.000000
27,         2.029630
26,         1.938462
384,         1.739583
81,         2.079012
48,         1.650000
32,         1.725000
473,         1.906977
183,         1.892896
30,         2.226667
79,         1.964557
116,         1.806897
69,         1.443478
414,         1.983575
118,         2.325424
191,         1.595812
41,         1.609756
63,         2.031746
248,         1.985484
49,         2.473469
60,         1.726667
135,         1.531852
25,         2.704000
27,         3.125926
341,         1.726686
419,         1.938902
81,         1.614815
326,         1.570552
372,         1.762366
50,         2.200000
558,         1.717563
60,         1.920000
111,         1.463063
37,         2.151351
103,         2.050485
79,         1.736709
773,         1.742303
323,         1.810526
109,         1.812844
56,         1.735714
599,         1.754257
142,         1.833803
40,         2.730000
117,         1.593162
127,         1.549606
20,         3.140000
264,         1.696970
408,         2.100980
133,         1.693233
85,         1.995294
22,         2.090909
558,         1.769892
407,         2.074693
99,         1.595960
25,         2.048000
96,         1.600000
49,         2.212245
30,         1.866667
187,         1.557219
33,         1.987879
50,         1.800000
115,         1.787826
215,         1.639070
24,         3.150000
132,         1.639394
85,         1.995294
36,         1.500000
263,         1.733840
92,         2.082609
72,         1.838889
179,         1.696089
623,         1.799679
175,         2.075429
507,         1.925838
176,         1.825000
207,         1.887923
182,         1.553846
178,         2.020225
122,         1.678689
76,         1.973684
32,         1.962500
267,         1.853184
69,         2.231884
34,         2.894118
154,         1.828571
172,         1.837209
748,         1.625668
67,         1.689552
70,         1.880000
439,         1.835991
64,         1.725000
66,         1.915152
324,         1.749383
129,         1.680620
91,         1.705495
80,         1.680000
109,         1.875229
148,         1.867568
92,         1.686957
76,         1.726316
79,         1.812658
45,         1.857778
226,         1.830088
392,         1.625510
102,         1.933333
492,         1.617886
79,         2.784810
187,         1.614973
39,         1.538462
83,         1.922892
181,         2.081768
441,         1.736054
86,         1.348837
58,         1.958621
183,         1.451366
113,         1.497345
32,         3.200000
52,         2.407692
34,         1.670588
63,         3.022222
114,         1.533333
113,         1.900885
17,         2.517647
103,         1.638835
370,         1.910270
81,         1.688889
46,         1.860870
99,         1.878788
100,         1.700000
249,         2.375904
101,         1.655446
81,         2.725926
58,         1.875862
221,         1.971041
62,         2.535484
58,         2.172414
97,         1.447423
180,         1.757778
42,         2.238095
301,         1.875083
79,         1.731646
46,         1.965217
69,         1.449275
31,         2.903226
305,         1.636721
81,         1.916049
128,         1.590625
429,         2.014918
71,         1.892958
88,         1.845455
206,         1.770874
123,         2.026016
96,         2.087500
66,         1.800000
137,         1.848175
69,         2.104348
10,         3.040000
102,         1.874510
69,         1.947826
221,         2.041629
92,         1.413043
86,         1.502326
106,         1.916981
115,         1.446957
309,         2.152751
58,         1.848276
217,         1.974194
180,         1.753333
121,         1.867769
58,         2.144828
139,         2.178417
237,         1.554430
228,         1.891228
242,         1.732231
439,         1.774032
95,         2.004211
239,         1.708787
269,         1.714498
189,         2.177778
82,         1.956098
146,         2.008219
392,         1.594898
42,         1.780952
170,         1.635294
102,         2.117647
156,         1.789744
98,         1.657143
18,         2.733333
46,         2.678261
108,         1.914815
55,         1.818182
111,         1.527928
174,         2.420690
258,         1.809302
602,         2.205316
90,         2.026667
113,         1.752212
394,         1.707614
240,         2.001667
161,         2.009938
219,         2.042009
55,         2.152727
134,         1.665672
227,         1.899559
88,         1.827273
103,         2.345631
251,         1.786454
136,         1.970588
217,         1.880184
81,         2.167901
50,         2.232000
302,         1.953642
121,         1.520661
105,         1.996190
58,         1.565517
25,         1.776000
210,         1.680000
32,         2.137500
566,         1.763251
35,         2.228571
181,         2.090608
338,         1.807101
397,         2.018136
345,         1.795942
218,         1.638532
252,         1.963492
405,         1.859753
327,         1.932722
62,         1.458065
145,         1.459310
144,         2.175000
306,         2.345098
61,         1.626230
134,         1.952239
53,         2.030189
225,         1.626667
152,         1.857895
166,         1.491566
240,         1.923333
476,         1.828571
347,         1.837464
256,         1.806250
104,         1.700000
11,         3.018182
22,         1.890909
764,         1.802094
65,         1.624615
292,         1.732877
50,         1.840000
364,         1.938462
57,         1.768421
22,         2.000000
54,         1.962963
31,         2.774194
181,         1.723757
73,         2.049315
42,         2.247619
143,         1.524476
91,         1.701099
135,         1.979259
496,         1.730645
29,         2.372414
70,         1.542857
65,         2.178462
66,         1.769697
151,         1.992053
109,         1.614679
48,         2.175000
136,         1.558824
45,         2.515556
159,         1.655346
503,         1.825050
35,         2.217143
152,         2.242105
213,         1.812207
172,         1.630233
48,         2.308333
169,         2.127811
19,         2.757895
726,         1.802204
30,         2.066667
100,         1.668000
113,         1.975221
115,         1.930435
120,         1.896667
81,         1.827160
207,         1.679227
159,         1.766038
140,         1.902857
100,         2.148000
163,         1.712883
144,         1.575000
112,         1.946429
118,         1.728814
147,         1.793197
37,         2.972973
49,         2.057143
115,         1.899130
176,         1.695455
115,         2.059130
585,         2.091624
72,         1.550000
40,         1.910000
186,         1.883871
32,         3.137500
134,         2.179104
126,         1.660317
115,         1.554783
94,         1.868085
192,         1.868750
135,         1.537778
206,         1.671845
122,         1.596721
569,         1.773638
418,         1.939713
54,         2.022222
616,         1.535065
37,         1.837838
336,         1.645238
185,         1.660541
32,         2.187500
399,         1.714286
117,         1.887179
37,         2.464865
90,         1.488889
33,         2.363636
51,         1.701961
220,         1.727273
86,         1.925581
95,         1.583158
48,         1.775000
87,         2.027586
618,         1.823948
46,         1.486957
74,         2.664865
377,         1.637135
227,         1.638767
172,         2.039535
127,         2.683465
113,         1.745133
50,         1.984000
25,         3.136000
477,         1.871698
108,         1.788889
39,         2.092308
126,         1.615873
35,         2.525714
66,         1.654545
82,         2.141463
119,         1.563025
194,         1.492784
594,         1.691582
125,         2.246400
38,         2.231579
45,         1.511111
331,         1.841692
257,         1.679377
51,         1.662745
97,         1.785567
174,         1.802299
87,         1.806897
298,         1.958389
75,         1.829333
79,         2.020253
211,         1.698578
80,         1.820000
53,         2.316981
18,         2.622222
62,         2.361290
59,         1.735593
81,         1.856790
87,         2.390805
98,         1.967347
288,         1.941667
80,         2.200000
118,         1.681356
183,         1.486339
49,         2.285714
[truncated: 18,017,989 more chars]
