# Supplementary material for: Consume, Modify, Share (CMS): The Interplay between Individual Decisions and Structural Network Properties in the Diffusion of Information
Source: PLoS One. 2016 Oct 31;11(10):e0164651. doi: 10.1371/journal.pone.0164651 (PMC5087943; doi:10.1371/journal.pone.0164651)
Supplement: S11 Dataset — (TXT) [file pone.0164651.s011.txt]

WikiTalk strong ties
Superspread threshold: 30 nodes
number of consumers, average degree of the consumer nodes

NM
2,        83.000000
842670,         2.803465
827357,         2.790282
2,        83.000000
803652,         2.891574
2,        83.000000
823600,         2.856777
1,         0.500000
1,         0.500000
1,         0.500000
2,        83.000000
1,         0.500000
2,        83.000000
1,         0.500000
830971,         2.847509
1,         0.500000
1,         0.500000
2,        83.000000
866405,         2.671345
812830,         2.907748
1,         0.500000
1,         0.500000
1,         0.500000
2,        83.000000
2,        83.000000
862710,         2.737733
838985,         2.806599
857515,         2.742933
1,         0.500000
1,         0.500000
1,         0.500000
1,         0.500000
870442,         2.699615
842626,         2.799957
852495,         2.773278
840854,         2.809007
812236,         2.850599
1,         0.500000
1,         0.500000
1,         0.500000
1,         0.500000
1,         0.500000
879634,         2.691363
834911,         2.830756
1,         0.500000
1,         0.500000
1,         0.500000
1,         0.500000
884933,         2.663689
1,         0.500000
847962,         2.766392
827413,         2.843082
1,         0.500000
1,         0.500000
1,         0.500000
885973,         2.670456
2,        83.000000
1,         0.500000
1,         0.500000
1,         0.500000
1,         0.500000
1,         0.500000
867686,         2.727960
2,        83.000000
886889,         2.670042
834607,         2.826181
2,        83.000000
1,         0.500000
2,        83.000000
1,         0.500000
1,         0.500000
885305,         2.669529
1,         0.500000
871592,         2.723281
903839,         2.612933
1,         0.500000
876454,         2.691715
845091,         2.788109
802119,         2.877401
1,         0.500000
884047,         2.674612
839994,         2.799591
1,         0.500000
1,         0.500000
865986,         2.724817
1,         0.500000
855517,         2.754994
827438,         2.792453
1,         0.500000
879327,         2.698866
1,         0.500000
850232,         2.718257
850641,         2.778325
2,        83.000000
830927,         2.793659
2,        83.000000
884620,         2.664900
1,         0.500000
2,        83.000000
1,         0.500000
2,        83.000000
1,         0.500000
1,         0.500000
866396,         2.710279
1,         0.500000
2,        83.000000
1,         0.500000
829465,         2.798080
814279,         2.889075
861320,         2.738162
2,        83.000000
825855,         2.857761
859302,         2.744745
1,         0.500000
810039,         2.843285
1,         0.500000
2,        83.000000
1,         0.500000
1,         0.500000
899835,         2.630867
1,         0.500000
870589,         2.719580
2,        83.000000
832993,         2.770869
1,         0.500000
2,        83.000000
1,         0.500000
1,         0.500000
875028,         2.700312
1,         0.500000
1,         0.500000
1,         0.500000
2,        83.000000
1,         0.500000
1,         0.500000
1,         0.500000
827558,         2.865719
1,         0.500000
1,         0.500000
846371,         2.741207
832974,         2.840577
1,         0.500000
831950,         2.771794
1,         0.500000
1,         0.500000
825036,         2.799377
1,         0.500000
819689,         2.878509
1,         0.500000
1,         0.500000
868628,         2.718782
1,         0.500000
1,         0.500000
2,        83.000000
2,        83.000000
1,         0.500000
2,        83.000000
1,         0.500000
814761,         2.890566
1,         0.500000
2,        83.000000
1,         0.500000
872493,         2.704965
888942,         2.658800
2,        83.000000
844712,         2.776333
1,         0.500000
1,         0.500000
2,        83.000000
845931,         2.728109
1,         0.500000
1,         0.500000
1,         0.500000
2,        83.000000
838387,         2.817633
1,         0.500000
867045,         2.722973
2,        83.000000
1,         0.500000
1,         0.500000
1,         0.500000
2,        83.000000
840596,         2.806841
1,         0.500000
1,         0.500000
849512,         2.716387
1,         0.500000
1,         0.500000
1,         0.500000
1,         0.500000
1,         0.500000
1,         0.500000
1,         0.500000
856610,         2.740503
2,        83.000000
2,        83.000000
1,         0.500000
2,        83.000000
1,         0.500000
856079,         2.699561

NM
2,        83.000000
1,         0.500000
813599,         2.897483
880117,         2.687331
857048,         2.700029
1,         0.500000
2,        83.000000
895242,         2.642563
1,         0.500000
2,        83.000000
2,        83.000000
822876,         2.858590
1,         0.500000
2,        83.000000
865232,         2.718892
876392,         2.700527
1,         0.500000
1,         0.500000
2,        83.000000
1,         0.500000
1,         0.500000
1,         0.500000
2,        83.000000
811241,         2.891176
1,         0.500000
869017,         2.710343
1,         0.500000
1,         0.500000
2,        83.000000
830979,         2.792293
2,        83.000000
1,         0.500000
871421,         2.710321
1,         0.500000
2,        83.000000
1,         0.500000
1,         0.500000
2,        83.000000
1,         0.500000
1,         0.500000
1,         0.500000
861040,         2.746411
1,         0.500000
1,         0.500000
856851,         2.747341
889878,         2.645205
817332,         2.820877
1,         0.500000
1,         0.500000
2,        83.000000
1,         0.500000
2,        83.000000
1,         0.500000
2,        83.000000
878539,         2.687201
855481,         2.761888
823229,         2.814481
816914,         2.879938
1,         0.500000
1,         0.500000
1,         0.500000
1,         0.500000
822411,         2.805457
1,         0.500000
827234,         2.856846
785197,         2.932647
820982,         2.816964
2,        83.000000
859394,         2.726225
1,         0.500000
1,         0.500000
1,         0.500000
820456,         2.881601
2,        83.000000
860069,         2.750204
818181,         2.872719
1,         0.500000
830354,         2.844342
1,         0.500000
1,         0.500000
1,         0.500000
1,         0.500000
1,         0.500000
1,         0.500000
1,         0.500000
2,        83.000000
1,         0.500000
1,         0.500000
1,         0.500000
2,        83.000000
2,        83.000000
1,         0.500000
1,         0.500000
1,         0.500000
1,         0.500000
1,         0.500000
876998,         2.693580
891393,         2.653955
835316,         2.827924
2,        83.000000
2,        83.000000
1,         0.500000
813400,         2.885164
904318,         2.614340
2,        83.000000
787646,         2.942496
1,         0.500000
1,         0.500000
2,        83.000000
822152,         2.801753
1,         0.500000
805835,         2.928165
1,         0.500000
1,         0.500000
1,         0.500000
861319,         2.736102
1,         0.500000
821177,         2.869976
1,         0.500000
2,        83.000000
1,         0.500000
860675,         2.741974
858633,         2.749755
2,        83.000000
845564,         2.788589
2,        83.000000
2,        83.000000
1,         0.500000
1,         0.500000
1,         0.500000
873847,         2.700654
829727,         2.789297
871052,         2.714362
844901,         2.799697
2,        83.000000
856884,         2.746897
1,         0.500000
1,         0.500000
878979,         2.696897
817407,         2.895833
1,         0.500000
1,         0.500000
2,        83.000000
816232,         2.889735
1,         0.500000
1,         0.500000
825568,         2.860326
1,         0.500000
1,         0.500000
1,         0.500000
1,         0.500000
1,         0.500000
1,         0.500000
1,         0.500000
2,        83.000000
2,        83.000000
831374,         2.775391
2,        83.000000
2,        83.000000
831272,         2.789915
1,         0.500000
1,         0.500000
863350,         2.735033
820985,         2.863331
1,         0.500000
1,         0.500000
863332,         2.732581
2,        83.000000
877409,         2.691419
2,        83.000000
1,         0.500000
1,         0.500000
1,         0.500000
1,         0.500000
1,         0.500000
1,         0.500000
2,        83.000000
2,        83.000000
1,         0.500000
2,        83.000000
1,         0.500000
1,         0.500000
1,         0.500000
1,         0.500000
1,         0.500000
1,         0.500000
1,         0.500000
844366,         2.798231
1,         0.500000
1,         0.500000
1,         0.500000
1,         0.500000
850907,         2.763744
1,         0.500000
814403,         2.901334
2,        83.000000
1,         0.500000
1,         0.500000
1,         0.500000
2,        83.000000
2,        83.000000
1,         0.500000
823007,         2.871593
845310,         2.724637
2,        83.000000
1,         0.500000
1,         0.500000
1,         0.500000
1,         0.500000
2,        83.000000
1,         0.500000
1,         0.500000
1,         0.500000
1,         0.500000
1,         0.500000
818837,         2.876709
1,         0.500000
1,         0.500000
2,        83.000000
1,         0.500000
2,        83.000000
2,        83.000000
1,         0.500000
1,         0.500000
2,        83.000000
2,        83.000000
824859,         2.806965
1,         0.500000
1,         0.500000
1,         0.500000
1,         0.500000
1,         0.500000
1,         0.500000
1,         0.500000
1,         0.500000
1,         0.500000
1,         0.500000
1,         0.500000
1,         0.500000
1,         0.500000
2,        83.000000
1,         0.500000
852623,         2.777839
813147,         2.835653
1,         0.500000
884956,         2.663864
2,        83.000000
817543,         2.894159
833835,         2.842308
1,         0.500000
851024,         2.722368
1,         0.500000
1,         0.500000
1,         0.500000
853543,         2.756220
1,         0.500000
1,         0.500000
1,         0.500000
1,         0.500000
821426,         2.796917
1,         0.500000
1,         0.500000
800424,         2.956582
800485,         2.876436
896328,         2.642902
1,         0.500000
1,         0.500000
1,         0.500000
858375,         2.750266
1,         0.500000
1,         0.500000
827064,         2.794878
865411,         2.721018
2,        83.000000
2,        83.000000
1,         0.500000
1,         0.500000
2,        83.000000
1,         0.500000
1,         0.500000
1,         0.500000
1,         0.500000
1,         0.500000
2,        83.000000
2,        83.000000
863040,         2.731590
1,         0.500000
1,         0.500000
2,        83.000000
839164,         2.813122
893738,         2.646890
837159,         2.807025
2,        83.000000
828492,         2.856993
1,         0.500000
1,         0.500000
841165,         2.739740
2,        83.000000
1,         0.500000
1,         0.500000
1,         0.500000
1,         0.500000
1,         0.500000
1,         0.500000
1,         0.500000
842752,         2.807881
1,         0.500000
1,         0.500000
1,         0.500000
1,         0.500000
1,         0.500000
1,         0.500000
853159,         2.711584
1,         0.500000
2,        83.000000
1,         0.500000
2,        83.000000
1,         0.500000
2,        83.000000
868966,         2.722429
2,        83.000000
1,         0.500000
886261,         2.670305
879189,         2.696835
1,         0.500000
876388,         2.698533
1,         0.500000
823077,         2.878126
1,         0.500000
2,        83.000000
862188,         2.746991
1,         0.500000
1,         0.500000
2,        83.000000
1,         0.500000
2,        83.000000
840602,         2.748282
1,         0.500000
900266,         2.632645
1,         0.500000
893119,         2.627949
1,         0.500000
841873,         2.796118
1,         0.500000
1,         0.500000
1,         0.500000
1,         0.500000
858847,         2.764265
1,         0.500000
1,         0.500000
1,         0.500000
2,        83.000000
1,         0.500000
1,         0.500000
1,         0.500000
1,         0.500000
1,         0.500000
882118,         2.675651
1,         0.500000
1,         0.500000
1,         0.500000
1,         0.500000
2,        83.000000
1,         0.500000
1,         0.500000
2,        83.000000
1,         0.500000
1,         0.500000
1,         0.500000
2,        83.000000
1,         0.500000
851228,         2.758182
1,         0.500000
1,         0.500000
1,         0.500000
1,         0.500000
1,         0.500000
895397,         2.632937
1,         0.500000
820892,         2.797927
1,         0.500000
1,         0.500000
2,        83.000000
825660,         2.801754
1,         0.500000
1,         0.500000
2,        83.000000
1,         0.500000
853668,         2.759809
1,         0.500000
1,         0.500000
1,         0.500000
1,         0.500000
1,         0.500000
1,         0.500000
1,         0.500000
792610,         2.906557
1,         0.500000
1,         0.500000
2,        83.000000
903993,         2.622651
1,         0.500000
851609,         2.782444
1,         0.500000
1,         0.500000
1,         0.500000
851902,         2.792213
1,         0.500000
1,         0.500000
1,         0.500000
850638,         2.777780
1,         0.500000
1,         0.500000
854865,         2.762265
1,         0.500000
1,         0.500000
2,        83.000000
2,        83.000000
2,        83.000000
2,        83.000000
1,         0.500000
1,         0.500000
844028,         2.794605
807400,         2.933968
842161,         2.796614
1,         0.500000
1,         0.500000
1,         0.500000
1,         0.500000
823011,         2.806020
2,        83.000000
1,         0.500000
2,        83.000000
1,         0.500000
857133,         2.754777
2,        83.000000
835193,         2.840554
2,        83.000000
816711,         2.880699
1,         0.500000
846153,         2.790611
1,         0.500000
868687,         2.725741
1,         0.500000
2,        83.000000
1,         0.500000
1,         0.500000
866331,         2.739035
818379,         2.833410
2,        83.000000
1,         0.500000
1,         0.500000
1,         0.500000
831023,         2.772881
1,         0.500000
1,         0.500000
1,         0.500000
798310,         2.941719
1,         0.500000
866987,         2.726859
1,         0.500000
789535,         2.920678
1,         0.500000
1,         0.500000
833602,         2.839019
794591,         2.973457
2,        83.000000
1,         0.500000
1,         0.500000
1,         0.500000
1,         0.500000
2,        83.000000
880328,         2.679776
808987,         2.853942
2,        83.000000
882134,         2.668358
2,        83.000000
1,         0.500000
834523,         2.765751
846187,         2.730488
1,         0.500000
823838,         2.802859
1,         0.500000
847386,         2.792762
1,         0.500000
1,         0.500000
1,         0.500000
1,         0.500000
831526,         2.833938
1,         0.500000
830093,         2.832266
823855,         2.859377
840298,         2.814137
1,         0.500000
2,        83.000000
1,         0.500000
1,         0.500000
831424,         2.827001
1,         0.500000
1,         0.500000
2,        83.000000
2,        83.000000
2,        83.000000
853681,         2.722776
2,        83.000000
1,         0.500000
1,         0.500000
1,         0.500000
829180,         2.785818
2,        83.000000
1,         0.500000
806641,         2.910150
1,         0.500000
1,         0.500000
822950,         2.806195
1,         0.500000
2,        83.000000
1,         0.500000
2,        83.000000
887920,         2.666677
1,         0.500000
2,        83.000000
1,         0.500000
1,         0.500000
1,         0.500000
831813,         2.831221
1,         0.500000
1,         0.500000
2,        83.000000
1,         0.500000
851575,         2.795569
2,        83.000000
1,         0.500000
884548,         2.668225
1,         0.500000
878714,         2.679616
1,         0.500000
1,         0.500000
833811,         2.783332
815350,         2.885271
1,         0.500000
2,        83.000000
853149,         2.756950
834769,         2.830004
874661,         2.689677
1,         0.500000
1,         0.500000
2,        83.000000
865421,         2.736966
1,         0.500000
2,        83.000000
1,         0.500000
2,        83.000000
1,         0.500000
1,         0.500000
856073,         2.755535
1,         0.500000
839343,         2.815314
897974,         2.633613
822859,         2.868528
850225,         2.776120
1,         0.500000
866284,         2.723572
1,         0.500000
840390,         2.813341
1,         0.500000
2,        83.000000
2,        83.000000
1,         0.500000
2,        83.000000
2,        83.000000
1,         0.500000
835079,         2.821779
1,         0.500000
2,        83.000000
869448,         2.718498
1,         0.500000
861439,         2.743976
1,         0.500000
2,        83.000000
1,         0.500000
825725,         2.870262
1,         0.500000
1,         0.500000
1,         0.500000
1,         0.500000
839013,         2.809257
1,         0.500000
2,        83.000000
1,         0.500000
1,         0.500000
2,        83.000000
1,         0.500000
1,         0.500000
1,         0.500000
865940,         2.738250
1,         0.500000
2,        83.000000
1,         0.500000
1,         0.500000
1,         0.500000
2,        83.000000
1,         0.500000
865869,         2.723031
1,         0.500000
817302,         2.815965
1,         0.500000
1,         0.500000
1,         0.500000
2,        83.000000
880891,         2.691714
1,         0.500000
1,         0.500000
2,        83.000000
1,         0.500000
1,         0.500000
2,        83.000000
833728,         2.833996
2,        83.000000
1,         0.500000
829779,         2.845916
2,        83.000000
1,         0.500000
854909,         2.752449
824614,         2.867637
832058,         2.840368
1,         0.500000
2,        83.000000
1,         0.500000
1,         0.500000
2,        83.000000
1,         0.500000
898020,         2.633857
1,         0.500000
1,         0.500000
842732,         2.816328
2,        83.000000
2,        83.000000
1,         0.500000
872180,         2.710557
1,         0.500000
842843,         2.801191
1,         0.500000
2,        83.000000
1,         0.500000
1,         0.500000
1,         0.500000
2,        83.000000
1,         0.500000
839723,         2.746914
1,         0.500000
864414,         2.719861
811393,         2.892866
1,         0.500000
1,         0.500000
795020,         2.909910
864664,         2.713063
1,         0.500000
1,         0.500000
1,         0.500000
1,         0.500000
2,        83.000000
1,         0.500000
1,         0.500000
1,         0.500000
1,         0.500000
845414,         2.799551
2,        83.000000
2,        83.000000
1,         0.500000
1,         0.500000
842615,         2.785123
863772,         2.746020
1,         0.500000
1,         0.500000
1,         0.500000
2,        83.000000
814458,         2.889796
817634,         2.888185
869979,         2.714378
832076,         2.834588
818965,         2.892578
828931,         2.853116
2,        83.000000
2,        83.000000
1,         0.500000
2,        83.000000
903537,         2.616219
2,        83.000000
888375,         2.662689
871587,         2.700195
1,         0.500000
799430,         2.951367
1,         0.500000
1,         0.500000
1,         0.500000
1,         0.500000
2,        83.000000
1,         0.500000
2,        83.000000
1,         0.500000
862697,         2.758912
1,         0.500000
816748,         2.833049
862808,         2.745727
2,        83.000000
2,        83.000000
1,         0.500000
824976,         2.801926
876268,         2.699336
843309,         2.794566
854291,         2.769530
808693,         2.923700
1,         0.500000
1,         0.500000
1,         0.500000
1,         0.500000
2,        83.000000
1,         0.500000
883901,         2.679639
1,         0.500000
1,         0.500000
890027,         2.653913
1,         0.500000
2,        83.000000
1,         0.500000
2,        83.000000
2,        83.000000
838453,         2.825031
839972,         2.756287
1,         0.500000
2,        83.000000
2,        83.000000
850825,         2.754536
1,         0.500000
899091,         2.635119
1,         0.500000
1,         0.500000
1,         0.500000
2,        83.000000
866468,         2.654750
1,         0.500000
851895,         2.774804
1,         0.500000
1,         0.500000
2,        83.000000
1,         0.500000
1,         0.500000
2,        83.000000
1,         0.500000
1,         0.500000
1,         0.500000
2,        83.000000
2,        83.000000
837494,         2.761549
812077,         2.851807
827977,         2.855024
2,        83.000000
1,         0.500000
2,        83.000000
840563,         2.806477
2,        83.000000
1,         0.500000
807079,         2.936259
1,         0.500000
820972,         2.877769
1,         0.500000
852915,         2.760094
2,        83.000000
871624,         2.650431
1,         0.500000
1,         0.500000
2,        83.000000
854150,         2.750978
853442,         2.766343
1,         0.500000
854960,         2.755234
806153,         2.928133
858340,         2.754155
1,         0.500000
1,         0.500000
2,        83.000000
1,         0.500000
800967,         2.943513
2,        83.000000
1,         0.500000
1,         0.500000
2,        83.000000
861730,         2.747611
2,        83.000000
1,         0.500000
1,         0.500000
1,         0.500000
1,         0.500000
2,        83.000000
1,         0.500000
1,         0.500000
829339,         2.848936
1,         0.500000
779854,         2.947915
2,        83.000000
2,        83.000000
815293,         2.902660
2,        83.000000
1,         0.500000
2,        83.000000
1,         0.500000
2,        83.000000
2,        83.000000
844231,         2.731408
793701,         2.979093
2,        83.000000
1,         0.500000
1,         0.500000
873182,         2.704451
907188,         2.607189
1,         0.500000
1,         0.500000
1,         0.500000
827370,         2.858642
867958,         2.733452
1,         0.500000
2,        83.000000
856558,         2.764974
843495,         2.787702
1,         0.500000
870369,         2.723027
2,        83.000000
1,         0.500000
2,        83.000000
2,        83.000000
865155,         2.727062
2,        83.000000
1,         0.500000
809103,         2.926426
1,         0.500000
1,         0.500000
1,         0.500000
1,         0.500000
2,        83.000000
1,         0.500000
825793,         2.784122
841422,         2.795083
1,         0.500000
2,        83.000000
2,        83.000000
816518,         2.883789
1,         0.500000
1,         0.500000
849479,         2.784949
839417,         2.820770
1,         0.500000
1,         0.500000
1,         0.500000
885333,         2.674380
1,         0.500000
1,         0.500000
1,         0.500000
1,         0.500000
1,         0.500000
1,         0.500000
2,        83.000000
838538,         2.804924
875071,         2.654754
856872,         2.696856
1,         0.500000
856248,         2.764672
823282,         2.807808
1,         0.500000
858995,         2.757946
2,        83.000000
2,        83.000000
790410,         2.983097
1,         0.500000
855323,         2.703151
1,         0.500000
1,         0.500000
1,         0.500000
1,         0.500000
1,         0.500000
864289,         2.724857
1,         0.500000
812137,         2.911043
1,         0.500000
1,         0.500000
2,        83.000000
1,         0.500000
1,         0.500000
838570,         2.806563
1,         0.500000
824917,         2.798008
836698,         2.835558
1,         0.500000
2,        83.000000
1,         0.500000
893511,         2.645131
860184,         2.744601
1,         0.500000
1,         0.500000
2,        83.000000
2,        83.000000
837730,         2.821227
825609,         2.860799
1,         0.500000
878555,         2.696890
826133,         2.865142
2,        83.000000
836887,         2.833583
843944,         2.801208
1,         0.500000
2,        83.000000
2,        83.000000
845638,         2.737581
864872,         2.719143
799356,         2.935049
1,         0.500000
1,         0.500000
1,         0.500000
1,         0.500000
1,         0.500000
1,         0.500000
1,         0.500000
1,         0.500000
2,        83.000000
1,         0.500000
1,         0.500000
1,         0.500000
1,         0.500000
1,         0.500000
1,         0.500000
1,         0.500000
2,        83.000000
2,        83.000000
2,        83.000000
1,         0.500000
1,         0.500000
2,        83.000000
878878,         2.636318
1,         0.500000
2,        83.000000
2,        83.000000
1,         0.500000
2,        83.000000
1,         0.500000
1,         0.500000
2,        83.000000
1,         0.500000
1,         0.500000
1,         0.500000
1,         0.500000
1,         0.500000
1,         0.500000
1,         0.500000
815282,         2.900814
1,         0.500000
1,         0.500000
843872,         2.748995
1,         0.500000
2,        83.000000
823297,         2.803247
873261,         2.704206
1,         0.500000
2,        83.000000
1,         0.500000
2,        83.000000
866399,         2.724530
1,         0.500000
2,        83.000000
2,        83.000000
808364,         2.856443
2,        83.000000
1,         0.500000
1,         0.500000
1,         0.500000
862202,         2.730223
1,         0.500000
879302,         2.689331
1,         0.500000
1,         0.500000
870627,         2.709107
789445,         2.973049
1,         0.500000
1,         0.500000
2,        83.000000
872929,         2.701070
1,         0.500000
836132,         2.756079
1,         0.500000
1,         0.500000
823602,         2.864400
2,        83.000000
1,         0.500000
1,         0.500000
818398,         2.816129
847145,         2.799572
1,         0.500000
1,         0.500000
2,        83.000000
821998,         2.870154
2,        83.000000
2,        83.000000
1,         0.500000
1,         0.500000
2,        83.000000
1,         0.500000
2,        83.000000
813759,         2.886143
825887,         2.791791
1,         0.500000
1,         0.500000
2,        83.000000
2,        83.000000
2,        83.000000
1,         0.500000
838222,         2.813373
869583,         2.711834
860821,         2.743119
1,         0.500000
870342,         2.710462
2,        83.000000
828670,         2.845361
829785,         2.780849
1,         0.500000
1,         0.500000
2,        83.000000
1,         0.500000
2,        83.000000
2,        83.000000
2,        83.000000
809466,         2.920900
2,        83.000000
2,        83.000000
1,         0.500000
1,         0.500000
1,         0.500000
2,        83.000000
2,        83.000000
1,         0.500000
876544,         2.698823
1,         0.500000
1,         0.500000
1,         0.500000
1,         0.500000
1,         0.500000
818875,         2.881230
2,        83.000000
1,         0.500000
840700,         2.807434
1,         0.500000
1,         0.500000
862039,         2.752190
1,         0.500000
1,         0.500000
864493,         2.738327
2,        83.000000
2,        83.000000
1,         0.500000
1,         0.500000
1,         0.500000
891176,         2.651763
1,         0.500000
2,        83.000000
1,         0.500000
1,         0.500000
1,         0.500000
832919,         2.832116
836567,         2.756280
1,         0.500000
1,         0.500000
2,        83.000000
1,         0.500000
870909,         2.724357
1,         0.500000
2,        83.000000
2,        83.000000
1,         0.500000
1,         0.500000
1,         0.500000
1,         0.500000
831788,         2.786454
819530,         2.879404
2,        83.000000
2,        83.000000
1,         0.500000
2,        83.000000
882219,         2.671648
850104,         2.777475
833925,         2.830767
1,         0.500000
1,         0.500000
1,         0.500000
2,        83.000000
1,         0.500000
1,         0.500000
847853,         2.775699
1,         0.500000
1,         0.500000
1,         0.500000
830557,         2.785542
1,         0.500000
1,         0.500000
836388,         2.821867
856497,         2.742907
831121,         2.841852
1,         0.500000
1,         0.500000
1,         0.500000
1,         0.500000
1,         0.500000
2,        83.000000
1,         0.500000
1,         0.500000
2,        83.000000
1,         0.500000
838956,         2.823402
2,        83.000000
1,         0.500000
1,         0.500000
1,         0.500000
849608,         2.782901
860388,         2.737203
1,         0.500000
1,         0.500000
1,         0.500000
1,         0.500000
853275,         2.711495
2,        83.000000
877794,         2.693244
865592,         2.737066
1,         0.500000
843041,         2.796699
811550,         2.915039
1,         0.500000
1,         0.500000
2,        83.000000
805385,         2.935122
1,         0.500000
1,         0.500000
1,         0.500000
803727,         2.940233
1,         0.500000
834100,         2.775974
1,         0.500000
848528,         2.790764
1,         0.500000
1,         0.500000
1,         0.500000
2,        83.000000
1,         0.500000
1,         0.500000
2,        83.000000
877473,         2.684636
849663,         2.790723
877506,         2.695042
846448,         2.788288
1,         0.500000
2,        83.000000
2,        83.000000
1,         0.500000
2,        83.000000
866700,         2.726615
1,         0.500000
1,         0.500000
1,         0.500000
1,         0.500000
1,         0.500000
872295,         2.708402
2,        83.000000
2,        83.000000
1,         0.500000
1,         0.500000
1,         0.500000
837509,         2.768746
1,         0.500000
887656,         2.666817
1,         0.500000
1,         0.500000
851658,         2.779053
850344,         2.763990
1,         0.500000
1,         0.500000
2,        83.000000
2,        83.000000
1,         0.500000
1,         0.500000
827185,         2.793157
1,         0.500000
2,        83.000000
866390,         2.722077
810392,         2.913233
1,         0.500000
2,        83.000000
852946,         2.765377
1,         0.500000
2,        83.000000
824108,         2.850635
1,         0.500000
2,        83.000000
1,         0.500000
2,        83.000000
2,        83.000000
824131,         2.798342
2,        83.000000
872258,         2.704356
2,        83.000000
2,        83.000000
879441,         2.683105
1,         0.500000
1,         0.500000
848947,         2.721500
2,        83.000000
838129,         2.822093
853421,         2.763405
848664,         2.765856
1,         0.500000
1,         0.500000
1,         0.500000
1,         0.500000
2,        83.000000
1,         0.500000
1,         0.500000
2,        83.000000
1,         0.500000
2,        83.000000
1,         0.500000
2,        83.000000
1,         0.500000
1,         0.500000
1,         0.500000
2,        83.000000
853117,         2.778998
1,         0.500000
834423,         2.833309
1,         0.500000
1,         0.500000
2,        83.000000
864253,         2.724511
1,         0.500000
1,         0.500000
861347,         2.740808
844575,         2.796026
1,         0.500000
1,         0.500000
801514,         2.935117
2,        83.000000
824278,         2.865061
837676,         2.824301
844051,         2.794118
849453,         2.782298
1,         0.500000
2,        83.000000
876176,         2.710672
1,         0.500000
1,         0.500000
2,        83.000000
793672,         2.979973
819302,         2.877508
1,         0.500000
1,         0.500000
892973,         2.652768
1,         0.500000
856748,         2.693626
859252,         2.688065
2,        83.000000
1,         0.500000
1,         0.500000
844744,         2.746409
1,         0.500000
1,         0.500000
1,         0.500000
1,         0.500000
1,         0.500000
2,        83.000000
1,         0.500000
1,         0.500000
1,         0.500000
1,         0.500000
844182,         2.745111
804493,         2.930746
1,         0.500000
2,        83.000000
1,         0.500000
1,         0.500000
843642,         2.762170
2,        83.000000
1,         0.500000
805907,         2.852925
1,         0.500000
1,         0.500000
870280,         2.707107
861486,         2.730849
2,        83.000000
882447,         2.678918
1,         0.500000
855275,         2.756982
839371,         2.814435
876999,         2.694018
850550,         2.777683
859668,         2.760163
2,        83.000000
1,         0.500000
2,        83.000000
841817,         2.811945
1,         0.500000
1,         0.500000
817905,         2.884865
1,         0.500000
2,        83.000000
823486,         2.869626
827491,         2.846090
1,         0.500000
874990,         2.713858
2,        83.000000
845099,         2.794205
1,         0.500000
1,         0.500000
1,         0.500000
1,         0.500000
1,         0.500000
2,        83.000000
1,         0.500000
866511,         2.733200
1,         0.500000
1,         0.500000
826753,         2.856053
1,         0.500000
1,         0.500000
1,         0.500000
2,        83.000000
2,        83.000000
841004,         2.808795
825432,         2.807408
1,         0.500000
837229,         2.819972
794714,         2.892061
1,         0.500000
878808,         2.682657
868911,         2.724439
2,        83.000000
1,         0.500000
840825,         2.811697
1,         0.500000
853683,         2.717322
864918,         2.727205
1,         0.500000
841420,         2.813937
2,        83.000000
822684,         2.870190
903740,         2.613672
1,         0.500000
2,        83.000000
1,         0.500000
1,         0.500000
1,         0.500000
1,         0.500000
842276,         2.809400
2,        83.000000
1,         0.500000
2,        83.000000
1,         0.500000
1,         0.500000
2,        83.000000
1,         0.500000
1,         0.500000
872055,         2.707875
1,         0.500000
1,         0.500000
1,         0.500000
1,         0.500000
2,        83.000000
823625,         2.864323
1,         0.500000
922069,         2.567740
896494,         2.649250
2,        83.000000
2,        83.000000
839121,         2.811491
2,        83.000000
1,         0.500000
1,         0.500000
1,         0.500000
1,         0.500000
1,         0.500000
1,         0.500000
2,        83.000000
883216,         2.681788
828970,         2.840793
854364,         2.762898
2,        83.000000
875939,         2.691872
1,         0.500000
1,         0.500000
2,        83.000000
894113,         2.642148
2,        83.000000
1,         0.500000
2,        83.000000
1,         0.500000
843981,         2.740066
1,         0.500000
1,         0.500000
2,        83.000000
832557,         2.846096
1,         0.500000
2,        83.000000
2,        83.000000
1,         0.500000
837704,         2.751183
1,         0.500000
809899,         2.912317
1,         0.500000
2,        83.000000
881177,         2.695686
1,         0.500000
865706,         2.729629
1,         0.500000
859276,         2.751989
1,         0.500000
1,         0.500000
2,        83.000000
2,        83.000000
864432,         2.733996
2,        83.000000
871420,         2.703507
799496,         2.953558
2,        83.000000
839416,         2.821253
851496,         2.783557
886269,         2.654014
857176,         2.744796
867251,         2.712381
2,        83.000000
845685,         2.773417
1,         0.500000
817298,         2.890210
1,         0.500000
1,         0.500000
1,         0.500000
1,         0.500000
1,         0.500000
2,        83.000000
1,         0.500000
1,         0.500000
1,         0.500000
1,         0.500000
875944,         2.707300
1,         0.500000
1,         0.500000
852138,         2.778359
820605,         2.809457
2,        83.000000
822570,         2.815005
842831,         2.798041
817911,         2.876217
1,         0.500000
2,        83.000000
2,        83.000000
2,        83.000000
2,        83.000000
1,         0.500000
875537,         2.704395
2,        83.000000
1,         0.500000
882850,         2.683284
882305,         2.688653
844737,         2.788586
2,        83.000000
892213,         2.634744
1,         0.500000
2,        83.000000
825202,         2.857386
1,         0.500000
814189,         2.915203
2,        83.000000
818407,         2.875490
836570,         2.833144
1,         0.500000
1,         0.500000
2,        83.000000
1,         0.500000
1,         0.500000
2,        83.000000
1,         0.500000
1,         0.500000
876101,         2.691727
834789,         2.827105
2,        83.000000
1,         0.500000
1,         0.500000
895299,         2.636005
1,         0.500000
1,         0.500000
826544,         2.791980
1,         0.500000
834974,         2.838979
1,         0.500000
2,        83.000000
835778,         2.823954
2,        83.000000
1,         0.500000
1,         0.500000
1,         0.500000
847956,         2.733144
1,         0.500000
833622,         2.776428
849494,         2.787610
1,         0.500000
2,        83.000000
1,         0.500000
864306,         2.732229
1,         0.500000
1,         0.500000
882343,         2.680257
1,         0.500000
2,        83.000000
854463,         2.769644
2,        83.000000
2,        83.000000
1,         0.500000
1,         0.500000
2,        83.000000
1,         0.500000
1,         0.500000
839517,         2.785599
1,         0.500000
1,         0.500000
890202,         2.665116
2,        83.000000
2,        83.000000
1,         0.500000
1,         0.500000
2,        83.000000
1,         0.500000
866103,         2.734357
859478,         2.758982
821450,         2.801916
1,         0.500000
2,        83.000000
863872,         2.743079
1,         0.500000
1,         0.500000
1,         0.500000
2,        83.000000
1,         0.500000
1,         0.500000
1,         0.500000
1,         0.500000
1,         0.500000
827618,         2.840649
852631,         2.751060
2,        83.000000
1,         0.500000
891070,         2.659557
2,        83.000000
1,         0.500000
825845,         2.863603
812206,         2.891098
1,         0.500000
2,        83.000000
1,         0.500000
867777,         2.714973
1,         0.500000
840624,         2.807795
889522,         2.657933
1,         0.500000
1,         0.500000
1,         0.500000
1,         0.500000
834439,         2.837153
2,        83.000000
1,         0.500000
1,         0.500000
841848,         2.805802
2,        83.000000
892797,         2.648659
2,        83.000000
868528,         2.718056
2,        83.000000
2,        83.000000
1,         0.500000
851323,         2.770843
1,         0.500000
2,        83.000000
854892,         2.756766
1,         0.500000
868880,         2.721489
847201,         2.769268
1,         0.500000
840584,         2.806748
1,         0.500000
2,        83.000000
1,         0.500000
1,         0.500000
837324,         2.752283
2,        83.000000
1,         0.500000
2,        83.000000
2,        83.000000
855342,         2.768329
1,         0.500000
1,         0.500000
829234,         2.789514
2,        83.000000
1,         0.500000
1,         0.500000
2,        83.000000
1,         0.500000
1,         0.500000
1,         0.500000
2,        83.000000
1,         0.500000
2,        83.000000
2,        83.000000
1,         0.500000
844473,         2.744792
1,         0.500000
1,         0.500000
2,        83.000000
1,         0.500000
1,         0.500000
1,         0.500000
845569,         2.781366
2,        83.000000
2,        83.000000
802368,         2.935992
1,         0.500000
2,        83.000000
1,         0.500000
1,         0.500000
1,         0.500000
2,        83.000000
1,         0.500000
2,        83.000000
1,         0.500000
866350,         2.723351
2,        83.000000
843814,         2.805075
1,         0.500000
1,         0.500000
2,        83.000000
2,        83.000000
2,        83.000000
823903,         2.808275
1,         0.500000
1,         0.500000
2,        83.000000
1,         0.500000
1,         0.500000
801329,         2.944025
2,        83.000000
866922,         2.732885
851999,         2.772878
1,         0.500000
864645,         2.722960
1,         0.500000
834526,         2.777197
2,        83.000000
829166,         2.843218
2,        83.000000
1,         0.500000
1,         0.500000
1,         0.500000
1,         0.500000
2,        83.000000
857831,         2.748073
1,         0.500000
870445,         2.720421
821529,         2.809374
1,         0.500000
1,         0.500000
1,         0.500000
849926,         2.769391
2,        83.000000
1,         0.500000
1,         0.500000
808013,         2.924908
844482,         2.748432
1,         0.500000
1,         0.500000
1,         0.500000
812951,         2.904205
874248,         2.701766
1,         0.500000
1,         0.500000
1,         0.500000
2,        83.000000
1,         0.500000
1,         0.500000
1,         0.500000
2,        83.000000
1,         0.500000
1,         0.500000
2,        83.000000
1,         0.500000
1,         0.500000
1,         0.500000
1,         0.500000
2,        83.000000
1,         0.500000
1,         0.500000
1,         0.500000
1,         0.500000
2,        83.000000
1,         0.500000
1,         0.500000
2,        83.000000
1,         0.500000
1,         0.500000
1,         0.500000
1,         0.500000
2,        83.000000
885862,         2.653976
2,        83.000000
1,         0.500000
858380,         2.752963
808000,         2.827013
817140,         2.813040
1,         0.500000
801789,         2.932931
838854,         2.765229
868628,         2.722591
1,         0.500000
2,        83.000000
2,        83.000000
1,         0.500000
870064,         2.710408
833513,         2.828220
1,         0.500000
896851,         2.645584
1,         0.500000
1,         0.500000
1,         0.500000
2,        83.000000
835296,         2.826306
859814,         2.757058
847671,         2.786060
1,         0.500000
1,         0.500000
2,        83.000000
1,         0.500000
1,         0.500000
1,         0.500000
861197,         2.736349
2,        83.000000
2,        83.000000
898723,         2.638473
2,        83.000000
2,        83.000000
886513,         2.675927
868793,         2.728697
816833,         2.903027
850664,         2.718907
1,         0.500000
1,         0.500000
2,        83.000000
2,        83.000000
2,        83.000000
1,         0.500000
871963,         2.691307
831927,         2.784634
1,         0.500000
1,         0.500000
2,        83.000000
1,         0.500000
1,         0.500000
1,         0.500000
1,         0.500000
1,         0.500000
842109,         2.801143
886135,         2.664346
1,         0.500000
1,         0.500000
870737,         2.717736
1,         0.500000
854512,         2.764212
2,        83.000000
1,         0.500000
1,         0.500000
1,         0.500000
1,         0.500000
2,        83.000000
1,         0.500000
852561,         2.750372
834418,         2.763903
1,         0.500000
1,         0.500000
851436,         2.785145
1,         0.500000
824934,         2.810802
1,         0.500000
1,         0.500000
2,        83.000000
1,         0.500000
1,         0.500000
831633,         2.842433
883164,         2.678535
1,         0.500000
1,         0.500000
2,        83.000000
1,         0.500000
2,        83.000000
805594,         2.927599
1,         0.500000
867682,         2.724145
837856,         2.766680
846633,         2.744021
1,         0.500000
1,         0.500000
1,         0.500000
2,        83.000000
2,        83.000000
823636,         2.863869
2,        83.000000
2,        83.000000
1,         0.500000
1,         0.500000
879559,         2.683491
827449,         2.854504
820051,         2.877497
2,        83.000000
1,         0.500000
812689,         2.902087
802439,         2.929324
1,         0.500000
2,        83.000000
1,         0.500000
1,         0.500000
2,        83.000000
881668,         2.684617
2,        83.000000
2,        83.000000
1,         0.500000
1,         0.500000
1,         0.500000
877974,         2.694955
1,         0.500000
2,        83.000000
2,        83.000000
2,        83.000000
1,         0.500000
2,        83.000000
839246,         2.773529
812258,         2.841866
1,         0.500000
2,        83.000000
2,        83.000000
1,         0.500000
2,        83.000000
1,         0.500000
1,         0.500000
1,         0.500000
1,         0.500000
858425,         2.757573
1,         0.500000
1,         0.500000
861111,         2.736026
1,         0.500000
2,        83.000000
2,        83.000000
1,         0.500000
1,         0.500000
1,         0.500000
861421,         2.694965
2,        83.000000
2,        83.000000
819977,         2.873099
2,        83.000000
1,         0.500000
2,        83.000000
1,         0.500000
1,         0.500000
1,         0.500000
1,         0.500000
884763,         2.678026
811969,         2.905033
1,         0.500000
842665,         2.810950
2,        83.000000
1,         0.500000
1,         0.500000
1,         0.500000
821650,         2.871095
862001,         2.722861
2,        83.000000
834251,         2.777868
831265,         2.836263
874174,         2.700146
826291,         2.849634
862739,         2.732648
845086,         2.780518
861422,         2.734549
1,         0.500000
1,         0.500000
1,         0.500000
1,         0.500000
2,        83.000000
1,         0.500000
823556,         2.794592
2,        83.000000
1,         0.500000
910827,         2.599778
1,         0.500000
1,         0.500000
1,         0.500000
857676,         2.745742
834919,         2.833932
815659,         2.815599
808722,         2.905727
842320,         2.794615
890198,         2.664018
1,         0.500000
843187,         2.739281
2,        83.000000
1,         0.500000
842680,         2.810805
1,         0.500000
2,        83.000000
1,         0.500000
830543,         2.826214
1,         0.500000
2,        83.000000
852140,         2.720681
1,         0.500000
2,        83.000000
1,         0.500000
1,         0.500000
1,         0.500000
2,        83.000000
848515,         2.717475
1,         0.500000
831363,         2.774525
1,         0.500000
1,         0.500000
866644,         2.729965
866122,         2.732550
1,         0.500000
1,         0.500000
885732,         2.683845
2,        83.000000
821045,         2.881478
856500,         2.752748
858234,         2.744810
1,         0.500000
1,         0.500000
841080,         2.813749
1,         0.500000
852852,         2.717309
865148,         2.670951
1,         0.500000
1,         0.500000
1,         0.500000
1,         0.500000
1,         0.500000
1,         0.500000
806853,         2.925043
1,         0.500000
1,         0.500000
819268,         2.873729
1,         0.500000
1,         0.500000
1,         0.500000
2,        83.000000
819872,         2.878501
2,        83.000000
2,        83.000000
1,         0.500000
869978,         2.709384
1,         0.500000
869344,         2.711196
1,         0.500000
855421,         2.763059
1,         0.500000
884671,         2.671998
1,         0.500000
1,         0.500000
1,         0.500000
1,         0.500000
884898,         2.659347
876764,         2.689324
840438,         2.762217
1,         0.500000
1,         0.500000
1,         0.500000
855587,         2.758473
1,         0.500000
1,         0.500000
847920,         2.788971
1,         0.500000
1,         0.500000
2,        83.000000
1,         0.500000
1,         0.500000
1,         0.500000
890961,         2.661210
1,         0.500000
861375,         2.743256
1,         0.500000
1,         0.500000
1,         0.500000
1,         0.500000
1,         0.500000
1,         0.500000
1,         0.500000
851217,         2.779942
2,        83.000000
1,         0.500000
850135,         2.775062
1,         0.500000
1,         0.500000
838257,         2.821461
857929,         2.749614
838861,         2.815431
2,        83.000000
1,         0.500000
1,         0.500000
1,         0.500000
1,         0.500000
1,         0.500000
1,         0.500000
1,         0.500000
2,        83.000000
2,        83.000000
1,         0.500000
1,         0.500000
860086,         2.741291
1,         0.500000
1,         0.500000
1,         0.500000
879505,         2.688230
885892,         2.676456
1,         0.500000
1,         0.500000
836462,         2.819310
1,         0.500000
1,         0.500000
1,         0.500000
1,         0.500000
2,        83.000000
1,         0.500000
2,        83.000000
816145,         2.882357
1,         0.500000
1,         0.500000
861090,         2.747568
2,        83.000000
875526,         2.700915
862073,         2.750175
2,        83.000000
1,         0.500000
1,         0.500000
2,        83.000000
1,         0.500000
2,        83.000000
835241,         2.774922
2,        83.000000
1,         0.500000
873101,         2.711508
2,        83.000000
811982,         2.900727
876198,         2.695631
827030,         2.791375
1,         0.500000
1,         0.500000
1,         0.500000
867886,         2.704772
1,         0.500000
1,         0.500000
877606,         2.689597
1,         0.500000
1,         0.500000
1,         0.500000
1,         0.500000
2,        83.000000
2,        83.000000
857969,         2.756099
879881,         2.690810
1,         0.500000
840983,         2.815786
807787,         2.853858
832167,         2.847508
1,         0.500000
1,         0.500000
2,        83.000000
853785,         2.704834
1,         0.500000
2,        83.000000
1,         0.500000
1,         0.500000
866276,         2.727836
1,         0.500000
1,         0.500000
811624,         2.916198
2,        83.000000
1,         0.500000
844788,         2.742963
1,         0.500000
1,         0.500000
1,         0.500000
852988,         2.765486
1,         0.500000
1,         0.500000
1,         0.500000
1,         0.500000
1,         0.500000
871083,         2.713854
2,        83.000000
823423,         2.869064
2,        83.000000
1,         0.500000
1,         0.500000
1,         0.500000
1,         0.500000
832994,         2.783086
1,         0.500000
2,        83.000000
2,        83.000000
869688,         2.653664
1,         0.500000
832457,         2.830945
857777,         2.761108
1,         0.500000
1,         0.500000
1,         0.500000
856646,         2.709351
836472,         2.812758
1,         0.500000
1,         0.500000
1,         0.500000
800988,         2.954641
873411,         2.703187
2,        83.000000
2,        83.000000
831596,         2.788572
1,         0.500000
1,         0.500000
2,        83.000000
1,         0.500000
2,        83.000000
852059,         2.723988
855406,         2.760686
1,         0.500000
2,        83.000000
1,         0.500000
831978,         2.839453
2,        83.000000
1,         0.500000
851936,         2.724099
2,        83.000000
826318,         2.861735
1,         0.500000
1,         0.500000
2,        83.000000
1,         0.500000
1,         0.500000
2,        83.000000
873590,         2.705358
821064,         2.881834
831163,         2.776320
2,        83.000000
1,         0.500000
1,         0.500000
1,         0.500000
1,         0.500000
1,         0.500000
1,         0.500000
2,        83.000000
1,         0.500000
839634,         2.824813
1,         0.500000
848110,         2.779446
2,        83.000000
1,         0.500000
1,         0.500000
1,         0.500000
859482,         2.750398
1,         0.500000
821079,         2.869650
803416,         2.875731
1,         0.500000
2,        83.000000
824613,         2.851532
863492,         2.742007
2,        83.000000
853239,         2.760022
824173,         2.860845
1,         0.500000
1,         0.500000
1,         0.500000
2,        83.000000
854170,         2.719385
831133,         2.785268
1,         0.500000
2,        83.000000
844113,         2.814926
1,         0.500000
865532,         2.726413
1,         0.500000
860237,         2.755043
2,        83.000000
836247,         2.804098
2,        83.000000
1,         0.500000
849717,         2.782987
824901,         2.799617
1,         0.500000
1,         0.500000
1,         0.500000
1,         0.500000
1,         0.500000
1,         0.500000
1,         0.500000
1,         0.500000
1,         0.500000
847479,         2.723755
1,         0.500000
1,         0.500000
1,         0.500000
1,         0.500000
1,         0.500000
1,         0.500000
1,         0.500000
1,         0.500000
869223,         2.712302
2,        83.000000
1,         0.500000
1,         0.500000
2,        83.000000
1,         0.500000
2,        83.000000
2,        83.000000
848522,         2.784877
2,        83.000000
1,         0.500000
830549,         2.828540
870905,         2.722057
863156,         2.736559
2,        83.000000
1,         0.500000
2,        83.000000
1,         0.500000
2,        83.000000
1,         0.500000
833903,         2.829808
1,         0.500000
1,         0.500000
1,         0.500000
1,         0.500000
1,         0.500000
1,         0.500000
1,         0.500000
2,        83.000000
1,         0.500000
1,         0.500000
2,        83.000000
1,         0.500000
1,         0.500000
2,        83.000000
1,         0.500000
1,         0.500000
1,         0.500000
2,        83.000000
1,         0.500000
1,         0.500000
859764,         2.733035
2,        83.000000
2,        83.000000
883772,         2.674310
1,         0.500000
1,         0.500000
1,         0.500000
819187,         2.868484
889275,         2.654535
1,         0.500000
838900,         2.817730
879064,         2.695184
1,         0.500000
865222,         2.716888
837602,         2.816671
839127,         2.814462
855280,         2.768381
838246,         2.751838
831646,         2.785846
1,         0.500000
908984,         2.592726
836347,         2.831711
2,        83.000000
1,         0.500000
1,         0.500000
1,         0.500000
1,         0.500000
860042,         2.748064
1,         0.500000
845123,         2.733556
1,         0.500000
1,         0.500000
1,         0.500000
1,         0.500000
1,         0.500000
2,        83.000000
815231,         2.816407
823610,         2.867778
1,         0.500000
2,        83.000000
1,         0.500000
863162,         2.731154
806866,         2.917715
828575,         2.787445
1,         0.500000
848622,         2.784975
1,         0.500000
1,         0.500000
817947,         2.802274
882254,         2.666012
839814,         2.755413
835469,         2.757701
1,         0.500000
1,         0.500000
1,         0.500000
1,         0.500000
2,        83.000000
1,         0.500000
841870,         2.794155
880972,         2.684324
1,         0.500000
1,         0.500000
1,         0.500000
1,         0.500000
1,         0.500000
2,        83.000000
1,         0.500000
854309,         2.766138
804395,         2.880030
1,         0.500000
1,         0.500000
1,         0.500000
1,         0.500000
874752,         2.713945
824781,         2.803844
1,         0.500000
2,        83.000000
1,         0.500000
2,        83.000000
1,         0.500000
1,         0.500000
1,         0.500000
1,         0.500000
851209,         2.765327
1,         0.500000
1,         0.500000
1,         0.500000
841559,         2.808392
828089,         2.825606
1,         0.500000
814460,         2.850054
1,         0.500000
845859,         2.799160
840376,         2.827627
2,        83.000000
1,         0.500000
2,        83.000000
1,         0.500000
838380,         2.812442
2,        83.000000
1,         0.500000
804355,         2.864052
1,         0.500000
840557,         2.801071
869174,         2.703387
1,         0.500000
2,        83.000000
1,         0.500000
1,         0.500000
1,         0.500000
1,         0.500000
2,        83.000000
1,         0.500000
1,         0.500000
813453,         2.902845
2,        83.000000
897029,         2.642317
1,         0.500000
1,         0.500000
1,         0.500000
1,         0.500000
1,         0.500000
1,         0.500000
1,         0.500000
1,         0.500000
1,         0.500000
2,        83.000000
2,        83.000000
2,        83.000000
845180,         2.807056
1,         0.500000
2,        83.000000
1,         0.500000
1,         0.500000
825557,         2.794584
1,         0.500000
861500,         2.751777
1,         0.500000
841414,         2.821906
816001,         2.845007
1,         0.500000
809884,         2.920950
1,         0.500000
1,         0.500000
1,         0.500000
1,         0.500000
1,         0.500000
1,         0.500000
1,         0.500000
2,        83.000000
2,        83.000000
1,         0.500000
1,         0.500000
2,        83.000000
1,         0.500000
1,         0.500000
873116,         2.710620
846778,         2.793425
2,        83.000000
2,        83.000000
816066,         2.833027
1,         0.500000
1,         0.500000
1,         0.500000
1,         0.500000
2,        83.000000
813677,         2.831756
1,         0.500000
1,         0.500000
1,         0.500000
1,         0.500000
1,         0.500000
1,         0.500000
801284,         2.885542
801806,         2.879647
881219,         2.690545
2,        83.000000
1,         0.500000
1,         0.500000
861180,         2.742866
2,        83.000000
1,         0.500000
827277,         2.842817
851269,         2.782041
851462,         2.717329
1,         0.500000
2,        83.000000
1,         0.500000
1,         0.500000
864813,         2.725640
2,        83.000000
880482,         2.681338
876104,         2.705584
907383,         2.602218
867436,         2.728610
1,         0.500000
1,         0.500000
1,         0.500000
1,         0.500000
2,        83.000000
1,         0.500000
865268,         2.721049
1,         0.500000
872356,         2.698423
1,         0.500000
880842,         2.672663
885404,         2.669233
849781,         2.780756
870859,         2.706653
1,         0.500000
1,         0.500000
1,         0.500000
883546,         2.675489
1,         0.500000
2,        83.000000
865190,         2.738983
1,         0.500000
2,        83.000000
2,        83.000000
869114,         2.716248
814242,         2.877692
2,        83.000000
2,        83.000000
846347,         2.772557
862613,         2.730684
1,         0.500000
830418,         2.853557
1,         0.500000
1,         0.500000
900722,         2.615938
829045,         2.854759
2,        83.000000
1,         0.500000
1,         0.500000
826829,         2.863940
826457,         2.789953
1,         0.500000
1,         0.500000
1,         0.500000
1,         0.500000
2,        83.000000
2,        83.000000
1,         0.500000
2,        83.000000
2,        83.000000
1,         0.500000
1,         0.500000
1,         0.500000
1,         0.500000
1,         0.500000
1,         0.500000
2,        83.000000
2,        83.000000
797350,         2.895358
1,         0.500000
1,         0.500000
1,         0.500000
1,         0.500000
836806,         2.805767
1,         0.500000
1,         0.500000
860460,         2.737661
2,        83.000000
2,        83.000000
1,         0.500000
835003,         2.761048
1,         0.500000
2,        83.000000
2,        83.000000
1,         0.500000
840809,         2.798943
834785,         2.816156
1,         0.500000
837518,         2.751429
828180,         2.783090
1,         0.500000
2,        83.000000
1,         0.500000
828256,         2.848689
1,         0.500000
861671,         2.743150
1,         0.500000
2,        83.000000
2,        83.000000
1,         0.500000
1,         0.500000
1,         0.500000
1,         0.500000
1,         0.500000
1,         0.500000
1,         0.500000
2,        83.000000
1,         0.500000
1,         0.500000
1,         0.500000
1,         0.500000
1,         0.500000
854035,         2.760474
1,         0.500000
840652,         2.811675
1,         0.500000
1,         0.500000
1,         0.500000
2,        83.000000
1,         0.500000
1,         0.500000
847911,         2.784353
2,        83.000000
1,         0.500000
2,        83.000000
806909,         2.858560
1,         0.500000
839131,         2.747058
2,        83.000000
1,         0.500000
2,        83.000000
1,         0.500000
2,        83.000000
1,         0.500000
833949,         2.774432
1,         0.500000
2,        83.000000
1,         0.500000
2,        83.000000
834259,         2.838763
1,         0.500000
811957,         2.848879
850455,         2.764033
805986,         2.857408
2,        83.000000
1,         0.500000
1,         0.500000
1,         0.500000
2,        83.000000
898279,         2.628386
824719,         2.872353
2,        83.000000
1,         0.500000
2,        83.000000
1,         0.500000
2,        83.000000
1,         0.500000
1,         0.500000
1,         0.500000
2,        83.000000
2,        83.000000
860515,         2.727372
1,         0.500000
1,         0.500000
827508,         2.832983
1,         0.500000
2,        83.000000
1,         0.500000
834055,         2.816566
820205,         2.884907
1,         0.500000
860548,         2.718227
1,         0.500000
2,        83.000000
895792,         2.646053
860391,         2.747021
1,         0.500000
876683,         2.699360
820411,         2.875697
899950,         2.626307
873603,         2.703809
817638,         2.875365
1,         0.500000
1,         0.500000
2,        83.000000
781300,         3.022717
1,         0.500000
1,         0.500000
830006,         2.848528
2,        83.000000
1,         0.500000
1,         0.500000
1,         0.500000
1,         0.500000
868417,         2.720596
1,         0.500000
840688,         2.804274
831481,         2.845203
846849,         2.731873
829945,         2.800478
1,         0.500000
1,         0.500000
1,         0.500000
1,         0.500000
819851,         2.803792
848291,         2.768278
1,         0.500000
2,        83.000000
2,        83.000000
839905,         2.821544
862667,         2.746357
817921,         2.893449
1,         0.500000
1,         0.500000
1,         0.500000
838693,         2.811383
873750,         2.700944
807104,         2.923533
1,         0.500000
1,         0.500000
1,         0.500000
863470,         2.742718
859528,         2.731622
1,         0.500000
1,         0.500000
1,         0.500000
2,        83.000000
1,         0.500000
819328,         2.824065
863965,         2.670292
1,         0.500000
1,         0.500000
860565,         2.748028
1,         0.500000
1,         0.500000
1,         0.500000
1,         0.500000
1,         0.500000
1,         0.500000
2,        83.000000
2,        83.000000
2,        83.000000
1,         0.500000
2,        83.000000
1,         0.500000
2,        83.000000
1,         0.500000
1,         0.500000
1,         0.500000
899094,         2.624121
838169,         2.805826
2,        83.000000
1,         0.500000
1,         0.500000
2,        83.000000
2,        83.000000
860540,         2.699716
1,         0.500000
2,        83.000000
1,         0.500000
1,         0.500000
867247,         2.720885
1,         0.500000
1,         0.500000
1,         0.500000
843731,         2.733504
855869,         2.754409
2,        83.000000
1,         0.500000
2,        83.000000
1,         0.500000
2,        83.000000
863825,         2.737043
2,        83.000000
818200,         2.885638
2,        83.000000
1,         0.500000
2,        83.000000
822995,         2.879572
1,         0.500000
884843,         2.675352
811690,         2.903445
1,         0.500000
832069,         2.770063
2,        83.000000
813516,         2.900990
874451,         2.691084
1,         0.500000
1,         0.500000
2,        83.000000
1,         0.500000
2,        83.000000
842095,         2.812936
2,        83.000000
1,         0.500000
2,        83.000000
840092,         2.812211
809183,         2.855362
1,         0.500000
837684,         2.823399
2,        83.000000
1,         0.500000
834514,         2.823064
813594,         2.848249
1,         0.500000
1,         0.500000
1,         0.500000
1,         0.500000
850459,         2.775910
1,         0.500000
1,         0.500000
1,         0.500000
838331,         2.813298
1,         0.500000
849223,         2.780936
1,         0.500000
824840,         2.847534
862842,         2.730998
2,        83.000000
1,         0.500000
1,         0.500000
828827,         2.847328
2,        83.000000
1,         0.500000
2,        83.000000
1,         0.500000
862806,         2.734606
815967,         2.901688
887778,         2.658795
2,        83.000000
2,        83.000000
1,         0.500000
1,         0.500000
2,        83.000000
1,         0.500000
1,         0.500000
1,         0.500000
1,         0.500000
1,         0.500000
2,        83.000000
849371,         2.783882
1,         0.500000
1,         0.500000
1,         0.500000
2,        83.000000
1,         0.500000
2,        83.000000
1,         0.500000
831617,         2.829676
1,         0.500000
882069,         2.683536
873256,         2.707811
1,         0.500000
1,         0.500000
1,         0.500000
2,        83.000000
883209,         2.674047
869575,         2.701410
837123,         2.830890
873778,         2.698435
867968,         2.725893
1,         0.500000
1,         0.500000
1,         0.500000
854935,         2.755612
1,         0.500000
843293,         2.783767
1,         0.500000
1,         0.500000
1,         0.500000
1,         0.500000
1,         0.500000
1,         0.500000
1,         0.500000
1,         0.500000
1,         0.500000
1,         0.500000
1,         0.500000
1,         0.500000
1,         0.500000
1,         0.500000
1,         0.500000
1,         0.500000
872036,         2.718161
839367,         2.807602
1,         0.500000
863536,         2.747522
842762,         2.808826
1,         0.500000
872952,         2.710624
886468,         2.676132
1,         0.500000
1,         0.500000
1,         0.500000
849696,         2.787626
2,        83.000000
1,         0.500000
833679,         2.819345
2,        83.000000
1,         0.500000
860838,         2.741523
2,        83.000000
2,        83.000000
828955,         2.834940
2,        83.000000
823620,         2.809084
2,        83.000000
1,         0.500000
2,        83.000000
1,         0.500000
835918,         2.831566
2,        83.000000
2,        83.000000
851779,         2.767608
2,        83.000000
1,         0.500000
1,         0.500000
1,         0.500000
835426,         2.832948
1,         0.500000
1,         0.500000
799419,         2.884938
859433,         2.745902
2,        83.000000
1,         0.500000
2,        83.000000
1,         0.500000
2,        83.000000
1,         0.500000
1,         0.500000
1,         0.500000
860339,         2.748540
1,         0.500000
2,        83.000000
1,         0.500000
1,         0.500000
1,         0.500000
1,         0.500000
2,        83.000000
860395,         2.752536
1,         0.500000
1,         0.500000
1,         0.500000
851804,         2.756691
1,         0.500000
1,         0.500000
1,         0.500000
2,        83.000000
1,         0.500000
1,         0.500000
2,        83.000000
1,         0.500000
1,         0.500000
2,        83.000000
1,         0.500000
1,         0.500000
2,        83.000000
1,         0.500000
2,        83.000000
1,         0.500000
2,        83.000000
1,         0.500000
852894,         2.772217
843799,         2.748156
1,         0.500000
840981,         2.756037
885270,         2.673331
877884,         2.691664
1,         0.500000
1,         0.500000
1,         0.500000
1,         0.500000
885549,         2.676342
2,        83.000000
1,         0.500000
1,         0.500000
1,         0.500000
1,         0.500000
805021,         2.916354
2,        83.000000
852608,         2.711317
1,         0.500000
2,        83.000000
2,        83.000000
1,         0.500000
1,         0.500000
859210,         2.747388
1,         0.500000
1,         0.500000
868182,         2.700339
1,         0.500000
1,         0.500000
1,         0.500000
1,         0.500000
871493,         2.699226
815923,         2.837104
1,         0.500000
1,         0.500000
1,         0.500000
1,         0.500000
1,         0.500000
1,         0.500000
884699,         2.683822
1,         0.500000
2,        83.000000
878684,         2.693905
847690,         2.788715
1,         0.500000
855452,         2.693222
2,        83.000000
1,         0.500000
1,         0.500000
1,         0.500000
1,         0.500000
2,        83.000000
2,        83.000000
1,         0.500000
1,         0.500000
1,         0.500000
843076,         2.788334
1,         0.500000
1,         0.500000
1,         0.500000
1,         0.500000
1,         0.500000
1,         0.500000
851262,         2.785268
1,         0.500000
838448,         2.813424
837475,         2.823221
2,        83.000000
1,         0.500000
824107,         2.878260
2,        83.000000
1,         0.500000
834143,         2.764621
851776,         2.707556
833866,         2.819170
876959,         2.706845
1,         0.500000
2,        83.000000
810768,         2.848568
1,         0.500000
1,         0.500000
853341,         2.754905
2,        83.000000
1,         0.500000
2,        83.000000
1,         0.500000
844847,         2.795167
870124,         2.716173
842285,         2.803315
802446,         2.940860
1,         0.500000
858860,         2.761461
815083,         2.833890
2,        83.000000
1,         0.500000
1,         0.500000
2,        83.000000
836279,         2.830659
2,        83.000000
1,         0.500000
1,         0.500000
1,         0.500000
2,        83.000000
2,        83.000000
1,         0.500000
1,         0.500000
1,         0.500000
1,         0.500000
859624,         2.749803
1,         0.500000
2,        83.000000
1,         0.500000
1,         0.500000
2,        83.000000
1,         0.500000
1,         0.500000
1,         0.500000
1,         0.500000
882463,         2.691523
1,         0.500000
783765,         3.006645
1,         0.500000
1,         0.500000
1,         0.500000
1,         0.500000
1,         0.500000
1,         0.500000
2,        83.000000
2,        83.000000
1,         0.500000
2,        83.000000
853428,         2.713328
1,         0.500000
1,         0.500000
1,         0.500000
840061,         2.744008
1,         0.500000
802214,         2.934783
857537,         2.750372
1,         0.500000
789682,         2.916138
1,         0.500000
1,         0.500000
1,         0.500000
862247,         2.732039
891585,         2.655341
794298,         2.971236
826646,         2.791469
837705,         2.754735
1,         0.500000
851709,         2.772182
867453,         2.721818
1,         0.500000
1,         0.500000
1,         0.500000
1,         0.500000
1,         0.500000
1,         0.500000
1,         0.500000
1,         0.500000
2,        83.000000
1,         0.500000
1,         0.500000
1,         0.500000
807870,         2.900595
805884,         2.925138
1,         0.500000
2,        83.000000
1,         0.500000
1,         0.500000
1,         0.500000
1,         0.500000
1,         0.500000
1,         0.500000
1,         0.500000
1,         0.500000
2,        83.000000
1,         0.500000
1,         0.500000
2,        83.000000
1,         0.500000
1,         0.500000
2,        83.000000
1,         0.500000
2,        83.000000
835091,         2.773140
1,         0.500000
889871,         2.657526
826124,         2.839743
840884,         2.808999
1,         0.500000
1,         0.500000
1,         0.500000
1,         0.500000
825584,         2.792749
871187,         2.718826
860324,         2.735243
2,        83.000000
1,         0.500000
876244,         2.706867
829993,         2.830852
1,         0.500000
2,        83.000000
1,         0.500000
1,         0.500000
1,         0.500000
2,        83.000000
1,         0.500000
1,         0.500000
876052,         2.691193
878566,         2.683533
2,        83.000000
1,         0.500000
828991,         2.848743
1,         0.500000
843938,         2.794525
819691,         2.864923
2,        83.000000
2,        83.000000
1,         0.500000
1,         0.500000
1,         0.500000
1,         0.500000
1,         0.500000
871853,         2.697264
1,         0.500000
1,         0.500000
1,         0.500000
2,        83.000000
1,         0.500000
2,        83.000000
828859,         2.793477
2,        83.000000
1,         0.500000
876423,         2.699578
1,         0.500000
877438,         2.682848
1,         0.500000
1,         0.500000
1,         0.500000
841436,         2.747964
827283,         2.863296
1,         0.500000
889866,         2.664865
1,         0.500000
1,         0.500000
2,        83.000000
853533,         2.701266
1,         0.500000
1,         0.500000
2,        83.000000
1,         0.500000
1,         0.500000
840185,         2.816885
1,         0.500000
1,         0.500000
1,         0.500000
1,         0.500000
2,        83.000000
1,         0.500000
820055,         2.867733
2,        83.000000
1,         0.500000
835216,         2.766141
2,        83.000000
818822,         2.823521
1,         0.500000
829030,         2.780054
1,         0.500000
1,         0.500000
2,        83.000000
1,         0.500000
1,         0.500000
860540,         2.741207
858453,         2.742850
835074,         2.770174
1,         0.500000
836417,         2.767204
2,        83.000000
1,         0.500000
1,         0.500000
858329,         2.752148
1,         0.500000
1,         0.500000
2,        83.000000
1,         0.500000
1,         0.500000
858777,         2.742112
1,         0.500000
1,         0.500000
1,         0.500000
1,         0.500000
887255,         2.663387
1,         0.500000
1,         0.500000
2,        83.000000
1,         0.500000
882940,         2.671471
861009,         2.670884
1,         0.500000
1,         0.500000
2,        83.000000
821939,         2.820193
870266,         2.709003
1,         0.500000
1,         0.500000
1,         0.500000
2,        83.000000
2,        83.000000
1,         0.500000
1,         0.500000
854104,         2.762308
1,         0.500000
862383,         2.744765
1,         0.500000
1,         0.500000
1,         0.500000
1,         0.500000
849647,         2.771138
2,        83.000000
2,        83.000000
1,         0.500000
1,         0.500000
1,         0.500000
1,         0.500000
1,         0.500000
804623,         2.866411
1,         0.500000
1,         0.500000
841488,         2.808736
1,         0.500000
2,        83.000000
845037,         2.803165
819186,         2.873548
2,        83.000000
1,         0.500000
1,         0.500000
1,         0.500000
841153,         2.811291
2,        83.000000
1,         0.500000
2,        83.000000
2,        83.000000
1,         0.500000
2,        83.000000
1,         0.500000
1,         0.500000
854231,         2.762983
1,         0.500000
1,         0.500000
1,         0.500000
849143,         2.780929
846892,         2.715295
1,         0.500000
864646,         2.721747
1,         0.500000
1,         0.500000
2,        83.000000
1,         0.500000
1,         0.500000
835374,         2.818922
1,         0.500000
891994,         2.645090
2,        83.000000
1,         0.500000
1,         0.500000
2,        83.000000
837801,         2.760958
836472,         2.818911
863637,         2.747665
872968,         2.707616
1,         0.500000
2,        83.000000
1,         0.500000
873243,         2.700573
847923,         2.776446
858184,         2.751198
844971,         2.796052
1,         0.500000
2,        83.000000
1,         0.500000
1,         0.500000
1,         0.500000
1,         0.500000
1,         0.500000
848784,         2.770761
1,         0.500000
2,        83.000000
1,         0.500000
1,         0.500000
827999,         2.792765
835081,         2.751295
1,         0.500000
1,         0.500000
2,        83.000000
897344,         2.640721
846748,         2.794917
2,        83.000000
2,        83.000000
2,        83.000000
1,         0.500000
857809,         2.749504
839303,         2.809610
866818,         2.738658
1,         0.500000
1,         0.500000
1,         0.500000
1,         0.500000
1,         0.500000
860445,         2.729583
1,         0.500000
1,         0.500000
1,         0.500000
2,        83.000000
2,        83.000000
1,         0.500000
1,         0.500000
1,         0.500000
1,         0.500000
1,         0.500000
1,         0.500000
810474,         2.910355
1,         0.500000
2,        83.000000
2,        83.000000
1,         0.500000
862321,         2.738529
2,        83.000000
1,         0.500000
1,         0.500000
2,        83.000000
1,         0.500000
1,         0.500000
862462,         2.730868
818952,         2.831989
1,         0.500000
2,        83.000000
818070,         2.887993
816542,         2.873209
852278,         2.716486
821314,         2.881708
1,         0.500000
836162,         2.816134
875172,         2.707190
2,        83.000000
1,         0.500000
1,         0.500000
1,         0.500000
1,         0.500000
849746,         2.721153
810157,         2.860301
1,         0.500000
1,         0.500000
829595,         2.796209
1,         0.500000
832090,         2.841258
1,         0.500000
2,        83.000000
826136,         2.791748
1,         0.500000
1,         0.500000
1,         0.500000
866144,         2.734879
2,        83.000000
1,         0.500000
1,         0.500000
1,         0.500000
1,         0.500000
880553,         2.675533
2,        83.000000
827212,         2.790451
1,         0.500000
853110,         2.704771
837879,         2.765279
1,         0.500000
2,        83.000000
1,         0.500000
841546,         2.747370
800434,         2.953599
1,         0.500000
876759,         2.689411
1,         0.500000
1,         0.500000
1,         0.500000
856785,         2.762437
2,        83.000000
1,         0.500000
1,         0.500000
857418,         2.760251
1,         0.500000
1,         0.500000
1,         0.500000
1,         0.500000
833753,         2.845909
1,         0.500000
2,        83.000000
820826,         2.876828
1,         0.500000
1,         0.500000
1,         0.500000
1,         0.500000
1,         0.500000
1,         0.500000
827128,         2.796495
843707,         2.801966
829036,         2.792034
1,         0.500000
2,        83.000000
1,         0.500000
1,         0.500000
819365,         2.827668
1,         0.500000
2,        83.000000
1,         0.500000
1,         0.500000
871477,         2.709565
819744,         2.817930
2,        83.000000
1,         0.500000
1,         0.500000
1,         0.500000
1,         0.500000
1,         0.500000
866899,         2.734633
1,         0.500000
1,         0.500000
832202,         2.840342
1,         0.500000
1,         0.500000
856353,         2.692032
2,        83.000000
794663,         2.966547
2,        83.000000
1,         0.500000
1,         0.500000
2,        83.000000
1,         0.500000
1,         0.500000
1,         0.500000
2,        83.000000
1,         0.500000
868506,         2.710279
2,        83.000000
1,         0.500000
1,         0.500000
2,        83.000000
2,        83.000000
1,         0.500000
883274,         2.681894
1,         0.500000
2,        83.000000
1,         0.500000
1,         0.500000
2,        83.000000
1,         0.500000
2,        83.000000
1,         0.500000
868588,         2.710503
1,         0.500000
1,         0.500000
1,         0.500000
1,         0.500000
1,         0.500000
846272,         2.792773
1,         0.500000
2,        83.000000
832385,         2.830413
801184,         2.937187
1,         0.500000
2,        83.000000
1,         0.500000
1,         0.500000
2,        83.000000
1,         0.500000
2,        83.000000
2,        83.000000
2,        83.000000
1,         0.500000
1,         0.500000
833435,         2.823622
866903,         2.729808
1,         0.500000
814021,         2.889647
840433,         2.750664
1,         0.500000
2,        83.000000
2,        83.000000
2,        83.000000
1,         0.500000
799142,         2.959899
1,         0.500000
822487,         2.877013
1,         0.500000
1,         0.500000
1,         0.500000
1,         0.500000
2,        83.000000
1,         0.500000
1,         0.500000
1,         0.500000
801059,         2.955784
850391,         2.783043
2,        83.000000
1,         0.500000
1,         0.500000
1,         0.500000
1,         0.500000
1,         0.500000
2,        83.000000
1,         0.500000
2,        83.000000
1,         0.500000
2,        83.000000
1,         0.500000
830805,         2.845132
1,         0.500000
1,         0.500000
1,         0.500000
2,        83.000000
825717,         2.800525
844523,         2.747242
1,         0.500000
1,         0.500000
2,        83.000000
1,         0.500000
2,        83.000000
876842,         2.710715
865426,         2.721948
1,         0.500000
2,        83.000000
837165,         2.810206
869161,         2.716601
1,         0.500000
2,        83.000000
876355,         2.689423
2,        83.000000
892055,         2.644023
1,         0.500000
827076,         2.857936
1,         0.500000
1,         0.500000
1,         0.500000
830860,         2.769015
1,         0.500000
1,         0.500000
1,         0.500000
1,         0.500000
869042,         2.721723
2,        83.000000
1,         0.500000
1,         0.500000
1,         0.500000
867752,         2.721079
833786,         2.832268
2,        83.000000
1,         0.500000
810659,         2.831295
832952,         2.827634
821294,         2.809962
876726,         2.695600
845724,         2.781032
1,         0.500000
2,        83.000000
816036,         2.893304
1,         0.500000
2,        83.000000
2,        83.000000
843952,         2.728870
857777,         2.744341
844616,         2.804243
840452,         2.755544
888971,         2.661739
853322,         2.706601
1,         0.500000
1,         0.500000
1,         0.500000
1,         0.500000
2,        83.000000
1,         0.500000
825645,         2.799275
850159,         2.781007
820189,         2.869711
847861,         2.779016
852748,         2.765179
2,        83.000000
2,        83.000000
1,         0.500000
1,         0.500000
1,         0.500000
1,         0.500000
2,        83.000000
876094,         2.687788
878839,         2.671516
790232,         2.932411
859087,         2.693195
1,         0.500000
1,         0.500000
1,         0.500000
1,         0.500000
820330,         2.885560
866475,         2.730650
1,         0.500000
831826,         2.783918
1,         0.500000
2,        83.000000
2,        83.000000
1,         0.500000
841908,         2.748758
2,        83.000000
2,        83.000000
1,         0.500000
1,         0.500000
857319,         2.755511
1,         0.500000
1,         0.500000
2,        83.000000
2,        83.000000
1,         0.500000
1,         0.500000
831261,         2.842888
1,         0.500000
887967,         2.660678
1,         0.500000
1,         0.500000
808892,         2.913022
856397,         2.765738
1,         0.500000
2,        83.000000
1,         0.500000
2,        83.000000
1,         0.500000
2,        83.000000
876360,         2.693386
1,         0.500000
1,         0.500000
2,        83.000000
1,         0.500000
2,        83.000000
1,         0.500000
1,         0.500000
1,         0.500000
2,        83.000000
2,        83.000000
1,         0.500000
2,        83.000000
872621,         2.703303
1,         0.500000
864675,         2.730096
2,        83.000000
1,         0.500000
894297,         2.645177
794172,         2.974606
817857,         2.826952
1,         0.500000
1,         0.500000
2,        83.000000
2,        83.000000
1,         0.500000
843406,         2.793273
2,        83.000000
1,         0.500000
1,         0.500000
1,         0.500000
859788,         2.738628
2,        83.000000
1,         0.500000
1,         0.500000
863958,         2.732345
1,         0.500000
2,        83.000000
1,         0.500000
1,         0.500000
1,         0.500000
839665,         2.763900
1,         0.500000
819242,         2.800289
1,         0.500000
826054,         2.800439
1,         0.500000
1,         0.500000
797833,         2.897232
1,         0.500000
1,         0.500000
1,         0.500000
814281,         2.820075
1,         0.500000
1,         0.500000
1,         0.500000
2,        83.000000
2,        83.000000
845118,         2.793332
1,         0.500000
1,         0.500000
876997,         2.698882
1,         0.500000
1,         0.500000
2,        83.000000
1,         0.500000
1,         0.500000
1,         0.500000
1,         0.500000
1,         0.500000
879178,         2.685729
1,         0.500000
873858,         2.709563
2,        83.000000
2,        83.000000
1,         0.500000
2,        83.000000
1,         0.500000
854557,         2.768630
2,        83.000000
1,         0.500000
1,         0.500000
807417,         2.920657
2,        83.000000
1,         0.500000
811195,         2.899834
1,         0.500000
1,         0.500000
1,         0.500000
2,        83.000000
841638,         2.807496
848581,         2.792934
1,         0.500000
834597,         2.755420
1,         0.500000
851752,         2.775227
1,         0.500000
1,         0.500000
850757,         2.777834
832003,         2.763859
1,         0.500000
1,         0.500000
791481,         2.974864
1,         0.500000
875681,         2.693771
873245,         2.703866
851307,         2.769280
1,         0.500000
1,         0.500000
1,         0.500000
2,        83.000000
834990,         2.810405
1,         0.500000
1,         0.500000
1,         0.500000
1,         0.500000
860006,         2.742457
1,         0.500000
2,        83.000000
1,         0.500000
1,         0.500000
2,        83.000000
822722,         2.855432
880215,         2.680173
824727,         2.866119
2,        83.000000
2,        83.000000
1,         0.500000
1,         0.500000
865378,         2.725459
1,         0.500000
885833,         2.670459
1,         0.500000
1,         0.500000
1,         0.500000
1,         0.500000
1,         0.500000
848029,         2.734478
1,         0.500000
1,         0.500000
2,        83.000000
1,         0.500000
1,         0.500000
1,         0.500000
2,        83.000000
2,        83.000000
2,        83.000000
1,         0.500000
1,         0.500000
2,        83.000000
840724,         2.812259
1,         0.500000
1,         0.500000
877634,         2.695826
1,         0.500000
1,         0.500000
829995,         2.845845
1,         0.500000
1,         0.500000
1,         0.500000
1,         0.500000
1,         0.500000
1,         0.500000
835917,         2.761336
1,         0.500000
1,         0.500000
1,         0.500000
1,         0.500000
1,         0.500000
1,         0.500000
881613,         2.688060
2,        83.000000
1,         0.500000
1,         0.500000
876457,         2.689876
1,         0.500000
2,        83.000000
1,         0.500000
1,         0.500000
1,         0.500000
1,         0.500000
832255,         2.758275
884987,         2.682348
1,         0.500000
880279,         2.689321
1,         0.500000
868252,         2.720787
848136,         2.765096
1,         0.500000
863791,         2.737321
2,        83.000000
1,         0.500000
874688,         2.710829
1,         0.500000
1,         0.500000
1,         0.500000
877772,         2.686970
824863,         2.852248
839307,         2.749234
1,         0.500000
1,         0.500000
1,         0.500000
838943,         2.810183
2,        83.000000
2,        83.000000
831910,         2.768953
1,         0.500000
1,         0.500000
2,        83.000000
826912,         2.838374
824185,         2.809184
2,        83.000000
1,         0.500000
872070,         2.718516
1,         0.500000
846502,         2.775084
1,         0.500000
861025,         2.741478
1,         0.500000
1,         0.500000
873579,         2.711429
1,         0.500000
2,        83.000000
2,        83.000000
852328,         2.713095
788092,         2.996896
1,         0.500000
861313,         2.739688
1,         0.500000
2,        83.000000
1,         0.500000
1,         0.500000
823648,         2.801608
1,         0.500000
1,         0.500000
1,         0.500000
1,         0.500000
1,         0.500000
1,         0.500000
841233,         2.793536
2,        83.000000
1,         0.500000
1,         0.500000
1,         0.500000
827976,         2.784331
1,         0.500000
828508,         2.784616
860357,         2.738989
2,        83.000000
1,         0.500000
1,         0.500000
1,         0.500000
1,         0.500000
1,         0.500000
863806,         2.728267
1,         0.500000
788809,         2.933734
1,         0.500000
2,        83.000000
2,        83.000000
859534,         2.732628
1,         0.500000
866202,         2.724099
884681,         2.663302
1,         0.500000
2,        83.000000
882016,         2.673119
1,         0.500000
1,         0.500000
1,         0.500000
1,         0.500000
863384,         2.734312
2,        83.000000
1,         0.500000
2,        83.000000
1,         0.500000
1,         0.500000
1,         0.500000
881627,         2.667919
2,        83.000000
852225,         2.769864
1,         0.500000
838548,         2.760159
2,        83.000000
1,         0.500000
860710,         2.684117
825889,         2.870434
858625,         2.757067
1,         0.500000
1,         0.500000
2,        83.000000
852866,         2.758203
827977,         2.845015
1,         0.500000
2,        83.000000
878772,         2.689086
2,        83.000000
1,         0.500000
821626,         2.878788
1,         0.500000
2,        83.000000
1,         0.500000
1,         0.500000
812954,         2.835128
2,        83.000000
1,         0.500000
790030,         2.924501
837057,         2.759394
853918,         2.759161
2,        83.000000
819758,         2.868362
1,         0.500000
1,         0.500000
1,         0.500000
2,        83.000000
2,        83.000000
2,        83.000000
1,         0.500000
814038,         2.892724
1,         0.500000
1,         0.500000
1,         0.500000
1,         0.500000
1,         0.500000
1,         0.500000
1,         0.500000
1,         0.500000
2,        83.000000
817081,         2.905094
824391,         2.795280
1,         0.500000
810659,         2.901560
1,         0.500000
849770,         2.783091
881357,         2.688197
2,        83.000000
1,         0.500000
1,         0.500000
1,         0.500000
845634,         2.727354
814699,         2.899630
2,        83.000000
2,        83.000000
2,        83.000000
1,         0.500000
773522,         2.974456
832301,         2.848291
1,         0.500000
1,         0.500000
1,         0.500000
1,         0.500000
2,        83.000000
2,        83.000000
2,        83.000000
1,         0.500000
2,        83.000000
2,        83.000000

NM
2,        83.000000
1,         0.500000
1,         0.500000
2,        83.000000
2,        83.000000
1,         0.500000
1,         0.500000
1,         0.500000
2,        83.000000
1,         0.500000
1,         0.500000
875535,         2.694031
1,         0.500000
1,         0.500000
2,        83.000000
1,         0.500000
838290,         2.818976
1,         0.500000
1,         0.500000
2,        83.000000
1,         0.500000
1,         0.500000
861983,         2.753481
851601,         2.767448
1,         0.500000
1,         0.500000
1,         0.500000
2,        83.000000
1,         0.500000
2,        83.000000
867203,         2.727202
1,         0.500000
811750,         2.844621
1,         0.500000
1,         0.500000
811461,         2.903985
2,        83.000000
1,         0.500000
1,         0.500000
2,        83.000000
888927,         2.664424
2,        83.000000
2,        83.000000
1,         0.500000
899394,         2.631084
1,         0.500000
807909,         2.853381
1,         0.500000
1,         0.500000
840481,         2.742170
1,         0.500000
2,        83.000000
1,         0.500000
2,        83.000000
1,         0.500000
820872,         2.810590
874737,         2.702520
839013,         2.815716
1,         0.500000
2,        83.000000
2,        83.000000
1,         0.500000
860024,         2.734353
820384,         2.801004
877163,         2.680616
1,         0.500000
853250,         2.763255
1,         0.500000
1,         0.500000
861691,         2.738966
1,         0.500000
2,        83.000000
1,         0.500000
1,         0.500000
1,         0.500000
796087,         2.951466
1,         0.500000
850311,         2.789335
2,        83.000000
867202,         2.724516
834813,         2.818983
1,         0.500000
1,         0.500000
1,         0.500000
1,         0.500000
2,        83.000000
1,         0.500000
2,        83.000000
2,        83.000000
814085,         2.895239
2,        83.000000
811378,         2.901467
2,        83.000000
1,         0.500000
1,         0.500000
1,         0.500000
1,         0.500000
838989,         2.754667
2,        83.000000
2,        83.000000
792542,         2.960764
1,         0.500000
1,         0.500000
842609,         2.808775
1,         0.500000
872798,         2.710364
1,         0.500000
1,         0.500000
1,         0.500000
841457,         2.761810
2,        83.000000
1,         0.500000
1,         0.500000
833357,         2.784487
861597,         2.728487
842577,         2.794861
1,         0.500000
1,         0.500000
838695,         2.807477
2,        83.000000
2,        83.000000
1,         0.500000
819879,         2.881391
1,         0.500000
865434,         2.729929
1,         0.500000
2,        83.000000
2,        83.000000
2,        83.000000
1,         0.500000
1,         0.500000
1,         0.500000
1,         0.500000
2,        83.000000
2,        83.000000
1,         0.500000
1,         0.500000
2,        83.000000
870914,         2.701232
1,         0.500000
1,         0.500000
1,         0.500000
842800,         2.793563
2,        83.000000
1,         0.500000
834511,         2.822230
1,         0.500000
2,        83.000000
2,        83.000000
804767,         2.923609
1,         0.500000
1,         0.500000
844935,         2.793108
1,         0.500000
1,         0.500000
1,         0.500000
1,         0.500000
2,        83.000000
1,         0.500000
803603,         2.939001
2,        83.000000
1,         0.500000
819013,         2.869169
1,         0.500000
2,        83.000000
2,        83.000000
1,         0.500000
1,         0.500000
874701,         2.699197
1,         0.500000
1,         0.500000
2,        83.000000
2,        83.000000
1,         0.500000
854369,         2.765634
858340,         2.749629
1,         0.500000
1,         0.500000
2,        83.000000
839800,         2.811312
847719,         2.786994
2,        83.000000
2,        83.000000
881560,         2.687431
891101,         2.647295
838614,         2.812912
819957,         2.827895
1,         0.500000
1,         0.500000
840083,         2.794738
2,        83.000000
1,         0.500000
2,        83.000000
2,        83.000000
1,         0.500000
1,         0.500000
2,        83.000000
860370,         2.737727
1,         0.500000
869809,         2.709543
2,        83.000000
1,         0.500000
2,        83.000000
1,         0.500000
1,         0.500000
1,         0.500000
799801,         2.868142
1,         0.500000
2,        83.000000
1,         0.500000
1,         0.500000
855366,         2.762505
843635,         2.794404
1,         0.500000
868950,         2.721603
1,         0.500000
1,         0.500000
1,         0.500000
1,         0.500000
830747,         2.827070
1,         0.500000
846774,         2.737236
1,         0.500000
854652,         2.782591
1,         0.500000
1,         0.500000
1,         0.500000
2,        83.000000
830345,         2.784924
1,         0.500000
2,        83.000000
1,         0.500000
869501,         2.732498
1,         0.500000
844795,         2.745434
857367,         2.758103
1,         0.500000
2,        83.000000
1,         0.500000
1,         0.500000
2,        83.000000
827128,         2.859589
1,         0.500000
1,         0.500000
854224,         2.756596
1,         0.500000
1,         0.500000
2,        83.000000
1,         0.500000
1,         0.500000
1,         0.500000
1,         0.500000
837579,         2.820912
1,         0.500000
2,        83.000000
881541,         2.675893
1,         0.500000
2,        83.000000
855933,         2.756863
1,         0.500000
1,         0.500000
1,         0.500000
1,         0.500000
885373,         2.671954
2,        83.000000
810249,         2.848658
884960,         2.680268
1,         0.500000
2,        83.000000
841111,         2.814772
2,        83.000000
1,         0.500000
861141,         2.744418
2,        83.000000
1,         0.500000
1,         0.500000
1,         0.500000
2,        83.000000
2,        83.000000
861393,         2.735474
2,        83.000000
1,         0.500000
1,         0.500000
1,         0.500000
1,         0.500000
836003,         2.834516
2,        83.000000
826166,         2.856122
817625,         2.889191
836295,         2.771918
2,        83.000000
1,         0.500000
1,         0.500000
1,         0.500000
1,         0.500000
1,         0.500000
823031,         2.811476
1,         0.500000
1,         0.500000
828576,         2.858131
1,         0.500000
1,         0.500000
1,         0.500000
877886,         2.686399
857309,         2.750966
1,         0.500000
2,        83.000000
857840,         2.711974
1,         0.500000
1,         0.500000
2,        83.000000
1,         0.500000
1,         0.500000
1,         0.500000
815461,         2.832378
1,         0.500000
1,         0.500000
1,         0.500000
1,         0.500000
884040,         2.669588
1,         0.500000
2,        83.000000
1,         0.500000
2,        83.000000
845196,         2.744146
889453,         2.661963
1,         0.500000
827853,         2.784662
1,         0.500000
859126,         2.752093
1,         0.500000
1,         0.500000
861155,         2.723460
859820,         2.753554
1,         0.500000
868886,         2.657330
1,         0.500000
1,         0.500000
1,         0.500000
856105,         2.742674
1,         0.500000
1,         0.500000
2,        83.000000
1,         0.500000
1,         0.500000
795218,         2.965140
1,         0.500000
1,         0.500000
1,         0.500000
1,         0.500000
1,         0.500000
829812,         2.848714
1,         0.500000
1,         0.500000
841382,         2.798933
866032,         2.736298
831459,         2.828515
2,        83.000000
1,         0.500000
1,         0.500000
1,         0.500000
868396,         2.670608
1,         0.500000
876705,         2.712689
823732,         2.859659
1,         0.500000
2,        83.000000
842929,         2.799442
2,        83.000000
2,        83.000000
1,         0.500000
2,        83.000000
806920,         2.924510
2,        83.000000
2,        83.000000
2,        83.000000
1,         0.500000
1,         0.500000
896654,         2.640015
2,        83.000000
1,         0.500000
1,         0.500000
2,        83.000000
1,         0.500000
1,         0.500000
1,         0.500000
2,        83.000000
2,        83.000000
2,        83.000000
853847,         2.759938
800855,         2.883599
2,        83.000000
860762,         2.738439
818992,         2.828556
1,         0.500000
830354,         2.792625
817349,         2.901323
2,        83.000000
2,        83.000000
842482,         2.751373
1,         0.500000
1,         0.500000
1,         0.500000
1,         0.500000
854556,         2.759677
2,        83.000000
809553,         2.914018
839158,         2.817531
1,         0.500000
1,         0.500000
1,         0.500000
834166,         2.759655
1,         0.500000
876354,         2.690624
1,         0.500000
1,         0.500000
1,         0.500000
2,        83.000000
2,        83.000000
1,         0.500000
887163,         2.668481
1,         0.500000
1,         0.500000
2,        83.000000
851480,         2.716215
1,         0.500000
1,         0.500000
1,         0.500000
1,         0.500000
905155,         2.624977
806206,         2.932928
1,         0.500000
881117,         2.678948
1,         0.500000
1,         0.500000
826220,         2.864860
861855,         2.729696
796579,         2.895738
865754,         2.736839
864623,         2.733859
1,         0.500000
2,        83.000000
843823,         2.791596
2,        83.000000
1,         0.500000
1,         0.500000
1,         0.500000
1,         0.500000
1,         0.500000
2,        83.000000
1,         0.500000
1,         0.500000
1,         0.500000
816778,         2.825355
847568,         2.794801
1,         0.500000
2,        83.000000
2,        83.000000
1,         0.500000
2,        83.000000
2,        83.000000
1,         0.500000
1,         0.500000
1,         0.500000
1,         0.500000
1,         0.500000
1,         0.500000
1,         0.500000
1,         0.500000
1,         0.500000
1,         0.500000
803900,         2.928515
864055,         2.739330
1,         0.500000
2,        83.000000
1,         0.500000
1,         0.500000
878196,         2.695328
1,         0.500000
1,         0.500000
819515,         2.860959
861730,         2.735349
1,         0.500000
1,         0.500000
1,         0.500000
1,         0.500000
2,        83.000000
1,         0.500000
2,        83.000000
865021,         2.737130
1,         0.500000
1,         0.500000
1,         0.500000
1,         0.500000
1,         0.500000
861018,         2.692916
855673,         2.741599
1,         0.500000
1,         0.500000
2,        83.000000
1,         0.500000
1,         0.500000
1,         0.500000
2,        83.000000
2,        83.000000
1,         0.500000
814856,         2.898017
2,        83.000000
828345,         2.857057
1,         0.500000
1,         0.500000
1,         0.500000
877824,         2.698452
831405,         2.794130
1,         0.500000
1,         0.500000
1,         0.500000
826154,         2.787555
1,         0.500000
1,         0.500000
2,        83.000000
1,         0.500000
1,         0.500000
1,         0.500000
2,        83.000000
1,         0.500000
864971,         2.726443
1,         0.500000
807810,         2.916305
1,         0.500000
2,        83.000000
1,         0.500000
1,         0.500000
818369,         2.876892
864876,         2.726397
1,         0.500000
845874,         2.796287
882632,         2.676460
1,         0.500000
1,         0.500000
2,        83.000000
842520,         2.811838
1,         0.500000
1,         0.500000
2,        83.000000
841979,         2.749548
1,         0.500000
1,         0.500000
818899,         2.878616
1,         0.500000
2,        83.000000
1,         0.500000
1,         0.500000
1,         0.500000
1,         0.500000
1,         0.500000
1,         0.500000
868675,         2.710494
2,        83.000000
1,         0.500000
1,         0.500000
887346,         2.658981
1,         0.500000
867084,         2.734301
1,         0.500000
1,         0.500000
849697,         2.791911
856673,         2.758437
1,         0.500000
1,         0.500000
2,        83.000000
831535,         2.831974
822447,         2.860837
2,        83.000000
1,         0.500000
2,        83.000000
884438,         2.667449
1,         0.500000
1,         0.500000
830981,         2.836634
1,         0.500000
1,         0.500000
2,        83.000000
2,        83.000000
2,        83.000000
1,         0.500000
1,         0.500000
1,         0.500000
1,         0.500000
1,         0.500000
1,         0.500000
1,         0.500000
1,         0.500000
1,         0.500000
844242,         2.788262
1,         0.500000
2,        83.000000
824375,         2.795262
2,        83.000000
871078,         2.700291
1,         0.500000
1,         0.500000
1,         0.500000
851374,         2.770772
1,         0.500000
1,         0.500000
1,         0.500000
1,         0.500000
2,        83.000000
805985,         2.874738
2,        83.000000
1,         0.500000
906712,         2.617280
1,         0.500000
823045,         2.849922
1,         0.500000
834490,         2.761888
1,         0.500000
2,        83.000000
1,         0.500000
1,         0.500000
879363,         2.686463
1,         0.500000
1,         0.500000
846201,         2.772877
1,         0.500000
838340,         2.815065
885131,         2.666659
850868,         2.766332
2,        83.000000
2,        83.000000
1,         0.500000
1,         0.500000
1,         0.500000
811685,         2.920299
1,         0.500000
808244,         2.863763
1,         0.500000
1,         0.500000
823393,         2.809118
2,        83.000000
2,        83.000000
885998,         2.671809
2,        83.000000
1,         0.500000
1,         0.500000
838230,         2.753790
1,         0.500000
1,         0.500000
1,         0.500000
850426,         2.718283
1,         0.500000
1,         0.500000
1,         0.500000
2,        83.000000
2,        83.000000
1,         0.500000
862769,         2.737026
885495,         2.675275
851016,         2.759241
1,         0.500000
1,         0.500000
2,        83.000000
847217,         2.732881
839530,         2.749205
1,         0.500000
1,         0.500000
832872,         2.767805
1,         0.500000
2,        83.000000
856017,         2.759453
846005,         2.792449
1,         0.500000
2,        83.000000
2,        83.000000
1,         0.500000
2,        83.000000
849292,         2.789290
870640,         2.716271
2,        83.000000
837431,         2.766784
1,         0.500000
1,         0.500000
1,         0.500000
837618,         2.831042
2,        83.000000
836435,         2.825932
2,        83.000000
2,        83.000000
2,        83.000000
845955,         2.732532
825341,         2.791676
1,         0.500000
1,         0.500000
857866,         2.748387
1,         0.500000
2,        83.000000
876119,         2.703242
1,         0.500000
1,         0.500000
1,         0.500000
2,        83.000000
855161,         2.753328
2,        83.000000
1,         0.500000
1,         0.500000
1,         0.500000
1,         0.500000
814282,         2.900714
1,         0.500000
1,         0.500000
1,         0.500000
2,        83.000000
2,        83.000000
1,         0.500000
2,        83.000000
1,         0.500000
1,         0.500000
1,         0.500000
885420,         2.659837
851287,         2.771177
2,        83.000000
829291,         2.821237
1,         0.500000
1,         0.500000
2,        83.000000
816703,         2.829952
2,        83.000000
1,         0.500000
2,        83.000000
840961,         2.811938
2,        83.000000
831814,         2.763130
877854,         2.691351
1,         0.500000
1,         0.500000
1,         0.500000
1,         0.500000
2,        83.000000
2,        83.000000
1,         0.500000
1,         0.500000
855730,         2.759408
1,         0.500000
2,        83.000000
1,         0.500000
884116,         2.677240
1,         0.500000
1,         0.500000
801966,         2.951710
843121,         2.806524
844824,         2.785562
2,        83.000000
828833,         2.831546
1,         0.500000
1,         0.500000
825214,         2.792791
1,         0.500000
1,         0.500000
806609,         2.853180
827340,         2.860490
1,         0.500000
1,         0.500000
844713,         2.803562
1,         0.500000
1,         0.500000
1,         0.500000
1,         0.500000
1,         0.500000
1,         0.500000
1,         0.500000
2,        83.000000
2,        83.000000
2,        83.000000
1,         0.500000
1,         0.500000
2,        83.000000
1,         0.500000
847365,         2.780964
2,        83.000000
809390,         2.851607
1,         0.500000
2,        83.000000
2,        83.000000
836955,         2.815736
1,         0.500000
895468,         2.644995
873402,         2.706518
1,         0.500000
1,         0.500000
853389,         2.774419
1,         0.500000
1,         0.500000
1,         0.500000
1,         0.500000
2,        83.000000
840064,         2.810307
808391,         2.908448
1,         0.500000
881129,         2.670848
2,        83.000000
1,         0.500000
842205,         2.795761
1,         0.500000
1,         0.500000
1,         0.500000
1,         0.500000
1,         0.500000
2,        83.000000
1,         0.500000
2,        83.000000
1,         0.500000
823681,         2.848670
844958,         2.777344
1,         0.500000
1,         0.500000
1,         0.500000
2,        83.000000
1,         0.500000
1,         0.500000
1,         0.500000
826744,         2.864946
1,         0.500000
859781,         2.757855
1,         0.500000
1,         0.500000
879811,         2.672777
2,        83.000000
1,         0.500000
1,         0.500000
1,         0.500000
1,         0.500000
1,         0.500000
833484,         2.775746
1,         0.500000
2,        83.000000
839156,         2.759190
830774,         2.784285
1,         0.500000
852195,         2.710558
1,         0.500000
2,        83.000000
830057,         2.849934
2,        83.000000
821806,         2.821487
1,         0.500000
1,         0.500000
1,         0.500000
2,        83.000000
1,         0.500000
1,         0.500000
1,         0.500000
1,         0.500000
1,         0.500000
847311,         2.729921
1,         0.500000
829823,         2.845663
804613,         2.879959
2,        83.000000
883574,         2.672833
867711,         2.725864
1,         0.500000
1,         0.500000
1,         0.500000
1,         0.500000
1,         0.500000
2,        83.000000
1,         0.500000
2,        83.000000
829147,         2.785436
843933,         2.756042
1,         0.500000
1,         0.500000
1,         0.500000
828376,         2.853877
1,         0.500000
2,        83.000000
1,         0.500000
876301,         2.701052
2,        83.000000
2,        83.000000
810596,         2.928085
856625,         2.752344
1,         0.500000
1,         0.500000
1,         0.500000
1,         0.500000
1,         0.500000
1,         0.500000
2,        83.000000
864168,         2.726784
873906,         2.704279
905125,         2.624357
2,        83.000000
1,         0.500000
817855,         2.822070
1,         0.500000
1,         0.500000
2,        83.000000
846857,         2.729666
804798,         2.937064
1,         0.500000
827234,         2.796311
1,         0.500000
1,         0.500000
1,         0.500000
1,         0.500000
1,         0.500000
1,         0.500000
822924,         2.871351
2,        83.000000
2,        83.000000
1,         0.500000
859765,         2.758481
2,        83.000000
2,        83.000000
2,        83.000000
1,         0.500000
2,        83.000000
1,         0.500000
1,         0.500000
1,         0.500000
882648,         2.664508
1,         0.500000
832272,         2.835524
2,        83.000000
1,         0.500000
1,         0.500000
1,         0.500000
1,         0.500000
1,         0.500000
2,        83.000000
1,         0.500000
2,        83.000000
1,         0.500000
1,         0.500000
877313,         2.689913
1,         0.500000
1,         0.500000
2,        83.000000
1,         0.500000
2,        83.000000
865648,         2.729469
1,         0.500000
825879,         2.797289
807163,         2.913525
1,         0.500000
1,         0.500000
2,        83.000000
897211,         2.644500
1,         0.500000
1,         0.500000
1,         0.500000
1,         0.500000
1,         0.500000
1,         0.500000
2,        83.000000
1,         0.500000
1,         0.500000
1,         0.500000
2,        83.000000
1,         0.500000
846418,         2.735177
804875,         2.867876
1,         0.500000
1,         0.500000
1,         0.500000
856613,         2.760164
2,        83.000000
810978,         2.910591
2,        83.000000
2,        83.000000
2,        83.000000
887073,         2.666809
1,         0.500000
2,        83.000000
1,         0.500000
1,         0.500000
853285,         2.769382
1,         0.500000
2,        83.000000
1,         0.500000
2,        83.000000
1,         0.500000
2,        83.000000
885269,         2.668963
1,         0.500000
2,        83.000000
1,         0.500000
1,         0.500000
2,        83.000000
800767,         2.941675
1,         0.500000
1,         0.500000
1,         0.500000
1,         0.500000
1,         0.500000
2,        83.000000
1,         0.500000
2,        83.000000
1,         0.500000
866263,         2.715232
1,         0.500000
843659,         2.807495
1,         0.500000
844713,         2.788412
1,         0.500000
1,         0.500000
1,         0.500000
1,         0.500000
2,        83.000000
835581,         2.772830
1,         0.500000
2,        83.000000
1,         0.500000
1,         0.500000
1,         0.500000
1,         0.500000
1,         0.500000
2,        83.000000
1,         0.500000
1,         0.500000
2,        83.000000
875312,         2.705837
1,         0.500000
2,        83.000000
1,         0.500000
1,         0.500000
2,        83.000000
2,        83.000000
1,         0.500000
1,         0.500000
1,         0.500000
1,         0.500000
1,         0.500000
1,         0.500000
1,         0.500000
2,        83.000000
1,         0.500000
890976,         2.665729
1,         0.500000
846004,         2.794330
1,         0.500000
1,         0.500000
885266,         2.665023
1,         0.500000
1,         0.500000
1,         0.500000
1,         0.500000
1,         0.500000
875039,         2.701632
1,         0.500000
1,         0.500000
1,         0.500000
2,        83.000000
2,        83.000000
1,         0.500000
870845,         2.717414
880511,         2.690995
1,         0.500000
878192,         2.675048
1,         0.500000
1,         0.500000
1,         0.500000
1,         0.500000
1,         0.500000
1,         0.500000
1,         0.500000
1,         0.500000
811038,         2.921141
1,         0.500000
1,         0.500000
816686,         2.877413
803499,         2.871272
1,         0.500000
1,         0.500000
2,        83.000000
1,         0.500000
1,         0.500000
2,        83.000000
1,         0.500000
1,         0.500000
1,         0.500000
1,         0.500000
2,        83.000000
2,        83.000000
814123,         2.900902
1,         0.500000
863495,         2.750260
1,         0.500000
2,        83.000000
1,         0.500000
2,        83.000000
2,        83.000000
1,         0.500000
1,         0.500000
1,         0.500000
1,         0.500000
1,         0.500000
1,         0.500000
1,         0.500000
1,         0.500000
1,         0.500000
1,         0.500000
1,         0.500000
2,        83.000000
2,        83.000000
1,         0.500000
2,        83.000000
1,         0.500000
850790,         2.768346
871303,         2.706499
2,        83.000000
2,        83.000000
865546,         2.675001
1,         0.500000
1,         0.500000
825239,         2.803662
1,         0.500000
1,         0.500000
1,         0.500000
812233,         2.894116
1,         0.500000
1,         0.500000
1,         0.500000
829814,         2.848242
1,         0.500000
1,         0.500000
2,        83.000000
817456,         2.790458
1,         0.500000
1,         0.500000
1,         0.500000
801128,         2.939701
1,         0.500000
1,         0.500000
821022,         2.876961
1,         0.500000
845531,         2.796333
1,         0.500000
1,         0.500000
1,         0.500000
1,         0.500000
2,        83.000000
1,         0.500000
875509,         2.696230
843922,         2.794067
879024,         2.690779
1,         0.500000
1,         0.500000
1,         0.500000
826932,         2.798219
867522,         2.733438
1,         0.500000
2,        83.000000
884264,         2.687384
1,         0.500000
832547,         2.839425
1,         0.500000
1,         0.500000
1,         0.500000
1,         0.500000
1,         0.500000
1,         0.500000
876388,         2.697707
908093,         2.601733
838066,         2.805991
2,        83.000000
1,         0.500000
1,         0.500000
873533,         2.693932
2,        83.000000
2,        83.000000
1,         0.500000
1,         0.500000
1,         0.500000
1,         0.500000
1,         0.500000
1,         0.500000
1,         0.500000
1,         0.500000
1,         0.500000
1,         0.500000
794717,         2.973492
1,         0.500000
1,         0.500000
1,         0.500000
841161,         2.744453
2,        83.000000
890249,         2.656170
1,         0.500000
878260,         2.677518
835168,         2.832465
1,         0.500000
1,         0.500000
1,         0.500000
2,        83.000000
826971,         2.850660
850835,         2.713731
901576,         2.614274
1,         0.500000
798361,         2.894751
1,         0.500000
1,         0.500000
1,         0.500000
1,         0.500000
1,         0.500000
1,         0.500000
2,        83.000000
1,         0.500000
1,         0.500000
1,         0.500000
854989,         2.760134
1,         0.500000
1,         0.500000
867053,         2.730975
1,         0.500000
2,        83.000000
1,         0.500000
1,         0.500000
2,        83.000000
1,         0.500000
2,        83.000000
829670,         2.781746
822091,         2.871144
1,         0.500000
2,        83.000000
1,         0.500000
1,         0.500000
840404,         2.807797
837965,         2.815975
845476,         2.794287
2,        83.000000
1,         0.500000
1,         0.500000
1,         0.500000
1,         0.500000
2,        83.000000
1,         0.500000
2,        83.000000
851350,         2.770186
2,        83.000000
851463,         2.782147
1,         0.500000
793086,         2.963191
1,         0.500000
1,         0.500000
1,         0.500000
2,        83.000000
1,         0.500000
1,         0.500000
1,         0.500000
1,         0.500000
870649,         2.701794
861639,         2.746473
866513,         2.723744
833132,         2.777065
2,        83.000000
854200,         2.752957
883212,         2.684550
2,        83.000000
2,        83.000000
2,        83.000000
852806,         2.767634
1,         0.500000
1,         0.500000
1,         0.500000
836885,         2.823093
876074,         2.696434
1,         0.500000
1,         0.500000
904687,         2.620391
2,        83.000000
2,        83.000000
1,         0.500000
1,         0.500000
2,        83.000000
789495,         2.987119
2,        83.000000
1,         0.500000
1,         0.500000
874417,         2.700106
1,         0.500000
2,        83.000000
799070,         2.952535
819603,         2.890240
859654,         2.745196
836997,         2.754182
1,         0.500000
1,         0.500000
1,         0.500000
2,        83.000000
1,         0.500000
1,         0.500000
1,         0.500000
2,        83.000000
1,         0.500000
1,         0.500000
870115,         2.702955
1,         0.500000
1,         0.500000
1,         0.500000
1,         0.500000
857952,         2.755666
1,         0.500000
881552,         2.673251
2,        83.000000
1,         0.500000
1,         0.500000
1,         0.500000
1,         0.500000
838995,         2.820200
2,        83.000000
2,        83.000000
1,         0.500000
1,         0.500000
2,        83.000000
1,         0.500000
822918,         2.799580
871425,         2.708285
810741,         2.842281
1,         0.500000
900207,         2.629606
1,         0.500000
831428,         2.849408
1,         0.500000
1,         0.500000
878240,         2.680201
2,        83.000000
1,         0.500000
896055,         2.639724
824318,         2.852021
1,         0.500000
849106,         2.781832
864371,         2.719894
837622,         2.758602
1,         0.500000
891402,         2.640326
2,        83.000000
1,         0.500000
1,         0.500000
1,         0.500000
856781,         2.751734
815242,         2.836908
2,        83.000000
857424,         2.751308
2,        83.000000
862306,         2.740155
1,         0.500000
1,         0.500000
831656,         2.817078
1,         0.500000
1,         0.500000
1,         0.500000
1,         0.500000
1,         0.500000
1,         0.500000
877762,         2.697902
844903,         2.727644
2,        83.000000
1,         0.500000
2,        83.000000
1,         0.500000
1,         0.500000
1,         0.500000
826682,         2.855359
1,         0.500000
1,         0.500000
1,         0.500000
875050,         2.700950
2,        83.000000
1,         0.500000
1,         0.500000
2,        83.000000
2,        83.000000
830129,         2.834979
1,         0.500000
793599,         2.892940
795488,         2.975780
2,        83.000000
2,        83.000000
1,         0.500000
1,         0.500000
1,         0.500000
802786,         2.926521
1,         0.500000
868543,         2.718173
886737,         2.658724
2,        83.000000
1,         0.500000
2,        83.000000
864594,         2.729623
2,        83.000000
1,         0.500000
2,        83.000000
2,        83.000000
1,         0.500000
1,         0.500000
803750,         2.929285
889485,         2.651959
877934,         2.692218
2,        83.000000
829793,         2.785376
1,         0.500000
1,         0.500000
852079,         2.777032
1,         0.500000
1,         0.500000
1,         0.500000
1,         0.500000
1,         0.500000
867461,         2.709992
1,         0.500000
1,         0.500000
834902,         2.825412
860612,         2.751714
1,         0.500000
2,        83.000000
825608,         2.846805
1,         0.500000
860270,         2.750900
1,         0.500000
1,         0.500000
1,         0.500000
1,         0.500000
1,         0.500000
872403,         2.708744
2,        83.000000
2,        83.000000
876430,         2.702684
855524,         2.698473
1,         0.500000
1,         0.500000
1,         0.500000
828694,         2.853655
1,         0.500000
833355,         2.831022
811204,         2.917612
880551,         2.692175
833168,         2.771705
893362,         2.648139
1,         0.500000
870514,         2.716914
2,        83.000000
832361,         2.830902
1,         0.500000
1,         0.500000
851596,         2.767161
1,         0.500000
850143,         2.731162
1,         0.500000
2,        83.000000
1,         0.500000
848551,         2.772838
1,         0.500000
805935,         2.933258
849095,         2.773287
1,         0.500000
1,         0.500000
800472,         2.885022
1,         0.500000
2,        83.000000
836806,         2.822831
828004,         2.861757
1,         0.500000
848316,         2.799140
2,        83.000000
875918,         2.682695
1,         0.500000
1,         0.500000
1,         0.500000
1,         0.500000
856720,         2.763588
2,        83.000000
849178,         2.765821
1,         0.500000
1,         0.500000
1,         0.500000
1,         0.500000
1,         0.500000
1,         0.500000
1,         0.500000
816502,         2.889919
1,         0.500000
2,        83.000000
1,         0.500000
1,         0.500000
1,         0.500000
792843,         2.905476
2,        83.000000
1,         0.500000
2,        83.000000
1,         0.500000
875023,         2.701422
809775,         2.837899
1,         0.500000
1,         0.500000
828364,         2.851538
1,         0.500000
1,         0.500000
1,         0.500000
2,        83.000000
1,         0.500000
1,         0.500000
1,         0.500000
1,         0.500000
871239,         2.711076
1,         0.500000
881704,         2.680366
2,        83.000000
1,         0.500000
1,         0.500000
1,         0.500000
2,        83.000000
863851,         2.735394
2,        83.000000
802214,         2.941680
1,         0.500000
1,         0.500000
1,         0.500000
1,         0.500000
840148,         2.810231
1,         0.500000
1,         0.500000
1,         0.500000
1,         0.500000
1,         0.500000
874467,         2.696549
1,         0.500000
1,         0.500000
1,         0.500000
1,         0.500000
832539,         2.836967
799933,         2.899088
1,         0.500000
836024,         2.834834
1,         0.500000
1,         0.500000
896298,         2.637930
2,        83.000000
2,        83.000000
2,        83.000000
868279,         2.728171
788200,         2.920856
783747,         3.003948
1,         0.500000
1,         0.500000
2,        83.000000
2,        83.000000
1,         0.500000
1,         0.500000
1,         0.500000
1,         0.500000
833116,         2.848546
2,        83.000000
870846,         2.714625
895343,         2.639457
2,        83.000000
2,        83.000000
1,         0.500000
1,         0.500000
1,         0.500000
1,         0.500000
1,         0.500000
1,         0.500000
891485,         2.662191
812344,         2.845055
2,        83.000000
1,         0.500000
1,         0.500000
893886,         2.647719
840931,         2.818478
1,         0.500000
901024,         2.610872
830508,         2.836783
2,        83.000000
1,         0.500000
1,         0.500000
858198,         2.742280
1,         0.500000
1,         0.500000
1,         0.500000
863420,         2.747543
1,         0.500000
841048,         2.802813
850090,         2.770261
2,        83.000000
1,         0.500000
813984,         2.844205
836558,         2.813449
1,         0.500000
812720,         2.908969
1,         0.500000
826366,         2.850676
2,        83.000000
1,         0.500000
1,         0.500000
827390,         2.789795
2,        83.000000
863920,         2.729570
2,        83.000000
1,         0.500000
1,         0.500000
2,        83.000000
1,         0.500000
1,         0.500000
2,        83.000000
2,        83.000000
1,         0.500000
1,         0.500000
2,        83.000000
849392,         2.729517
1,         0.500000
877813,         2.700378
885683,         2.666349
882274,         2.682229
2,        83.000000
1,         0.500000
863353,         2.731950
1,         0.500000
1,         0.500000
890777,         2.653757
848364,         2.780185
849234,         2.779070
2,        83.000000
1,         0.500000
860958,         2.727160
1,         0.500000
851932,         2.768229
1,         0.500000
2,        83.000000
1,         0.500000
1,         0.500000
1,         0.500000
858419,         2.740561
1,         0.500000
1,         0.500000
917738,         2.588016
846069,         2.789836
1,         0.500000
2,        83.000000
1,         0.500000
1,         0.500000
853607,         2.753456
1,         0.500000
836059,         2.828034
816320,         2.826520
2,        83.000000
843704,         2.800719
846074,         2.807873
1,         0.500000
1,         0.500000
1,         0.500000
876513,         2.634187
880716,         2.675356
2,        83.000000
1,         0.500000
1,         0.500000
2,        83.000000
866149,         2.738244
860723,         2.745656
1,         0.500000
1,         0.500000
1,         0.500000
2,        83.000000
1,         0.500000
1,         0.500000
1,         0.500000
2,        83.000000
862917,         2.737854
1,         0.500000
1,         0.500000
1,         0.500000
808296,         2.915760
856126,         2.760229
1,         0.500000
809566,         2.917703
832067,         2.825519
2,        83.000000
1,         0.500000
1,         0.500000
2,        83.000000
1,         0.500000
838298,         2.767338
825555,         2.871299
1,         0.500000
875261,         2.691767
1,         0.500000
2,        83.000000
1,         0.500000
1,         0.500000
2,        83.000000
2,        83.000000
2,        83.000000
847109,         2.784875
1,         0.500000
2,        83.000000
832257,         2.835560
1,         0.500000
2,        83.000000
1,         0.500000
1,         0.500000
1,         0.500000
849553,         2.776831
872336,         2.701043
808342,         2.924990
826130,         2.797552
1,         0.500000
1,         0.500000
838734,         2.827366
1,         0.500000
865805,         2.730203
900714,         2.630324
843405,         2.779069
2,        83.000000
1,         0.500000
2,        83.000000
848815,         2.782519
884420,         2.665402
876055,         2.694523
851812,         2.752395
2,        83.000000
1,         0.500000
1,         0.500000
1,         0.500000
832213,         2.844206
1,         0.500000
2,        83.000000
855038,         2.768311
2,        83.000000
2,        83.000000
1,         0.500000
1,         0.500000
838540,         2.811925
1,         0.500000
2,        83.000000
848520,         2.738120
850073,         2.717074
1,         0.500000
1,         0.500000
1,         0.500000
1,         0.500000
1,         0.500000
1,         0.500000
860605,         2.745204
1,         0.500000
1,         0.500000
1,         0.500000
1,         0.500000
2,        83.000000
1,         0.500000
2,        83.000000
1,         0.500000
786941,         2.933276
2,        83.000000
1,         0.500000
2,        83.000000
832175,         2.831893
853309,         2.752351
2,        83.000000
1,         0.500000
1,         0.500000
2,        83.000000
1,         0.500000
1,         0.500000
1,         0.500000
842177,         2.802809
2,        83.000000
1,         0.500000
1,         0.500000
1,         0.500000
1,         0.500000
1,         0.500000
2,        83.000000
885863,         2.646571
836001,         2.835236
1,         0.500000
1,         0.500000
1,         0.500000
1,         0.500000
803215,         2.881634
849573,         2.730013
1,         0.500000
859830,         2.735880
1,         0.500000
1,         0.500000
809641,         2.870476
1,         0.500000
1,         0.500000
1,         0.500000
874653,         2.689317
1,         0.500000
1,         0.500000
1,         0.500000
897555,         2.631641
824895,         2.864522
1,         0.500000
2,        83.000000
2,        83.000000
826165,         2.858370
2,        83.000000
1,         0.500000
1,         0.500000
869503,         2.712119
2,        83.000000
1,         0.500000
1,         0.500000
1,         0.500000
2,        83.000000
844802,         2.789552
1,         0.500000
2,        83.000000
800621,         2.872839
1,         0.500000
823568,         2.860074
1,         0.500000
2,        83.000000
1,         0.500000
1,         0.500000
844891,         2.748305
1,         0.500000
1,         0.500000
2,        83.000000
1,         0.500000
864427,         2.723943
2,        83.000000
861802,         2.734558
1,         0.500000
1,         0.500000
1,         0.500000
1,         0.500000
1,         0.500000
1,         0.500000
2,        83.000000
2,        83.000000
1,         0.500000
1,         0.500000
883376,         2.682277
1,         0.500000
1,         0.500000
2,        83.000000
2,        83.000000
2,        83.000000
836681,         2.811731
1,         0.500000
2,        83.000000
1,         0.500000
2,        83.000000
820178,         2.875848
2,        83.000000
1,         0.500000
1,         0.500000
2,        83.000000
1,         0.500000
1,         0.500000
852385,         2.722915
1,         0.500000
849236,         2.784885
1,         0.500000
1,         0.500000
2,        83.000000
2,        83.000000
2,        83.000000
1,         0.500000
1,         0.500000
1,         0.500000
1,         0.500000
821507,         2.873315
2,        83.000000
2,        83.000000
2,        83.000000
1,         0.500000
821209,         2.871330
2,        83.000000
2,        83.000000
843026,         2.804402
1,         0.500000
837915,         2.756972
849653,         2.791655
865930,         2.733943
1,         0.500000
1,         0.500000
2,        83.000000
2,        83.000000
1,         0.500000
813874,         2.912057
2,        83.000000
1,         0.500000
1,         0.500000
1,         0.500000
2,        83.000000
856328,         2.758926
1,         0.500000
839683,         2.770832
1,         0.500000
888588,         2.662429
823831,         2.860390
845286,         2.800276
910395,         2.594568
895904,         2.637753
830059,         2.856624
871301,         2.709134
821135,         2.823084
1,         0.500000
1,         0.500000
1,         0.500000
1,         0.500000
1,         0.500000
1,         0.500000
1,         0.500000
1,         0.500000
872713,         2.707713
2,        83.000000
1,         0.500000
864039,         2.735658
893245,         2.647741
1,         0.500000
2,        83.000000
861852,         2.741496
873882,         2.702280
1,         0.500000
866973,         2.731735
1,         0.500000
820797,         2.821744
1,         0.500000
2,        83.000000
1,         0.500000
1,         0.500000
821490,         2.817264
1,         0.500000
1,         0.500000
830383,         2.782029
2,        83.000000
2,        83.000000
2,        83.000000
1,         0.500000
819681,         2.873489
1,         0.500000
844001,         2.741289
2,        83.000000
2,        83.000000
1,         0.500000
1,         0.500000
892129,         2.638676
1,         0.500000
864334,         2.730026
854619,         2.764194
1,         0.500000
1,         0.500000
1,         0.500000
1,         0.500000
831577,         2.790955
1,         0.500000
849855,         2.755940
793423,         2.963557
2,        83.000000
1,         0.500000
1,         0.500000
882275,         2.650536
2,        83.000000
2,        83.000000
1,         0.500000
2,        83.000000
1,         0.500000
1,         0.500000
849698,         2.786854
2,        83.000000
866975,         2.720283
1,         0.500000
1,         0.500000
813989,         2.840685
1,         0.500000
885953,         2.667898
1,         0.500000
2,        83.000000
856380,         2.765373
1,         0.500000
1,         0.500000
1,         0.500000
1,         0.500000
824345,         2.861153
1,         0.500000
834532,         2.834354
834907,         2.826799
1,         0.500000
2,        83.000000
2,        83.000000
1,         0.500000
1,         0.500000
1,         0.500000
1,         0.500000
2,        83.000000
1,         0.500000
1,         0.500000
1,         0.500000
1,         0.500000
1,         0.500000
1,         0.500000
1,         0.500000
830337,         2.819178
855068,         2.771399
2,        83.000000
1,         0.500000
1,         0.500000
1,         0.500000
888279,         2.655567
1,         0.500000
1,         0.500000
2,        83.000000
1,         0.500000
850440,         2.722064
1,         0.500000
1,         0.500000
2,        83.000000
1,         0.500000
1,         0.500000
897787,         2.643727
1,         0.500000
875079,         2.688720
1,         0.500000
1,         0.500000
1,         0.500000
1,         0.500000
2,        83.000000
1,         0.500000
2,        83.000000
1,         0.500000
2,        83.000000
819902,         2.816483
888117,         2.664448
2,        83.000000
844545,         2.796569
2,        83.000000
2,        83.000000
853696,         2.761325
2,        83.000000
2,        83.000000
1,         0.500000
834740,         2.824568
835041,         2.826950
877375,         2.690032
1,         0.500000
1,         0.500000
1,         0.500000
1,         0.500000
1,         0.500000
1,         0.500000
855361,         2.759392
1,         0.500000
2,        83.000000
830149,         2.768781
871167,         2.715301
1,         0.500000
2,        83.000000
833214,         2.840692
1,         0.500000
1,         0.500000
2,        83.000000
818898,         2.889304
827701,         2.810766
2,        83.000000
2,        83.000000
1,         0.500000
1,         0.500000
2,        83.000000
890768,         2.654940
1,         0.500000
885614,         2.678701
843747,         2.738485
1,         0.500000
833338,         2.833597
1,         0.500000
882177,         2.675633
834464,         2.827582
1,         0.500000
853400,         2.765929
2,        83.000000
871133,         2.722074
1,         0.500000
1,         0.500000
1,         0.500000
1,         0.500000
809848,         2.915244
1,         0.500000
818975,         2.880338
862092,         2.689482
1,         0.500000
871756,         2.717606
826414,         2.860028
848945,         2.779793
1,         0.500000
1,         0.500000
1,         0.500000
1,         0.500000
1,         0.500000
2,        83.000000
1,         0.500000
835313,         2.822821
864724,         2.735527
1,         0.500000
1,         0.500000
818192,         2.820733
879905,         2.675681
1,         0.500000
1,         0.500000
2,        83.000000
1,         0.500000
1,         0.500000
849245,         2.793723
1,         0.500000
828243,         2.781643
813553,         2.888800
2,        83.000000
1,         0.500000
818240,         2.873745
1,         0.500000
1,         0.500000
1,         0.500000
1,         0.500000
2,        83.000000
2,        83.000000
1,         0.500000
1,         0.500000
1,         0.500000
2,        83.000000
1,         0.500000
1,         0.500000
1,         0.500000
1,         0.500000
817644,         2.882767
812285,         2.915736
1,         0.500000
826168,         2.859963
853596,         2.773301
1,         0.500000
2,        83.000000
1,         0.500000
810874,         2.905429
1,         0.500000
822007,         2.859777
1,         0.500000
1,         0.500000
850417,         2.775518
815981,         2.900602
1,         0.500000
1,         0.500000
2,        83.000000
2,        83.000000
1,         0.500000
1,         0.500000
1,         0.500000
1,         0.500000
2,        83.000000
2,        83.000000
2,        83.000000
1,         0.500000
1,         0.500000
1,         0.500000
2,        83.000000
1,         0.500000
1,         0.500000
835686,         2.833025
1,         0.500000
1,         0.500000
881048,         2.677095
2,        83.000000
1,         0.500000
1,         0.500000
2,        83.000000
860197,         2.695659
846716,         2.790026
1,         0.500000
1,         0.500000
2,        83.000000
2,        83.000000
1,         0.500000
2,        83.000000
2,        83.000000
1,         0.500000
900714,         2.621263
1,         0.500000
864697,         2.728715
2,        83.000000
1,         0.500000
2,        83.000000
1,         0.500000
878292,         2.694297
1,         0.500000
1,         0.500000
2,        83.000000
2,        83.000000
816857,         2.883868
1,         0.500000
840767,         2.757999
2,        83.000000
1,         0.500000
867143,         2.673232
1,         0.500000
1,         0.500000
2,        83.000000
905281,         2.629126
822971,         2.809973
2,        83.000000
831588,         2.834318
797606,         2.887660
1,         0.500000
852463,         2.775566
832990,         2.844172
1,         0.500000
1,         0.500000
855922,         2.762378
843647,         2.804741
1,         0.500000
1,         0.500000
2,        83.000000
857981,         2.758112
2,        83.000000
1,         0.500000
2,        83.000000
1,         0.500000
1,         0.500000
1,         0.500000
1,         0.500000
1,         0.500000
2,        83.000000
2,        83.000000
1,         0.500000
876618,         2.696625
838094,         2.823248
2,        83.000000
819599,         2.820120
1,         0.500000
1,         0.500000
793752,         2.895242
1,         0.500000
2,        83.000000
1,         0.500000
1,         0.500000
1,         0.500000
1,         0.500000
828329,         2.848655
1,         0.500000
855781,         2.759919
1,         0.500000
1,         0.500000
2,        83.000000
2,        83.000000
1,         0.500000
883131,         2.666031
876405,         2.689736
2,        83.000000
1,         0.500000
876543,         2.699909
1,         0.500000
1,         0.500000
1,         0.500000
843430,         2.804653
848606,         2.768771
2,        83.000000
1,         0.500000
1,         0.500000
807441,         2.858809
840750,         2.749675
819386,         2.880979
1,         0.500000
1,         0.500000
829694,         2.792989
833694,         2.760738
860680,         2.743495
1,         0.500000
1,         0.500000
874600,         2.711576
1,         0.500000
838246,         2.809938
867059,         2.714585
844845,         2.728329
2,        83.000000
2,        83.000000
1,         0.500000
1,         0.500000
860014,         2.740337
1,         0.500000
872722,         2.716460
1,         0.500000
861578,         2.749147
872852,         2.693631
1,         0.500000
1,         0.500000
2,        83.000000
833457,         2.774321
2,        83.000000
861291,         2.745872
2,        83.000000
1,         0.500000
2,        83.000000
1,         0.500000
2,        83.000000
1,         0.500000
832637,         2.817432
1,         0.500000
841309,         2.757990
1,         0.500000
1,         0.500000
1,         0.500000
1,         0.500000
856527,         2.760882
2,        83.000000
1,         0.500000
2,        83.000000
2,        83.000000
1,         0.500000
1,         0.500000
1,         0.500000
2,        83.000000
829259,         2.841092
825510,         2.806011
857220,         2.763214
814818,         2.831010
1,         0.500000
2,        83.000000
1,         0.500000
1,         0.500000
1,         0.500000
2,        83.000000
804703,         2.939281
2,        83.000000
2,        83.000000
1,         0.500000
2,        83.000000
1,         0.500000
1,         0.500000
1,         0.500000
1,         0.500000
1,         0.500000
1,         0.500000
1,         0.500000
2,        83.000000
2,        83.000000
2,        83.000000
1,         0.500000
857716,         2.741122
1,         0.500000
2,        83.000000
1,         0.500000
882121,         2.670240
2,        83.000000
1,         0.500000
1,         0.500000
1,         0.500000
850747,         2.771841
1,         0.500000
1,         0.500000
2,        83.000000
826226,         2.852529
1,         0.500000
2,        83.000000
1,         0.500000
1,         0.500000
1,         0.500000
1,         0.500000
873065,         2.708869
2,        83.000000
1,         0.500000
1,         0.500000
851259,         2.778866
2,        83.000000
1,         0.500000
866751,         2.728558
1,         0.500000
818195,         2.827787
850718,         2.776141
843371,         2.799289
1,         0.500000
863300,         2.751869
2,        83.000000
2,        83.000000
849688,         2.774657
1,         0.500000
1,         0.500000
852772,         2.775964
1,         0.500000
808847,         2.916733
819869,         2.892730
1,         0.500000
1,         0.500000
1,         0.500000
1,         0.500000
1,         0.500000
834617,         2.827640
1,         0.500000
1,         0.500000
839322,         2.759512
2,        83.000000
1,         0.500000
2,        83.000000
1,         0.500000
2,        83.000000
1,         0.500000
2,        83.000000
1,         0.500000
856332,         2.758052
859666,         2.749804
2,        83.000000
1,         0.500000
853295,         2.768482
1,         0.500000
1,         0.500000
884803,         2.618876
1,         0.500000
1,         0.500000
2,        83.000000
851392,         2.783177
2,        83.000000
1,         0.500000
1,         0.500000
893997,         2.640366
1,         0.500000
2,        83.000000
813586,         2.838285
1,         0.500000
861831,         2.742245
1,         0.500000
1,         0.500000
1,         0.500000
1,         0.500000
2,        83.000000
1,         0.500000
1,         0.500000
1,         0.500000
2,        83.000000
782787,         3.011649
2,        83.000000
1,         0.500000
1,         0.500000
848428,         2.733837
2,        83.000000
1,         0.500000
1,         0.500000
1,         0.500000
1,         0.500000
1,         0.500000
1,         0.500000
802101,         2.947834
1,         0.500000
2,        83.000000
866739,         2.715061
847201,         2.793218
2,        83.000000
1,         0.500000
1,         0.500000
890605,         2.641122
842922,         2.815667
1,         0.500000
1,         0.500000
1,         0.500000
1,         0.500000
1,         0.500000
1,         0.500000
1,         0.500000
1,         0.500000
1,         0.500000
810216,         2.850465
1,         0.500000
2,        83.000000
855750,         2.713278
1,         0.500000
1,         0.500000
1,         0.500000
847860,         2.774072
864850,         2.724300
2,        83.000000
1,         0.500000
2,        83.000000
1,         0.500000
876376,         2.697703
2,        83.000000
1,         0.500000
1,         0.500000
1,         0.500000
2,        83.000000
1,         0.500000
866513,         2.718862
817190,         2.890553
1,         0.500000
1,         0.500000
873739,         2.701254
2,        83.000000
2,        83.000000
1,         0.500000
839099,         2.769801
854845,         2.764518
1,         0.500000
1,         0.500000
2,        83.000000
1,         0.500000
1,         0.500000
1,         0.500000
1,         0.500000
851980,         2.763824
1,         0.500000
1,         0.500000
861994,         2.683268
886265,         2.671312
848906,         2.790625
2,        83.000000
1,         0.500000
2,        83.000000
1,         0.500000
1,         0.500000
1,         0.500000
820167,         2.885472
1,         0.500000
1,         0.500000
2,        83.000000
1,         0.500000
864259,         2.739061
849532,         2.785401
832150,         2.831300
837221,         2.810178
815452,         2.891200
1,         0.500000
860066,         2.741525
1,         0.500000
2,        83.000000
858144,         2.757374
1,         0.500000
1,         0.500000
870206,         2.710514
834501,         2.769557
1,         0.500000
1,         0.500000
869060,         2.707678
1,         0.500000
2,        83.000000
2,        83.000000
844768,         2.804194
799782,         2.881318
2,        83.000000
830242,         2.842056
2,        83.000000
1,         0.500000
2,        83.000000
1,         0.500000
838109,         2.825531
869394,         2.721780
834048,         2.773261
1,         0.500000
865742,         2.712441
1,         0.500000
873013,         2.694623
1,         0.500000
815808,         2.898633
1,         0.500000
1,         0.500000
852589,         2.781616
1,         0.500000
1,         0.500000
1,         0.500000
2,        83.000000
851187,         2.722082
1,         0.500000
1,         0.500000
2,        83.000000
880064,         2.689890
837512,         2.825496
857139,         2.741498
1,         0.500000
896582,         2.642603
914577,         2.587810
857190,         2.762967
866673,         2.723100
2,        83.000000
1,         0.500000
1,         0.500000
2,        83.000000
2,        83.000000
2,        83.000000
1,         0.500000
1,         0.500000
1,         0.500000
839802,         2.810199
796409,         2.905831
1,         0.500000
835566,         2.826796
827847,         2.794052
1,         0.500000
1,         0.500000
1,         0.500000
2,        83.000000
812681,         2.898149
2,        83.000000
2,        83.000000
832614,         2.768464
914920,         2.585739
1,         0.500000
827363,         2.800144
1,         0.500000
1,         0.500000
2,        83.000000
1,         0.500000
1,         0.500000
1,         0.500000
853617,         2.754827
1,         0.500000
1,         0.500000
2,        83.000000
852379,         2.775397
1,         0.500000
1,         0.500000
882301,         2.679075
1,         0.500000
851970,         2.777017
1,         0.500000
864959,         2.737582
1,         0.500000
1,         0.500000
2,        83.000000
2,        83.000000
2,        83.000000
1,         0.500000
1,         0.500000
1,         0.500000
2,        83.000000
2,        83.000000
1,         0.500000
839731,         2.767369
1,         0.500000
1,         0.500000
1,         0.500000
849776,         2.785191
2,        83.000000
1,         0.500000
1,         0.500000
838650,         2.812138
785364,         2.986110
895803,         2.639717
2,        83.000000
2,        83.000000
1,         0.500000
827698,         2.778799
2,        83.000000
2,        83.000000
1,         0.500000
2,        83.000000
1,         0.500000
2,        83.000000
2,        83.000000
1,         0.500000
1,         0.500000
836794,         2.821850
867408,         2.726684
2,        83.000000
865909,         2.725490
1,         0.500000
842376,         2.792841
1,         0.500000
858307,         2.759885
838503,         2.799757
2,        83.000000
1,         0.500000
843948,         2.732941
1,         0.500000
2,        83.000000
2,        83.000000
2,        83.000000
1,         0.500000
2,        83.000000
2,        83.000000
2,        83.000000
1,         0.500000
850011,         2.716907
818478,         2.832935
1,         0.500000
848590,         2.788994
1,         0.500000
816730,         2.886799
1,         0.500000
1,         0.500000
1,         0.500000
1,         0.500000
1,         0.500000
1,         0.500000
1,         0.500000
1,         0.500000
1,         0.500000
1,         0.500000
1,         0.500000
1,         0.500000
1,         0.500000
1,         0.500000
869648,         2.721377
2,        83.000000
825615,         2.801835
1,         0.500000
1,         0.500000
1,         0.500000
825438,         2.859914
866700,         2.733235
1,         0.500000
1,         0.500000
801967,         2.929179
909627,         2.609697
1,         0.500000
908178,         2.602567
860733,         2.735084
832807,         2.757776
885512,         2.655337
859936,         2.756708
852498,         2.770365
2,        83.000000
1,         0.500000
1,         0.500000
2,        83.000000
856742,         2.764283
1,         0.500000
2,        83.000000
1,         0.500000
1,         0.500000
1,         0.500000
2,        83.000000
864757,         2.735241
881247,         2.681578
813539,         2.905567
823285,         2.884866
1,         0.500000
2,        83.000000
1,         0.500000
1,         0.500000
1,         0.500000
1,         0.500000
835152,         2.825822
1,         0.500000
833034,         2.783170
856032,         2.758964
1,         0.500000
1,         0.500000
1,         0.500000
1,         0.500000
831660,         2.846114
1,         0.500000
859273,         2.750370
1,         0.500000
2,        83.000000
1,         0.500000
1,         0.500000
1,         0.500000
868347,         2.715422
1,         0.500000
2,        83.000000
1,         0.500000
2,        83.000000
1,         0.500000
887290,         2.667908
836449,         2.831748
2,        83.000000
827111,         2.807614
1,         0.500000
843793,         2.795639
1,         0.500000
2,        83.000000
2,        83.000000
845724,         2.796873
1,         0.500000
1,         0.500000
887124,         2.661171
846709,         2.738628
1,         0.500000
2,        83.000000
2,        83.000000
802177,         2.943586
1,         0.500000
1,         0.500000
1,         0.500000
857700,         2.739643
1,         0.500000
906772,         2.596130
1,         0.500000
1,         0.500000
1,         0.500000
2,        83.000000
2,        83.000000
2,        83.000000
2,        83.000000
878400,         2.688888
1,         0.500000
887260,         2.664190
818820,         2.805321
834175,         2.821669
1,         0.500000
1,         0.500000
843957,         2.802181
1,         0.500000
1,         0.500000
1,         0.500000
816868,         2.821218
1,         0.500000
1,         0.500000
1,         0.500000
851643,         2.705966
2,        83.000000
837399,         2.757277
1,         0.500000
2,        83.000000
881543,         2.674770
1,         0.500000
2,        83.000000
854932,         2.755571
834331,         2.767584
2,        83.000000
1,         0.500000
869337,         2.724393
822235,         2.868674
1,         0.500000
2,        83.000000
1,         0.500000
1,         0.500000
850927,         2.778475
1,         0.500000
1,         0.500000
828006,         2.856773
878317,         2.692021
1,         0.500000
1,         0.500000
878117,         2.692702
837686,         2.820791
892585,         2.647156
2,        83.000000
1,         0.500000
1,         0.500000
1,         0.500000
1,         0.500000
1,         0.500000
860745,         2.738034
1,         0.500000
2,        83.000000
1,         0.500000
1,         0.500000
2,        83.000000
873451,         2.717022
2,        83.000000
855152,         2.767792
2,        83.000000
1,         0.500000
2,        83.000000
856898,         2.750551
1,         0.500000
2,        83.000000
884603,         2.675204
2,        83.000000
1,         0.500000
1,         0.500000
1,         0.500000
1,         0.500000
2,        83.000000
1,         0.500000
2,        83.000000
888751,         2.659316
2,        83.000000
1,         0.500000
1,         0.500000
862675,         2.733907
802099,         2.944226
847053,         2.792778
1,         0.500000
2,        83.000000
1,         0.500000
832301,         2.845129
1,         0.500000
818829,         2.831116
905039,         2.613738
2,        83.000000
827300,         2.855711
813281,         2.897890
846803,         2.775430
869172,         2.717368
2,        83.000000
1,         0.500000
1,         0.500000
2,        83.000000
1,         0.500000
1,         0.500000
2,        83.000000
865280,         2.731757
821037,         2.866165
2,        83.000000
2,        83.000000
1,         0.500000
844702,         2.734435
2,        83.000000
877583,         2.688098
1,         0.500000
867498,         2.677569
1,         0.500000
1,         0.500000
873667,         2.713874
877491,         2.685220
829997,         2.791919
817935,         2.897634
1,         0.500000
1,         0.500000
865492,         2.667631
2,        83.000000
1,         0.500000
2,        83.000000
1,         0.500000
843577,         2.799231
1,         0.500000
843678,         2.735724
1,         0.500000
2,        83.000000
2,        83.000000
1,         0.500000
867873,         2.706346
834390,         2.838587
1,         0.500000
1,         0.500000
2,        83.000000
1,         0.500000
1,         0.500000
2,        83.000000
835745,         2.771899
1,         0.500000
885202,         2.673705
895713,         2.641060
2,        83.000000
869049,         2.716911
879853,         2.682279
1,         0.500000
876502,         2.687697
1,         0.500000
1,         0.500000
2,        83.000000
2,        83.000000
1,         0.500000
2,        83.000000
1,         0.500000
1,         0.500000
824474,         2.853585
1,         0.500000
837729,         2.820337
2,        83.000000
2,        83.000000
2,        83.000000
1,         0.500000
1,         0.500000
1,         0.500000
851226,         2.779320
1,         0.500000
898940,         2.638978
840005,         2.817514
2,        83.000000
1,         0.500000
1,         0.500000
817826,         2.889790
1,         0.500000
2,        83.000000
1,         0.500000
1,         0.500000
2,        83.000000
811122,         2.914999
826791,         2.792702
2,        83.000000
866909,         2.736042
1,         0.500000
1,         0.500000
871047,         2.711293
1,         0.500000
1,         0.500000
1,         0.500000
869120,         2.725804
870951,         2.709472
1,         0.500000
2,        83.000000
1,         0.500000
1,         0.500000
1,         0.500000
874596,         2.696782
1,         0.500000
1,         0.500000
856423,         2.768126
1,         0.500000
827053,         2.801820
2,        83.000000
1,         0.500000
1,         0.500000
903512,         2.620765
1,         0.500000
2,        83.000000
1,         0.500000
2,        83.000000
1,         0.500000
1,         0.500000
1,         0.500000
1,         0.500000
1,         0.500000
2,        83.000000
1,         0.500000
1,         0.500000
865706,         2.738258
798384,         2.955528
849231,         2.779513
2,        83.000000
839421,         2.821727
832015,         2.772175
1,         0.500000
852277,         2.767279
1,         0.500000
2,        83.000000
861440,         2.693951
1,         0.500000
1,         0.500000
851235,         2.711443
883381,         2.682090
1,         0.500000
1,         0.500000
1,         0.500000
2,        83.000000
2,        83.000000
847551,         2.773227
1,         0.500000
1,         0.500000
2,        83.000000
1,         0.500000
830894,         2.851974
843271,         2.787284
1,         0.500000
1,         0.500000
2,        83.000000
842225,         2.794917
2,        83.000000
1,         0.500000
1,         0.500000
2,        83.000000
2,        83.000000
1,         0.500000
863118,         2.744977
830207,         2.783935
2,        83.000000
1,         0.500000
866071,         2.718546
840967,         2.744593
2,        83.000000
2,        83.000000
1,         0.500000
868324,         2.709278
2,        83.000000
1,         0.500000
2,        83.000000
1,         0.500000
1,         0.500000
1,         0.500000
1,         0.500000
1,         0.500000
885540,         2.670760
807473,         2.864384
819004,         2.883259
2,        83.000000
874105,         2.688914
819884,         2.825671
1,         0.500000
1,         0.500000
1,         0.500000
1,         0.500000
2,        83.000000
2,        83.000000
1,         0.500000
1,         0.500000
1,         0.500000
850980,         2.768014
876290,         2.696833
1,         0.500000
2,        83.000000
2,        83.000000
2,        83.000000
2,        83.000000
1,         0.500000
828086,         2.863269
812379,         2.836449
2,        83.000000
851568,         2.773588
1,         0.500000
1,         0.500000
1,         0.500000
1,         0.500000
2,        83.000000
1,         0.500000
1,         0.500000
867497,         2.711819
1,         0.500000
856469,         2.755319
866487,         2.732613
921804,         2.567238
1,         0.500000
850362,         2.723835
1,         0.500000
2,        83.000000
2,        83.000000
2,        83.000000
1,         0.500000
1,         0.500000
1,         0.500000
2,        83.000000
2,        83.000000
838768,         2.769015
2,        83.000000
1,         0.500000
1,         0.500000
1,         0.500000
1,         0.500000
814588,         2.840276
826197,         2.852400
851398,         2.765067
877101,         2.691320
857180,         2.756726
2,        83.000000
824686,         2.853882
1,         0.500000
1,         0.500000
1,         0.500000
1,         0.500000
2,        83.000000
845732,         2.781948
1,         0.500000
1,         0.500000
1,         0.500000
814157,         2.838322
1,         0.500000
1,         0.500000
1,         0.500000
825225,         2.800539
1,         0.500000
2,        83.000000
873390,         2.703118
1,         0.500000
834182,         2.776313
1,         0.500000
2,        83.000000
1,         0.500000
2,        83.000000
2,        83.000000
1,         0.500000
1,         0.500000
835443,         2.823881
2,        83.000000
1,         0.500000
1,         0.500000
1,         0.500000
844315,         2.740586
2,        83.000000
873383,         2.709005
1,         0.500000
1,         0.500000
828261,         2.851190
1,         0.500000
1,         0.500000
2,        83.000000
821131,         2.872699
813631,         2.836120
1,         0.500000
1,         0.500000
835178,         2.819403
2,        83.000000
879398,         2.687927
2,        83.000000
2,        83.000000
1,         0.500000
1,         0.500000
847834,         2.770244
1,         0.500000
870945,         2.704645
1,         0.500000
1,         0.500000
883700,         2.662577
1,         0.500000
1,         0.500000
1,         0.500000
2,        83.000000
2,        83.000000
1,         0.500000
1,         0.500000
809470,         2.904370
2,        83.000000
1,         0.500000
2,        83.000000
1,         0.500000
1,         0.500000
1,         0.500000
819451,         2.816696
1,         0.500000
828942,         2.790745
832596,         2.824727
2,        83.000000
873518,         2.714640
890032,         2.658906
2,        83.000000
1,         0.500000
2,        83.000000
843750,         2.802599
1,         0.500000
885257,         2.669140
852582,         2.773618
2,        83.000000
1,         0.500000
2,        83.000000
2,        83.000000
1,         0.500000
1,         0.500000
1,         0.500000
1,         0.500000
1,         0.500000
1,         0.500000
1,         0.500000
2,        83.000000
1,         0.500000
819765,         2.873068
1,         0.500000
846338,         2.791008
848856,         2.778823
833699,         2.769630
1,         0.500000
859827,         2.739168
2,        83.000000
1,         0.500000
2,        83.000000
1,         0.500000
1,         0.500000
2,        83.000000
885247,         2.665489
1,         0.500000
863489,         2.737503
1,         0.500000
829066,         2.796982
1,         0.500000
2,        83.000000
1,         0.500000
1,         0.500000
892008,         2.658897
1,         0.500000
2,        83.000000
2,        83.000000
2,        83.000000
797178,         2.955787
826667,         2.861552
2,        83.000000
1,         0.500000
833134,         2.758258
1,         0.500000
1,         0.500000
1,         0.500000
1,         0.500000
2,        83.000000
1,         0.500000
1,         0.500000
850652,         2.718519
1,         0.500000
1,         0.500000
2,        83.000000
1,         0.500000
875815,         2.705474
1,         0.500000
832049,         2.769992
1,         0.500000
1,         0.500000
1,         0.500000
2,        83.000000
1,         0.500000
1,         0.500000
1,         0.500000
1,         0.500000
1,         0.500000
2,        83.000000
1,         0.500000
874667,         2.700834
1,         0.500000
2,        83.000000
860661,         2.731931
1,         0.500000
868572,         2.724776
2,        83.000000
2,        83.000000
1,         0.500000
2,        83.000000
873380,         2.711284
881322,         2.692124
802870,         2.916581
2,        83.000000
1,         0.500000
1,         0.500000
2,        83.000000
1,         0.500000
2,        83.000000
1,         0.500000
1,         0.500000
1,         0.500000
855745,         2.771381
1,         0.500000
1,         0.500000
2,        83.000000
857325,         2.753550
2,        83.000000
828773,         2.843710
830581,         2.787494
1,         0.500000
1,         0.500000
2,        83.000000
2,        83.000000
807335,         2.922141
1,         0.500000
827249,         2.860049
1,         0.500000
842506,         2.815446
1,         0.500000
1,         0.500000
845246,         2.794069
1,         0.500000
1,         0.500000
1,         0.500000
868733,         2.712772
1,         0.500000
2,        83.000000
1,         0.500000
2,        83.000000
870118,         2.726724
859769,         2.762309
1,         0.500000
1,         0.500000
2,        83.000000
859676,         2.753753
2,        83.000000
1,         0.500000
2,        83.000000
1,         0.500000
2,        83.000000
1,         0.500000
897823,         2.628715
1,         0.500000
2,        83.000000
1,         0.500000
1,         0.500000
2,        83.000000
1,         0.500000
1,         0.500000
1,         0.500000
1,         0.500000
1,         0.500000
1,         0.500000
834650,         2.771268
1,         0.500000
891119,         2.643005
1,         0.500000
1,         0.500000
1,         0.500000
2,        83.000000
1,         0.500000
1,         0.500000
1,         0.500000
1,         0.500000
850877,         2.768689
889491,         2.665618
1,         0.500000
1,         0.500000
1,         0.500000
1,         0.500000
2,        83.000000
808263,         2.932798
1,         0.500000
850702,         2.778521
812004,         2.904348
1,         0.500000
2,        83.000000
801168,         2.885404
1,         0.500000
1,         0.500000
873319,         2.690454
1,         0.500000
1,         0.500000
842797,         2.808563
2,        83.000000
1,         0.500000
1,         0.500000
1,         0.500000
1,         0.500000
2,        83.000000
2,        83.000000
842838,         2.800682
862697,         2.742092
1,         0.500000
834746,         2.829365
1,         0.500000
896668,         2.627606
2,        83.000000
868909,         2.720311
817190,         2.893362
2,        83.000000
1,         0.500000
2,        83.000000
1,         0.500000
872582,         2.703486
1,         0.500000
1,         0.500000
887008,         2.666859
1,         0.500000
1,         0.500000
2,        83.000000
1,         0.500000
2,        83.000000
1,         0.500000
852715,         2.709333
2,        83.000000
2,        83.000000
851861,         2.761326
1,         0.500000
1,         0.500000
825066,         2.802312
827571,         2.804266
806521,         2.862273
2,        83.000000
830259,         2.840729
1,         0.500000
1,         0.500000
1,         0.500000
2,        83.000000
1,         0.500000
1,         0.500000
821796,         2.870334
840500,         2.814242
2,        83.000000
1,         0.500000
1,         0.500000
2,        83.000000
867859,         2.715924
1,         0.500000
1,         0.500000
2,        83.000000
845848,         2.778008
865821,         2.680179
1,         0.500000
828680,         2.783785
2,        83.000000
1,         0.500000
1,         0.500000
821081,         2.802356
1,         0.500000
1,         0.500000
1,         0.500000
2,        83.000000
1,         0.500000
1,         0.500000
868602,         2.733891
1,         0.500000
875476,         2.700001
857647,         2.749686
2,        83.000000
2,        83.000000
851282,         2.782237
1,         0.500000
835186,         2.822998
792223,         2.966232
833335,         2.768922
798000,         2.939753
1,         0.500000
2,        83.000000
1,         0.500000
818542,         2.892855
840183,         2.760300
1,         0.500000
1,         0.500000
1,         0.500000
1,         0.500000
1,         0.500000
1,         0.500000
1,         0.500000
1,         0.500000
1,         0.500000
1,         0.500000
1,         0.500000
835580,         2.820681
887981,         2.653066
1,         0.500000
1,         0.500000
828110,         2.846092
820926,         2.813025
1,         0.500000
1,         0.500000
2,        83.000000
2,        83.000000
1,         0.500000
1,         0.500000
2,        83.000000
1,         0.500000
847220,         2.782361
818286,         2.834260
1,         0.500000
860505,         2.734020
2,        83.000000
1,         0.500000
2,        83.000000
1,         0.500000
1,         0.500000
832517,         2.828695
830309,         2.846417
803990,         2.931722
1,         0.500000
1,         0.500000
1,         0.500000
1,         0.500000
1,         0.500000
1,         0.500000
1,         0.500000
1,         0.500000
1,         0.500000
2,        83.000000
1,         0.500000
1,         0.500000
1,         0.500000
2,        83.000000
870061,         2.704008
1,         0.500000
1,         0.500000
2,        83.000000
834789,         2.831920
1,         0.500000
856288,         2.763619
832628,         2.837702
850062,         2.781306
2,        83.000000
1,         0.500000
1,         0.500000
1,         0.500000
1,         0.500000
1,         0.500000
2,        83.000000
1,         0.500000
856817,         2.758176
818226,         2.832342
2,        83.000000
802567,         2.876224
1,         0.500000
2,        83.000000
1,         0.500000
1,         0.500000
1,         0.500000
1,         0.500000
2,        83.000000
839908,         2.822752
858285,         2.694803
1,         0.500000
871970,         2.703108
1,         0.500000
1,         0.500000
854779,         2.758934
876273,         2.694350
858199,         2.689922
1,         0.500000
1,         0.500000
1,         0.500000
1,         0.500000
2,        83.000000
1,         0.500000
1,         0.500000
1,         0.500000
843481,         2.817405
1,         0.500000
1,         0.500000
818656,         2.872934
2,        83.000000
1,         0.500000
849051,         2.770675
2,        83.000000
826386,         2.845277
1,         0.500000
1,         0.500000
2,        83.000000
863261,         2.682943
857133,         2.763562
1,         0.500000
1,         0.500000
837750,         2.794784
2,        83.000000
819794,         2.874287
893014,         2.653140
2,        83.000000
2,        83.000000
878037,         2.676005
816573,         2.826673
1,         0.500000
1,         0.500000
844204,         2.793751
825174,         2.800716
1,         0.500000
2,        83.000000
2,        83.000000
902658,         2.619235
1,         0.500000
1,         0.500000
844550,         2.780224
835093,         2.813633
829907,         2.780359
1,         0.500000
1,         0.500000
883961,         2.673938
1,         0.500000
1,         0.500000
1,         0.500000
2,        83.000000
2,        83.000000
842828,         2.797675
1,         0.500000
834344,         2.826347
1,         0.500000
2,        83.000000
1,         0.500000
2,        83.000000
1,         0.500000
868186,         2.721146
1,         0.500000
1,         0.500000
1,         0.500000
872466,         2.700764
1,         0.500000
847257,         2.794294
1,         0.500000
1,         0.500000
2,        83.000000
2,        83.000000
2,        83.000000
1,         0.500000
842698,         2.803695
2,        83.000000
2,        83.000000
1,         0.500000
834532,         2.836475
877680,         2.680969
2,        83.000000
1,         0.500000
1,         0.500000
815180,         2.827684
1,         0.500000
2,        83.000000
1,         0.500000
850630,         2.766239
1,         0.500000
851264,         2.712520
804967,         2.932989
2,        83.000000
1,         0.500000
847269,         2.741826
845748,         2.768132
1,         0.500000
1,         0.500000
1,         0.500000
2,        83.000000
1,         0.500000
1,         0.500000
874090,         2.723211
1,         0.500000
1,         0.500000
2,        83.000000
1,         0.500000
2,        83.000000
2,        83.000000
1,         0.500000
1,         0.500000
857087,         2.757057
835743,         2.751439
2,        83.000000
875774,         2.695792
1,         0.500000
825333,         2.857787
854055,         2.756821
1,         0.500000
872533,         2.689354
1,         0.500000
859606,         2.752523
1,         0.500000
2,        83.000000
835416,         2.834321
1,         0.500000
1,         0.500000
1,         0.500000
2,        83.000000
1,         0.500000
2,        83.000000
2,        83.000000
2,        83.000000
1,         0.500000
871747,         2.655601
1,         0.500000
1,         0.500000
1,         0.500000
1,         0.500000
2,        83.000000
852479,         2.788035
850383,         2.722966
857009,         2.748172
854646,         2.753947
1,         0.500000
2,        83.000000
1,         0.500000
877512,         2.686679
1,         0.500000
1,         0.500000
866509,         2.735333
1,         0.500000
1,         0.500000
2,        83.000000
1,         0.500000
882001,         2.667871
1,         0.500000
1,         0.500000
1,         0.500000
820296,         2.877891
2,        83.000000
824455,         2.803888
841176,         2.792953
849968,         2.776013
2,        83.000000
2,        83.000000
874321,         2.697331
799636,         2.947051
863300,         2.743542
881206,         2.691600
1,         0.500000
1,         0.500000
827253,         2.789282
1,         0.500000
2,        83.000000
1,         0.500000
860626,         2.736842
851150,         2.784336
794379,         2.893815
1,         0.500000
1,         0.500000
1,         0.500000
2,        83.000000
1,         0.500000
1,         0.500000
845314,         2.731985
2,        83.000000
1,         0.500000
1,         0.500000
2,        83.000000
2,        83.000000
839528,         2.744879
2,        83.000000
1,         0.500000
846200,         2.790945
1,         0.500000
1,         0.500000
827755,         2.857990
804670,         2.861941
1,         0.500000
1,         0.500000
905697,         2.613010
867979,         2.730116
872090,         2.704960
1,         0.500000
1,         0.500000
1,         0.500000
1,         0.500000
1,         0.500000
1,         0.500000
846864,         2.781852
860120,         2.746180
1,         0.500000
1,         0.500000
2,        83.000000
2,        83.000000
2,        83.000000
830641,         2.758806
1,         0.500000
1,         0.500000
1,         0.500000
865040,         2.738388
1,         0.500000
1,         0.500000
1,         0.500000
1,         0.500000
818543,         2.881207
860074,         2.740115
2,        83.000000
2,        83.000000
819487,         2.825514
1,         0.500000
1,         0.500000
889850,         2.647483
2,        83.000000
845907,         2.802298
878551,         2.684463
825187,         2.846101
821185,         2.862963
1,         0.500000
1,         0.500000
860779,         2.736829
2,        83.000000
1,         0.500000
1,         0.500000
1,         0.500000
1,         0.500000
855145,         2.749680
1,         0.500000
1,         0.500000
887839,         2.667193
805986,         2.926158
1,         0.500000
1,         0.500000
1,         0.500000
816571,         2.890370
1,         0.500000
1,         0.500000
1,         0.500000
2,        83.000000
2,        83.000000
1,         0.500000
845184,         2.789721
841167,         2.756259
1,         0.500000
1,         0.500000
1,         0.500000
1,         0.500000
1,         0.500000
804747,         2.920683
1,         0.500000
2,        83.000000
2,        83.000000
1,         0.500000
1,         0.500000
825231,         2.859727
1,         0.500000
2,        83.000000
2,        83.000000
1,         0.500000
849925,         2.775217
861838,         2.744501
1,         0.500000
2,        83.000000
2,        83.000000
1,         0.500000
2,        83.000000
879432,         2.694623
1,         0.500000
2,        83.000000
1,         0.500000
1,         0.500000
1,         0.500000
842977,         2.798900
1,         0.500000
2,        83.000000
2,        83.000000
822440,         2.800435
1,         0.500000
872888,         2.713859
858779,         2.693246
1,         0.500000
1,         0.500000
1,         0.500000
1,         0.500000
1,         0.500000
1,         0.500000
1,         0.500000
2,        83.000000
2,        83.000000
2,        83.000000
2,        83.000000
1,         0.500000
1,         0.500000
849427,         2.770777
1,         0.500000
1,         0.500000
1,         0.500000
1,         0.500000
868628,         2.717552
1,         0.500000
1,         0.500000
2,        83.000000
2,        83.000000
798790,         2.889816
1,         0.500000
878015,         2.696725
1,         0.500000
1,         0.500000
842063,         2.813776
1,         0.500000
1,         0.500000
2,        83.000000
820531,         2.813957
2,        83.000000
885695,         2.671121
854324,         2.754585
855746,         2.699623
1,         0.500000
847958,         2.776094
1,         0.500000
1,         0.500000
1,         0.500000
1,         0.500000
1,         0.500000
2,        83.000000
1,         0.500000
1,         0.500000
1,         0.500000
855037,         2.754950
2,        83.000000
878030,         2.692290
2,        83.000000
1,         0.500000
1,         0.500000
2,        83.000000
1,         0.500000
883345,         2.676112
1,         0.500000
805482,         2.861480
1,         0.500000
1,         0.500000
1,         0.500000
881642,         2.676712
843805,         2.800643
893000,         2.646347
1,         0.500000
1,         0.500000
2,        83.000000
891799,         2.653369
1,         0.500000
1,         0.500000
1,         0.500000
1,         0.500000
1,         0.500000
915500,         2.576410
1,         0.500000
1,         0.500000
862359,         2.740778
828259,         2.852958
835027,         2.758610
1,         0.500000
1,         0.500000
865439,         2.728702
852591,         2.764229
1,         0.500000
1,         0.500000
1,         0.500000
1,         0.500000
2,        83.000000
850024,         2.788528
1,         0.500000
2,        83.000000
834412,         2.827793
2,        83.000000
1,         0.500000
870205,         2.707174
2,        83.000000
1,         0.500000
2,        83.000000
862626,         2.676968
2,        83.000000
862100,         2.754030
2,        83.000000
812478,         2.898854
2,        83.000000
1,         0.500000
2,        83.000000
849365,         2.784045
870421,         2.722652
2,        83.000000
1,         0.500000
2,        83.000000
1,         0.500000
830068,         2.839710
834026,         2.833782
2,        83.000000
1,         0.500000
2,        83.000000
1,         0.500000
816219,         2.899325
2,        83.000000
872525,         2.705509
2,        83.000000
885119,         2.656176
1,         0.500000
1,         0.500000
824276,         2.862402
861937,         2.682253
1,         0.500000
2,        83.000000
874711,         2.703205
1,         0.500000
1,         0.500000
830099,         2.782997
1,         0.500000
1,         0.500000
1,         0.500000
852631,         2.770392
1,         0.500000
1,         0.500000
1,         0.500000
1,         0.500000
1,         0.500000
1,         0.500000
869573,         2.719040
848957,         2.709634
2,        83.000000

AM
1,         0.500000
2,        83.000000
1,         0.500000
1,         0.500000
2,        83.000000
1,         0.500000
1,         0.500000
1,         0.500000
1,         0.500000
2,        83.000000
888916,         2.657291
801406,         2.937167
924886,         2.571562
765127,         3.055486
1,         0.500000
783878,         2.989897
1,         0.500000
1,         0.500000
908508,         2.623495
1,         0.500000
2,        83.000000
2,        83.000000
956461,         2.435117
951467,         2.458487
2,        83.000000
2,        83.000000
2,        83.000000
1,         0.500000
718388,         3.211150
1,         0.500000
1,         0.500000
883889,         2.677652
1,         0.500000
787137,         2.944162
2,        83.000000
731775,         3.217186
1,         0.500000
912858,         2.546801
1,         0.500000
1,         0.500000
1,         0.500000
1,         0.500000
988492,         2.412630
1,         0.500000
1,         0.500000
816240,         2.883050
1,         0.500000
1,         0.500000
775898,         2.990682
2,        83.000000
2,        83.000000
919370,         2.581648
1,         0.500000
1,         0.500000
2,        83.000000
971186,         2.454331
1,         0.500000
1,         0.500000
2,        83.000000
1,         0.500000
1,         0.500000
858038,         2.754341
1048374,         2.272669
1,         0.500000
1,         0.500000
1,         0.500000
2,        83.000000
828581,         2.832487
1,         0.500000
595637,         3.884593
1,         0.500000
1,         0.500000
995200,         2.414994
904773,         2.618843
1,         0.500000
2,        83.000000
1,         0.500000
2,        83.000000
1006955,         2.364030
2,        83.000000
860570,         2.761624
855960,         2.756787
1,         0.500000
1,         0.500000
821534,         2.888857
1,         0.500000
1058042,         2.257080
957272,         2.497752
1,         0.500000
1,         0.500000
1175561,         2.041070
1075776,         2.227085
1007286,         2.360314
1,         0.500000
1,         0.500000
1,         0.500000
2,        83.000000
2,        83.000000
1,         0.500000
1,         0.500000
1,         0.500000
843891,         2.800830
1,         0.500000
1,         0.500000
1,         0.500000
1,         0.500000
1,         0.500000
1,         0.500000
701484,         3.291426
759468,         3.029086
797928,         2.939381
863733,         2.685184
2,        83.000000
1098727,         2.176469
1,         0.500000
1,         0.500000
551330,         4.178458
1,         0.500000
1,         0.500000
1,         0.500000
1,         0.500000
1,         0.500000
1,         0.500000
857814,         2.716462
762553,         3.086490
1,         0.500000
746127,         3.076017
2,        83.000000
1,         0.500000
1,         0.500000
2,        83.000000
1,         0.500000
1,         0.500000
1,         0.500000
1,         0.500000
1,         0.500000
2,        83.000000
2,        83.000000
1,         0.500000
2,        83.000000
2,        83.000000
1,         0.500000
1,         0.500000
2,        83.000000
2,        83.000000
957970,         2.482447
1,         0.500000
931868,         2.558103
1,         0.500000
942707,         2.528437
1,         0.500000
941491,         2.525190
1,         0.500000
1,         0.500000
989274,         2.354476
830873,         2.847866
716624,         3.273069
1,         0.500000
593349,         3.919416
2,        83.000000
1,         0.500000
852084,         2.703390
1,         0.500000
1,         0.500000
1,         0.500000
1,         0.500000
1,         0.500000
2,        83.000000
1,         0.500000
2,        83.000000
2,        83.000000
1,         0.500000
1,         0.500000
1,         0.500000
1,         0.500000
2,        83.000000
1,         0.500000
1,         0.500000
2,        83.000000
1,         0.500000
997472,         2.404855
889536,         2.677966
894864,         2.590291
1,         0.500000
1,         0.500000
1,         0.500000
839577,         2.810918
1,         0.500000
1,         0.500000
1,         0.500000
2,        83.000000
1,         0.500000
1050978,         2.266864
1,         0.500000
1,         0.500000
795475,         2.964328
903700,         2.627031
1,         0.500000
828068,         2.842108
868085,         2.676065
1,         0.500000
913761,         2.532440
1,         0.500000
1,         0.500000
2,        83.000000
1,         0.500000
1,         0.500000
2,        83.000000
759476,         3.026597
972981,         2.449107
2,        83.000000
1,         0.500000
1,         0.500000
922385,         2.565023
1,         0.500000
1,         0.500000
1,         0.500000
1,         0.500000
958445,         2.432468
922148,         2.572223
1,         0.500000
1181276,         2.003408
1,         0.500000
1,         0.500000
950184,         2.497990
897937,         2.656900
2,        83.000000
802214,         2.939258
796412,         2.953036
2,        83.000000
873081,         2.708792
1,         0.500000
854169,         2.762251
1,         0.500000
998692,         2.386781
1,         0.500000
2,        83.000000
1,         0.500000
910241,         2.610227
859208,         2.741345
1,         0.500000
1,         0.500000
1,         0.500000
1,         0.500000
1,         0.500000
896447,         2.597448
1,         0.500000
883785,         2.683559
1,         0.500000
1,         0.500000
852196,         2.768218
1,         0.500000
792010,         2.933590
1,         0.500000
1,         0.500000
1,         0.500000
1,         0.500000
1,         0.500000
1,         0.500000
2,        83.000000
2,        83.000000
811752,         2.921099
2,        83.000000
1,         0.500000
889227,         2.676550
945800,         2.517577
1044596,         2.291511
1,         0.500000
754628,         3.130464
801051,         2.934284
959077,         2.495530
1,         0.500000
1,         0.500000
1,         0.500000
1,         0.500000
702709,         3.309935
1,         0.500000
1,         0.500000
1,         0.500000
1,         0.500000
1,         0.500000
917512,         2.597092
1,         0.500000
1,         0.500000
927191,         2.569698
778351,         3.032036
595723,         3.883207
1,         0.500000
772304,         3.031306
995339,         2.354593
1,         0.500000
2,        83.000000
2,        83.000000
2,        83.000000
1014642,         2.303250
917888,         2.588107
2,        83.000000
1,         0.500000
606980,         3.733194
1,         0.500000
1,         0.500000
1,         0.500000
831240,         2.831412
1,         0.500000
2,        83.000000
881014,         2.690964
1078271,         2.183075
1,         0.500000
930817,         2.554844
1,         0.500000
1,         0.500000
816986,         2.902713
981249,         2.433625
1,         0.500000
1,         0.500000
1,         0.500000
1,         0.500000
1,         0.500000
693620,         3.385704
2,        83.000000
1,         0.500000
2,        83.000000
1,         0.500000
891585,         2.603968
887033,         2.687437
796321,         2.945160
825466,         2.850612
1,         0.500000
2,        83.000000
1,         0.500000
1,         0.500000
1,         0.500000
1,         0.500000
1,         0.500000
1,         0.500000
1,         0.500000
1,         0.500000
1,         0.500000
1,         0.500000
806113,         2.869022
2,        83.000000
809980,         2.917946
1,         0.500000
1,         0.500000
924294,         2.574877
1017248,         2.302679
965153,         2.466295
1,         0.500000
931095,         2.548321
1,         0.500000
2,        83.000000
528166,         4.382616
1,         0.500000
788804,         2.995269
1,         0.500000
1,         0.500000
1,         0.500000
1,         0.500000
915692,         2.597167
933608,         2.495781
1,         0.500000
2,        83.000000
544050,         4.131662
1,         0.500000
1,         0.500000
959646,         2.480560
2,        83.000000
1033672,         2.310310
760717,         3.059608
872687,         2.716300
1,         0.500000
1,         0.500000
1,         0.500000
2,        83.000000
1,         0.500000
1,         0.500000
1,         0.500000
1,         0.500000
1,         0.500000
892396,         2.660007
2,        83.000000
1,         0.500000
1,         0.500000
2,        83.000000
1,         0.500000
1,         0.500000
1,         0.500000
1076994,         2.209346
1,         0.500000
1,         0.500000
2,        83.000000
2,        83.000000
1,         0.500000
1,         0.500000
1048735,         2.284368
986411,         2.414278
1012294,         2.358963
1,         0.500000
1,         0.500000
976655,         2.439661
2,        83.000000
1210934,         1.988231
1,         0.500000
879456,         2.688938
1,         0.500000
846411,         2.799118
1050357,         2.273625
2,        83.000000
1,         0.500000
2,        83.000000
1,         0.500000
1,         0.500000
1,         0.500000
1,         0.500000
1,         0.500000
2,        83.000000
1,         0.500000
1,         0.500000
1013786,         2.360143
846239,         2.780789
962374,         2.477394
955546,         2.442498
852235,         2.720389
917391,         2.593163
1,         0.500000
1,         0.500000
1,         0.500000
698694,         3.338673
1,         0.500000
2,        83.000000
1,         0.500000
1,         0.500000
1,         0.500000
1,         0.500000
2,        83.000000
1008638,         2.371866
794262,         2.873258
2,        83.000000
1,         0.500000
1,         0.500000
1,         0.500000
2,        83.000000
2,        83.000000
1,         0.500000
2,        83.000000
842722,         2.799382
2,        83.000000
1,         0.500000
1,         0.500000
786846,         3.001897
1,         0.500000
2,        83.000000
2,        83.000000
1,         0.500000
1,         0.500000
845991,         2.792040
913671,         2.591463
1,         0.500000
2,        83.000000
1150026,         2.083976
2,        83.000000
1,         0.500000
1,         0.500000
2,        83.000000
757423,         3.101881
1,         0.500000
876403,         2.703002
2,        83.000000
1,         0.500000
765452,         3.066472
1,         0.500000
1,         0.500000
2,        83.000000
2,        83.000000
1,         0.500000
1,         0.500000
1,         0.500000
2,        83.000000
1,         0.500000
1,         0.500000
797917,         2.942424
763283,         3.075020
2,        83.000000
2,        83.000000
1,         0.500000
1,         0.500000
1,         0.500000
1,         0.500000
2,        83.000000
1,         0.500000
898789,         2.635548
2,        83.000000
783731,         2.988314
784146,         3.012873
1,         0.500000
1,         0.500000
2,        83.000000
2,        83.000000
746443,         3.061159
955421,         2.497659
939897,         2.536732
952592,         2.508233
1,         0.500000
1,         0.500000
968873,         2.461355
1,         0.500000
2,        83.000000
808409,         2.920459
1,         0.500000
1,         0.500000
1,         0.500000
1,         0.500000
1,         0.500000
787281,         2.986072
1,         0.500000
1030962,         2.321188
1,         0.500000
1,         0.500000
905636,         2.634152
1,         0.500000
1,         0.500000
932520,         2.561069
2,        83.000000
1,         0.500000
1,         0.500000
786851,         3.010611
1,         0.500000
1,         0.500000
572478,         4.034793
679094,         3.363855
2,        83.000000
923857,         2.576726
1,         0.500000
1020345,         2.344268
958914,         2.483125
1,         0.500000
921184,         2.526322
2,        83.000000
1193495,         2.022297
934344,         2.553919
1,         0.500000
1,         0.500000
1,         0.500000
1,         0.500000
1,         0.500000
948989,         2.498541
1,         0.500000
2,        83.000000
1,         0.500000
1,         0.500000
760947,         3.083419
1,         0.500000
2,        83.000000
799430,         2.866927
1,         0.500000
941904,         2.526899
862176,         2.742581
2,        83.000000
1,         0.500000
867091,         2.718023
1,         0.500000
877149,         2.695702
1009049,         2.355926
1,         0.500000
840604,         2.806079
722743,         3.222167
1,         0.500000
1,         0.500000
1089433,         2.202993
898416,         2.650051
1,         0.500000
2,        83.000000
1,         0.500000
1,         0.500000
1044606,         2.294432
2,        83.000000
774665,         2.977357
2,        83.000000
1,         0.500000
1,         0.500000
1068474,         2.229333
1,         0.500000
1,         0.500000
1,         0.500000
918607,         2.589801
1,         0.500000
1,         0.500000
810480,         2.914776
1,         0.500000
1,         0.500000
1,         0.500000
1,         0.500000
1,         0.500000
1,         0.500000
1006746,         2.377003
1,         0.500000
1,         0.500000
1081195,         2.215926
1148589,         2.089113
1,         0.500000
1,         0.500000
2,        83.000000
855112,         2.778600
1,         0.500000
2,        83.000000
1,         0.500000
2,        83.000000
1,         0.500000
1,         0.500000
1,         0.500000
1,         0.500000
1,         0.500000
1,         0.500000
1,         0.500000
890936,         2.667276
1,         0.500000
1,         0.500000
1,         0.500000
914956,         2.587063
1,         0.500000
1,         0.500000
1,         0.500000
957559,         2.440163
1,         0.500000
857579,         2.734978
2,        83.000000
1,         0.500000
2,        83.000000
1,         0.500000
966975,         2.457901
1,         0.500000
916852,         2.596192
1,         0.500000
1,         0.500000
1,         0.500000
2,        83.000000
1,         0.500000
1,         0.500000
613027,         3.680037
841258,         2.816103
943000,         2.537610
2,        83.000000
1,         0.500000
2,        83.000000
1172476,         2.002327
2,        83.000000
1,         0.500000
2,        83.000000
1,         0.500000
1,         0.500000
2,        83.000000
1,         0.500000
2,        83.000000
993834,         2.402881
1,         0.500000
780710,         2.940007
1,         0.500000
1,         0.500000
2,        83.000000
1,         0.500000
2,        83.000000
1,         0.500000
823538,         2.873492
1,         0.500000
1,         0.500000
1,         0.500000
1,         0.500000
1,         0.500000
1,         0.500000
2,        83.000000
1,         0.500000
1,         0.500000
1,         0.500000
1,         0.500000
1,         0.500000
2,        83.000000
788227,         2.973999
1,         0.500000
1,         0.500000
1,         0.500000
1,         0.500000
1,         0.500000
1,         0.500000
906750,         2.622823
2,        83.000000
853270,         2.774757
945056,         2.514628
1,         0.500000
1,         0.500000
1,         0.500000
956189,         2.486633
2,        83.000000
1,         0.500000
855291,         2.760466
1019411,         2.338921
1,         0.500000
1,         0.500000
2,        83.000000
2,        83.000000
1,         0.500000
1,         0.500000
1,         0.500000
1,         0.500000
1,         0.500000
939293,         2.531570
1,         0.500000
1,         0.500000
1,         0.500000
2,        83.000000
1,         0.500000
873493,         2.653075
762735,         3.077656
1,         0.500000
987045,         2.418009
1,         0.500000
1,         0.500000
1,         0.500000
1,         0.500000
2,        83.000000
1,         0.500000
1,         0.500000
2,        83.000000
2,        83.000000
2,        83.000000
1,         0.500000
1,         0.500000
962946,         2.468749
1,         0.500000
1,         0.500000
796831,         2.932838
1,         0.500000
1,         0.500000
1057061,         2.271797
1,         0.500000
835245,         2.822081
1,         0.500000
1,         0.500000
1,         0.500000
832407,         2.812082
897915,         2.591638
1,         0.500000
884704,         2.688752
1,         0.500000
1,         0.500000
2,        83.000000
832561,         2.820195
1,         0.500000
1,         0.500000
839682,         2.819475
1,         0.500000
2,        83.000000
1,         0.500000
1132616,         2.118271
767132,         3.008425
1,         0.500000
1,         0.500000
777127,         3.024608
1,         0.500000
1,         0.500000
1,         0.500000
722273,         3.231289
1,         0.500000
2,        83.000000
825455,         2.830684
1,         0.500000
1,         0.500000
854822,         2.756065
2,        83.000000
1,         0.500000
1,         0.500000
2,        83.000000
933304,         2.550344
2,        83.000000
1,         0.500000
1,         0.500000
1,         0.500000
1,         0.500000
761557,         3.090056
1,         0.500000
1,         0.500000
779448,         3.030963
1,         0.500000
1,         0.500000
1,         0.500000
1,         0.500000
2,        83.000000
1,         0.500000
1,         0.500000
897349,         2.640764
2,        83.000000
2,        83.000000
790195,         2.956613
1,         0.500000
1,         0.500000
2,        83.000000
1,         0.500000
1,         0.500000
1,         0.500000
1,         0.500000
923746,         2.514358
1,         0.500000
1,         0.500000
829647,         2.831764
1,         0.500000
1,         0.500000
2,        83.000000
1,         0.500000
1,         0.500000
1,         0.500000
867208,         2.678331
1,         0.500000
1,         0.500000
1,         0.500000
1,         0.500000
1,         0.500000
1,         0.500000
1,         0.500000
1,         0.500000
1,         0.500000
1,         0.500000
1,         0.500000
1,         0.500000
2,        83.000000
877992,         2.649726
2,        83.000000
1,         0.500000
1,         0.500000
1,         0.500000
1,         0.500000
852860,         2.775429
2,        83.000000
890715,         2.616461
1,         0.500000
2,        83.000000
2,        83.000000
2,        83.000000
2,        83.000000
945150,         2.519208
846727,         2.799647
897637,         2.658759
2,        83.000000
1,         0.500000
1,         0.500000
930846,         2.545440
1,         0.500000
1,         0.500000
1,         0.500000
2,        83.000000
2,        83.000000
2,        83.000000
1,         0.500000
1,         0.500000
1,         0.500000
924830,         2.573711
777199,         3.014177
868451,         2.679681
2,        83.000000
883102,         2.677567
1,         0.500000
783032,         2.996860
1,         0.500000
2,        83.000000
1,         0.500000
1,         0.500000
897083,         2.639979
1,         0.500000
2,        83.000000
808614,         2.850814
2,        83.000000
1,         0.500000
1,         0.500000
869971,         2.714734
925325,         2.553057
924819,         2.579846
2,        83.000000
1,         0.500000
848013,         2.777799
1,         0.500000
1,         0.500000
1,         0.500000
805250,         2.913049
1,         0.500000
1,         0.500000
972596,         2.464330
1,         0.500000
853286,         2.768111
1,         0.500000
2,        83.000000
1,         0.500000
945865,         2.531224
711304,         3.271314
1103652,         2.165270
730962,         3.209066
1,         0.500000
1089547,         2.190089
2,        83.000000
1,         0.500000
1,         0.500000
1,         0.500000
1,         0.500000
1,         0.500000
1,         0.500000
1,         0.500000
1,         0.500000
2,        83.000000
2,        83.000000
888763,         2.663903
1,         0.500000
1,         0.500000
1,         0.500000
1,         0.500000
784001,         2.948985
1,         0.500000
1,         0.500000
605799,         3.836784
1,         0.500000
2,        83.000000
1,         0.500000
1,         0.500000
1,         0.500000
1,         0.500000
854137,         2.755930
1,         0.500000
1,         0.500000
924782,         2.575998
1,         0.500000
1,         0.500000
1,         0.500000
1,         0.500000
1,         0.500000
767628,         2.999213
831407,         2.851065
887070,         2.673876
2,        83.000000
1,         0.500000
1137381,         2.115484
2,        83.000000
730472,         3.233374
1,         0.500000
1,         0.500000
779535,         3.014818
724643,         3.152917
1,         0.500000
929780,         2.550846
1167355,         2.061775
994773,         2.349454
906739,         2.574358
1,         0.500000
1041927,         2.296888
858560,         2.762264
793995,         2.913692
2,        83.000000
1,         0.500000
2,        83.000000
1,         0.500000
1,         0.500000
1,         0.500000
929184,         2.556184
1,         0.500000
1,         0.500000
1,         0.500000
1,         0.500000
2,        83.000000
1,         0.500000
855005,         2.713926
830037,         2.825837
757937,         3.090829
1,         0.500000
968495,         2.457151
1,         0.500000
1,         0.500000
1,         0.500000
846679,         2.805676
935008,         2.538952
1,         0.500000
1,         0.500000
2,        83.000000
2,        83.000000
1,         0.500000
2,        83.000000
1,         0.500000
1,         0.500000
1,         0.500000
1,         0.500000
975388,         2.445125
862686,         2.738792
873582,         2.643188
1,         0.500000
1126507,         2.119960
1116388,         2.148375
1,         0.500000
1,         0.500000
891715,         2.654834
1,         0.500000
1,         0.500000
1,         0.500000
2,        83.000000
1010387,         2.371958
1,         0.500000
923976,         2.581286
763546,         3.101728
2,        83.000000
1,         0.500000
1,         0.500000
1,         0.500000
1,         0.500000
1,         0.500000
2,        83.000000
2,        83.000000
1148896,         2.090278
852539,         2.769995
835962,         2.774953
1,         0.500000
1,         0.500000
1151350,         2.093451
2,        83.000000
1,         0.500000
1,         0.500000
1,         0.500000
1,         0.500000
2,        83.000000
2,        83.000000
2,        83.000000
872456,         2.703419
2,        83.000000
579940,         3.974407
1,         0.500000
790390,         2.965666
2,        83.000000
1,         0.500000
2,        83.000000
1,         0.500000
1,         0.500000
1,         0.500000
971905,         2.444816
1,         0.500000
1,         0.500000
1,         0.500000
1,         0.500000
2,        83.000000
2,        83.000000
2,        83.000000
1,         0.500000
930948,         2.553788
2,        83.000000
1,         0.500000
1,         0.500000
976880,         2.445184
1,         0.500000
814353,         2.846282
943038,         2.519860
804404,         2.928664
2,        83.000000
1,         0.500000
974367,         2.444919
1,         0.500000
1,         0.500000
1,         0.500000
1,         0.500000
2,        83.000000
1058085,         2.255046
2,        83.000000
905560,         2.626184
1,         0.500000
1046664,         2.280832
1,         0.500000
2,        83.000000
693344,         3.357786
1046681,         2.283736
1,         0.500000
1,         0.500000
2,        83.000000
2,        83.000000
1048459,         2.288231
2,        83.000000
802232,         2.931254
1,         0.500000
1,         0.500000
1,         0.500000
603272,         3.820877
869263,         2.709845
889865,         2.666123
1,         0.500000
965119,         2.468436
664928,         3.414327
1,         0.500000
1,         0.500000
1,         0.500000
2,        83.000000
773681,         3.024299
1,         0.500000
1,         0.500000
2,        83.000000
2,        83.000000
1115189,         2.150650
855200,         2.720890
2,        83.000000
2,        83.000000
951342,         2.453803
1,         0.500000
948600,         2.519269
918890,         2.577135
760784,         3.087424
750279,         3.137014
968696,         2.459671
1,         0.500000
962051,         2.437064
1,         0.500000
707484,         3.238581
847414,         2.782126
848850,         2.789244
1,         0.500000
2,        83.000000
917330,         2.587263
1,         0.500000
2,        83.000000
1,         0.500000
1,         0.500000
1,         0.500000
915890,         2.601946
1,         0.500000
833937,         2.793918
2,        83.000000
1,         0.500000
1039654,         2.296100
987041,         2.422329
1,         0.500000
2,        83.000000
1,         0.500000
1021857,         2.282167
1134831,         2.116579
1,         0.500000
667550,         3.413702
747268,         3.070823
1,         0.500000
670940,         3.470317
2,        83.000000
1,         0.500000
1,         0.500000
1,         0.500000
1,         0.500000
859863,         2.751377
706862,         3.321223
1,         0.500000
1,         0.500000
1,         0.500000
1,         0.500000
1,         0.500000
1,         0.500000
825367,         2.867152
2,        83.000000
1102736,         2.169046
993172,         2.407640
1,         0.500000
1,         0.500000
2,        83.000000
846966,         2.743141
2,        83.000000
903662,         2.631434
1002697,         2.379507
1,         0.500000
1,         0.500000
1,         0.500000
1,         0.500000
2,        83.000000
1,         0.500000
1,         0.500000
1,         0.500000
595779,         3.823456
1,         0.500000
1,         0.500000
644483,         3.625902
922329,         2.579549
770924,         3.042055
2,        83.000000
1,         0.500000
1,         0.500000
2,        83.000000
836756,         2.830389
2,        83.000000
995234,         2.405879
1,         0.500000
1,         0.500000
860051,         2.690328
2,        83.000000
798829,         2.938739
766147,         3.058502
1,         0.500000
970267,         2.460754
1,         0.500000
1055779,         2.266755
1,         0.500000
961213,         2.471168
1,         0.500000
1,         0.500000
1,         0.500000
880288,         2.687409
1,         0.500000
1,         0.500000
895273,         2.605595
1,         0.500000
957583,         2.479016
2,        83.000000
2,        83.000000
1,         0.500000
1052304,         2.268631
868773,         2.735731
2,        83.000000
2,        83.000000
835581,         2.762940
2,        83.000000
1,         0.500000
1,         0.500000
1,         0.500000
1,         0.500000
827070,         2.841779
2,        83.000000
1,         0.500000
765688,         3.059040
1,         0.500000
1,         0.500000
1047753,         2.280621
949940,         2.515014
1,         0.500000
1070721,         2.238093
908274,         2.606635
2,        83.000000
792492,         2.972864
908817,         2.610553
865585,         2.667739
1169524,         2.044623
842273,         2.806294
1,         0.500000
1,         0.500000
1,         0.500000
889847,         2.660874
2,        83.000000
2,        83.000000
785655,         2.938265
1,         0.500000
902774,         2.627845
2,        83.000000
1,         0.500000
1,         0.500000
1,         0.500000
1,         0.500000
891068,         2.661878
971040,         2.403136
1,         0.500000
812562,         2.907045
2,        83.000000
797382,         2.901305
1,         0.500000
903015,         2.626887
1,         0.500000
607358,         3.712698
865985,         2.731264
1046794,         2.290765
1,         0.500000
890965,         2.647601
1,         0.500000
1013877,         2.345861
2,        83.000000
1,         0.500000
2,        83.000000
1,         0.500000
1,         0.500000
670698,         3.490358
877624,         2.694584
1,         0.500000
880663,         2.691354
1,         0.500000
1,         0.500000
1010795,         2.364193
1,         0.500000
762919,         3.074067
1,         0.500000
1,         0.500000
758360,         3.032482
1,         0.500000
1,         0.500000
1,         0.500000
1,         0.500000
927096,         2.556597
1,         0.500000
757036,         3.091812
890642,         2.601480
2,        83.000000
1,         0.500000
1,         0.500000
1,         0.500000
967928,         2.462128
801657,         2.947188
864834,         2.743956
1,         0.500000
2,        83.000000
826516,         2.862652
1,         0.500000
2,        83.000000
1084031,         2.217748
2,        83.000000
1,         0.500000
892703,         2.664736
1,         0.500000
2,        83.000000
1,         0.500000
1,         0.500000
1,         0.500000
1,         0.500000
2,        83.000000
798504,         2.930633
1,         0.500000
1,         0.500000
1,         0.500000
1,         0.500000
2,        83.000000
885447,         2.681102
798933,         2.936947
1,         0.500000
972224,         2.442421
2,        83.000000
2,        83.000000
1,         0.500000
1,         0.500000
2,        83.000000
2,        83.000000
1,         0.500000
841386,         2.759247
939003,         2.528470
2,        83.000000
886718,         2.662555
1,         0.500000
1071416,         2.237886
937753,         2.549390
1,         0.500000
722844,         3.182950
1,         0.500000
2,        83.000000
2,        83.000000
1,         0.500000
2,        83.000000
1,         0.500000
1,         0.500000
1,         0.500000
1,         0.500000
2,        83.000000
1,         0.500000
759370,         3.020129
767357,         3.079801
1,         0.500000
1,         0.500000
883600,         2.688387
1,         0.500000
1,         0.500000
614886,         3.659888
1,         0.500000
772731,         3.028622
1,         0.500000
1,         0.500000
2,        83.000000
2,        83.000000
1,         0.500000
1,         0.500000
2,        83.000000
2,        83.000000
672457,         3.426498
2,        83.000000
2,        83.000000
1,         0.500000
883903,         2.620760
2,        83.000000
1,         0.500000
1,         0.500000
911155,         2.599006
1,         0.500000
1,         0.500000
1,         0.500000
1,         0.500000
1,         0.500000
877481,         2.645546
2,        83.000000
2,        83.000000
2,        83.000000
724528,         3.144146
1,         0.500000
2,        83.000000
967884,         2.447552
1,         0.500000
2,        83.000000
1,         0.500000
981151,         2.380048
983498,         2.426253
1,         0.500000
1,         0.500000
1,         0.500000
1044503,         2.291358
1,         0.500000
569007,         4.047226
925920,         2.550483
1,         0.500000
1,         0.500000
1008057,         2.373513
1,         0.500000
1,         0.500000
1,         0.500000
1,         0.500000
1,         0.500000
1,         0.500000
854945,         2.759196
1,         0.500000
1,         0.500000
1,         0.500000
2,        83.000000
1,         0.500000
2,        83.000000
1,         0.500000
1047027,         2.289587
1,         0.500000
1,         0.500000
813998,         2.829273
2,        83.000000
2,        83.000000
1,         0.500000
1,         0.500000
996911,         2.401210
1,         0.500000
1,         0.500000
1040949,         2.294899
1,         0.500000
864002,         2.685403
1,         0.500000
1027079,         2.287728
1,         0.500000
1,         0.500000
1,         0.500000
885414,         2.675291
1,         0.500000
1,         0.500000
1,         0.500000
845380,         2.743933
1,         0.500000
2,        83.000000
1,         0.500000
866780,         2.746051
1,         0.500000
757283,         3.081720
910662,         2.618803
1,         0.500000
782054,         3.014972
1,         0.500000
1,         0.500000
2,        83.000000
1,         0.500000
1,         0.500000
1,         0.500000
665629,         3.447302
1,         0.500000
2,        83.000000
1087597,         2.208885
1,         0.500000
1,         0.500000
2,        83.000000
646507,         3.529974
1,         0.500000
880269,         2.692297
1,         0.500000
1,         0.500000
2,        83.000000
1162869,         2.071006
1,         0.500000
1,         0.500000
786429,         2.993013
1,         0.500000
1,         0.500000
956721,         2.438825
1,         0.500000
1,         0.500000
1,         0.500000
1,         0.500000
978701,         2.447732
1,         0.500000
1,         0.500000
780776,         2.971774
2,        83.000000
1,         0.500000
1,         0.500000
2,        83.000000
2,        83.000000
813314,         2.841465
1,         0.500000
869218,         2.715323
1,         0.500000
1,         0.500000
2,        83.000000
970726,         2.455780
1,         0.500000
867105,         2.671426
1020407,         2.346394
2,        83.000000
1,         0.500000
1,         0.500000
2,        83.000000
972355,         2.458520
1,         0.500000
1,         0.500000
852877,         2.712042
1,         0.500000
1,         0.500000
1,         0.500000
811785,         2.916434
780036,         3.020326
1,         0.500000
2,        83.000000
1,         0.500000
742473,         3.095539
1,         0.500000
1,         0.500000
1,         0.500000
1,         0.500000
1,         0.500000
2,        83.000000
1,         0.500000
1,         0.500000
1,         0.500000
951370,         2.509147
784287,         3.004774
1,         0.500000
979463,         2.435237
1,         0.500000
953373,         2.505662
609720,         3.799404
1,         0.500000
886028,         2.692112
1,         0.500000
986056,         2.415435
2,        83.000000
2,        83.000000
1,         0.500000
898556,         2.650526
1,         0.500000
2,        83.000000
2,        83.000000
1,         0.500000
809083,         2.904270
2,        83.000000
717359,         3.277572
1,         0.500000
826509,         2.848236
1,         0.500000
732499,         3.173361
874715,         2.710104
1,         0.500000
892038,         2.661148
1,         0.500000
1,         0.500000
546205,         4.130394
2,        83.000000
1,         0.500000
1015764,         2.344617
2,        83.000000
1,         0.500000
882814,         2.680801
1,         0.500000
840257,         2.805855
1,         0.500000
1,         0.500000
1,         0.500000
1,         0.500000
883763,         2.690519
1,         0.500000
1,         0.500000
1,         0.500000
1036535,         2.291711
2,        83.000000
1056875,         2.260411
2,        83.000000
1,         0.500000
2,        83.000000
901472,         2.618204
891277,         2.675252
2,        83.000000
1,         0.500000
2,        83.000000
1,         0.500000
1,         0.500000
2,        83.000000
2,        83.000000
988446,         2.404501
2,        83.000000
1,         0.500000
1,         0.500000
2,        83.000000
1,         0.500000
887866,         2.662366
1,         0.500000
1,         0.500000
1,         0.500000
2,        83.000000
2,        83.000000
2,        83.000000
1,         0.500000
1,         0.500000
1,         0.500000
1,         0.500000
1,         0.500000
934587,         2.547260
2,        83.000000
2,        83.000000
849003,         2.774256
1,         0.500000
1,         0.500000
1,         0.500000
1,         0.500000
935404,         2.544642
1,         0.500000
1,         0.500000
2,        83.000000
798820,         2.943549
1,         0.500000
904708,         2.611703
870494,         2.718131
1,         0.500000
1,         0.500000
1,         0.500000
1,         0.500000
1027969,         2.281151
1,         0.500000
787183,         2.916443
1,         0.500000
1,         0.500000
965764,         2.470252
1004953,         2.386316
890855,         2.650885
1,         0.500000
946365,         2.474415
1,         0.500000
2,        83.000000
1,         0.500000
2,        83.000000
765824,         3.075095
650686,         3.565474
1,         0.500000
979095,         2.442750
848542,         2.733839
557852,         4.061066
902085,         2.586130
1,         0.500000
1,         0.500000
840953,         2.806462
841127,         2.764023
2,        83.000000
2,        83.000000
1,         0.500000
1,         0.500000
949837,         2.500542
856827,         2.691708
890015,         2.665660
1095743,         2.194231
1,         0.500000
1,         0.500000
1,         0.500000
1,         0.500000
2,        83.000000
1,         0.500000
1,         0.500000
1,         0.500000
1,         0.500000
765441,         3.010635
773236,         3.038440
1068520,         2.241084
1,         0.500000
1,         0.500000
799250,         2.918221
1,         0.500000
938621,         2.530162
874901,         2.702928
1,         0.500000
1,         0.500000
1,         0.500000
1,         0.500000
1,         0.500000
1,         0.500000
893971,         2.667446
1,         0.500000
1073921,         2.232303
1,         0.500000
2,        83.000000
1,         0.500000
773151,         3.063318
2,        83.000000
594382,         3.872455
2,        83.000000
1,         0.500000
977717,         2.431131
936262,         2.547048
2,        83.000000
770523,         3.059101
882291,         2.619197
728686,         3.200445
825279,         2.866596
1,         0.500000
1,         0.500000
2,        83.000000
1,         0.500000
1,         0.500000
615447,         3.698522
1,         0.500000
964169,         2.475718
2,        83.000000
2,        83.000000
1,         0.500000
943259,         2.522856
1,         0.500000
901312,         2.583746
875515,         2.696205
1,         0.500000
1076189,         2.221213
844561,         2.790908
864280,         2.730958
2,        83.000000
1101437,         2.139476
976295,         2.428154
1,         0.500000
1,         0.500000
1141864,         2.101537
1109682,         2.157092
2,        83.000000
1,         0.500000
1,         0.500000
866414,         2.731943
1,         0.500000
2,        83.000000
1,         0.500000
2,        83.000000
945623,         2.521206
1,         0.500000
2,        83.000000
784823,         2.990639
1,         0.500000
1,         0.500000
1068662,         2.249563
2,        83.000000
1016623,         2.341574
863233,         2.736977
983699,         2.379113
1,         0.500000
1,         0.500000
1,         0.500000
1,         0.500000
2,        83.000000
1136368,         2.076894
2,        83.000000
1,         0.500000
2,        83.000000
1,         0.500000
569472,         4.033740
2,        83.000000
946747,         2.508618
921164,         2.590758
1,         0.500000
1,         0.500000
816465,         2.879823
1,         0.500000
2,        83.000000
1,         0.500000
1,         0.500000
2,        83.000000
1,         0.500000
772592,         3.050734
1,         0.500000
1016193,         2.349576
1,         0.500000
1,         0.500000
2,        83.000000
1,         0.500000
1,         0.500000
963382,         2.474517
1,         0.500000
1,         0.500000
1,         0.500000
1,         0.500000
2,        83.000000
1,         0.500000
1,         0.500000
2,        83.000000
1,         0.500000
846310,         2.794468
1,         0.500000
1,         0.500000
1,         0.500000
1189334,         2.023832
767324,         3.074054
765775,         3.045028
2,        83.000000
1,         0.500000
1,         0.500000
1,         0.500000
2,        83.000000
1,         0.500000
1,         0.500000
1073219,         2.220534
963514,         2.462106
1,         0.500000
1,         0.500000
2,        83.000000
1,         0.500000
1,         0.500000
2,        83.000000
847507,         2.799449
1,         0.500000
2,        83.000000
1,         0.500000
762457,         3.097550
1,         0.500000
872595,         2.715069
881230,         2.689183
2,        83.000000
1023969,         2.347024
1126654,         2.135066
1,         0.500000
1,         0.500000
1,         0.500000
1,         0.500000
1,         0.500000
2,        83.000000
1,         0.500000
1000106,         2.356112
940270,         2.543946
2,        83.000000
2,        83.000000
1,         0.500000
1,         0.500000
2,        83.000000
1,         0.500000
2,        83.000000
1,         0.500000
1,         0.500000
1,         0.500000
1,         0.500000
1,         0.500000
882805,         2.678650
1082427,         2.224869
2,        83.000000
1,         0.500000
1,         0.500000
1,         0.500000
852239,         2.788823
1,         0.500000
1102026,         2.136427
1,         0.500000
1,         0.500000
1,         0.500000
1,         0.500000
880252,         2.695476
912221,         2.604949
1,         0.500000
1,         0.500000
1,         0.500000
2,        83.000000
1,         0.500000
2,        83.000000
1,         0.500000
1,         0.500000
2,        83.000000
1,         0.500000
872780,         2.726316
1,         0.500000
1,         0.500000
2,        83.000000
1,         0.500000
1,         0.500000
2,        83.000000
879939,         2.639574
2,        83.000000
1,         0.500000
2,        83.000000
1,         0.500000
905187,         2.624261
1,         0.500000
623404,         3.708974
1,         0.500000
1,         0.500000
1,         0.500000
1,         0.500000
887204,         2.647240
1,         0.500000
993810,         2.389104
2,        83.000000
1,         0.500000
2,        83.000000
2,        83.000000
1,         0.500000
2,        83.000000
770250,         3.039747
1,         0.500000
1082784,         2.219190
1,         0.500000
1,         0.500000
1,         0.500000
1015191,         2.349912
1,         0.500000
1,         0.500000
1,         0.500000
1,         0.500000
963728,         2.405880
2,        83.000000
1,         0.500000
1,         0.500000
1,         0.500000
1,         0.500000
1,         0.500000
854225,         2.761392
956725,         2.486068
1,         0.500000
977238,         2.436134
1,         0.500000
808449,         2.913730
2,        83.000000
1,         0.500000
2,        83.000000
1,         0.500000
1,         0.500000
830030,         2.849092
1,         0.500000
1,         0.500000
2,        83.000000
1,         0.500000
1,         0.500000
2,        83.000000
1,         0.500000
1,         0.500000
893470,         2.652833
1,         0.500000
1,         0.500000
810170,         2.926318
770897,         3.037417
1,         0.500000
1,         0.500000
2,        83.000000
1,         0.500000
926046,         2.566763
2,        83.000000
2,        83.000000
828169,         2.859909
2,        83.000000
1,         0.500000
1,         0.500000
1,         0.500000
893906,         2.598962
1,         0.500000
1,         0.500000
1,         0.500000
2,        83.000000
1,         0.500000
1,         0.500000
1016932,         2.339143
1,         0.500000
1,         0.500000
1,         0.500000
1,         0.500000
1032318,         2.310327
2,        83.000000
1089348,         2.149055
1,         0.500000
902725,         2.564085
880435,         2.639931
1,         0.500000
732610,         3.182973
1,         0.500000
916817,         2.584699
1,         0.500000
1,         0.500000
904907,         2.612430
903563,         2.628151
1,         0.500000
1,         0.500000
2,        83.000000
1005128,         2.371205
1,         0.500000
1,         0.500000
840781,         2.817614
1,         0.500000
1,         0.500000
2,        83.000000
1,         0.500000
1,         0.500000
1,         0.500000
1083137,         2.198866
2,        83.000000
2,        83.000000
737600,         3.198510
850420,         2.766779
1,         0.500000
984116,         2.416316
1,         0.500000
1,         0.500000
1,         0.500000
2,        83.000000
802521,         2.943138
789300,         2.962492

AM
2,        83.000000
1125065,         2.136640
2,        83.000000
1,         0.500000
2,        83.000000
1,         0.500000
957552,         2.477462
1,         0.500000
1,         0.500000
1,         0.500000
1,         0.500000
2,        83.000000
1,         0.500000
2,        83.000000
2,        83.000000
1,         0.500000
1175632,         2.046808
1,         0.500000
770784,         3.037546
1014479,         2.346520
831007,         2.828611
2,        83.000000
818991,         2.832343
1,         0.500000
1107125,         2.161991
1,         0.500000
1,         0.500000
2,        83.000000
1,         0.500000
1,         0.500000
1,         0.500000
1,         0.500000
2,        83.000000
1,         0.500000
1,         0.500000
910582,         2.550825
1,         0.500000
975251,         2.439191
1,         0.500000
1,         0.500000
998752,         2.340531
1,         0.500000
1039544,         2.255536
1,         0.500000
1,         0.500000
841802,         2.752094
2,        83.000000
940225,         2.472750
1,         0.500000
1,         0.500000
2,        83.000000
1,         0.500000
828960,         2.852314
1,         0.500000
1,         0.500000
905628,         2.617600
956016,         2.490298
715177,         3.214324
1,         0.500000
1,         0.500000
933277,         2.502045
2,        83.000000
2,        83.000000
1,         0.500000
1,         0.500000
1,         0.500000
1,         0.500000
871551,         2.706311
1,         0.500000
1,         0.500000
815266,         2.898980
2,        83.000000
1,         0.500000
1,         0.500000
1,         0.500000
2,        83.000000
1,         0.500000
1,         0.500000
2,        83.000000
861767,         2.750806
1,         0.500000
891233,         2.654414
1,         0.500000
1,         0.500000
1,         0.500000
1,         0.500000
2,        83.000000
756192,         3.112567
852654,         2.755390
913409,         2.609845
791728,         2.956188
841300,         2.803813
1,         0.500000
1,         0.500000
1,         0.500000
2,        83.000000
790652,         2.987817
1,         0.500000
1,         0.500000
1,         0.500000
1,         0.500000
1,         0.500000
1,         0.500000
1,         0.500000
1,         0.500000
1,         0.500000
2,        83.000000
552377,         4.146332
1,         0.500000
1,         0.500000
1,         0.500000
1,         0.500000
1005969,         2.359606
860388,         2.692292
986462,         2.379986
1,         0.500000
1,         0.500000
728300,         3.217289
1,         0.500000
1,         0.500000
1165401,         2.066649
2,        83.000000
2,        83.000000
831542,         2.794027
1,         0.500000
1,         0.500000
2,        83.000000
950625,         2.502377
2,        83.000000
2,        83.000000
1,         0.500000
1,         0.500000
2,        83.000000
703348,         3.309600
2,        83.000000
1,         0.500000
1,         0.500000
792530,         2.898324
1,         0.500000
1,         0.500000
917324,         2.547201
1,         0.500000
2,        83.000000
1,         0.500000
1,         0.500000
864620,         2.729863
1,         0.500000
1,         0.500000
2,        83.000000
1,         0.500000
2,        83.000000
880131,         2.632615
832125,         2.833058
976037,         2.388896
873557,         2.716087
2,        83.000000
2,        83.000000
1,         0.500000
1,         0.500000
1,         0.500000
2,        83.000000
748417,         3.071236
722775,         3.164510
1219800,         1.977780
1,         0.500000
793760,         2.896309
768503,         3.045192
913122,         2.610375
1,         0.500000
822539,         2.853931
1,         0.500000
775113,         3.035529
2,        83.000000
2,        83.000000
1,         0.500000
2,        83.000000
1,         0.500000
1,         0.500000
1,         0.500000
2,        83.000000
1,         0.500000
922958,         2.588805
1002301,         2.386378
995989,         2.390123
1,         0.500000
1168609,         2.063345
1,         0.500000
1,         0.500000
1111866,         2.161861
1,         0.500000
804547,         2.864130
2,        83.000000
1,         0.500000
2,        83.000000
2,        83.000000
1,         0.500000
892896,         2.650726
2,        83.000000
878487,         2.686191
2,        83.000000
739040,         3.118393
657238,         3.530376
835254,         2.822140
1,         0.500000
1,         0.500000
2,        83.000000
1,         0.500000
2,        83.000000
2,        83.000000
1,         0.500000
1,         0.500000
2,        83.000000
1,         0.500000
991526,         2.401369
987527,         2.412275
1,         0.500000
952215,         2.459272
813089,         2.842606
797828,         2.948311
1,         0.500000
1214370,         1.988460
1062209,         2.204578
1,         0.500000
879486,         2.700353
997880,         2.400325
1131248,         2.122659
772818,         2.986138
1,         0.500000
1,         0.500000
1,         0.500000
867000,         2.663620
2,        83.000000
991902,         2.401665
995557,         2.403794
1,         0.500000
850112,         2.779741
1,         0.500000
1,         0.500000
1,         0.500000
1,         0.500000
1055699,         2.261230
859249,         2.742830
888570,         2.662979
2,        83.000000
1,         0.500000
880453,         2.676571
1,         0.500000
971289,         2.412022
2,        83.000000
1,         0.500000
2,        83.000000
847825,         2.783754
1,         0.500000
777792,         3.002989
2,        83.000000
1046481,         2.282854
1,         0.500000
1,         0.500000
972827,         2.452807
2,        83.000000
2,        83.000000
2,        83.000000
2,        83.000000
881961,         2.648968
1,         0.500000
1,         0.500000
682835,         3.402717
896169,         2.639777
818389,         2.825745
2,        83.000000
1,         0.500000
994045,         2.405955
1,         0.500000
1,         0.500000
926768,         2.553234
1,         0.500000
643343,         3.599204
1,         0.500000
1,         0.500000
2,        83.000000
1,         0.500000
1,         0.500000
1,         0.500000
1,         0.500000
2,        83.000000
1,         0.500000
1,         0.500000
2,        83.000000
965416,         2.482572
2,        83.000000
1,         0.500000
1,         0.500000
1,         0.500000
1,         0.500000
880093,         2.697561
1,         0.500000
968296,         2.469380
870091,         2.723887
858467,         2.758092
1,         0.500000
932391,         2.548064
1,         0.500000
880371,         2.676946
1,         0.500000
2,        83.000000
2,        83.000000
850770,         2.771196
2,        83.000000
2,        83.000000
1,         0.500000
1,         0.500000
2,        83.000000
1040867,         2.296013
905609,         2.635535
1,         0.500000
947345,         2.466490
1,         0.500000
2,        83.000000
2,        83.000000
841624,         2.763856
2,        83.000000
966794,         2.453682
1,         0.500000
2,        83.000000
2,        83.000000
2,        83.000000
1,         0.500000
1,         0.500000
2,        83.000000
1,         0.500000
1,         0.500000
822772,         2.809771
977890,         2.453837
1,         0.500000
1116912,         2.111797
1,         0.500000
2,        83.000000
1,         0.500000
1,         0.500000
1147010,         2.087742
2,        83.000000
644869,         3.619436
2,        83.000000
1,         0.500000
776753,         3.032448
1,         0.500000
1,         0.500000
1,         0.500000
1,         0.500000
2,        83.000000
2,        83.000000
1,         0.500000
2,        83.000000
2,        83.000000
1,         0.500000
2,        83.000000
985582,         2.430371
617032,         3.693136
1,         0.500000
1,         0.500000
705889,         3.328120
826969,         2.861637
1,         0.500000
1,         0.500000
950090,         2.508274
826985,         2.796519
1,         0.500000
1,         0.500000
1,         0.500000
1,         0.500000
1,         0.500000
1,         0.500000
638410,         3.579382
794396,         2.989142
747632,         3.129598
736418,         3.174873
1,         0.500000
1,         0.500000
1,         0.500000
1065666,         2.231479
1,         0.500000
2,        83.000000
2,        83.000000
956250,         2.507062
1,         0.500000
1,         0.500000
1,         0.500000
1,         0.500000
2,        83.000000
951904,         2.506282
2,        83.000000
2,        83.000000
1,         0.500000
1,         0.500000
1,         0.500000
877904,         2.694947
2,        83.000000
910258,         2.610828
1,         0.500000
887124,         2.626371
1,         0.500000
2,        83.000000
1,         0.500000
910296,         2.594874
2,        83.000000
2,        83.000000
1,         0.500000
1,         0.500000
818819,         2.882064
1,         0.500000
1,         0.500000
2,        83.000000
1,         0.500000
1,         0.500000
1,         0.500000
1,         0.500000
1,         0.500000
2,        83.000000
1,         0.500000
2,        83.000000
1,         0.500000
1,         0.500000
1,         0.500000
1,         0.500000
1,         0.500000
1,         0.500000
1021000,         2.330696
1,         0.500000
973649,         2.438964
1,         0.500000
2,        83.000000
1,         0.500000
1,         0.500000
1,         0.500000
1,         0.500000
1,         0.500000
832986,         2.830139
1,         0.500000
1256213,         1.916028
1,         0.500000
2,        83.000000
829232,         2.839346
971868,         2.442626
1,         0.500000
1,         0.500000
1,         0.500000
1047784,         2.284243
1,         0.500000
829871,         2.831618
755322,         3.057669
1,         0.500000
706831,         3.214518
929651,         2.541935
1,         0.500000
2,        83.000000
1,         0.500000
1,         0.500000
998790,         2.388864
2,        83.000000
1011656,         2.356358
773278,         3.069734
746455,         3.150170
2,        83.000000
1,         0.500000
1,         0.500000
1,         0.500000
1,         0.500000
1201540,         1.999673
890210,         2.669463
1,         0.500000
917777,         2.577707
1,         0.500000
2,        83.000000
2,        83.000000
1,         0.500000
1,         0.500000
1,         0.500000
1,         0.500000
993717,         2.406265
2,        83.000000
840078,         2.811244
2,        83.000000
1,         0.500000
1039960,         2.287204
1,         0.500000
1,         0.500000
764349,         3.078069
1,         0.500000
1,         0.500000
2,        83.000000
1,         0.500000
1,         0.500000
1,         0.500000
1,         0.500000
1,         0.500000
2,        83.000000
1,         0.500000
1,         0.500000
1,         0.500000
707088,         3.313013
1,         0.500000
2,        83.000000
914599,         2.594479
997191,         2.349623
698666,         3.272772
883556,         2.677730
2,        83.000000
861670,         2.750023
788435,         2.985144
1086398,         2.202687
852544,         2.760207
1,         0.500000
2,        83.000000
1114031,         2.156836
1,         0.500000
1066370,         2.248986
1,         0.500000
802387,         2.882911
1,         0.500000
1,         0.500000
895729,         2.583534
945690,         2.509295
1,         0.500000
697082,         3.300346
2,        83.000000
1,         0.500000
2,        83.000000
1,         0.500000
832132,         2.844102
1,         0.500000
1,         0.500000
1,         0.500000
2,        83.000000
1,         0.500000
1027644,         2.328977
1,         0.500000
2,        83.000000
1107421,         2.173859
1,         0.500000
1,         0.500000
1,         0.500000
2,        83.000000
2,        83.000000
1,         0.500000
1,         0.500000
1,         0.500000
1,         0.500000
1,         0.500000
1,         0.500000
1,         0.500000
933607,         2.548816
2,        83.000000
1,         0.500000
1,         0.500000
1,         0.500000
772691,         3.032591
2,        83.000000
2,        83.000000
1,         0.500000
1,         0.500000
1,         0.500000
1,         0.500000
1,         0.500000
2,        83.000000
758882,         3.026650
1,         0.500000
1,         0.500000
1093844,         2.199379
1,         0.500000
1,         0.500000
1,         0.500000
863442,         2.736574
1,         0.500000
1,         0.500000
1,         0.500000
1,         0.500000
654296,         3.559018
921493,         2.579732
1,         0.500000
921579,         2.584141
2,        83.000000
2,        83.000000
869937,         2.720537
1,         0.500000
2,        83.000000
870270,         2.722008
2,        83.000000
1,         0.500000
2,        83.000000
1,         0.500000
1213791,         1.987188
1,         0.500000
1,         0.500000
800630,         2.886220
2,        83.000000
918603,         2.542732
2,        83.000000
2,        83.000000
506224,         4.407349
917655,         2.588280
915507,         2.574851
2,        83.000000
1,         0.500000
933010,         2.544154
1,         0.500000
1,         0.500000
818798,         2.863889
1,         0.500000
570888,         4.063050
1,         0.500000
1176931,         2.009351
877759,         2.701556
2,        83.000000
893230,         2.603397
1,         0.500000
1,         0.500000
1,         0.500000
1,         0.500000
1008545,         2.357493
1,         0.500000
848104,         2.790339
723141,         3.184999
2,        83.000000
1090123,         2.199311
1,         0.500000
924343,         2.571630
1,         0.500000
997018,         2.392338
1050120,         2.286633
2,        83.000000
2,        83.000000
2,        83.000000
911538,         2.591731
1,         0.500000
822811,         2.862323
2,        83.000000
1,         0.500000
1,         0.500000
1,         0.500000
2,        83.000000
1,         0.500000
877957,         2.695588
2,        83.000000
2,        83.000000
1,         0.500000
1,         0.500000
2,        83.000000
1184671,         2.037250
887762,         2.657427
1,         0.500000
799708,         2.950195
2,        83.000000
1,         0.500000
1,         0.500000
927267,         2.569968
802461,         2.945651
1,         0.500000
1,         0.500000
1,         0.500000
1,         0.500000
1016838,         2.355135
1016954,         2.348108
807248,         2.908248
1,         0.500000
699117,         3.353552
2,        83.000000
1,         0.500000
1,         0.500000
1,         0.500000
1,         0.500000
2,        83.000000
2,        83.000000
2,        83.000000
848225,         2.771270
965118,         2.465075
1,         0.500000
2,        83.000000
811777,         2.849209
975991,         2.434226
1,         0.500000
1,         0.500000
2,        83.000000
1,         0.500000
897981,         2.630964
1,         0.500000
943603,         2.524740
2,        83.000000
2,        83.000000
1,         0.500000
790210,         2.949936
857613,         2.692491
2,        83.000000
2,        83.000000
778824,         3.031080
939808,         2.532577
1,         0.500000
787391,         2.979097
1,         0.500000
2,        83.000000
1,         0.500000
1,         0.500000
1,         0.500000
2,        83.000000
1,         0.500000
1,         0.500000
780503,         3.026553
1,         0.500000
2,        83.000000
667679,         3.496818
1,         0.500000
1,         0.500000
1,         0.500000
840223,         2.802821
1,         0.500000
1,         0.500000
1,         0.500000
1,         0.500000
1,         0.500000
659805,         3.525560
1,         0.500000
2,        83.000000
2,        83.000000
1,         0.500000
1,         0.500000
2,        83.000000
1,         0.500000
1,         0.500000
1145975,         2.097129
1108244,         2.170735
1,         0.500000
2,        83.000000
2,        83.000000
843938,         2.796290
2,        83.000000
1,         0.500000
1046888,         2.275829
1,         0.500000
1,         0.500000
830751,         2.828373
2,        83.000000
738358,         3.106052
1,         0.500000
1,         0.500000
882485,         2.673894
1,         0.500000
2,        83.000000
1,         0.500000
1,         0.500000
2,        83.000000
897821,         2.636910
1067658,         2.242652
1,         0.500000
2,        83.000000
2,        83.000000
1035647,         2.308866
2,        83.000000
1106864,         2.166878
1,         0.500000
773800,         3.040842
1,         0.500000
1,         0.500000
1022965,         2.339044
2,        83.000000
1044656,         2.286053
1,         0.500000
1,         0.500000
1,         0.500000
1,         0.500000
2,        83.000000
1,         0.500000
1,         0.500000
1,         0.500000
1,         0.500000
1,         0.500000
1,         0.500000
1,         0.500000
1,         0.500000
944761,         2.503253
1,         0.500000
1,         0.500000
1014898,         2.303061
1,         0.500000
1,         0.500000
1026809,         2.321964
1,         0.500000
888370,         2.670762
1,         0.500000
1,         0.500000
1,         0.500000
1,         0.500000
1,         0.500000
1,         0.500000
1,         0.500000
1,         0.500000
1,         0.500000
877744,         2.687609
1,         0.500000
1,         0.500000
958969,         2.438817
1,         0.500000
2,        83.000000
783939,         2.990685
1,         0.500000
1,         0.500000
785426,         2.980500
2,        83.000000
1001803,         2.382585
875082,         2.706144
1,         0.500000
2,        83.000000
819048,         2.814505
830535,         2.848796
1,         0.500000
1,         0.500000
835766,         2.814635
1,         0.500000
796767,         2.966262
1,         0.500000
1,         0.500000
882607,         2.662508
810268,         2.842005
795419,         2.909470
2,        83.000000
778817,         2.966377
1,         0.500000
873333,         2.707031
1,         0.500000
1,         0.500000
1,         0.500000
2,        83.000000
1113943,         2.153050
1038263,         2.311200
1,         0.500000
1,         0.500000
1,         0.500000
1,         0.500000
1,         0.500000
1,         0.500000
1,         0.500000
814239,         2.891808
1,         0.500000
2,        83.000000
1,         0.500000
1,         0.500000
888224,         2.671900
1,         0.500000
2,        83.000000
2,        83.000000
1004106,         2.364284
1,         0.500000
2,        83.000000
1,         0.500000
2,        83.000000
785221,         2.997650
812406,         2.901918
2,        83.000000
876739,         2.717710
1,         0.500000
1,         0.500000
1155272,         2.077203
1,         0.500000
2,        83.000000
1,         0.500000
755495,         3.111022
1,         0.500000
1,         0.500000
1,         0.500000
688210,         3.307221
1,         0.500000
2,        83.000000
1,         0.500000
2,        83.000000
1,         0.500000
2,        83.000000
1,         0.500000
2,        83.000000
1,         0.500000
1,         0.500000
1,         0.500000
1,         0.500000
1,         0.500000
1,         0.500000
2,        83.000000
1,         0.500000
1071437,         2.235908
1,         0.500000
1,         0.500000
945990,         2.516766
904389,         2.581613
1,         0.500000
851654,         2.771299
1,         0.500000
858044,         2.762186
1074669,         2.225043
1,         0.500000
806023,         2.855083
868808,         2.729260
2,        83.000000
1,         0.500000
2,        83.000000
1,         0.500000
1,         0.500000
1,         0.500000
1,         0.500000
2,        83.000000
1,         0.500000
1,         0.500000
1,         0.500000
1,         0.500000
1,         0.500000
1,         0.500000
1,         0.500000
1,         0.500000
959191,         2.480342
1154828,         2.088824
1008424,         2.361616
2,        83.000000
1,         0.500000
902731,         2.581231
1,         0.500000
1,         0.500000
1,         0.500000
1,         0.500000
1057280,         2.266686
2,        83.000000
1,         0.500000
1,         0.500000
2,        83.000000
857679,         2.757649
2,        83.000000
927428,         2.506260
1,         0.500000
1,         0.500000
717626,         3.263848
2,        83.000000
1,         0.500000
788475,         2.976779
1,         0.500000
832987,         2.783081
1,         0.500000
1,         0.500000
2,        83.000000
2,        83.000000
2,        83.000000
2,        83.000000
1,         0.500000
1,         0.500000
1,         0.500000
1,         0.500000
1,         0.500000
831133,         2.788426
1,         0.500000
1,         0.500000
2,        83.000000
1050634,         2.275941
1038702,         2.298525
2,        83.000000
1,         0.500000
1,         0.500000
1,         0.500000
1,         0.500000
1,         0.500000
914442,         2.553099
681171,         3.371468
649260,         3.571082
2,        83.000000
1,         0.500000
987267,         2.411289
1,         0.500000
961763,         2.466108
1,         0.500000
1090725,         2.199878
1,         0.500000
1,         0.500000
923857,         2.559383
1,         0.500000
1,         0.500000
2,        83.000000
1,         0.500000
1,         0.500000
2,        83.000000
900647,         2.630227
1,         0.500000
992210,         2.412155
953520,         2.446960
1,         0.500000
1,         0.500000
1003618,         2.393946
1,         0.500000
1,         0.500000
1,         0.500000
1,         0.500000
878633,         2.639706
893231,         2.600658
888154,         2.665858
813761,         2.900602
615980,         3.766843
876809,         2.699945
807316,         2.921125
832661,         2.857633
1,         0.500000
1,         0.500000
2,        83.000000
1,         0.500000
1,         0.500000
988055,         2.414306
1,         0.500000
1,         0.500000
1,         0.500000
1,         0.500000
1,         0.500000
1,         0.500000
1,         0.500000
723756,         3.232246
1,         0.500000
995517,         2.384425
1,         0.500000
1053491,         2.257630
1,         0.500000
962821,         2.472330
1,         0.500000
1,         0.500000
1,         0.500000
1,         0.500000
886765,         2.656817
1,         0.500000
1224205,         1.967700
1,         0.500000
1,         0.500000
1,         0.500000
1,         0.500000
572932,         3.943588
1,         0.500000
2,        83.000000
971508,         2.431216
1,         0.500000
1,         0.500000
921049,         2.573550
2,        83.000000
1,         0.500000
898694,         2.640541
1008607,         2.356803
686323,         3.409019
1,         0.500000
1,         0.500000
737704,         3.156727
816861,         2.895925
1060521,         2.256621
2,        83.000000
904515,         2.642688
1,         0.500000
1,         0.500000
1,         0.500000
2,        83.000000
2,        83.000000
914885,         2.593234
832730,         2.828758
1,         0.500000
1167026,         2.063200
2,        83.000000
854654,         2.763444
858377,         2.683975
1,         0.500000
1148937,         2.090437
1,         0.500000
2,        83.000000
976701,         2.392711
1,         0.500000
1001223,         2.337743
800853,         2.874990
1,         0.500000
989507,         2.419197
1,         0.500000
1016467,         2.351947
1,         0.500000
2,        83.000000
1,         0.500000
1,         0.500000
856091,         2.701999
912376,         2.603756
2,        83.000000
1,         0.500000
2,        83.000000
918047,         2.583092
817840,         2.889675
2,        83.000000
1,         0.500000
2,        83.000000
2,        83.000000
1,         0.500000
2,        83.000000
2,        83.000000
996223,         2.388886
1,         0.500000
2,        83.000000
987395,         2.365069
1,         0.500000
1,         0.500000
1113897,         2.109425
1036739,         2.299845
1,         0.500000
1,         0.500000
807850,         2.910194
1,         0.500000
623222,         3.747655
1,         0.500000
997217,         2.394111
1,         0.500000
2,        83.000000
1,         0.500000
1,         0.500000
856148,         2.702661
916411,         2.549704
1,         0.500000
896490,         2.643811
928961,         2.561950
2,        83.000000
1,         0.500000
1,         0.500000
1,         0.500000
1160974,         2.073769
1,         0.500000
935026,         2.487941
1,         0.500000
895352,         2.668550
1,         0.500000
2,        83.000000
1,         0.500000
2,        83.000000
972848,         2.397938
763194,         3.082066
1,         0.500000
1,         0.500000
1,         0.500000
629294,         3.655842
1,         0.500000
994542,         2.401071
735508,         3.120584
1,         0.500000
1,         0.500000
639565,         3.654026
2,        83.000000
1,         0.500000
1,         0.500000
1,         0.500000
1,         0.500000
582006,         3.881916
1,         0.500000
1,         0.500000
1,         0.500000
2,        83.000000
1,         0.500000
1,         0.500000
1,         0.500000
2,        83.000000
842176,         2.798697
1,         0.500000
1,         0.500000
1,         0.500000
1,         0.500000
1,         0.500000
838209,         2.774628
1,         0.500000
2,        83.000000
2,        83.000000
1131983,         2.122385
1192612,         2.021348
1,         0.500000
1,         0.500000
2,        83.000000
1,         0.500000
1060260,         2.255035
933525,         2.545603
1,         0.500000
1,         0.500000
826145,         2.854912
1,         0.500000
1002705,         2.380418
1,         0.500000
650494,         3.500189
1,         0.500000
1,         0.500000
795056,         2.902644
1023409,         2.334507
816036,         2.890746
888949,         2.655419
1,         0.500000
1,         0.500000
592591,         3.892284
2,        83.000000
1,         0.500000
1,         0.500000
1,         0.500000
961993,         2.430737
1,         0.500000
1,         0.500000
1,         0.500000
1,         0.500000
1,         0.500000
2,        83.000000
1,         0.500000
1,         0.500000
943155,         2.527111
1,         0.500000
1,         0.500000
1,         0.500000
1,         0.500000
910746,         2.547317
1,         0.500000
1,         0.500000
975615,         2.450121
2,        83.000000
2,        83.000000
1,         0.500000
2,        83.000000
2,        83.000000
2,        83.000000
1069750,         2.241669
909864,         2.614026
1098101,         2.177175
2,        83.000000
1,         0.500000
881452,         2.678984
1,         0.500000
752600,         3.117545
1,         0.500000
2,        83.000000
926633,         2.564853
1,         0.500000
1,         0.500000
2,        83.000000
1,         0.500000
968083,         2.414451
1,         0.500000
2,        83.000000
1,         0.500000
867149,         2.677313
912367,         2.604984
1,         0.500000
1,         0.500000
1,         0.500000
1,         0.500000
642287,         3.615780
844443,         2.762554
1,         0.500000
1,         0.500000
1,         0.500000
1,         0.500000
1,         0.500000
2,        83.000000
1,         0.500000
2,        83.000000
711624,         3.296745
867774,         2.676288
2,        83.000000
2,        83.000000
1,         0.500000
1,         0.500000
1,         0.500000
1,         0.500000
676378,         3.445748
1,         0.500000
2,        83.000000
1,         0.500000
1,         0.500000
985718,         2.419854
1,         0.500000
1175432,         2.008136
1,         0.500000
1,         0.500000
1,         0.500000
2,        83.000000
1,         0.500000
1,         0.500000
1,         0.500000
1,         0.500000
1,         0.500000
1,         0.500000
1,         0.500000
1,         0.500000
863470,         2.676259
1,         0.500000
1,         0.500000
1,         0.500000
1,         0.500000
1,         0.500000
2,        83.000000
1,         0.500000
790064,         2.916713
853295,         2.779640
873497,         2.711305
2,        83.000000
807726,         2.864395
1,         0.500000
1,         0.500000
2,        83.000000
2,        83.000000
2,        83.000000
1,         0.500000
2,        83.000000
801758,         2.941712
880594,         2.704450
2,        83.000000
2,        83.000000
1,         0.500000
2,        83.000000
1,         0.500000
792189,         2.911338
1,         0.500000
937329,         2.525129
1,         0.500000
1,         0.500000
1,         0.500000
906665,         2.622670
1169943,         2.060573
1089647,         2.190575
1,         0.500000
1,         0.500000
796409,         2.907606
1,         0.500000
1,         0.500000
884559,         2.614851
1092264,         2.195558
2,        83.000000
1,         0.500000
1,         0.500000
832147,         2.842900
1,         0.500000
823510,         2.873887
2,        83.000000
2,        83.000000
790997,         2.971671
1,         0.500000
1,         0.500000
858285,         2.710671
2,        83.000000
1,         0.500000
1,         0.500000
1,         0.500000
2,        83.000000
1,         0.500000
1,         0.500000
2,        83.000000
1,         0.500000
1,         0.500000
2,        83.000000
540820,         4.113353
940130,         2.539249
1,         0.500000
1,         0.500000
1,         0.500000
1,         0.500000
1,         0.500000
2,        83.000000
1,         0.500000
1,         0.500000
939753,         2.520736
1,         0.500000
1,         0.500000
1,         0.500000
1,         0.500000
2,        83.000000
1,         0.500000
1,         0.500000
1,         0.500000
812402,         2.889720
1,         0.500000
808542,         2.838345
777349,         3.011470
2,        83.000000
1,         0.500000
1,         0.500000
875360,         2.710369
1,         0.500000
1,         0.500000
2,        83.000000
1,         0.500000
2,        83.000000
1,         0.500000
920095,         2.597049
1,         0.500000
2,        83.000000
2,        83.000000
2,        83.000000
1,         0.500000
756945,         3.106016
2,        83.000000
1,         0.500000
1,         0.500000
1,         0.500000
847876,         2.784109
1,         0.500000
1,         0.500000
866253,         2.716498
1,         0.500000
1,         0.500000
815717,         2.889375
1,         0.500000
1,         0.500000
1,         0.500000
1,         0.500000
1,         0.500000
813186,         2.835365
2,        83.000000
1,         0.500000
718093,         3.256428
1,         0.500000
1,         0.500000
582439,         3.830823
805909,         2.902817
1,         0.500000
846336,         2.738277
980644,         2.426511
2,        83.000000
806311,         2.871588
581533,         3.964533
1,         0.500000
1,         0.500000
850325,         2.783864
1,         0.500000
1,         0.500000
968859,         2.462413
1,         0.500000
1,         0.500000
2,        83.000000
1,         0.500000
1,         0.500000
1,         0.500000
1,         0.500000
1,         0.500000
1,         0.500000
1019058,         2.347151
1,         0.500000
1,         0.500000
748505,         3.071867
2,        83.000000
821363,         2.874329
2,        83.000000
1,         0.500000
1,         0.500000
978667,         2.436178
1,         0.500000
1,         0.500000
1,         0.500000
854387,         2.775860
854731,         2.715131
926855,         2.570747
2,        83.000000
1,         0.500000
1,         0.500000
1059040,         2.219911
1,         0.500000
1,         0.500000
745065,         3.154779
1,         0.500000
1,         0.500000
1,         0.500000
1,         0.500000
1,         0.500000
758957,         3.096533
823527,         2.846086
1,         0.500000
965576,         2.460299
1,         0.500000
1,         0.500000
2,        83.000000
2,        83.000000
2,        83.000000
2,        83.000000
1,         0.500000
1,         0.500000
1,         0.500000
792876,         2.946174
1,         0.500000
728757,         3.161854
1091896,         2.196975
2,        83.000000
1,         0.500000
1,         0.500000
1,         0.500000
1,         0.500000
843227,         2.817808
988060,         2.421116
904259,         2.566688
1020333,         2.336969
1,         0.500000
2,        83.000000
2,        83.000000
2,        83.000000
1,         0.500000
1000488,         2.381384
866173,         2.721922
1,         0.500000
726713,         3.169945
2,        83.000000
662650,         3.487264
1,         0.500000
883714,         2.681201
1,         0.500000
1,         0.500000
1,         0.500000
1,         0.500000
1,         0.500000
1,         0.500000
923054,         2.575622
1,         0.500000
1,         0.500000
1,         0.500000
1,         0.500000
1,         0.500000
1,         0.500000
960737,         2.494836
813018,         2.913369
1,         0.500000
1,         0.500000
1,         0.500000
1,         0.500000
1,         0.500000
1,         0.500000
942485,         2.530137
1,         0.500000
1,         0.500000
733173,         3.189111
2,        83.000000
1,         0.500000
1,         0.500000
979270,         2.440539
1,         0.500000
1,         0.500000
1011478,         2.360615
1,         0.500000
2,        83.000000
2,        83.000000
2,        83.000000
1,         0.500000
839504,         2.823153
1,         0.500000
849782,         2.775535
1,         0.500000
1,         0.500000
850988,         2.783053
2,        83.000000
1,         0.500000
2,        83.000000
1,         0.500000
1,         0.500000
1,         0.500000
1,         0.500000
2,        83.000000
1,         0.500000
2,        83.000000
1087812,         2.202903
2,        83.000000
776261,         2.956332
1,         0.500000
826509,         2.850455
1,         0.500000
916075,         2.585556
2,        83.000000
1,         0.500000
1,         0.500000
915693,         2.594286
2,        83.000000
1,         0.500000
854734,         2.769805
2,        83.000000
1,         0.500000
1,         0.500000
666696,         3.502134
912075,         2.597951
2,        83.000000
1,         0.500000
1,         0.500000
995221,         2.405078
1,         0.500000
1,         0.500000
1074431,         2.230696
1,         0.500000
757631,         3.109264
1,         0.500000
1,         0.500000
2,        83.000000
1,         0.500000
1,         0.500000
1,         0.500000
959910,         2.469073
1,         0.500000
2,        83.000000
1,         0.500000
960590,         2.481370
816239,         2.892126
1081149,         2.215838
777969,         3.046639
2,        83.000000
1,         0.500000
2,        83.000000
2,        83.000000
1,         0.500000
1,         0.500000
1,         0.500000
844108,         2.738980
1,         0.500000
1,         0.500000
928182,         2.559131
786703,         3.002835
947354,         2.522028
2,        83.000000
944712,         2.525136
1,         0.500000
1,         0.500000
2,        83.000000
1,         0.500000
1,         0.500000
963955,         2.478231
1,         0.500000
1,         0.500000
1,         0.500000
1,         0.500000
2,        83.000000
915551,         2.597050
1073139,         2.228359
936585,         2.488242
1,         0.500000
2,        83.000000
1,         0.500000
1,         0.500000
1,         0.500000
2,        83.000000
2,        83.000000
1,         0.500000
1,         0.500000
1,         0.500000
1,         0.500000
981598,         2.422583
2,        83.000000
1,         0.500000
733900,         3.213804
2,        83.000000
1,         0.500000
1,         0.500000
1,         0.500000
1,         0.500000
747514,         3.081922
1,         0.500000
2,        83.000000
1,         0.500000
825673,         2.835359
902180,         2.634255
557866,         4.139127
2,        83.000000
2,        83.000000
1079215,         2.216906
982447,         2.415695
1079647,         2.215319
1015726,         2.354999
1153943,         2.073863
1,         0.500000
1059825,         2.264189
1,         0.500000
1,         0.500000
2,        83.000000
758251,         3.087658
2,        83.000000
983500,         2.423075
1,         0.500000
2,        83.000000
1,         0.500000
1152635,         2.084042
786817,         2.980519
1,         0.500000
1,         0.500000
2,        83.000000
2,        83.000000
1,         0.500000
1057418,         2.260163
2,        83.000000
1,         0.500000
1,         0.500000
1,         0.500000
2,        83.000000
1,         0.500000
2,        83.000000
1062283,         2.251868
1,         0.500000
1,         0.500000
1,         0.500000
1,         0.500000
1,         0.500000
1,         0.500000
1,         0.500000
869461,         2.664900
901557,         2.639976
2,        83.000000
859703,         2.756154
946879,         2.525853
2,        83.000000
838836,         2.807964
1,         0.500000
1,         0.500000
1,         0.500000
913478,         2.592001
1,         0.500000
1,         0.500000
1,         0.500000
965806,         2.466622
1,         0.500000
1,         0.500000
788690,         3.005450
1,         0.500000
2,        83.000000
794687,         2.979433
757982,         3.103701
2,        83.000000
1,         0.500000
1,         0.500000
1,         0.500000
845181,         2.784439
1,         0.500000
1,         0.500000
832374,         2.830303
1,         0.500000
859327,         2.758126
1,         0.500000
1,         0.500000
1,         0.500000
1,         0.500000
1,         0.500000
950085,         2.496328
1,         0.500000
807837,         2.932680
1,         0.500000
1,         0.500000
1,         0.500000
1,         0.500000
611521,         3.730515
1,         0.500000
1017446,         2.351821
1,         0.500000
844833,         2.783657
843259,         2.803666
1,         0.500000
2,        83.000000
2,        83.000000
1,         0.500000
1,         0.500000
2,        83.000000
1,         0.500000
1,         0.500000
2,        83.000000
1,         0.500000
2,        83.000000
1,         0.500000
1,         0.500000
2,        83.000000
828546,         2.856974
2,        83.000000
2,        83.000000
2,        83.000000
2,        83.000000
853241,         2.769406
2,        83.000000
1,         0.500000
811664,         2.912535
972039,         2.439321
1,         0.500000
2,        83.000000
1,         0.500000
991626,         2.396098
1009911,         2.365711
2,        83.000000
1,         0.500000
1,         0.500000
1,         0.500000
1,         0.500000
723511,         3.170626
1,         0.500000
2,        83.000000
733515,         3.128304
1,         0.500000
1,         0.500000
2,        83.000000
1,         0.500000
911428,         2.608520
1076891,         2.221898
857617,         2.740030
994562,         2.397908
1,         0.500000
1,         0.500000
2,        83.000000
790131,         2.977540
718104,         3.245982
816063,         2.827013
2,        83.000000
1,         0.500000
1,         0.500000
1,         0.500000
1,         0.500000
1102633,         2.186382
2,        83.000000
2,        83.000000
1,         0.500000
1,         0.500000
2,        83.000000
1,         0.500000
806134,         2.863293
1017726,         2.357443
1,         0.500000
1091941,         2.188707
2,        83.000000
2,        83.000000
1,         0.500000
1,         0.500000
808170,         2.929240
1,         0.500000
2,        83.000000
1,         0.500000
1,         0.500000
1,         0.500000
1,         0.500000
1,         0.500000
856393,         2.758340
777543,         2.979470
1,         0.500000
1,         0.500000
1,         0.500000
1,         0.500000
1042754,         2.236847
581587,         4.000823
938457,         2.537016
1,         0.500000
1,         0.500000
810048,         2.924506
1,         0.500000
1,         0.500000
2,        83.000000
2,        83.000000
2,        83.000000
2,        83.000000
646544,         3.508628
1,         0.500000
1,         0.500000
1,         0.500000
1,         0.500000
1,         0.500000
541743,         4.206839
1,         0.500000
1,         0.500000
1,         0.500000
1,         0.500000
2,        83.000000
1,         0.500000
1,         0.500000
1,         0.500000
1,         0.500000
1011002,         2.363533
1,         0.500000
790712,         2.959958
1,         0.500000
2,        83.000000
1,         0.500000
960043,         2.470529
2,        83.000000
1,         0.500000
743898,         3.137812
1033957,         2.315418
1,         0.500000
837340,         2.825484
1,         0.500000
2,        83.000000
1,         0.500000
1,         0.500000
986325,         2.424003
916155,         2.594512
2,        83.000000
1107363,         2.179904
1,         0.500000
1027844,         2.333999
1095348,         2.185584
1,         0.500000
1,         0.500000
2,        83.000000
1,         0.500000
2,        83.000000
1,         0.500000
2,        83.000000
1,         0.500000
1,         0.500000
2,        83.000000
1,         0.500000
2,        83.000000
989287,         2.414135
1,         0.500000
1,         0.500000
1,         0.500000
876313,         2.692952
2,        83.000000
1020119,         2.291758
621784,         3.664645
1,         0.500000
2,        83.000000
1,         0.500000
1,         0.500000
883704,         2.692734
2,        83.000000
885852,         2.678231
2,        83.000000
1,         0.500000
1,         0.500000
893838,         2.647131
1,         0.500000
1005854,         2.376864
2,        83.000000
1,         0.500000
935266,         2.492931
1,         0.500000
1,         0.500000
1,         0.500000
2,        83.000000
1,         0.500000
803096,         2.942526
1,         0.500000
1,         0.500000
1,         0.500000
2,        83.000000
1,         0.500000
2,        83.000000
1,         0.500000
752209,         3.133845
1,         0.500000
916648,         2.589726
935494,         2.548623
2,        83.000000
1,         0.500000
1,         0.500000
1,         0.500000
965932,         2.466285
1,         0.500000
1030708,         2.314068
985716,         2.422659
1,         0.500000
2,        83.000000
746605,         3.064714
1,         0.500000
1,         0.500000
2,        83.000000
1,         0.500000
847822,         2.789126
2,        83.000000
1045808,         2.283755
1,         0.500000
1,         0.500000
2,        83.000000
880681,         2.630628
1109265,         2.158239
2,        83.000000
1,         0.500000
795968,         2.890022
2,        83.000000
1,         0.500000
2,        83.000000
876768,         2.711054
2,        83.000000
1,         0.500000
1,         0.500000
1,         0.500000
1,         0.500000
1,         0.500000
928145,         2.517593
1,         0.500000
1,         0.500000
848550,         2.741572
851895,         2.779865
2,        83.000000
2,        83.000000
1,         0.500000
932300,         2.551613
1,         0.500000
1,         0.500000
1,         0.500000
967638,         2.460240
1,         0.500000
2,        83.000000
1,         0.500000
2,        83.000000
807739,         2.898670
1088748,         2.192205
881610,         2.697809
2,        83.000000
850407,         2.776935
2,        83.000000
898911,         2.577670
1,         0.500000
997580,         2.401933
1,         0.500000
2,        83.000000
2,        83.000000
1,         0.500000
1006877,         2.375099
1,         0.500000
2,        83.000000
1,         0.500000
1,         0.500000
1,         0.500000
1,         0.500000
975073,         2.434965
2,        83.000000
1,         0.500000
792345,         2.962056
1054458,         2.276783
807614,         2.865461
1,         0.500000
791557,         2.972537
1,         0.500000
1,         0.500000
1,         0.500000
1,         0.500000
939597,         2.528848
1,         0.500000
1,         0.500000
2,        83.000000
1,         0.500000
2,        83.000000
1,         0.500000
1,         0.500000
728494,         3.216946
1055567,         2.250435
1,         0.500000
1,         0.500000
2,        83.000000
2,        83.000000
1,         0.500000
2,        83.000000
1,         0.500000
583504,         3.967211
999378,         2.393678
1,         0.500000
2,        83.000000
2,        83.000000
1156120,         2.081565
1,         0.500000
1,         0.500000
2,        83.000000
1,         0.500000
1,         0.500000
942389,         2.516928
2,        83.000000
1,         0.500000
817476,         2.878054
1,         0.500000
1,         0.500000
1,         0.500000
746749,         3.128513
867889,         2.726951
1,         0.500000
1,         0.500000
1081389,         2.218204
1,         0.500000
2,        83.000000
1,         0.500000
858830,         2.740470
1,         0.500000
1,         0.500000
955585,         2.489120
1,         0.500000
836943,         2.825767
1,         0.500000
1,         0.500000
2,        83.000000
1105899,         2.171697
989182,         2.406530
2,        83.000000
1,         0.500000
837677,         2.822055
1,         0.500000
1099942,         2.133136
1,         0.500000
1,         0.500000
1,         0.500000
1,         0.500000
1,         0.500000
1,         0.500000
1,         0.500000
2,        83.000000
1,         0.500000
2,        83.000000
2,        83.000000
722454,         3.225167
1,         0.500000
1,         0.500000
1,         0.500000
890370,         2.658775
1,         0.500000
972597,         2.452051
1,         0.500000
2,        83.000000
979924,         2.416321
1,         0.500000
1,         0.500000
1012437,         2.309995
1,         0.500000
1,         0.500000
1041799,         2.296986
1,         0.500000
1,         0.500000
1,         0.500000
938314,         2.536772
2,        83.000000
1,         0.500000
1,         0.500000
1,         0.500000
799966,         2.933908
1,         0.500000
2,        83.000000
1,         0.500000
1,         0.500000
1,         0.500000
841845,         2.792525
1,         0.500000
955497,         2.502214
909016,         2.610128
1,         0.500000
1,         0.500000
1,         0.500000
1,         0.500000
1,         0.500000
1010752,         2.362217
2,        83.000000
742639,         3.164843
1,         0.500000
1,         0.500000
2,        83.000000
1,         0.500000
2,        83.000000
793123,         2.971753
1,         0.500000
1,         0.500000
2,        83.000000
2,        83.000000
1,         0.500000
1,         0.500000
1,         0.500000
2,        83.000000
2,        83.000000
1,         0.500000
1097882,         2.173742
2,        83.000000
2,        83.000000
1,         0.500000
2,        83.000000
1017098,         2.346812
1035564,         2.309990
1,         0.500000
730890,         3.184171
1,         0.500000
1,         0.500000
766104,         3.003154
1,         0.500000
931676,         2.551676
2,        83.000000
808348,         2.917286
1,         0.500000
1,         0.500000
2,        83.000000
2,        83.000000
1,         0.500000
894720,         2.664611
1,         0.500000
1,         0.500000
2,        83.000000
857400,         2.770257
2,        83.000000
803773,         2.941498
960468,         2.421572
1,         0.500000
2,        83.000000
1,         0.500000
1,         0.500000
1,         0.500000
1,         0.500000
1,         0.500000
838646,         2.805324
808931,         2.921575
1,         0.500000
1,         0.500000
1,         0.500000
2,        83.000000
998805,         2.389824
935751,         2.536623
1,         0.500000
1,         0.500000
924774,         2.568693
929832,         2.559192
1,         0.500000
1,         0.500000
1,         0.500000
1,         0.500000
1,         0.500000
863722,         2.746901
1,         0.500000
1,         0.500000
932111,         2.550265
1,         0.500000
2,        83.000000
2,        83.000000
1,         0.500000
1,         0.500000
1,         0.500000
2,        83.000000
2,        83.000000
787481,         2.978396
2,        83.000000
2,        83.000000
1062039,         2.255348
904541,         2.621032
1,         0.500000
2,        83.000000
1,         0.500000
1,         0.500000
2,        83.000000
1,         0.500000
1,         0.500000
1,         0.500000
1,         0.500000
1,         0.500000
1008380,         2.366289
1,         0.500000
1,         0.500000
974632,         2.434666
2,        83.000000
1,         0.500000
2,        83.000000
757685,         3.036358
1,         0.500000
1004037,         2.332216
968128,         2.461387
2,        83.000000
682783,         3.348078
1,         0.500000
1,         0.500000
1,         0.500000
2,        83.000000
869788,         2.654823
2,        83.000000
1,         0.500000
807770,         2.926889
725235,         3.241942
955194,         2.497536
1,         0.500000
2,        83.000000
715410,         3.188935
831780,         2.777757
981262,         2.433485
1,         0.500000
1,         0.500000
1,         0.500000
1,         0.500000
1,         0.500000
2,        83.000000
2,        83.000000
964814,         2.469453
2,        83.000000
1,         0.500000
957815,         2.489914
1,         0.500000
2,        83.000000
1,         0.500000
1106581,         2.166305
1,         0.500000
1,         0.500000
759355,         3.083103
1,         0.500000
2,        83.000000
2,        83.000000
1,         0.500000
1,         0.500000
751303,         3.125204
1,         0.500000
1,         0.500000
2,        83.000000
682784,         3.315388
1,         0.500000
844676,         2.785392
1046485,         2.279967
2,        83.000000
910992,         2.591797
1,         0.500000
1,         0.500000
908594,         2.603461
1,         0.500000
2,        83.000000
2,        83.000000
1,         0.500000
830851,         2.782523
1,         0.500000
1,         0.500000
986445,         2.414805
1,         0.500000
1,         0.500000
1,         0.500000
879474,         2.700269
1,         0.500000
1,         0.500000
980743,         2.434866
1,         0.500000
2,        83.000000
1,         0.500000
1,         0.500000
1,         0.500000
1,         0.500000
1,         0.500000
2,        83.000000
1047067,         2.281358
1,         0.500000
1,         0.500000
1,         0.500000
862844,         2.741318
952525,         2.500533
1,         0.500000
1,         0.500000
1,         0.500000
1,         0.500000
825356,         2.853201
2,        83.000000
2,        83.000000
1,         0.500000
1,         0.500000
1,         0.500000
820481,         2.805346
1,         0.500000
842540,         2.813224
1091878,         2.191388
1089915,         2.151062
888158,         2.660832
1,         0.500000
1,         0.500000
951266,         2.507346
1,         0.500000
756279,         3.027906
980699,         2.423770
790014,         2.922296
1,         0.500000
1,         0.500000
1,         0.500000
1,         0.500000
2,        83.000000
2,        83.000000
1,         0.500000
1,         0.500000
1,         0.500000
668177,         3.486976
957257,         2.490541
2,        83.000000
1,         0.500000
852471,         2.768622
1,         0.500000
1,         0.500000
1,         0.500000
2,        83.000000
1,         0.500000
2,        83.000000
2,        83.000000
1,         0.500000
1,         0.500000
841817,         2.821570
2,        83.000000
2,        83.000000
1,         0.500000
1,         0.500000
1,         0.500000
1,         0.500000
2,        83.000000
2,        83.000000
860285,         2.741768
996354,         2.401195
2,        83.000000
1,         0.500000
1,         0.500000
852964,         2.766681
1,         0.500000
1,         0.500000
2,        83.000000
636418,         3.535577
647658,         3.611388
2,        83.000000
1,         0.500000
925099,         2.559900
2,        83.000000
1,         0.500000
1,         0.500000
2,        83.000000
1,         0.500000
1,         0.500000
1,         0.500000
1,         0.500000
2,        83.000000
2,        83.000000
1,         0.500000
1,         0.500000
1,         0.500000
2,        83.000000
1,         0.500000
1,         0.500000
2,        83.000000
1,         0.500000
1,         0.500000
1028712,         2.321700
1,         0.500000
952574,         2.445097
2,        83.000000
2,        83.000000
2,        83.000000
1,         0.500000
640919,         3.572051
853187,         2.796734
1048913,         2.283192
1,         0.500000
2,        83.000000
2,        83.000000
987825,         2.411331
1,         0.500000
685420,         3.407106
1,         0.500000
1,         0.500000
2,        83.000000
1,         0.500000
979210,         2.434262
2,        83.000000
1,         0.500000
1,         0.500000
1,         0.500000
1,         0.500000
1,         0.500000
2,        83.000000
955823,         2.490651
1,         0.500000
1,         0.500000
1,         0.500000
1,         0.500000
2,        83.000000
1,         0.500000
1,         0.500000
1060883,         2.262782
1,         0.500000
2,        83.000000
1,         0.500000
957919,         2.477289
2,        83.000000
1,         0.500000
1,         0.500000
802132,         2.927305
1,         0.500000
1,         0.500000
1020384,         2.344512
1,         0.500000
1007682,         2.362545
1,         0.500000
2,        83.000000
1,         0.500000
964456,         2.410253
2,        83.000000
964265,         2.471784
913983,         2.604579
836856,         2.824233
2,        83.000000
1092437,         2.190379
1,         0.500000
1012656,         2.360946
1163058,         2.064764
962427,         2.484110
868950,         2.716818
1022589,         2.332508
952887,         2.499507
1,         0.500000
2,        83.000000
1,         0.500000
868444,         2.716578
1,         0.500000
2,        83.000000
2,        83.000000
1,         0.500000
1149634,         2.093716
1,         0.500000
939413,         2.522912
990347,         2.411618
1,         0.500000
1,         0.500000
1,         0.500000
2,        83.000000
837779,         2.800987
1,         0.500000
892164,         2.616354
1,         0.500000
1,         0.500000
832181,         2.821424
1,         0.500000
1,         0.500000
1,         0.500000
1,         0.500000
1,         0.500000
1,         0.500000
1,         0.500000
1,         0.500000
2,        83.000000
1,         0.500000
963966,         2.472005
858585,         2.744435
1,         0.500000
1032043,         2.311857
2,        83.000000
1,         0.500000
1,         0.500000
1,         0.500000
1,         0.500000
1,         0.500000
1,         0.500000
1,         0.500000
1,         0.500000
904234,         2.630562
2,        83.000000
1,         0.500000
2,        83.000000
1,         0.500000
2,        83.000000
2,        83.000000
2,        83.000000
1,         0.500000
713184,         3.280519
1,         0.500000
1,         0.500000
1,         0.500000
1,         0.500000
796871,         2.960878
1069908,         2.247513
860791,         2.760508
932761,         2.548374
878516,         2.710191
1,         0.500000
1012106,         2.350292
2,        83.000000
729144,         3.213712
947915,         2.520743
954622,         2.491832
904544,         2.629529
1,         0.500000
1,         0.500000
1,         0.500000
1,         0.500000
1,         0.500000
1,         0.500000
1,         0.500000
2,        83.000000
1,         0.500000
1,         0.500000
1,         0.500000
2,        83.000000
876802,         2.650755
2,        83.000000
1,         0.500000
1,         0.500000
976036,         2.435627
702189,         3.344394
1012063,         2.344643
852961,         2.764684
2,        83.000000
949567,         2.501236
2,        83.000000
857281,         2.742198
807639,         2.908870
1063435,         2.254003
2,        83.000000
952416,         2.451493
1,         0.500000
859577,         2.745907
881719,         2.634598
1,         0.500000
2,        83.000000
1,         0.500000
1,         0.500000
830660,         2.772103
2,        83.000000
1,         0.500000
2,        83.000000
1,         0.500000
962974,         2.429709
686466,         3.417642
1,         0.500000
2,        83.000000
1,         0.500000
981885,         2.432843
1,         0.500000
1032516,         2.308838
1,         0.500000
1,         0.500000
970842,         2.461837
2,        83.000000
984246,         2.416934
904680,         2.633428
906926,         2.633836
1,         0.500000
932549,         2.553970
889145,         2.657883
1,         0.500000
820454,         2.869654
2,        83.000000
910758,         2.556075
1,         0.500000
1,         0.500000
1,         0.500000
1,         0.500000
1,         0.500000
1,         0.500000
1,         0.500000
2,        83.000000
798152,         2.962292
1,         0.500000
1,         0.500000
2,        83.000000
972520,         2.461474
838303,         2.811364
1,         0.500000
1,         0.500000
1,         0.500000
1,         0.500000
1,         0.500000
1,         0.500000
2,        83.000000
884157,         2.685258
1,         0.500000
2,        83.000000
1,         0.500000
765714,         2.999492
1,         0.500000
1,         0.500000
1,         0.500000
1,         0.500000
2,        83.000000
1022451,         2.335287
711940,         3.217317
2,        83.000000
913706,         2.598058
1,         0.500000
2,        83.000000
1242945,         1.943162
733824,         3.187730
896549,         2.642627
1113094,         2.169176
1,         0.500000
1,         0.500000
718210,         3.255755
676672,         3.449646
727084,         3.157226
2,        83.000000
1,         0.500000
1,         0.500000
1,         0.500000
1,         0.500000
2,        83.000000
2,        83.000000
949463,         2.515046
1,         0.500000
1,         0.500000
1,         0.500000
1,         0.500000
736174,         3.163429
2,        83.000000
1,         0.500000
784507,         2.995265
2,        83.000000
2,        83.000000
1,         0.500000
785747,         2.965172
1051558,         2.274084
1,         0.500000
841874,         2.810710
2,        83.000000
1,         0.500000
1,         0.500000
905552,         2.604817
907570,         2.606225
1,         0.500000
1,         0.500000
1,         0.500000
651549,         3.489053
2,        83.000000
1,         0.500000
1,         0.500000
1,         0.500000
818448,         2.862143
644076,         3.557622
2,        83.000000
2,        83.000000
1,         0.500000
2,        83.000000
1,         0.500000
742279,         3.079428
1,         0.500000
964073,         2.466572
1,         0.500000
987183,         2.410878
894607,         2.653023
1,         0.500000
847128,         2.783220
1,         0.500000
1,         0.500000
2,        83.000000
1,         0.500000
1131286,         2.125846
2,        83.000000
1,         0.500000
1,         0.500000
1,         0.500000
2,        83.000000
1,         0.500000
1,         0.500000
2,        83.000000
1,         0.500000
1,         0.500000
1,         0.500000
1,         0.500000
828096,         2.788296
1,         0.500000
1,         0.500000
1,         0.500000
564739,         4.013052
917204,         2.590153
1,         0.500000
1,         0.500000
1,         0.500000
1,         0.500000
1,         0.500000
1,         0.500000
934773,         2.497615
1070852,         2.234452
2,        83.000000
2,        83.000000
2,        83.000000
956128,         2.495723
1,         0.500000
1,         0.500000
1,         0.500000
2,        83.000000
1,         0.500000
2,        83.000000
2,        83.000000
678502,         3.450879
1130761,         2.125455
1,         0.500000
1,         0.500000
779174,         3.018980
907565,         2.622287
2,        83.000000
1,         0.500000
1,         0.500000
791343,         2.968347
832572,         2.767681
2,        83.000000
879894,         2.683365
1,         0.500000
860450,         2.737795
2,        83.000000
988990,         2.371924
913722,         2.582740
1,         0.500000
1071171,         2.236484
605401,         3.771127
836090,         2.816067
1,         0.500000
809108,         2.891817
555481,         4.134357
1,         0.500000
1,         0.500000
821642,         2.803071
856460,         2.702566
1,         0.500000
1,         0.500000
2,        83.000000
974207,         2.438711
912798,         2.547151
2,        83.000000
948493,         2.508392
1,         0.500000
1,         0.500000
747148,         3.059573
1,         0.500000
2,        83.000000
777033,         3.018977
2,        83.000000
2,        83.000000
1,         0.500000
1,         0.500000
665898,         3.505237
950124,         2.498662
686700,         3.407497
2,        83.000000
2,        83.000000
1,         0.500000
2,        83.000000
2,        83.000000
863504,         2.736570
2,        83.000000
878305,         2.687557
792218,         2.998261
1,         0.500000
2,        83.000000
882747,         2.691911
1,         0.500000
1,         0.500000
1,         0.500000
886719,         2.597256
1,         0.500000
839624,         2.817921
1,         0.500000
2,        83.000000
2,        83.000000
2,        83.000000
791997,         2.898015
1,         0.500000
1,         0.500000
1,         0.500000
2,        83.000000
888354,         2.651409
1,         0.500000
1,         0.500000
1,         0.500000
1,         0.500000
1,         0.500000
856799,         2.769266
897524,         2.603425
1,         0.500000
2,        83.000000
989722,         2.407248
1,         0.500000
1,         0.500000
1,         0.500000
2,        83.000000
1,         0.500000
2,        83.000000
700864,         3.341165
2,        83.000000
1,         0.500000
1,         0.500000
893148,         2.602816
1,         0.500000
916570,         2.594290
885802,         2.671769
1,         0.500000
1,         0.500000
2,        83.000000
1,         0.500000
555783,         4.080152
2,        83.000000
1022361,         2.334032
1,         0.500000
1,         0.500000
2,        83.000000
987163,         2.421487
2,        83.000000
1,         0.500000
1,         0.500000
2,        83.000000
1,         0.500000
734228,         3.181918
823361,         2.871893
803815,         2.874786
892134,         2.657054
1,         0.500000
971117,         2.446447
2,        83.000000
970658,         2.453595
1,         0.500000
1,         0.500000
1094870,         2.184223
1067359,         2.238250
634900,         3.640368
2,        83.000000
1013782,         2.351097
1,         0.500000
1078056,         2.221315
1,         0.500000
2,        83.000000
1,         0.500000
1,         0.500000
763226,         3.035213
2,        83.000000
1,         0.500000
1030574,         2.318825
983919,         2.382304
1,         0.500000
1,         0.500000
2,        83.000000
1045577,         2.291269
911247,         2.618814
1,         0.500000
778086,         3.025921
2,        83.000000
2,        83.000000
2,        83.000000
935670,         2.548788
2,        83.000000
1,         0.500000
1,         0.500000
901215,         2.625911
1,         0.500000
982673,         2.407620
1,         0.500000
1,         0.500000
1,         0.500000
761108,         3.024033
888605,         2.673684
894753,         2.635185
1,         0.500000
995903,         2.392221
837217,         2.828368
1,         0.500000
947844,         2.467090
1,         0.500000
2,        83.000000
2,        83.000000
960038,         2.481996
1045584,         2.291493
836123,         2.829311
1,         0.500000
852101,         2.786741
1,         0.500000
1,         0.500000
1027079,         2.320570
1,         0.500000
1,         0.500000
1,         0.500000
1,         0.500000
933300,         2.562378
2,        83.000000
1,         0.500000
1,         0.500000
1,         0.500000
1,         0.500000
2,        83.000000
910275,         2.594853
2,        83.000000
882956,         2.690780
1,         0.500000
1,         0.500000
1,         0.500000
1,         0.500000
2,        83.000000
1,         0.500000
859435,         2.746522
870042,         2.729238
609339,         3.798443
1,         0.500000
1,         0.500000
954694,         2.494740
2,        83.000000
1,         0.500000
851922,         2.770863
2,        83.000000
1,         0.500000
2,        83.000000
1,         0.500000
2,        83.000000
2,        83.000000
707119,         3.290136
1,         0.500000
1,         0.500000
2,        83.000000
1,         0.500000
1,         0.500000
1,         0.500000
578517,         3.900263
1,         0.500000
2,        83.000000
658292,         3.527621
1,         0.500000
2,        83.000000
2,        83.000000
968537,         2.438775
1,         0.500000
1,         0.500000
907105,         2.609825
1,         0.500000
1,         0.500000
1,         0.500000
2,        83.000000
1,         0.500000
1,         0.500000
873086,         2.710467
1,         0.500000
2,        83.000000
1,         0.500000
839310,         2.819579
1,         0.500000
2,        83.000000
1,         0.500000
717350,         3.255538
965684,         2.463472
1,         0.500000
1,         0.500000
2,        83.000000
2,        83.000000
1,         0.500000
1,         0.500000
941825,         2.530338
1019133,         2.335912
1,         0.500000
1,         0.500000
870317,         2.680229
784299,         2.941711
1015664,         2.354356
1,         0.500000
2,        83.000000
744593,         3.151085
2,        83.000000
882824,         2.693489
899609,         2.638911
957489,         2.448949
2,        83.000000
1,         0.500000
566343,         3.982401
2,        83.000000
766720,         3.074673
1,         0.500000
1,         0.500000
2,        83.000000
1,         0.500000
2,        83.000000
2,        83.000000
722912,         3.248653
1,         0.500000
1,         0.500000
1,         0.500000
2,        83.000000
721037,         3.187614
1,         0.500000
1,         0.500000
1,         0.500000
1,         0.500000
1,         0.500000
963508,         2.475455
1,         0.500000
855439,         2.747359
1,         0.500000
2,        83.000000
1,         0.500000
1,         0.500000
2,        83.000000
2,        83.000000
1,         0.500000
1,         0.500000
1,         0.500000
2,        83.000000
2,        83.000000
761056,         3.095488
1,         0.500000
1065018,         2.252135
948245,         2.519589
1,         0.500000
1,         0.500000
1,         0.500000
1,         0.500000
2,        83.000000
957283,         2.448975
766029,         3.056072
2,        83.000000
1,         0.500000
991380,         2.408651
1,         0.500000
907457,         2.555222
801889,         2.928955
1,         0.500000
1,         0.500000
863027,         2.753830
898860,         2.649394
854774,         2.705362
1,         0.500000
2,        83.000000
1,         0.500000
930908,         2.504078
1,         0.500000
1,         0.500000
1,         0.500000
1,         0.500000
1046365,         2.293186
1,         0.500000
1,         0.500000
1046895,         2.283895
802945,         2.941365
1,         0.500000
2,        83.000000
1,         0.500000
1,         0.500000
1,         0.500000
1,         0.500000
1,         0.500000
1,         0.500000
1,         0.500000
1,         0.500000
2,        83.000000
668700,         3.423610
1,         0.500000
1,         0.500000
1,         0.500000
1172006,         2.012319
2,        83.000000
1,         0.500000
1,         0.500000
2,        83.000000
889842,         2.663127
2,        83.000000
1,         0.500000
1,         0.500000
2,        83.000000
2,        83.000000
974543,         2.445161
883980,         2.679648
757784,         3.104144
1,         0.500000
788031,         2.928405
1,         0.500000
1,         0.500000
2,        83.000000
2,        83.000000
1,         0.500000
900958,         2.641595
776038,         3.025390
1,         0.500000
1,         0.500000
2,        83.000000
2,        83.000000
2,        83.000000
1,         0.500000
1,         0.500000
1,         0.500000
2,        83.000000
1,         0.500000
871306,         2.722242
1,         0.500000
1,         0.500000
1,         0.500000
2,        83.000000
1,         0.500000
604475,         3.756759
1171534,         2.055880
1,         0.500000
2,        83.000000
1,         0.500000
1,         0.500000
1,         0.500000
969953,         2.457811
1,         0.500000
800086,         2.892498
734447,         3.208701
1,         0.500000
1,         0.500000
1,         0.500000
1055950,         2.279857
1,         0.500000
2,        83.000000
2,        83.000000
1,         0.500000
2,        83.000000
1,         0.500000
1,         0.500000
846297,         2.790692
941169,         2.481987
821354,         2.861202
933385,         2.532191
782259,         2.987886
1,         0.500000
1,         0.500000
735735,         3.185804
1,         0.500000
1,         0.500000
1,         0.500000
1,         0.500000
1,         0.500000
2,        83.000000
2,        83.000000
842329,         2.798843
730809,         3.208004
1,         0.500000
940754,         2.521906
1114944,         2.115596
1,         0.500000
1,         0.500000
1,         0.500000
1,         0.500000
1,         0.500000
2,        83.000000
700409,         3.353250
803489,         2.945673
861404,         2.751998
1,         0.500000
2,        83.000000
931538,         2.539227
874836,         2.709019
792572,         2.913655
1,         0.500000
2,        83.000000
1,         0.500000
1,         0.500000
821811,         2.863264
1,         0.500000
807417,         2.906633
966591,         2.416314
1,         0.500000
1,         0.500000
2,        83.000000
1122115,         2.139314
962034,         2.429601
2,        83.000000
1,         0.500000
1,         0.500000
1,         0.500000
800379,         2.875746
947619,         2.522434
1,         0.500000
1168182,         2.064214
1007552,         2.380793
1,         0.500000
1086397,         2.212669
2,        83.000000
1,         0.500000
934009,         2.550360
1,         0.500000
1014814,         2.355318
1,         0.500000
1,         0.500000
1,         0.500000
1,         0.500000
1,         0.500000
1,         0.500000
873489,         2.713067
1056952,         2.267130
2,        83.000000
739021,         3.123668
2,        83.000000
771305,         3.054221
1,         0.500000
2,        83.000000
1,         0.500000
938195,         2.534656
2,        83.000000
828146,         2.849205
1,         0.500000
1,         0.500000
1,         0.500000
1,         0.500000
2,        83.000000
1095815,         2.174372
2,        83.000000
2,        83.000000
992836,         2.405783
795573,         2.956431
1,         0.500000
2,        83.000000
1,         0.500000
1,         0.500000
1,         0.500000
722887,         3.246230
1,         0.500000
1,         0.500000
1,         0.500000
2,        83.000000
2,        83.000000
900087,         2.648751
2,        83.000000
2,        83.000000
2,        83.000000
884043,         2.683157
2,        83.000000
1,         0.500000
823369,         2.863639
1,         0.500000
2,        83.000000
1,         0.500000
851276,         2.782936
977857,         2.442009
910590,         2.608196
1,         0.500000
2,        83.000000
875898,         2.637642
1,         0.500000
1,         0.500000
1,         0.500000
2,        83.000000
581838,         3.973788
2,        83.000000
2,        83.000000
928018,         2.557093
2,        83.000000
930021,         2.562670
1,         0.500000
1,         0.500000
1,         0.500000
989121,         2.420331
960334,         2.484511
1,         0.500000
840464,         2.811394
731510,         3.208392
1,         0.500000
1,         0.500000
902192,         2.580216
1,         0.500000
1,         0.500000
1,         0.500000
847699,         2.785747
1,         0.500000
2,        83.000000
1,         0.500000
1,         0.500000
926679,         2.548992
845775,         2.796153
1,         0.500000
697356,         3.326397
2,        83.000000
1,         0.500000
1,         0.500000
866073,         2.735250
1,         0.500000
1,         0.500000
839824,         2.812370
1,         0.500000
1,         0.500000
2,        83.000000
2,        83.000000
1,         0.500000
778641,         2.947674
2,        83.000000
916703,         2.594168
1,         0.500000
1,         0.500000
704172,         3.243359
1,         0.500000
1,         0.500000
878243,         2.704808
969764,         2.465464
750581,         3.039982
1,         0.500000
1,         0.500000
1,         0.500000
1,         0.500000
743663,         3.144313
931865,         2.558511
2,        83.000000
1015015,         2.354102
1,         0.500000
2,        83.000000
921030,         2.594001
1,         0.500000
1,         0.500000
1,         0.500000
1,         0.500000
1090740,         2.193761
1,         0.500000
608952,         3.797023
1,         0.500000
864298,         2.734378
703946,         3.298046
1,         0.500000
835806,         2.839182
1,         0.500000
1,         0.500000
1,         0.500000
1019208,         2.342562
1,         0.500000
2,        83.000000
1,         0.500000
2,        83.000000
2,        83.000000
1034134,         2.264163
986759,         2.416500
963568,         2.470805
887283,         2.620504
1,         0.500000
2,        83.000000
1,         0.500000
1,         0.500000
1,         0.500000
2,        83.000000
879357,         2.698058
2,        83.000000
1,         0.500000
1051998,         2.224345
1137595,         2.110896
801496,         2.958373
793151,         2.954198
952278,         2.502716
1,         0.500000
1,         0.500000
2,        83.000000
1,         0.500000
2,        83.000000
2,        83.000000
2,        83.000000
2,        83.000000
1117954,         2.140278
1,         0.500000
1,         0.500000
1,         0.500000
2,        83.000000
772939,         2.979874
1,         0.500000
2,        83.000000
1,         0.500000
1,         0.500000
772927,         3.028770
2,        83.000000
1,         0.500000
861563,         2.674919
2,        83.000000
1,         0.500000
1,         0.500000
1009631,         2.366562
1,         0.500000
1,         0.500000
1,         0.500000
965288,         2.424690
1,         0.500000
2,        83.000000
2,        83.000000
903459,         2.624565
2,        83.000000
952186,         2.459571
1,         0.500000
701835,         3.330228
1,         0.500000
880818,         2.687487
1,         0.500000
2,        83.000000
2,        83.000000
2,        83.000000
2,        83.000000
1,         0.500000
1,         0.500000
1,         0.500000
730933,         3.139885
1,         0.500000
995340,         2.402417
955881,         2.498296
2,        83.000000
1,         0.500000
1,         0.500000
1,         0.500000
1,         0.500000
1,         0.500000
1092973,         2.145423
1,         0.500000
626162,         3.615107
782400,         2.949007
1015093,         2.357238
2,        83.000000
1,         0.500000
895977,         2.662898
1,         0.500000
1,         0.500000
842406,         2.805388
992613,         2.407906
1087994,         2.201657
1154388,         2.078763
2,        83.000000
1055270,         2.260997
1,         0.500000
797932,         2.977850
1,         0.500000
1,         0.500000
1,         0.500000
1049753,         2.280073
1,         0.500000
1,         0.500000
1,         0.500000
1,         0.500000
2,        83.000000
1047749,         2.277353
1,         0.500000
1,         0.500000
818210,         2.890014
1,         0.500000
2,        83.000000
924040,         2.570164
1018163,         2.353488
1,         0.500000
982453,         2.377359
1,         0.500000
2,        83.000000
1,         0.500000
1,         0.500000
951913,         2.453307
785279,         2.990879
833608,         2.831028
1,         0.500000
875467,         2.696941
1,         0.500000
895103,         2.650964
980425,         2.430020
2,        83.000000
1,         0.500000
2,        83.000000
975246,         2.443869
1,         0.500000
1,         0.500000
847374,         2.782993
1,         0.500000
2,        83.000000
1,         0.500000
1,         0.500000
1,         0.500000
875230,         2.698170
875121,         2.708019
912513,         2.597057
860878,         2.750404
1,         0.500000
1,         0.500000
1,         0.500000
877126,         2.702830
911198,         2.560817
755921,         3.043278
1,         0.500000
2,        83.000000
1,         0.500000
1,         0.500000
812788,         2.892729
1,         0.500000
2,        83.000000
859629,         2.705128
1,         0.500000
1,         0.500000
1,         0.500000
899219,         2.644212
952383,         2.489964
919699,         2.569750
865966,         2.730662
2,        83.000000
1,         0.500000
2,        83.000000
850755,         2.779273
776684,         3.015036
1,         0.500000
1,         0.500000
1,         0.500000
1,         0.500000
927825,         2.509065
1,         0.500000
2,        83.000000
1031073,         2.319055
1,         0.500000
1,         0.500000
1,         0.500000
833601,         2.772286
1,         0.500000
857452,         2.752604
877340,         2.650323
1054405,         2.265391
1,         0.500000
1,         0.500000
1,         0.500000
2,        83.000000
1,         0.500000
820808,         2.813057
1,         0.500000
1,         0.500000
664256,         3.423100
689428,         3.333150
1,         0.500000
2,        83.000000
901244,         2.636544
1,         0.500000
1,         0.500000
609949,         3.781828
2,        83.000000
948465,         2.508530
1,         0.500000
1,         0.500000
1,         0.500000
2,        83.000000
1,         0.500000
2,        83.000000
2,        83.000000
1,         0.500000
2,        83.000000
1,         0.500000
2,        83.000000
1,         0.500000
866840,         2.738131
1,         0.500000
1,         0.500000
1,         0.500000
846428,         2.745088
792053,         2.960041
1,         0.500000
1,         0.500000
985347,         2.415335
983100,         2.431042
2,        83.000000
2,        83.000000
1018354,         2.349090
1,         0.500000
1023722,         2.326578
1,         0.500000
1,         0.500000
1,         0.500000
1002346,         2.380433
1054478,         2.275372
661121,         3.505238
2,        83.000000
752507,         3.123159
940032,         2.533160
724403,         3.148045
2,        83.000000
1,         0.500000
815778,         2.831320
891972,         2.644126
1,         0.500000
1,         0.500000
2,        83.000000
929032,         2.563619
845349,         2.738432
2,        83.000000
828266,         2.796051
2,        83.000000
2,        83.000000
2,        83.000000
1,         0.500000
753064,         3.109136
1,         0.500000
1,         0.500000
1,         0.500000
1,         0.500000
911718,         2.611264
1,         0.500000
1,         0.500000
874159,         2.705371
1,         0.500000
972561,         2.453175
848877,         2.741041
1,         0.500000
911979,         2.604085
1,         0.500000
1,         0.500000
1,         0.500000
911614,         2.601079
2,        83.000000
1,         0.500000
1,         0.500000
866413,         2.701957
1,         0.500000
1,         0.500000
1,         0.500000
1,         0.500000
2,        83.000000
857194,         2.765800
832059,         2.814455
1,         0.500000
1057877,         2.259980
1,         0.500000
1,         0.500000
1,         0.500000
1,         0.500000
1,         0.500000
2,        83.000000
1,         0.500000
761866,         3.082692
2,        83.000000
1073426,         2.219207
1010042,         2.356929
1,         0.500000
1,         0.500000
1,         0.500000
1,         0.500000
2,        83.000000
1,         0.500000
1,         0.500000
977055,         2.442872
853488,         2.769214
1,         0.500000
750983,         3.061625
937020,         2.538081
1,         0.500000
809428,         2.864073
653969,         3.581086
996087,         2.391843
2,        83.000000
1,         0.500000
1,         0.500000
1,         0.500000
1,         0.500000
806163,         2.887547
1,         0.500000
1096761,         2.189331
973735,         2.442327
1,         0.500000
915544,         2.587542
1,         0.500000
622844,         3.737488
1,         0.500000
2,        83.000000
2,        83.000000
1,         0.500000
1,         0.500000
855603,         2.774334
860124,         2.728738
1,         0.500000
1,         0.500000
1,         0.500000
2,        83.000000
1,         0.500000
1,         0.500000
1,         0.500000
1,         0.500000
1,         0.500000
1,         0.500000
903013,         2.633347
1,         0.500000
2,        83.000000
1,         0.500000
2,        83.000000
2,        83.000000
1,         0.500000
837381,         2.832399
905655,         2.613698
1,         0.500000
1,         0.500000
1,         0.500000
895143,         2.648789
968467,         2.397019
1,         0.500000
1,         0.500000
2,        83.000000
631192,         3.686829
994327,         2.396956
686736,         3.413753
2,        83.000000
864608,         2.676350
912363,         2.619121
1,         0.500000
1,         0.500000
2,        83.000000
1,         0.500000
1104727,         2.130961
1,         0.500000
1,         0.500000
2,        83.000000
1,         0.500000
2,        83.000000
1,         0.500000
1,         0.500000
781804,         2.930343
960429,         2.478031
1,         0.500000
1,         0.500000
1,         0.500000
1,         0.500000
2,        83.000000
2,        83.000000
982181,         2.431934
1,         0.500000
955790,         2.483862
2,        83.000000
851438,         2.777956
1,         0.500000
848394,         2.713968
1,         0.500000
885037,         2.614815
1,         0.500000
817332,         2.892909
1,         0.500000
1,         0.500000
2,        83.000000
1,         0.500000
874970,         2.649869
1,         0.500000
856481,         2.767475
655882,         3.442798
940253,         2.526634
2,        83.000000
2,        83.000000
1,         0.500000
1,         0.500000
1,         0.500000
1,         0.500000
1,         0.500000
876856,         2.704599
1,         0.500000
1,         0.500000
1,         0.500000
890952,         2.618607
2,        83.000000
1,         0.500000
867016,         2.736806
870350,         2.724961
1034992,         2.309762
1,         0.500000
1,         0.500000
1,         0.500000
821670,         2.823449
1,         0.500000
2,        83.000000
2,        83.000000
1,         0.500000
2,        83.000000
2,        83.000000
1,         0.500000
2,        83.000000
1,         0.500000
770824,         2.973676
1,         0.500000
1,         0.500000
911117,         2.609908
1,         0.500000
2,        83.000000
1,         0.500000
2,        83.000000
847741,         2.733458
936537,         2.537543
2,        83.000000
1,         0.500000
1,         0.500000
1,         0.500000
2,        83.000000
2,        83.000000
2,        83.000000
1,         0.500000
1,         0.500000
1,         0.500000
932316,         2.540089
2,        83.000000
2,        83.000000
606895,         3.818864
1,         0.500000
898149,         2.573643
1,         0.500000
2,        83.000000
1,         0.500000
1,         0.500000
2,        83.000000
1,         0.500000
2,        83.000000
1,         0.500000
1,         0.500000
1,         0.500000
1,         0.500000
1,         0.500000
2,        83.000000
2,        83.000000
943687,         2.461711
997654,         2.397929
1,         0.500000
1,         0.500000
2,        83.000000
994912,         2.401454
2,        83.000000
1,         0.500000
1,         0.500000
835864,         2.826347
2,        83.000000
991199,         2.416919
1041344,         2.241629
1,         0.500000
1,         0.500000
1128336,         2.122005
1,         0.500000
842862,         2.797623
1,         0.500000
963173,         2.474131
1,         0.500000
1141485,         2.064837
1,         0.500000
2,        83.000000
1,         0.500000
1,         0.500000
934281,         2.546799
2,        83.000000
1011454,         2.314625
2,        83.000000
1,         0.500000
2,        83.000000
2,        83.000000
2,        83.000000
2,        83.000000
982047,         2.436845
859714,         2.690723
1087046,         2.193144
2,        83.000000
1,         0.500000
1,         0.500000
2,        83.000000
1,         0.500000
1,         0.500000
2,        83.000000
748262,         3.137425
1,         0.500000
1,         0.500000
1,         0.500000
1,         0.500000
1,         0.500000
1,         0.500000
1,         0.500000
1,         0.500000
1,         0.500000
1,         0.500000
2,        83.000000
1,         0.500000
1,         0.500000
1,         0.500000
928750,         2.552080
1,         0.500000
672430,         3.410323
1,         0.500000
2,        83.000000
967731,         2.453793
1,         0.500000
696107,         3.290127
638895,         3.650850
1,         0.500000
779267,         2.996168
1,         0.500000
1,         0.500000
1,         0.500000
1,         0.500000
1,         0.500000
1,         0.500000
1,         0.500000
1,         0.500000
1,         0.500000
974946,         2.453186
2,        83.000000
1,         0.500000
1020618,         2.343469
1,         0.500000
2,        83.000000
1,         0.500000
1,         0.500000
1,         0.500000
1,         0.500000
1,         0.500000
943204,         2.511466
1,         0.500000
1,         0.500000
1,         0.500000
758746,         3.105214
1,         0.500000
1025216,         2.333719
1,         0.500000
1,         0.500000
1,         0.500000
2,        83.000000
750580,         3.119359
1,         0.500000
800216,         2.886372
1,         0.500000
1,         0.500000
1,         0.500000
1,         0.500000
1,         0.500000
1,         0.500000
1,         0.500000
1,         0.500000
1,         0.500000
1,         0.500000
781904,         2.925318
1,         0.500000
1,         0.500000
2,        83.000000
1,         0.500000
1,         0.500000
1,         0.500000
1,         0.500000
1073849,         2.234748
1,         0.500000
1,         0.500000
1,         0.500000
2,        83.000000
1,         0.500000
1,         0.500000
1014154,         2.352223
1,         0.500000
1,         0.500000
1,         0.500000
2,        83.000000
906854,         2.623141
1,         0.500000
880487,         2.666315
857347,         2.754020
1,         0.500000
932536,         2.553825
1,         0.500000
1,         0.500000
1,         0.500000
1,         0.500000
2,        83.000000
1,         0.500000
2,        83.000000
1,         0.500000
1,         0.500000
979805,         2.391408
1,         0.500000
676496,         3.444408
2,        83.000000
947832,         2.517858
684170,         3.441656
780596,         3.027097

RM
805833,         2.865061
2,        83.000000
1,         0.500000
1,         0.500000
1,         0.500000
1,         0.500000
1077918,         2.225829
1,         0.500000
2,        83.000000
1,         0.500000
749925,         3.140045
2,        83.000000
1,         0.500000
2,        83.000000
1,         0.500000
919699,         2.587269
2,        83.000000
1,         0.500000
1,         0.500000
815496,         2.863175
1,         0.500000
1,         0.500000
855808,         2.766432
1,         0.500000
934569,         2.553329
1,         0.500000
1,         0.500000
1,         0.500000
761658,         3.094525
2,        83.000000
2,        83.000000
661399,         3.553663
1,         0.500000
907586,         2.617168
1,         0.500000
1,         0.500000
2,        83.000000
1,         0.500000
798383,         2.880163
1,         0.500000
818570,         2.824417
1,         0.500000
660595,         3.562187
1,         0.500000
922791,         2.573891
836051,         2.781869
1004623,         2.376291
1,         0.500000
1,         0.500000
2,        83.000000
1004531,         2.378370
650555,         3.530978
1,         0.500000
1,         0.500000
1016781,         2.357181
1,         0.500000
2,        83.000000
1,         0.500000
1,         0.500000
1,         0.500000
871926,         2.715863
2,        83.000000
1,         0.500000
1,         0.500000
1,         0.500000
1,         0.500000
1,         0.500000
830442,         2.786387
2,        83.000000
673888,         3.461748
1,         0.500000
887935,         2.680786
1,         0.500000
1,         0.500000
956333,         2.479931
1,         0.500000
2,        83.000000
2,        83.000000
1,         0.500000
1004931,         2.372791
902703,         2.610768
741361,         3.167804
1,         0.500000
1,         0.500000
1,         0.500000
1,         0.500000
1095579,         2.194030
1,         0.500000
1,         0.500000
1,         0.500000
1,         0.500000
2,        83.000000
1,         0.500000
1,         0.500000
1,         0.500000
1250694,         1.930986
1,         0.500000
690451,         3.381038
2,        83.000000
1,         0.500000
1,         0.500000
1,         0.500000
1,         0.500000
2,        83.000000
1099868,         2.177525
2,        83.000000
636284,         3.671481
956053,         2.441169
939405,         2.519671
872536,         2.698620
1019657,         2.307165
1,         0.500000
1,         0.500000
2,        83.000000
1011145,         2.360763
1,         0.500000
1016715,         2.331599
2,        83.000000
1,         0.500000
1,         0.500000
1,         0.500000
1,         0.500000
2,        83.000000
1,         0.500000
792229,         2.922342
1,         0.500000
2,        83.000000
1,         0.500000
1,         0.500000
1,         0.500000
2,        83.000000
1111668,         2.163005
989153,         2.403551
2,        83.000000
1,         0.500000
1,         0.500000
1,         0.500000
1,         0.500000
1,         0.500000
803949,         2.918035
876558,         2.715859
913344,         2.600025
930636,         2.554803
1,         0.500000
1,         0.500000
1,         0.500000
2,        83.000000
2,        83.000000
1,         0.500000
1102660,         2.174445
1,         0.500000
1165465,         2.067559
1,         0.500000
803487,         2.933327
1,         0.500000
1,         0.500000
1,         0.500000
1,         0.500000
1,         0.500000
1,         0.500000
677168,         3.374118
776291,         2.974545
1,         0.500000
1,         0.500000
1,         0.500000
2,        83.000000
802792,         2.886885
1,         0.500000
1,         0.500000
917389,         2.580867
1081071,         2.225828
2,        83.000000
878143,         2.676160
1,         0.500000
996355,         2.391808
2,        83.000000
1,         0.500000
1,         0.500000
2,        83.000000
2,        83.000000
2,        83.000000
1,         0.500000
1,         0.500000
1,         0.500000
1,         0.500000
1,         0.500000
978881,         2.436458
2,        83.000000
779475,         3.032887
1027207,         2.288548
1,         0.500000
772387,         2.991443
1,         0.500000
818547,         2.820251
870269,         2.721963
1,         0.500000
777839,         3.017033
1,         0.500000
1,         0.500000
1,         0.500000
2,        83.000000
980885,         2.418018
2,        83.000000
833739,         2.837494
1,         0.500000
2,        83.000000
1,         0.500000
1,         0.500000
1,         0.500000
1,         0.500000
960670,         2.477719
1,         0.500000
919948,         2.573464
831039,         2.838450
1,         0.500000
996587,         2.351076
2,        83.000000
2,        83.000000
1,         0.500000
1076592,         2.223094
1020193,         2.346282
883575,         2.672009
1,         0.500000
1,         0.500000
1,         0.500000
1,         0.500000
959881,         2.487249
601591,         3.832425
1,         0.500000
2,        83.000000
1023395,         2.324139
1,         0.500000
1,         0.500000
886992,         2.673044
1,         0.500000
870822,         2.718083
966312,         2.467938
962985,         2.417933
1,         0.500000
601219,         3.766900
1,         0.500000
701629,         3.298679
1,         0.500000
2,        83.000000
847363,         2.797509
1,         0.500000
1,         0.500000
1,         0.500000
1,         0.500000
949363,         2.505884
2,        83.000000
1045199,         2.287538
864763,         2.733524
1,         0.500000
1,         0.500000
1,         0.500000
2,        83.000000
2,        83.000000
1,         0.500000
1,         0.500000
874838,         2.712587
682049,         3.364676
1,         0.500000
1,         0.500000
927376,         2.512588
1,         0.500000
874843,         2.709654
1,         0.500000
1,         0.500000
2,        83.000000
2,        83.000000
1,         0.500000
1,         0.500000
1,         0.500000
1,         0.500000
778176,         3.003672
1,         0.500000
2,        83.000000
1,         0.500000
2,        83.000000
1,         0.500000
1,         0.500000
794881,         2.887642
2,        83.000000
1,         0.500000
1,         0.500000
914757,         2.586544
2,        83.000000
782389,         2.936060
804954,         2.930053
884449,         2.670976
905375,         2.620185
763543,         3.070183
1,         0.500000
1,         0.500000
952978,         2.439814
1,         0.500000
1,         0.500000
844849,         2.814064
1,         0.500000
2,        83.000000
807640,         2.919405
1,         0.500000
2,        83.000000
2,        83.000000
648892,         3.502917
1,         0.500000
2,        83.000000
1,         0.500000
949329,         2.511311
2,        83.000000
735252,         3.167152
1,         0.500000
2,        83.000000
2,        83.000000
1,         0.500000
1,         0.500000
1,         0.500000
2,        83.000000
1,         0.500000
1,         0.500000
1,         0.500000
1,         0.500000
1068328,         2.195340
1,         0.500000
667443,         3.468246
1,         0.500000
2,        83.000000
2,        83.000000
1,         0.500000
1,         0.500000
2,        83.000000
1,         0.500000
1,         0.500000
1,         0.500000
1,         0.500000
2,        83.000000
2,        83.000000
1,         0.500000
739012,         3.181065
1014636,         2.296881
2,        83.000000
1,         0.500000
746462,         3.121261
1,         0.500000
2,        83.000000
1,         0.500000
863922,         2.744262
1047575,         2.287938
2,        83.000000
1,         0.500000
906737,         2.633862
778936,         3.020863
1,         0.500000
580898,         3.888131
1023937,         2.330754
2,        83.000000
1,         0.500000
2,        83.000000
950121,         2.503695
899646,         2.641281
1,         0.500000
1,         0.500000
2,        83.000000
1,         0.500000
1,         0.500000
1,         0.500000
2,        83.000000
1101665,         2.176305
997140,         2.391523
724971,         3.240790
1,         0.500000
1,         0.500000
1,         0.500000
1,         0.500000
965937,         2.479661
867554,         2.727979
2,        83.000000
1,         0.500000
1107086,         2.170361
1,         0.500000
950134,         2.502689
817369,         2.887512
1,         0.500000
2,        83.000000
2,        83.000000
844617,         2.798348
980428,         2.379140
1,         0.500000
2,        83.000000
1,         0.500000
1,         0.500000
1,         0.500000
1,         0.500000
2,        83.000000
1,         0.500000
2,        83.000000
1,         0.500000
1,         0.500000
2,        83.000000
1,         0.500000
1,         0.500000
733345,         3.187292
1,         0.500000
1,         0.500000
1,         0.500000
1,         0.500000
990735,         2.413237
2,        83.000000
2,        83.000000
2,        83.000000
858721,         2.766206
1,         0.500000
2,        83.000000
994004,         2.358553
1039496,         2.302582
1000134,         2.392939
942589,         2.528013
1,         0.500000
864144,         2.733355
1,         0.500000
2,        83.000000
2,        83.000000
963903,         2.464301
1,         0.500000
1,         0.500000
1,         0.500000
2,        83.000000
1,         0.500000
1,         0.500000
1181988,         2.043449
730995,         3.180429
2,        83.000000
989969,         2.399193
1,         0.500000
1,         0.500000
748719,         3.128600
1,         0.500000
904729,         2.607837
1105542,         2.155042
1,         0.500000
2,        83.000000
977200,         2.449465
1063703,         2.247075
1,         0.500000
909058,         2.551343
2,        83.000000
2,        83.000000
1030156,         2.310056
1,         0.500000
854729,         2.765499
2,        83.000000
1,         0.500000
2,        83.000000
1,         0.500000
1,         0.500000
1,         0.500000
844011,         2.814327
1,         0.500000
1,         0.500000
1,         0.500000
1,         0.500000
1,         0.500000
1,         0.500000
851812,         2.788356
861836,         2.752769
1,         0.500000
1,         0.500000
910619,         2.607779
1,         0.500000
1,         0.500000
1,         0.500000
1,         0.500000
1079861,         2.213453
2,        83.000000
2,        83.000000
1,         0.500000
1,         0.500000
2,        83.000000
688407,         3.394848
1,         0.500000
856221,         2.709712
1038968,         2.308048
2,        83.000000
1,         0.500000
2,        83.000000
1014129,         2.356261
990194,         2.417270
2,        83.000000
1,         0.500000
852595,         2.732524
1025071,         2.333920
2,        83.000000
2,        83.000000
1,         0.500000
915021,         2.576649
843804,         2.809396
941160,         2.515312
1,         0.500000
1,         0.500000
2,        83.000000
1,         0.500000
886097,         2.682476
1,         0.500000
1,         0.500000
706630,         3.291190
870469,         2.726880
986599,         2.421959
2,        83.000000
702929,         3.341703
2,        83.000000
2,        83.000000
2,        83.000000
2,        83.000000
1,         0.500000
1,         0.500000
850471,         2.780301
1,         0.500000
2,        83.000000
1,         0.500000
1,         0.500000
1037955,         2.300114
1246107,         1.934825
1,         0.500000
1,         0.500000
1,         0.500000
1,         0.500000
1,         0.500000
1,         0.500000
2,        83.000000
1008975,         2.363368
2,        83.000000
759739,         3.096519
921238,         2.521320
1,         0.500000
836939,         2.822595
886136,         2.681165
810813,         2.904909
2,        83.000000
1,         0.500000
2,        83.000000
1,         0.500000
1,         0.500000
833631,         2.834201
2,        83.000000
1,         0.500000
1,         0.500000
1,         0.500000
1,         0.500000
1,         0.500000
606867,         3.728431
1,         0.500000
1,         0.500000
1,         0.500000
690772,         3.353146
2,        83.000000
1005753,         2.390087
854187,         2.701825
1,         0.500000
1,         0.500000
924210,         2.562611
1021580,         2.340641
1,         0.500000
731380,         3.157269
2,        83.000000
1,         0.500000
1159333,         2.078603
1,         0.500000
1,         0.500000
2,        83.000000
767881,         3.000658
2,        83.000000
2,        83.000000
1,         0.500000
1,         0.500000
989283,         2.359761
827490,         2.855325
870409,         2.722035
1,         0.500000
1,         0.500000
1,         0.500000
866861,         2.740197
1,         0.500000
1,         0.500000
1,         0.500000
1,         0.500000
974407,         2.431774
1179359,         2.005127
855112,         2.774606
736619,         3.183638
1,         0.500000
926586,         2.578073
2,        83.000000
783537,         2.956798
2,        83.000000
1,         0.500000
1,         0.500000
847603,         2.794856
1,         0.500000
1,         0.500000
2,        83.000000
794024,         2.971326
2,        83.000000
1,         0.500000
522287,         4.227926
1009800,         2.364290
914235,         2.588137
2,        83.000000
2,        83.000000
1,         0.500000
1,         0.500000
1,         0.500000
835459,         2.823858
2,        83.000000
802879,         2.924917
657931,         3.469400
2,        83.000000
843895,         2.809376
766101,         3.053172
1,         0.500000
922833,         2.574001
1,         0.500000
2,        83.000000
1,         0.500000
1,         0.500000
2,        83.000000
1,         0.500000
2,        83.000000
2,        83.000000
1,         0.500000
1001527,         2.382199
904869,         2.622977
795615,         2.964415
1,         0.500000
1,         0.500000
1,         0.500000
2,        83.000000
2,        83.000000
860803,         2.702209
1,         0.500000
766337,         3.035480
2,        83.000000
1,         0.500000
922598,         2.575763
2,        83.000000
1,         0.500000
1,         0.500000
2,        83.000000
1,         0.500000
1,         0.500000
2,        83.000000
2,        83.000000
1,         0.500000
1,         0.500000
835292,         2.836909
1,         0.500000
2,        83.000000
988088,         2.370388
1,         0.500000
948373,         2.462279
1,         0.500000
1,         0.500000
1,         0.500000
1,         0.500000
1,         0.500000
1,         0.500000
1,         0.500000
1,         0.500000
2,        83.000000
766259,         3.052830
2,        83.000000
812090,         2.881966
910005,         2.548917
841134,         2.751966
588048,         3.842693
841015,         2.797898
745819,         3.094536
1,         0.500000
826083,         2.806266
1,         0.500000
644989,         3.614559
1,         0.500000
1,         0.500000
1,         0.500000
1,         0.500000
1,         0.500000
937863,         2.537258
1,         0.500000
1,         0.500000
829608,         2.832403
1,         0.500000
1,         0.500000
2,        83.000000
2,        83.000000
1,         0.500000
1006931,         2.336394
2,        83.000000
2,        83.000000
1,         0.500000
834924,         2.798449
2,        83.000000
2,        83.000000
1025735,         2.340093
1,         0.500000
1,         0.500000
1,         0.500000
1,         0.500000
1,         0.500000
2,        83.000000
2,        83.000000
2,        83.000000
711536,         3.301687
2,        83.000000
2,        83.000000
1,         0.500000
2,        83.000000
1258450,         1.922260
841754,         2.756289
2,        83.000000
1,         0.500000
1,         0.500000
1090987,         2.154416
1065198,         2.246874
1,         0.500000
771533,         3.042912
1,         0.500000
2,        83.000000
1,         0.500000
1,         0.500000
1,         0.500000
1,         0.500000
1,         0.500000
774774,         3.014885
2,        83.000000
817094,         2.896627
1,         0.500000
2,        83.000000
2,        83.000000
942543,         2.522092
1,         0.500000
1,         0.500000
1,         0.500000
1,         0.500000
2,        83.000000
1,         0.500000
1,         0.500000
1094593,         2.189506
1,         0.500000
2,        83.000000
916353,         2.547799
2,        83.000000
801053,         2.946316
1,         0.500000
1,         0.500000
1,         0.500000
1,         0.500000
1,         0.500000
1,         0.500000
1,         0.500000
2,        83.000000
1,         0.500000
1,         0.500000
1,         0.500000
1,         0.500000
1,         0.500000
1,         0.500000
1,         0.500000
2,        83.000000
1,         0.500000
1,         0.500000
1,         0.500000
1031771,         2.314817
2,        83.000000
1,         0.500000
1103532,         2.183343
1,         0.500000
2,        83.000000
1,         0.500000
1,         0.500000
1,         0.500000
788757,         2.962187
2,        83.000000
2,        83.000000
1,         0.500000
2,        83.000000
1,         0.500000
1,         0.500000
2,        83.000000
1,         0.500000
1,         0.500000
624297,         3.655507
1,         0.500000
1,         0.500000
1,         0.500000
1,         0.500000
2,        83.000000
960963,         2.483940
783304,         3.003490
800552,         2.945999
1,         0.500000
1,         0.500000
1,         0.500000
908264,         2.603679
2,        83.000000
1,         0.500000
1,         0.500000
1,         0.500000
1,         0.500000
838541,         2.747888
1,         0.500000
745344,         3.143038
792228,         2.912399
1,         0.500000
1,         0.500000
1,         0.500000
1,         0.500000
1,         0.500000
764402,         3.058904
1,         0.500000
1,         0.500000
1,         0.500000
1,         0.500000
1,         0.500000
1,         0.500000
2,        83.000000
2,        83.000000
901772,         2.634501
888261,         2.673617
868472,         2.721336
1,         0.500000
1,         0.500000
896201,         2.653885
2,        83.000000
1,         0.500000
1,         0.500000
1,         0.500000
1046363,         2.275329
2,        83.000000
1,         0.500000
1,         0.500000
1,         0.500000
1,         0.500000
1,         0.500000
1,         0.500000
2,        83.000000
884222,         2.632311
2,        83.000000
1,         0.500000
1,         0.500000
1018213,         2.354905
710194,         3.282312
894474,         2.612900
1,         0.500000
2,        83.000000
1,         0.500000
1,         0.500000
701123,         3.268698
1,         0.500000
2,        83.000000
998633,         2.382905
1,         0.500000
790629,         2.987266
1,         0.500000
2,        83.000000
1,         0.500000
811792,         2.901271
904413,         2.625256
1,         0.500000
933801,         2.545190
2,        83.000000
1156735,         2.084448
641765,         3.625008
1,         0.500000
1,         0.500000
2,        83.000000
1,         0.500000
1,         0.500000
1,         0.500000
2,        83.000000
1040557,         2.257000
1,         0.500000
1,         0.500000
941246,         2.522822
866649,         2.740023
1,         0.500000
1,         0.500000
2,        83.000000
746781,         3.130548
1,         0.500000
655563,         3.482555
1,         0.500000
958266,         2.490532
832685,         2.844845
895848,         2.651029
852384,         2.780070
1,         0.500000
1,         0.500000
2,        83.000000
1,         0.500000
1,         0.500000
874912,         2.712404
1,         0.500000
2,        83.000000
1,         0.500000
1,         0.500000
1,         0.500000
797409,         2.959098
2,        83.000000
1,         0.500000
910775,         2.604216
1,         0.500000
1,         0.500000
2,        83.000000
2,        83.000000
2,        83.000000
1,         0.500000
760339,         3.086786
2,        83.000000
1,         0.500000
907441,         2.543715
1,         0.500000
1,         0.500000
2,        83.000000
962837,         2.477057
2,        83.000000
1,         0.500000
1,         0.500000
884114,         2.679425
1,         0.500000
1,         0.500000
1,         0.500000
1,         0.500000
1018333,         2.355964
832226,         2.826299
847860,         2.793610
1,         0.500000
990709,         2.402223
923686,         2.518727
802218,         2.919447
1,         0.500000
860578,         2.752311
2,        83.000000
768999,         2.981271
1,         0.500000
1,         0.500000
1,         0.500000
759271,         3.008422
746366,         3.134501
2,        83.000000
975652,         2.429956
647067,         3.549340
1,         0.500000
1,         0.500000
885383,         2.680255
1,         0.500000
1,         0.500000
885896,         2.682620
1,         0.500000
2,        83.000000
725570,         3.224660
2,        83.000000
2,        83.000000
1,         0.500000
1,         0.500000
773121,         3.040183
2,        83.000000
1,         0.500000
685212,         3.407542
1,         0.500000
796115,         2.950797
1,         0.500000
2,        83.000000
1,         0.500000
2,        83.000000
768426,         3.076078
1,         0.500000
1,         0.500000
2,        83.000000
2,        83.000000
1,         0.500000
2,        83.000000
2,        83.000000
2,        83.000000
1,         0.500000
2,        83.000000
2,        83.000000
2,        83.000000
1000510,         2.338308
1,         0.500000
2,        83.000000
1,         0.500000
1072221,         2.238771
2,        83.000000
2,        83.000000
798623,         2.938368
1,         0.500000
912133,         2.600662
1,         0.500000
838533,         2.819710
2,        83.000000
837061,         2.817649
1,         0.500000
1077621,         2.221927
1,         0.500000
971113,         2.458454
1,         0.500000
1,         0.500000
679946,         3.454041
1,         0.500000
1,         0.500000
859743,         2.737076
937951,         2.542366
1049773,         2.277279
1,         0.500000
1,         0.500000
1,         0.500000
1,         0.500000
1,         0.500000
1,         0.500000
1,         0.500000
795887,         2.957126
1021399,         2.346702
1049495,         2.282572
894910,         2.640838
813992,         2.889265
1,         0.500000
2,        83.000000
1,         0.500000
1,         0.500000
2,        83.000000
1,         0.500000
1,         0.500000
2,        83.000000
1,         0.500000
1,         0.500000
1,         0.500000
2,        83.000000
1,         0.500000
1,         0.500000
783281,         2.947737
1,         0.500000
1,         0.500000
2,        83.000000
1,         0.500000
1,         0.500000
1,         0.500000
1,         0.500000
880887,         2.695664
1,         0.500000
1,         0.500000
1,         0.500000
2,        83.000000
944435,         2.471921
1,         0.500000
855700,         2.713522
2,        83.000000
1,         0.500000
1,         0.500000
803595,         2.922572
1011066,         2.311468
1026492,         2.285411
1,         0.500000
1,         0.500000
866175,         2.722753
1,         0.500000
2,        83.000000
1172043,         2.049771
1,         0.500000
875236,         2.704248
806644,         2.909791
1,         0.500000
1,         0.500000
2,        83.000000
845712,         2.796703
1,         0.500000
1,         0.500000
884405,         2.675668
1,         0.500000
2,        83.000000
1,         0.500000
874713,         2.710706
2,        83.000000
1,         0.500000
1,         0.500000
2,        83.000000
1,         0.500000
1,         0.500000
790191,         2.979348
1,         0.500000
1,         0.500000
783353,         3.004038
1,         0.500000
1,         0.500000
1,         0.500000
1,         0.500000
1,         0.500000
2,        83.000000
1,         0.500000
935583,         2.555504
1,         0.500000
1,         0.500000
812798,         2.837229
584703,         3.920594
2,        83.000000
1,         0.500000
2,        83.000000
1192885,         2.019119
934685,         2.542917
2,        83.000000
1,         0.500000
1130162,         2.129618
1089086,         2.207601
1,         0.500000
820658,         2.874680
842637,         2.810844
1,         0.500000
1,         0.500000
1,         0.500000
2,        83.000000
2,        83.000000
1,         0.500000
2,        83.000000
1,         0.500000
1,         0.500000
877481,         2.685945
1,         0.500000
1,         0.500000
908941,         2.626086
1,         0.500000
873311,         2.702086
2,        83.000000
895137,         2.654128
2,        83.000000
1,         0.500000
1,         0.500000
823900,         2.871627
1,         0.500000
1,         0.500000
2,        83.000000
773504,         3.037334
1,         0.500000
1,         0.500000
1,         0.500000
1050136,         2.280497
1,         0.500000
1,         0.500000
1046873,         2.296986
1,         0.500000
2,        83.000000
1,         0.500000
1,         0.500000
868077,         2.728533
1,         0.500000
1,         0.500000
2,        83.000000
2,        83.000000
1,         0.500000
1,         0.500000
2,        83.000000
855065,         2.767502
2,        83.000000
903096,         2.576579
1006293,         2.379299
2,        83.000000
2,        83.000000
1,         0.500000
1,         0.500000
1,         0.500000
936336,         2.533381
1,         0.500000
1,         0.500000
878560,         2.641317
954729,         2.491530
817123,         2.881238
2,        83.000000
1024502,         2.288627
1042461,         2.292316
1,         0.500000
1010081,         2.360902
2,        83.000000
723370,         3.241799
1100889,         2.180014
2,        83.000000
1,         0.500000
1,         0.500000
1030568,         2.263322
1,         0.500000
1,         0.500000
998522,         2.377657
909837,         2.546620
941971,         2.527572
1,         0.500000
1,         0.500000
2,        83.000000
1,         0.500000
906340,         2.615766
1,         0.500000
1233078,         1.960386
1,         0.500000
1,         0.500000
2,        83.000000
893045,         2.648190
1003657,         2.326680
2,        83.000000
1,         0.500000
1,         0.500000
1,         0.500000
1,         0.500000
1,         0.500000
1,         0.500000
880663,         2.691396
1,         0.500000
875229,         2.687653
1042356,         2.288861
874431,         2.703755
1,         0.500000
2,        83.000000
2,        83.000000
796759,         2.967318
2,        83.000000
1,         0.500000
1,         0.500000
2,        83.000000
1,         0.500000
1,         0.500000
855512,         2.768905
1,         0.500000
1,         0.500000
1,         0.500000
1,         0.500000
1,         0.500000
980853,         2.432736
2,        83.000000
830546,         2.795060
2,        83.000000
1,         0.500000
2,        83.000000
1001188,         2.390070
2,        83.000000
960514,         2.477929
1,         0.500000
2,        83.000000
2,        83.000000
1,         0.500000
896784,         2.647043
1,         0.500000
1,         0.500000
1,         0.500000
1,         0.500000
1,         0.500000
847506,         2.711233
1,         0.500000
1,         0.500000
1175991,         2.039657
636957,         3.553142
2,        83.000000
1,         0.500000
1,         0.500000
1,         0.500000
1,         0.500000
1,         0.500000
1,         0.500000
845330,         2.802529
1,         0.500000
1,         0.500000
1,         0.500000
1,         0.500000
2,        83.000000
1,         0.500000
1,         0.500000
1004000,         2.379103
1,         0.500000
1,         0.500000
1,         0.500000
2,        83.000000
2,        83.000000
1,         0.500000
631610,         3.603133
731473,         3.190754
1,         0.500000
2,        83.000000
2,        83.000000
1,         0.500000
2,        83.000000
2,        83.000000
1,         0.500000
2,        83.000000
923333,         2.499057
760806,         3.021213
1,         0.500000
594236,         3.807621
813643,         2.898761
1,         0.500000
1,         0.500000
1229383,         1.956840
1,         0.500000
1,         0.500000
815788,         2.883788
1242148,         1.914110
798907,         2.934173
2,        83.000000
929573,         2.545428
922225,         2.593684
890841,         2.605565
1,         0.500000
1,         0.500000
1,         0.500000
1,         0.500000
1,         0.500000
870192,         2.672003
2,        83.000000
2,        83.000000
1,         0.500000
2,        83.000000
955430,         2.480345
2,        83.000000
2,        83.000000
1,         0.500000
2,        83.000000
1,         0.500000
1,         0.500000
2,        83.000000
1,         0.500000
862366,         2.690687
922395,         2.586435
876035,         2.697562
1,         0.500000
1,         0.500000
2,        83.000000
1,         0.500000
802808,         2.925805
1,         0.500000
2,        83.000000
926937,         2.523416
1,         0.500000
924678,         2.561867
659835,         3.443972
1,         0.500000
1,         0.500000
618777,         3.636736
2,        83.000000
795109,         2.959883
1,         0.500000
813021,         2.818348
1,         0.500000
2,        83.000000
1003295,         2.368064
940658,         2.482649
976391,         2.428086
1,         0.500000
1,         0.500000
2,        83.000000
897913,         2.585846
1,         0.500000
764614,         3.019805
1,         0.500000
2,        83.000000
914704,         2.581448
1,         0.500000
2,        83.000000
1,         0.500000
1,         0.500000
854774,         2.748460
861003,         2.739984
1,         0.500000
2,        83.000000
2,        83.000000
2,        83.000000
1,         0.500000
775602,         2.960628
1,         0.500000
1,         0.500000
1,         0.500000
2,        83.000000
1,         0.500000
925255,         2.561056
2,        83.000000
1,         0.500000
867116,         2.739959
1,         0.500000
2,        83.000000
815128,         2.899339
848185,         2.795511
953887,         2.503179
814585,         2.893792
2,        83.000000
811053,         2.910950
1,         0.500000
1,         0.500000
1,         0.500000
1,         0.500000
1,         0.500000
1,         0.500000
2,        83.000000
1005301,         2.330194
804485,         2.919876
906848,         2.608790
2,        83.000000
1,         0.500000
1,         0.500000
2,        83.000000
1,         0.500000
818952,         2.820858
834589,         2.824754
1,         0.500000
1,         0.500000
769492,         3.041489
1,         0.500000
2,        83.000000
991347,         2.404400
2,        83.000000
1,         0.500000
1,         0.500000
1,         0.500000
1,         0.500000
622973,         3.721599
1,         0.500000
1,         0.500000
2,        83.000000
1,         0.500000
1021039,         2.333407
1,         0.500000
1,         0.500000
1,         0.500000
1,         0.500000
2,        83.000000
996547,         2.387650
2,        83.000000
1,         0.500000
1,         0.500000
963987,         2.475002
608375,         3.797071
1,         0.500000
1,         0.500000
1,         0.500000
1,         0.500000
1,         0.500000
1,         0.500000
1,         0.500000
1094539,         2.149101
880211,         2.639994
849320,         2.785501
1,         0.500000
2,        83.000000
1,         0.500000
1,         0.500000
918060,         2.572918
890483,         2.621238
829157,         2.844664
1,         0.500000
1,         0.500000
1,         0.500000
1,         0.500000
1055185,         2.258058
1,         0.500000
857691,         2.764456
582753,         3.851670
2,        83.000000
1078250,         2.232737
2,        83.000000
2,        83.000000
2,        83.000000
1,         0.500000
1,         0.500000
1,         0.500000
2,        83.000000
1,         0.500000
1,         0.500000
2,        83.000000
1,         0.500000
821065,         2.881860
1,         0.500000
1,         0.500000
1,         0.500000
2,        83.000000
2,        83.000000
2,        83.000000
1,         0.500000
960067,         2.456365
1,         0.500000
1,         0.500000
987906,         2.413799
830243,         2.795500
1,         0.500000
1,         0.500000
1,         0.500000
1,         0.500000
832638,         2.835301
1078588,         2.178343
1,         0.500000
823077,         2.873387
2,        83.000000
939668,         2.525612
1,         0.500000
1137169,         2.110594
899415,         2.629797
1,         0.500000
1,         0.500000
1,         0.500000
1,         0.500000
776050,         3.043905
1,         0.500000
877808,         2.648769
1,         0.500000
2,        83.000000
773573,         3.069626
2,        83.000000
1,         0.500000
2,        83.000000
813559,         2.902568
2,        83.000000
1,         0.500000
1,         0.500000
1002942,         2.330267
2,        83.000000
1,         0.500000
917013,         2.553634
1,         0.500000
1,         0.500000
1,         0.500000
1,         0.500000
871526,         2.710406
1,         0.500000
2,        83.000000
1,         0.500000
570622,         4.052938
935789,         2.485989
641682,         3.585171
934242,         2.549895
2,        83.000000
2,        83.000000
2,        83.000000
923471,         2.576602
1,         0.500000
2,        83.000000
2,        83.000000
1,         0.500000
1,         0.500000
1,         0.500000
1,         0.500000
1018979,         2.333427
1,         0.500000
2,        83.000000
1,         0.500000
1,         0.500000
2,        83.000000
1,         0.500000
1,         0.500000
986361,         2.427386
837940,         2.809205
801672,         2.950626
1,         0.500000
955704,         2.488355
727861,         3.181449
1079892,         2.218868
1014818,         2.352278
1,         0.500000
807616,         2.915948
1,         0.500000
1,         0.500000
1,         0.500000
1,         0.500000
1,         0.500000
785871,         2.982388
744039,         3.143169
1022427,         2.295249
805363,         2.882857
1,         0.500000
2,        83.000000
1,         0.500000
810633,         2.899707
845314,         2.735207
1026074,         2.338437
1,         0.500000
2,        83.000000
1,         0.500000
700272,         3.266780
2,        83.000000
936846,         2.544841
1,         0.500000
804113,         2.872891
1205170,         2.001221
2,        83.000000
857688,         2.707353
1,         0.500000
834562,         2.764918
1,         0.500000
1,         0.500000
1,         0.500000
1,         0.500000
1,         0.500000
544944,         4.248818
875774,         2.720238
1,         0.500000
1,         0.500000
2,        83.000000
1,         0.500000
995487,         2.401431
1,         0.500000
2,        83.000000
2,        83.000000
1052253,         2.273059
1,         0.500000
1,         0.500000
981238,         2.429344
1,         0.500000
1,         0.500000
2,        83.000000
961688,         2.465985
1015802,         2.303777
2,        83.000000
1,         0.500000
1,         0.500000
1,         0.500000
2,        83.000000
835410,         2.834062
732646,         3.129606
1,         0.500000
2,        83.000000
831315,         2.827112
2,        83.000000
727996,         3.211297
2,        83.000000
1,         0.500000
2,        83.000000
1,         0.500000
2,        83.000000
1,         0.500000
2,        83.000000
1,         0.500000
1,         0.500000
1,         0.500000
2,        83.000000
2,        83.000000
1,         0.500000
2,        83.000000
2,        83.000000
876363,         2.695197
825019,         2.852667
1,         0.500000
1140610,         2.103660
1,         0.500000
2,        83.000000
1012397,         2.360590
799613,         2.938284
1,         0.500000
1,         0.500000
1,         0.500000
1,         0.500000
2,        83.000000
1028588,         2.335719
1075915,         2.217296
2,        83.000000
934894,         2.541462
1,         0.500000
942060,         2.533822
2,        83.000000
1084781,         2.202536
710804,         3.269911
995580,         2.396718
2,        83.000000
847723,         2.785419
1,         0.500000
2,        83.000000
1,         0.500000
2,        83.000000
1,         0.500000
1,         0.500000
858092,         2.733598
1,         0.500000
2,        83.000000
1,         0.500000
2,        83.000000
2,        83.000000
2,        83.000000
1,         0.500000
1,         0.500000
855868,         2.719473
1,         0.500000
1,         0.500000
1,         0.500000
1,         0.500000
808196,         2.936801
1,         0.500000
893848,         2.650838
1,         0.500000
1,         0.500000
2,        83.000000
2,        83.000000
1,         0.500000
692135,         3.365827
1,         0.500000
1,         0.500000
1,         0.500000
1,         0.500000
1,         0.500000
1058532,         2.270942
844192,         2.783444
1,         0.500000
902764,         2.613169
1011433,         2.355817
1,         0.500000
690548,         3.397690
1,         0.500000
1,         0.500000
2,        83.000000
1000830,         2.391254
2,        83.000000
1,         0.500000
2,        83.000000
1,         0.500000
1,         0.500000
953141,         2.515615
1,         0.500000
760073,         3.096861
1023144,         2.331387
1,         0.500000
1,         0.500000
1,         0.500000
2,        83.000000
905286,         2.624469
2,        83.000000
830727,         2.840888
666386,         3.493163
2,        83.000000
1,         0.500000
1,         0.500000
1,         0.500000
1,         0.500000
2,        83.000000
945298,         2.475781
1,         0.500000
1,         0.500000
797279,         2.953540
1,         0.500000
888155,         2.626350
1,         0.500000
871816,         2.704615
2,        83.000000
1,         0.500000
1,         0.500000
1,         0.500000
1,         0.500000
911709,         2.560021
1,         0.500000
1,         0.500000
1162851,         2.075245
1,         0.500000
1048493,         2.284285
927680,         2.545933
1,         0.500000
1047350,         2.290130
1,         0.500000
1,         0.500000
931130,         2.552539
1,         0.500000
1,         0.500000
1,         0.500000
870813,         2.715790
1,         0.500000
1,         0.500000
2,        83.000000
2,        83.000000
1,         0.500000
1091676,         2.153647
1,         0.500000
1,         0.500000
1,         0.500000
1,         0.500000
1,         0.500000
1,         0.500000
1,         0.500000
1239428,         1.952697
928619,         2.563138
976726,         2.444674
881510,         2.684941
618153,         3.722561
1,         0.500000
1120541,         2.100110
1017560,         2.344618
1,         0.500000
999690,         2.382806
881085,         2.704941
1,         0.500000
1,         0.500000
2,        83.000000
1,         0.500000
1,         0.500000
1,         0.500000
1,         0.500000
1,         0.500000
1,         0.500000
1,         0.500000
1075305,         2.205606
681956,         3.355112
945259,         2.509122
1078152,         2.222332
810953,         2.875840
1,         0.500000
1,         0.500000
1,         0.500000
1,         0.500000
711674,         3.218313
1,         0.500000
2,        83.000000
1023757,         2.330618
1,         0.500000
1,         0.500000
2,        83.000000
1,         0.500000
1,         0.500000
1,         0.500000
748726,         3.053220
910962,         2.613247
2,        83.000000
801128,         2.942921
1278315,         1.893881
913103,         2.590766
2,        83.000000
2,        83.000000
1,         0.500000
2,        83.000000
1,         0.500000
1,         0.500000
1,         0.500000
803702,         2.933725
856452,         2.719379
2,        83.000000
1,         0.500000
1,         0.500000
1,         0.500000
896874,         2.607963
2,        83.000000
1,         0.500000
1,         0.500000
1,         0.500000
1,         0.500000
1,         0.500000
819674,         2.887125
1,         0.500000
1,         0.500000
2,        83.000000
1,         0.500000
936903,         2.536115
1,         0.500000
872993,         2.719628
1,         0.500000
2,        83.000000
2,        83.000000
788305,         2.959007
795022,         2.962254
1,         0.500000
883892,         2.668803
1,         0.500000
1,         0.500000
1,         0.500000
2,        83.000000
1098931,         2.187791
1,         0.500000
791557,         2.958404
1081094,         2.226039
596670,         3.755852
2,        83.000000
1,         0.500000
1,         0.500000
2,        83.000000
863823,         2.745407
1,         0.500000
1,         0.500000
1,         0.500000
1,         0.500000
2,        83.000000
1,         0.500000
1,         0.500000
1,         0.500000
1,         0.500000
1012223,         2.352555
2,        83.000000
852773,         2.764723
1,         0.500000
862645,         2.695798
1176215,         2.045275
1093397,         2.192459
1,         0.500000
1,         0.500000
2,        83.000000
2,        83.000000
1,         0.500000
1,         0.500000
1,         0.500000
2,        83.000000
1,         0.500000
1,         0.500000
716664,         3.200520
2,        83.000000
582019,         3.937669
2,        83.000000
969716,         2.456755
1,         0.500000
1,         0.500000
991829,         2.405415
923433,         2.576367
1047959,         2.282073
965423,         2.473160
783607,         3.021517
1,         0.500000
1,         0.500000
2,        83.000000
2,        83.000000
2,        83.000000
1060800,         2.260000
1,         0.500000
2,        83.000000
2,        83.000000
925081,         2.555712
2,        83.000000
1,         0.500000
2,        83.000000
2,        83.000000
1,         0.500000
1,         0.500000
1025656,         2.285094
2,        83.000000
859648,         2.743116
2,        83.000000
1,         0.500000
956280,         2.487822
1,         0.500000
877651,         2.635324
1,         0.500000
1,         0.500000
1,         0.500000
564761,         4.072876
1,         0.500000
1,         0.500000
871238,         2.728217
1,         0.500000
1,         0.500000
1,         0.500000
1,         0.500000
1017513,         2.342460
1,         0.500000
930187,         2.505994
879867,         2.686086
1,         0.500000
1,         0.500000
2,        83.000000
1163126,         2.068976
1,         0.500000
2,        83.000000
1,         0.500000
897664,         2.644028
796515,         2.892971
1,         0.500000
1,         0.500000
1,         0.500000
1,         0.500000
1,         0.500000
1,         0.500000
1,         0.500000
2,        83.000000
1,         0.500000
1,         0.500000
1,         0.500000
929529,         2.539229
918672,         2.591253
1,         0.500000
1,         0.500000
965260,         2.473561
2,        83.000000
2,        83.000000
681965,         3.406951
2,        83.000000
709867,         3.269697
1,         0.500000
1023721,         2.342739
1,         0.500000
876087,         2.709683
1,         0.500000
591607,         3.899006
1,         0.500000
2,        83.000000
1,         0.500000
1,         0.500000
929579,         2.545226
1,         0.500000
1,         0.500000
1,         0.500000
1,         0.500000
813985,         2.911790
2,        83.000000
1,         0.500000
1,         0.500000
950838,         2.500894
1,         0.500000
1,         0.500000
1,         0.500000
751246,         3.061757
2,        83.000000
1,         0.500000

RM
883696,         2.687282
833954,         2.844560
1,         0.500000
1,         0.500000
1,         0.500000
1,         0.500000
1,         0.500000
1,         0.500000
1,         0.500000
1,         0.500000
950938,         2.492911
1,         0.500000
1,         0.500000
2,        83.000000
1,         0.500000
1,         0.500000
2,        83.000000
2,        83.000000
1,         0.500000
862302,         2.749536
1,         0.500000
1,         0.500000
930102,         2.552560
2,        83.000000
2,        83.000000
1,         0.500000
1,         0.500000
2,        83.000000
1,         0.500000
1,         0.500000
1,         0.500000
1,         0.500000
1,         0.500000
1,         0.500000
1,         0.500000
874119,         2.715707
1,         0.500000
2,        83.000000
1,         0.500000
904812,         2.573527
1,         0.500000
1,         0.500000
719091,         3.190840
1,         0.500000
2,        83.000000
2,        83.000000
1,         0.500000
2,        83.000000
1068500,         2.241250
1,         0.500000
965049,         2.452459
2,        83.000000
1,         0.500000
2,        83.000000
934860,         2.544305
910156,         2.616713
1,         0.500000
1,         0.500000
916548,         2.595047
942319,         2.516950
1249500,         1.930339
989461,         2.414971
974708,         2.451365
709459,         3.236823
1,         0.500000
1,         0.500000
2,        83.000000
797269,         2.947140
745927,         3.132219
2,        83.000000
2,        83.000000
1,         0.500000
2,        83.000000
818892,         2.876530
1,         0.500000
2,        83.000000
1,         0.500000
1,         0.500000
1,         0.500000
2,        83.000000
1,         0.500000
1105893,         2.169946
1,         0.500000
2,        83.000000
1,         0.500000
1,         0.500000
2,        83.000000
1,         0.500000
1,         0.500000
1,         0.500000
2,        83.000000
1,         0.500000
2,        83.000000
745294,         3.167846
2,        83.000000
1,         0.500000
785639,         3.000181
913052,         2.589751
1,         0.500000
1,         0.500000
2,        83.000000
854145,         2.782917
746212,         3.127459
2,        83.000000
712880,         3.211383
692536,         3.378200
1,         0.500000
1,         0.500000
1,         0.500000
633648,         3.635945
2,        83.000000
817319,         2.816852
2,        83.000000
839987,         2.798663
1,         0.500000
2,        83.000000
2,        83.000000
920609,         2.584717
1,         0.500000
1,         0.500000
2,        83.000000
2,        83.000000
1,         0.500000
2,        83.000000
1,         0.500000
2,        83.000000
925178,         2.555875
932586,         2.531674
2,        83.000000
1,         0.500000
1,         0.500000
1,         0.500000
1,         0.500000
1,         0.500000
696292,         3.332822
2,        83.000000
1,         0.500000
1,         0.500000
2,        83.000000
978997,         2.429655
1006463,         2.369288
1,         0.500000
1,         0.500000
762605,         3.006202
741828,         3.172758
1,         0.500000
1,         0.500000
807028,         2.929248
1,         0.500000
1,         0.500000
708126,         3.298531
1,         0.500000
846582,         2.804197
763678,         3.074449
1,         0.500000
2,        83.000000
1,         0.500000
1084900,         2.213946
1,         0.500000
2,        83.000000
987715,         2.415254
664764,         3.416140
1,         0.500000
759471,         3.083937
1,         0.500000
2,        83.000000
841984,         2.809475
2,        83.000000
1,         0.500000
848997,         2.763237
2,        83.000000
1086336,         2.217308
1062479,         2.262743
2,        83.000000
936361,         2.529641
2,        83.000000
799236,         2.951034
2,        83.000000
1,         0.500000
1000912,         2.382020
1,         0.500000
1,         0.500000
1069507,         2.238685
1,         0.500000
1,         0.500000
1,         0.500000
1,         0.500000
1,         0.500000
834040,         2.824982
1,         0.500000
2,        83.000000
1111544,         2.150677
1,         0.500000
1,         0.500000
832599,         2.841397
1,         0.500000
1,         0.500000
2,        83.000000
820463,         2.873217
1,         0.500000
1,         0.500000
715384,         3.273906
2,        83.000000
1,         0.500000
1,         0.500000
1,         0.500000
1,         0.500000
1,         0.500000
1,         0.500000
1,         0.500000
1,         0.500000
1,         0.500000
812347,         2.898198
798743,         2.959624
1,         0.500000
1,         0.500000
1245190,         1.940832
2,        83.000000
1,         0.500000
1,         0.500000
1,         0.500000
784032,         3.004962
2,        83.000000
771485,         3.027535
2,        83.000000
1,         0.500000
2,        83.000000
2,        83.000000
1,         0.500000
1,         0.500000
1,         0.500000
721911,         3.234356
827217,         2.856393
919093,         2.594503
1,         0.500000
2,        83.000000
757632,         3.065595
1,         0.500000
771281,         2.999791
832676,         2.832885
1,         0.500000
648931,         3.495775
937483,         2.525528
1,         0.500000
961424,         2.478052
1,         0.500000
1,         0.500000
1009858,         2.361699
1,         0.500000
708721,         3.289548
1,         0.500000
2,        83.000000
1,         0.500000
1,         0.500000
1,         0.500000
2,        83.000000
962212,         2.428004
2,        83.000000
1189763,         1.990665
1,         0.500000
1,         0.500000
1,         0.500000
773137,         3.034434
1,         0.500000
1,         0.500000
1,         0.500000
1,         0.500000
1,         0.500000
1201283,         2.009682
867829,         2.722362
2,        83.000000
1,         0.500000
862091,         2.702218
2,        83.000000
1,         0.500000
2,        83.000000
1,         0.500000
1,         0.500000
835360,         2.774765
2,        83.000000
1,         0.500000
1,         0.500000
2,        83.000000
808279,         2.872679
1,         0.500000
2,        83.000000
761678,         3.093859
1079545,         2.212520
1,         0.500000
981440,         2.436517
1079302,         2.208307
1,         0.500000
1,         0.500000
1,         0.500000
779707,         2.938391
1,         0.500000
822715,         2.873132
1,         0.500000
1,         0.500000
661573,         3.494710
2,        83.000000
802449,         2.940364
1,         0.500000
1,         0.500000
1,         0.500000
829064,         2.779514
1,         0.500000
2,        83.000000
2,        83.000000
914440,         2.594096
876970,         2.708402
2,        83.000000
1,         0.500000
2,        83.000000
986205,         2.412918
866517,         2.723480
1,         0.500000
1,         0.500000
2,        83.000000
1,         0.500000
1,         0.500000
1,         0.500000
1,         0.500000
888788,         2.676870
1,         0.500000
1,         0.500000
2,        83.000000
1,         0.500000
1094503,         2.190615
1,         0.500000
1,         0.500000
1,         0.500000
1,         0.500000
2,        83.000000
1,         0.500000
870198,         2.724140
2,        83.000000
2,        83.000000
985415,         2.409650
1,         0.500000
2,        83.000000
1,         0.500000
2,        83.000000
1,         0.500000
1,         0.500000
1,         0.500000
815303,         2.898323
1,         0.500000
2,        83.000000
990833,         2.409962
1,         0.500000
2,        83.000000
1,         0.500000
872486,         2.720609
1,         0.500000
2,        83.000000
1,         0.500000
2,        83.000000
996157,         2.388562
1,         0.500000
765402,         2.988737
1,         0.500000
849700,         2.781617
2,        83.000000
2,        83.000000
725656,         3.165813
2,        83.000000
1,         0.500000
1,         0.500000
1,         0.500000
646485,         3.597496
1,         0.500000
1,         0.500000
835262,         2.829586
1,         0.500000
2,        83.000000
831725,         2.820988
1,         0.500000
2,        83.000000
1,         0.500000
1,         0.500000
1,         0.500000
2,        83.000000
2,        83.000000
1,         0.500000
2,        83.000000
1006473,         2.327880
1,         0.500000
1,         0.500000
1085336,         2.206952
2,        83.000000
829414,         2.849601
1,         0.500000
880430,         2.644492
814077,         2.882628
1,         0.500000
1,         0.500000
2,        83.000000
754105,         3.115391
2,        83.000000
2,        83.000000
956707,         2.488877
1,         0.500000
1,         0.500000
898232,         2.648046
2,        83.000000
939066,         2.527555
2,        83.000000
1,         0.500000
1,         0.500000
1,         0.500000
986870,         2.418919
1,         0.500000
954482,         2.490776
1,         0.500000
1,         0.500000
2,        83.000000
1027061,         2.330309
1,         0.500000
1,         0.500000
734341,         3.131451
639006,         3.641467
1,         0.500000
2,        83.000000
2,        83.000000
903219,         2.577088
2,        83.000000
1,         0.500000
1,         0.500000
1,         0.500000
1,         0.500000
1,         0.500000
2,        83.000000
1,         0.500000
1,         0.500000
814080,         2.903277
1,         0.500000
1,         0.500000
942701,         2.522787
2,        83.000000
1,         0.500000
951716,         2.505328
2,        83.000000
1,         0.500000
1,         0.500000
1,         0.500000
1,         0.500000
2,        83.000000
1,         0.500000
1,         0.500000
1,         0.500000
593288,         3.811584
898802,         2.641155
1018257,         2.350927
1,         0.500000
2,        83.000000
949362,         2.507334
1,         0.500000
835114,         2.808072
1,         0.500000
893928,         2.656145
1,         0.500000
899578,         2.641332
2,        83.000000
1,         0.500000
746046,         3.153791
1,         0.500000
946052,         2.472939
789844,         2.979085
980480,         2.421460
1,         0.500000
1,         0.500000
757113,         3.097456
1,         0.500000
912621,         2.595831
2,        83.000000
1023911,         2.296106
1,         0.500000
831513,         2.831329
1,         0.500000
2,        83.000000
2,        83.000000
2,        83.000000
1,         0.500000
887558,         2.623520
1,         0.500000
1,         0.500000
2,        83.000000
1,         0.500000
624910,         3.610440
2,        83.000000
831250,         2.784416
941877,         2.531524
1042616,         2.288609
2,        83.000000
1,         0.500000
1,         0.500000
1040469,         2.242335
902513,         2.576443
2,        83.000000
836906,         2.783096
2,        83.000000
720689,         3.247450
1,         0.500000
1,         0.500000
1,         0.500000
1,         0.500000
1,         0.500000
2,        83.000000
1026503,         2.324236
2,        83.000000
2,        83.000000
1,         0.500000
1,         0.500000
1,         0.500000
1,         0.500000
1,         0.500000
2,        83.000000
1,         0.500000
1,         0.500000
1005367,         2.375197
697312,         3.339811
859392,         2.690624
1,         0.500000
868681,         2.731435
1,         0.500000
1055881,         2.270833
1,         0.500000
1,         0.500000
1112542,         2.153885
2,        83.000000
1,         0.500000
1,         0.500000
1,         0.500000
1,         0.500000
1049779,         2.281752
2,        83.000000
1,         0.500000
990949,         2.398592
2,        83.000000
809726,         2.915303
2,        83.000000
799073,         2.938976
2,        83.000000
1,         0.500000
1,         0.500000
847800,         2.759089
1,         0.500000
1,         0.500000
1,         0.500000
2,        83.000000
1,         0.500000
929485,         2.550645
2,        83.000000
1,         0.500000
2,        83.000000
1,         0.500000
1,         0.500000
1,         0.500000
1,         0.500000
1,         0.500000
1034633,         2.257319
894058,         2.653478
1,         0.500000
2,        83.000000
1,         0.500000
2,        83.000000
2,        83.000000
2,        83.000000
1,         0.500000
761305,         3.064389
949339,         2.509739
1046589,         2.290164
973854,         2.443603
1,         0.500000
884593,         2.680185
1,         0.500000
1,         0.500000
1132430,         2.126539
994869,         2.415362
2,        83.000000
2,        83.000000
2,        83.000000
875325,         2.701945
1,         0.500000
937493,         2.540840
843843,         2.786017
1,         0.500000
2,        83.000000
1,         0.500000
774056,         2.971149
1,         0.500000
1,         0.500000
1,         0.500000
670662,         3.456327
1,         0.500000
745201,         3.062056
2,        83.000000
968741,         2.459545
802265,         2.945788
1,         0.500000
1,         0.500000
1,         0.500000
1,         0.500000
2,        83.000000
1,         0.500000
1,         0.500000
957392,         2.500859
1,         0.500000
1,         0.500000
1,         0.500000
1,         0.500000
1049418,         2.278842
795325,         2.938262
1,         0.500000
1,         0.500000
1,         0.500000
2,        83.000000
1,         0.500000
834285,         2.769415
1,         0.500000
1,         0.500000
888244,         2.672841
2,        83.000000
2,        83.000000
953934,         2.491448
1,         0.500000
886552,         2.665753
1,         0.500000
1,         0.500000
888062,         2.654348
1,         0.500000
795654,         2.962847
864876,         2.725876
2,        83.000000
2,        83.000000
935052,         2.539962
2,        83.000000
1,         0.500000
880748,         2.696808
1,         0.500000
1,         0.500000
2,        83.000000
873423,         2.722763
1,         0.500000
2,        83.000000
1,         0.500000
1,         0.500000
893364,         2.660366
2,        83.000000
2,        83.000000
895926,         2.602642
1,         0.500000
1,         0.500000
1,         0.500000
1,         0.500000
830659,         2.831773
734126,         3.197394
1,         0.500000
606466,         3.793446
2,        83.000000
1,         0.500000
974923,         2.430226
1,         0.500000
1,         0.500000
876095,         2.700980
1,         0.500000
2,        83.000000
800198,         2.946669
1,         0.500000
1,         0.500000
2,        83.000000
2,        83.000000
1,         0.500000
2,        83.000000
993927,         2.400661
1,         0.500000
2,        83.000000
1,         0.500000
1,         0.500000
1,         0.500000
1,         0.500000
1,         0.500000
1,         0.500000
1,         0.500000
1,         0.500000
1,         0.500000
1,         0.500000
2,        83.000000
739978,         3.093566
1,         0.500000
1,         0.500000
1188994,         2.029465
1,         0.500000
2,        83.000000
1,         0.500000
2,        83.000000
1,         0.500000
1,         0.500000
1,         0.500000
1,         0.500000
1,         0.500000
832717,         2.848856
1,         0.500000
653749,         3.558118
691035,         3.313704
1,         0.500000
1,         0.500000
1,         0.500000
1,         0.500000
1,         0.500000
1044549,         2.287385
1,         0.500000
2,        83.000000
2,        83.000000
1,         0.500000
2,        83.000000
778196,         2.997267
828627,         2.843654
1,         0.500000
764877,         3.050936
910062,         2.616602
2,        83.000000
2,        83.000000
1,         0.500000
2,        83.000000
1,         0.500000
1086687,         2.201889
1031443,         2.310858
1,         0.500000
675990,         3.369164
1,         0.500000
1,         0.500000
2,        83.000000
1,         0.500000
1,         0.500000
1,         0.500000
2,        83.000000
1,         0.500000
989666,         2.417657
1,         0.500000
787295,         2.904835
1,         0.500000
709377,         3.288089
1,         0.500000
1,         0.500000
1,         0.500000
2,        83.000000
2,        83.000000
2,        83.000000
1,         0.500000
2,        83.000000
1,         0.500000
1026855,         2.282883
2,        83.000000
849920,         2.776853
1,         0.500000
1,         0.500000
916532,         2.581393
1,         0.500000
809348,         2.902046
1,         0.500000
2,        83.000000
1,         0.500000
653981,         3.479576
2,        83.000000
658328,         3.454607
810372,         2.850962
1,         0.500000
2,        83.000000
2,        83.000000
886195,         2.669221
1,         0.500000
1,         0.500000
1,         0.500000
1141821,         2.109135
1,         0.500000
1,         0.500000
2,        83.000000
1,         0.500000
1,         0.500000
1,         0.500000
1,         0.500000
1,         0.500000
1,         0.500000
896698,         2.580144
1,         0.500000
1,         0.500000
1,         0.500000
951232,         2.510521
1,         0.500000
2,        83.000000
1,         0.500000
2,        83.000000
1,         0.500000
999273,         2.386579
2,        83.000000
1,         0.500000
2,        83.000000
1237015,         1.947045
657583,         3.476898
1,         0.500000
2,        83.000000
1,         0.500000
1,         0.500000
2,        83.000000
1,         0.500000
1,         0.500000
1,         0.500000
1,         0.500000
946745,         2.454829
2,        83.000000
1,         0.500000
822845,         2.878113
872983,         2.730459
1,         0.500000
1,         0.500000
1,         0.500000
2,        83.000000
1008409,         2.360734
1,         0.500000
2,        83.000000
1,         0.500000
1,         0.500000
2,        83.000000
846154,         2.775949
771808,         3.045752
925642,         2.575654
1,         0.500000
1,         0.500000
917284,         2.587707
2,        83.000000
1,         0.500000
2,        83.000000
868074,         2.723677
827733,         2.843946
1077454,         2.223879
1,         0.500000
638539,         3.626746
929472,         2.555948
1,         0.500000
2,        83.000000
756492,         3.111864
2,        83.000000
853731,         2.752660
851846,         2.760034
2,        83.000000
1,         0.500000
1,         0.500000
1,         0.500000
1,         0.500000
828275,         2.786078
1,         0.500000
1,         0.500000
780715,         2.957987
1,         0.500000
2,        83.000000
914742,         2.585358
1,         0.500000
1,         0.500000
1,         0.500000
1,         0.500000
1,         0.500000
954515,         2.494651
1035153,         2.270610
2,        83.000000
896682,         2.636053
1,         0.500000
1,         0.500000
2,        83.000000
2,        83.000000
1,         0.500000
2,        83.000000
1,         0.500000
2,        83.000000
1,         0.500000
2,        83.000000
1,         0.500000
2,        83.000000
1,         0.500000
1,         0.500000
918881,         2.540252
1,         0.500000
2,        83.000000
1,         0.500000
1,         0.500000
1013556,         2.353476
2,        83.000000
1,         0.500000
1067271,         2.246825
2,        83.000000
882529,         2.682730
1,         0.500000
857831,         2.760719
2,        83.000000
2,        83.000000
2,        83.000000
1,         0.500000
655905,         3.493205
895923,         2.641656
2,        83.000000
1,         0.500000
864882,         2.739240
1,         0.500000
1,         0.500000
1,         0.500000
2,        83.000000
911017,         2.606349
908085,         2.602748
954661,         2.507516
1,         0.500000
940346,         2.524494
1,         0.500000
2,        83.000000
2,        83.000000
1,         0.500000
1,         0.500000
1191282,         2.016039
766264,         3.051103
1,         0.500000
1,         0.500000
1,         0.500000
675435,         3.427683
844049,         2.807086
1,         0.500000
1,         0.500000
837768,         2.769376
2,        83.000000
1,         0.500000
1,         0.500000
1,         0.500000
1,         0.500000
1,         0.500000
1,         0.500000
2,        83.000000
914977,         2.611097
1,         0.500000
872666,         2.706843
768928,         2.984502
2,        83.000000
1,         0.500000
756827,         3.089302
1,         0.500000
1,         0.500000
820474,         2.867757
1,         0.500000
1036060,         2.260745
1,         0.500000
950324,         2.510473
2,        83.000000
887148,         2.665502
1,         0.500000
1,         0.500000
1,         0.500000
1,         0.500000
2,        83.000000
972484,         2.446355
1,         0.500000
1,         0.500000
1,         0.500000
1,         0.500000
1,         0.500000
1,         0.500000
1,         0.500000
746564,         3.150301
1075833,         2.229070
1,         0.500000
874172,         2.706519
881445,         2.677486
828456,         2.787303
1,         0.500000
1,         0.500000
1,         0.500000
1,         0.500000
1,         0.500000
1,         0.500000
1,         0.500000
1,         0.500000
1,         0.500000
899144,         2.638948
919718,         2.599900
1,         0.500000
842964,         2.815572
1,         0.500000
1,         0.500000
1,         0.500000
870029,         2.718093
742418,         3.089248
855962,         2.773440
745069,         3.137839
1,         0.500000
1,         0.500000
816955,         2.819377
2,        83.000000
1093177,         2.160582
2,        83.000000
2,        83.000000
2,        83.000000
1,         0.500000
2,        83.000000
900906,         2.644140
2,        83.000000
2,        83.000000
1,         0.500000
1,         0.500000
853715,         2.772546
1,         0.500000
1,         0.500000
1,         0.500000
1,         0.500000
1,         0.500000
1,         0.500000
1,         0.500000
2,        83.000000
2,        83.000000
1,         0.500000
1,         0.500000
969725,         2.448624
2,        83.000000
2,        83.000000
1,         0.500000
1,         0.500000
2,        83.000000
2,        83.000000
1,         0.500000
1,         0.500000
1,         0.500000
723056,         3.199563
840705,         2.816170
1,         0.500000
1,         0.500000
908782,         2.615755
2,        83.000000
1,         0.500000
995149,         2.392090
1,         0.500000
699121,         3.340897
633395,         3.669371
1061147,         2.254787
761236,         3.069750
2,        83.000000
812126,         2.837927
1,         0.500000
1,         0.500000
1,         0.500000
1,         0.500000
950651,         2.489266
1,         0.500000
1,         0.500000
1,         0.500000
853098,         2.720840
1,         0.500000
799713,         2.954664
1,         0.500000
2,        83.000000
1,         0.500000
834988,         2.846797
2,        83.000000
1,         0.500000
1,         0.500000
1,         0.500000
2,        83.000000
925656,         2.568222
705118,         3.241788
1,         0.500000
1,         0.500000
1,         0.500000
1,         0.500000
776838,         3.018590
2,        83.000000
2,        83.000000
1,         0.500000
796179,         2.951104
1,         0.500000
1,         0.500000
1,         0.500000
874929,         2.713649
2,        83.000000
2,        83.000000
2,        83.000000
928068,         2.567977
2,        83.000000
783148,         2.990358
639232,         3.652729
2,        83.000000
2,        83.000000
724227,         3.238329
651233,         3.481807
2,        83.000000
1,         0.500000
1,         0.500000
828720,         2.780822
1146243,         2.085119
1,         0.500000
1,         0.500000
1,         0.500000
1,         0.500000
1,         0.500000
891311,         2.664037
909521,         2.615624
1,         0.500000
1,         0.500000
862708,         2.751824
1123757,         2.136330
1,         0.500000
809848,         2.861665
1,         0.500000
1,         0.500000
1,         0.500000
824587,         2.820723
955441,         2.499013
2,        83.000000
1,         0.500000
1,         0.500000
1,         0.500000
1,         0.500000
982824,         2.428003
1,         0.500000
1,         0.500000
951199,         2.461011
670778,         3.500703
736334,         3.204286
2,        83.000000
1,         0.500000
1,         0.500000
2,        83.000000
899093,         2.644099
1,         0.500000
874452,         2.694393
2,        83.000000
873306,         2.677442
1,         0.500000
1055505,         2.273211
2,        83.000000
1,         0.500000
1,         0.500000
1,         0.500000
1,         0.500000
835380,         2.830817
2,        83.000000
2,        83.000000
2,        83.000000
1,         0.500000
1,         0.500000
1,         0.500000
1,         0.500000
1,         0.500000
965116,         2.424219
1093744,         2.192346
1,         0.500000
2,        83.000000
870034,         2.721923
1,         0.500000
1,         0.500000
965343,         2.455666
770931,         3.042544
2,        83.000000
1,         0.500000
950225,         2.499253
2,        83.000000
2,        83.000000
1,         0.500000
1,         0.500000
796938,         2.960560
998635,         2.383434
1,         0.500000
1,         0.500000
2,        83.000000
1,         0.500000
1,         0.500000
1,         0.500000
1157945,         2.072806
1,         0.500000
1,         0.500000
1,         0.500000
1,         0.500000
1,         0.500000
2,        83.000000
761162,         3.016771
1,         0.500000
673345,         3.390688
1,         0.500000
2,        83.000000
1,         0.500000
1,         0.500000
1,         0.500000
1,         0.500000
1,         0.500000
2,        83.000000
851179,         2.712329
1,         0.500000
1,         0.500000
1,         0.500000
807560,         2.892614
2,        83.000000
2,        83.000000
1,         0.500000
940144,         2.517747
1,         0.500000
901554,         2.622381
879883,         2.699434
1,         0.500000
2,        83.000000
1,         0.500000
1,         0.500000
2,        83.000000
1,         0.500000
1,         0.500000
669734,         3.489569
2,        83.000000
2,        83.000000
1,         0.500000
1,         0.500000
1,         0.500000
2,        83.000000
1,         0.500000
2,        83.000000
2,        83.000000
1,         0.500000
1,         0.500000
1,         0.500000
1,         0.500000
961712,         2.471726
900806,         2.580785
2,        83.000000
1,         0.500000
888706,         2.667402
1,         0.500000
2,        83.000000
1,         0.500000
718713,         3.184492
1,         0.500000
1188561,         2.029462
2,        83.000000
1,         0.500000
1,         0.500000
775946,         3.023971
1,         0.500000
2,        83.000000
1,         0.500000
797928,         2.941704
2,        83.000000
1,         0.500000
2,        83.000000
1,         0.500000
912345,         2.586084
889297,         2.675304
1,         0.500000
833445,         2.831974
1,         0.500000
2,        83.000000
1,         0.500000
1217847,         1.987961
1,         0.500000
1,         0.500000
1,         0.500000
1,         0.500000
2,        83.000000
1,         0.500000
1,         0.500000
1,         0.500000
1,         0.500000
859458,         2.748783
1,         0.500000
1,         0.500000
1,         0.500000
1,         0.500000
2,        83.000000
871243,         2.719532
2,        83.000000
2,        83.000000
1,         0.500000
1,         0.500000
1,         0.500000
583578,         3.953250
920950,         2.570067
1,         0.500000
786933,         2.989838
1,         0.500000
2,        83.000000
1,         0.500000
1125698,         2.131701
2,        83.000000
1,         0.500000
1,         0.500000
1089864,         2.198252
2,        83.000000
870521,         2.689180
2,        83.000000
1,         0.500000
1,         0.500000
1,         0.500000
947500,         2.517488
2,        83.000000
2,        83.000000
1,         0.500000
1,         0.500000
2,        83.000000
901805,         2.641205
1,         0.500000
2,        83.000000
2,        83.000000
1,         0.500000
1091198,         2.200495
1,         0.500000
1,         0.500000
1,         0.500000
2,        83.000000
1,         0.500000
1,         0.500000
1,         0.500000
946307,         2.472371
922396,         2.571819
2,        83.000000
1,         0.500000
1089798,         2.152999
1,         0.500000
1,         0.500000
915686,         2.601447
2,        83.000000
691067,         3.374683
815357,         2.862710
2,        83.000000
927116,         2.554455
840488,         2.813043
740176,         3.107895
903337,         2.623644
1,         0.500000
1168753,         2.047148
1,         0.500000
1,         0.500000
1,         0.500000
1,         0.500000
1,         0.500000
941295,         2.524672
838069,         2.822851
804121,         2.923082
781600,         3.014956
2,        83.000000
892881,         2.661598
1069865,         2.199758
1,         0.500000
1,         0.500000
974348,         2.441314
1,         0.500000
1,         0.500000
2,        83.000000
1,         0.500000
1,         0.500000
1,         0.500000
2,        83.000000
1,         0.500000
2,        83.000000
2,        83.000000
891417,         2.615431
2,        83.000000
2,        83.000000
738910,         3.182662
1,         0.500000
1,         0.500000
1,         0.500000
1000882,         2.378652
897549,         2.628397
1,         0.500000
1,         0.500000
798036,         2.947210
1042187,         2.290260
1,         0.500000
1,         0.500000
1,         0.500000
1,         0.500000
819507,         2.888319
911814,         2.612248
1,         0.500000
874068,         2.720731
907041,         2.561939
2,        83.000000
886660,         2.661566
886262,         2.662253
2,        83.000000
1,         0.500000
823686,         2.815331
1019054,         2.347651
2,        83.000000
1,         0.500000
1,         0.500000
1,         0.500000
1,         0.500000
2,        83.000000
2,        83.000000
1,         0.500000
1,         0.500000
1069621,         2.245007
2,        83.000000
1,         0.500000
1108304,         2.164296
1057772,         2.261114
1039190,         2.293166
1,         0.500000
1,         0.500000
1,         0.500000
1,         0.500000
1,         0.500000
1,         0.500000
2,        83.000000
2,        83.000000
898990,         2.632609
1,         0.500000
892688,         2.679528
1,         0.500000
1,         0.500000
1,         0.500000
919650,         2.579385
2,        83.000000
916956,         2.594075
1,         0.500000
1,         0.500000
693494,         3.358828
1,         0.500000
2,        83.000000
1,         0.500000
1,         0.500000
911222,         2.600080
1,         0.500000
1,         0.500000
1,         0.500000
1,         0.500000
914008,         2.598853
1136450,         2.118945
900718,         2.570369
1,         0.500000
1,         0.500000
1,         0.500000
1,         0.500000
1,         0.500000
2,        83.000000
1,         0.500000
1,         0.500000
809753,         2.917845
837173,         2.762962
780119,         3.014692
2,        83.000000
1,         0.500000
2,        83.000000
898250,         2.633244
1,         0.500000
1,         0.500000
1,         0.500000
1,         0.500000
2,        83.000000
833493,         2.834028
1,         0.500000
1,         0.500000
826552,         2.857453
1,         0.500000
719095,         3.164807
1,         0.500000
1,         0.500000
1,         0.500000
1,         0.500000
1,         0.500000
1048768,         2.274843
1,         0.500000
1,         0.500000
969585,         2.450888
1,         0.500000
830465,         2.833506
774537,         3.041168
2,        83.000000
837678,         2.770208
1,         0.500000
2,        83.000000
840378,         2.811002
1,         0.500000
930313,         2.554521
1,         0.500000
2,        83.000000
1,         0.500000
898317,         2.652657
1036123,         2.318751
1,         0.500000
1,         0.500000
1,         0.500000
2,        83.000000
2,        83.000000
889762,         2.648160
1,         0.500000
1,         0.500000
1,         0.500000
1,         0.500000
979014,         2.436115
1,         0.500000
843047,         2.752567
1,         0.500000
1,         0.500000
1,         0.500000
1,         0.500000
1,         0.500000
1,         0.500000
759986,         3.034995
856918,         2.753301
1,         0.500000
1,         0.500000
1114742,         2.160249
1,         0.500000
1009829,         2.365214
1,         0.500000
1,         0.500000
1,         0.500000
852696,         2.715341
1,         0.500000
1,         0.500000
2,        83.000000
1,         0.500000
744206,         3.141054
1,         0.500000
1,         0.500000
822790,         2.865107
1,         0.500000
1,         0.500000
1,         0.500000
1,         0.500000
857944,         2.769683
1,         0.500000
2,        83.000000
2,        83.000000
1,         0.500000
2,        83.000000
2,        83.000000
1,         0.500000
2,        83.000000
1,         0.500000
865955,         2.719927
1,         0.500000
2,        83.000000
1,         0.500000
749795,         3.066796
2,        83.000000
1,         0.500000
1,         0.500000
631913,         3.581650
2,        83.000000
875314,         2.724450
1,         0.500000
1,         0.500000
1,         0.500000
2,        83.000000
1,         0.500000
1,         0.500000
935260,         2.539265
801441,         2.935906
854288,         2.755325
853624,         2.705754
924706,         2.569660
1,         0.500000
2,        83.000000
1,         0.500000
1,         0.500000
1,         0.500000
751158,         3.032097
1,         0.500000
1,         0.500000
946906,         2.518677
1,         0.500000
1060568,         2.249473
835798,         2.777919
862174,         2.750501
877704,         2.710464
1,         0.500000
1,         0.500000
2,        83.000000
2,        83.000000
1,         0.500000
1,         0.500000
729656,         3.209760
1196384,         2.005783
1,         0.500000
2,        83.000000
1,         0.500000
1,         0.500000
2,        83.000000
1,         0.500000
1079689,         2.219904
664092,         3.513527
590028,         3.898977
946416,         2.497232
1,         0.500000
1,         0.500000
845694,         2.743765
785624,         2.923822
2,        83.000000
1,         0.500000
1,         0.500000
2,        83.000000
1081162,         2.217073
1,         0.500000
824288,         2.857223
734827,         3.121174
1,         0.500000
2,        83.000000
1,         0.500000
1,         0.500000
1,         0.500000
946988,         2.507235
930907,         2.542248
1063828,         2.242448
912526,         2.608348
1,         0.500000
1,         0.500000
1,         0.500000
1,         0.500000
1,         0.500000
1,         0.500000
969072,         2.462297
1,         0.500000
1,         0.500000
2,        83.000000
1,         0.500000
859458,         2.753612
1,         0.500000
2,        83.000000
1,         0.500000
1,         0.500000
1,         0.500000
1028099,         2.320351
1,         0.500000
1,         0.500000
1,         0.500000
1,         0.500000
1,         0.500000
1,         0.500000
2,        83.000000
2,        83.000000
1,         0.500000
1,         0.500000
1011019,         2.314931
975042,         2.397680
1,         0.500000
1,         0.500000
1,         0.500000
2,        83.000000
1,         0.500000
881917,         2.683376
1,         0.500000
1015315,         2.360852
1,         0.500000
2,        83.000000
879715,         2.688890
1,         0.500000
1,         0.500000
1,         0.500000
2,        83.000000
860424,         2.746233
1,         0.500000
2,        83.000000
1,         0.500000
954988,         2.442772
830538,         2.784311
1,         0.500000
863136,         2.733607
2,        83.000000
865596,         2.736336
973491,         2.410610
1,         0.500000
1,         0.500000
999119,         2.358793
1,         0.500000
1,         0.500000
1,         0.500000
1,         0.500000
1,         0.500000
1,         0.500000
839659,         2.822495
941450,         2.472663
1,         0.500000
935726,         2.537740
1,         0.500000
637213,         3.566296
1052181,         2.274191
1205703,         1.997703
1,         0.500000
1,         0.500000
890317,         2.655931
825650,         2.859463
1,         0.500000
2,        83.000000
1,         0.500000
1082704,         2.212285
1,         0.500000
754001,         3.115935
1,         0.500000
1015951,         2.344270
1,         0.500000
1,         0.500000
875431,         2.693451
2,        83.000000
899127,         2.630538
798252,         2.952828
767730,         2.989063
1,         0.500000
1,         0.500000
615252,         3.739102
2,        83.000000
791809,         2.992507
793459,         2.967964
1056789,         2.215556
758564,         3.075330
1,         0.500000
1,         0.500000
1,         0.500000
1,         0.500000
1,         0.500000
870420,         2.674827
2,        83.000000
1,         0.500000
1,         0.500000
2,        83.000000
1,         0.500000
954127,         2.485172
2,        83.000000
1,         0.500000
1,         0.500000
1,         0.500000
2,        83.000000
914706,         2.529345
1,         0.500000
1022619,         2.325129
1,         0.500000
971673,         2.404974
1129653,         2.125869
1,         0.500000
1075152,         2.193542
2,        83.000000
745570,         3.141476
1,         0.500000
2,        83.000000
901993,         2.633234
1,         0.500000
848889,         2.765632
856444,         2.755774
2,        83.000000
1,         0.500000
979250,         2.431615
2,        83.000000
1,         0.500000
2,        83.000000
1,         0.500000
2,        83.000000
990894,         2.385135
2,        83.000000
1,         0.500000
1,         0.500000
784986,         3.001335
1036183,         2.310546
740572,         3.149691
1,         0.500000
887185,         2.665378
986992,         2.414175
1,         0.500000
905771,         2.626519
2,        83.000000
1,         0.500000
1,         0.500000
947219,         2.520650
2,        83.000000
1,         0.500000
2,        83.000000
2,        83.000000
1,         0.500000
859350,         2.737654
588866,         3.808359
2,        83.000000
898430,         2.648168
1,         0.500000
1,         0.500000
2,        83.000000
1,         0.500000
2,        83.000000
2,        83.000000
1,         0.500000
2,        83.000000
2,        83.000000
952912,         2.448608
2,        83.000000
852816,         2.721630
2,        83.000000
620857,         3.655445
717082,         3.190115
1,         0.500000
1,         0.500000
1,         0.500000
979993,         2.441891
1,         0.500000
1,         0.500000
2,        83.000000
1,         0.500000
1,         0.500000
1057369,         2.262097
824097,         2.858958
773298,         2.976291
1,         0.500000
1,         0.500000
1,         0.500000
1,         0.500000
2,        83.000000
856807,         2.711811
2,        83.000000
1,         0.500000
2,        83.000000
937454,         2.527303
1,         0.500000
1,         0.500000
1,         0.500000
1,         0.500000
773955,         3.046972
2,        83.000000
936144,         2.544711
1,         0.500000
939803,         2.539779
605004,         3.821233
885562,         2.621623
1,         0.500000
2,        83.000000
795012,         2.978655
1,         0.500000
2,        83.000000
1,         0.500000
791918,         2.980680
749714,         3.108354
1,         0.500000
820260,         2.806903
2,        83.000000
2,        83.000000
2,        83.000000
2,        83.000000
709360,         3.295896
702259,         3.345710
862635,         2.736775
1,         0.500000
891013,         2.648500
1,         0.500000
1014777,         2.355369
1,         0.500000
1,         0.500000
841749,         2.796044
1,         0.500000
796617,         2.872868
1,         0.500000
2,        83.000000
1,         0.500000
1,         0.500000
1,         0.500000
954633,         2.438912
2,        83.000000
1,         0.500000
2,        83.000000
603299,         3.876115
1,         0.500000
1,         0.500000
1,         0.500000
2,        83.000000
1,         0.500000
883857,         2.639069
1,         0.500000
1,         0.500000
797480,         2.901975
1,         0.500000
1,         0.500000
1,         0.500000
1,         0.500000
1,         0.500000
579319,         3.890309
1,         0.500000
2,        83.000000
1,         0.500000
1,         0.500000
1,         0.500000
1,         0.500000
1,         0.500000
2,        83.000000
1,         0.500000
1034592,         2.303414
1,         0.500000
1237245,         1.944246
1024440,         2.336001
704507,         3.262033
1,         0.500000
1,         0.500000
1,         0.500000
688513,         3.412270
1,         0.500000
1,         0.500000
1,         0.500000
1,         0.500000
1146006,         2.086151
2,        83.000000
950429,         2.502781
1,         0.500000
1,         0.500000
864410,         2.718154
1,         0.500000
841661,         2.801535
2,        83.000000
1,         0.500000
1035402,         2.310217
2,        83.000000
824073,         2.864650
1,         0.500000
763885,         3.065852
1,         0.500000
1075548,         2.236194
1,         0.500000
1,         0.500000
1,         0.500000
2,        83.000000
875991,         2.695930
1,         0.500000
805091,         2.882928
2,        83.000000
876755,         2.712317
1,         0.500000
1019173,         2.337273
1,         0.500000
1,         0.500000
1,         0.500000
564833,         4.051796
2,        83.000000
2,        83.000000
2,        83.000000
2,        83.000000
1025087,         2.326751
969469,         2.447478
885349,         2.681044
1,         0.500000
2,        83.000000
1076724,         2.215087
2,        83.000000
1,         0.500000
1,         0.500000
1,         0.500000
2,        83.000000
981171,         2.439286
2,        83.000000
1,         0.500000
2,        83.000000
2,        83.000000
925726,         2.577061
961370,         2.476144
823565,         2.852333
1109562,         2.153383
2,        83.000000
2,        83.000000
1,         0.500000
2,        83.000000
2,        83.000000
1,         0.500000
2,        83.000000
2,        83.000000
1,         0.500000
892072,         2.602817
1,         0.500000
1,         0.500000
1,         0.500000
1,         0.500000
1,         0.500000
2,        83.000000
2,        83.000000
1,         0.500000
1,         0.500000
911535,         2.598758
1,         0.500000
858644,         2.748550
2,        83.000000
1,         0.500000
1,         0.500000
798601,         2.889646
1,         0.500000
1,         0.500000
850940,         2.706892
1,         0.500000
1,         0.500000
1,         0.500000
1,         0.500000
2,        83.000000
861745,         2.739458
861841,         2.684057
850301,         2.786330
1,         0.500000
2,        83.000000
805850,         2.929408
919211,         2.596962
1,         0.500000
1,         0.500000
764687,         3.020578
905206,         2.628910
1,         0.500000
1,         0.500000
1,         0.500000
1,         0.500000
1,         0.500000
648241,         3.575382
912521,         2.603674
818063,         2.873752
1,         0.500000
1,         0.500000
1,         0.500000
1,         0.500000
815312,         2.894860
990673,         2.406279
2,        83.000000
1,         0.500000
1,         0.500000
1,         0.500000
1,         0.500000
821571,         2.866840
697595,         3.263666
1,         0.500000
759977,         3.098879
783195,         2.943647
2,        83.000000
1,         0.500000
1,         0.500000
1,         0.500000
1,         0.500000
2,        83.000000
2,        83.000000
1108603,         2.164803
928588,         2.543924
910206,         2.598822
1,         0.500000
1,         0.500000
1,         0.500000
1010573,         2.368459
1,         0.500000
1,         0.500000
1,         0.500000
1,         0.500000
943728,         2.527263
1,         0.500000
1138020,         2.105405
897534,         2.636160
2,        83.000000
1,         0.500000
873515,         2.710586
2,        83.000000
982364,         2.387408
1,         0.500000
1,         0.500000
1,         0.500000
2,        83.000000
1114263,         2.153136
836773,         2.842681
1,         0.500000
1,         0.500000
1,         0.500000
1,         0.500000
984763,         2.367529
594850,         3.821828
2,        83.000000
1,         0.500000
2,        83.000000
1,         0.500000
1,         0.500000
1,         0.500000
1,         0.500000
860097,         2.740137
2,        83.000000
1,         0.500000
1,         0.500000
1,         0.500000
950614,         2.452723
1,         0.500000
2,        83.000000
808552,         2.932996
1,         0.500000
770550,         3.034971
1,         0.500000
2,        83.000000
1063209,         2.251139
934888,         2.538601
708804,         3.310163
1,         0.500000
1,         0.500000
1,         0.500000
2,        83.000000
1,         0.500000
1,         0.500000
2,        83.000000
1,         0.500000
1,         0.500000
919534,         2.588158
1,         0.500000
2,        83.000000
786008,         3.001910
1051247,         2.272898
1,         0.500000
1010822,         2.356931
1,         0.500000
1,         0.500000
1,         0.500000
1,         0.500000
1,         0.500000
1,         0.500000
2,        83.000000
2,        83.000000
1,         0.500000
1,         0.500000
837381,         2.765225
1,         0.500000
1,         0.500000
847827,         2.787429
1029868,         2.323544
833406,         2.817076
959925,         2.441179
1018573,         2.343145
2,        83.000000
2,        83.000000
1,         0.500000
1,         0.500000
911132,         2.609634
1,         0.500000
2,        83.000000
1,         0.500000
748095,         3.062242
1,         0.500000
1056596,         2.268024
1,         0.500000
1,         0.500000
2,        83.000000
1,         0.500000
2,        83.000000
823477,         2.840660
2,        83.000000
2,        83.000000
2,        83.000000
767586,         2.991838
2,        83.000000
1,         0.500000
1,         0.500000
941173,         2.526160
792428,         2.894398
2,        83.000000
1,         0.500000
2,        83.000000
942004,         2.532315
2,        83.000000
1,         0.500000
807723,         2.847728
1,         0.500000
1133779,         2.112863
797930,         2.954783
877153,         2.692145
849960,         2.787975
1,         0.500000
1,         0.500000
868819,         2.666673
1,         0.500000
2,        83.000000
1,         0.500000
1,         0.500000
855643,         2.756875
970139,         2.452202
1,         0.500000
720847,         3.249278
892034,         2.659568
929280,         2.565241
848172,         2.723466
2,        83.000000
2,        83.000000
856460,         2.767968
818964,         2.822138
1,         0.500000
1,         0.500000
1,         0.500000
960559,         2.482781
935468,         2.551676
1,         0.500000
1,         0.500000
1,         0.500000
2,        83.000000
1008206,         2.331781
2,        83.000000
858545,         2.745138
1,         0.500000
1,         0.500000
1,         0.500000
605184,         3.740388
1,         0.500000
1,         0.500000
952445,         2.500504
1,         0.500000
812452,         2.896482
852270,         2.734009
2,        83.000000
1,         0.500000
872538,         2.711497
1,         0.500000
1,         0.500000
2,        83.000000
1222954,         1.965671
1,         0.500000
2,        83.000000
2,        83.000000
1,         0.500000
1060819,         2.255096
834023,         2.846151
1,         0.500000
1,         0.500000
1,         0.500000
1,         0.500000
832461,         2.789073
1,         0.500000
1,         0.500000
1,         0.500000
884047,         2.677320
1079107,         2.229239
1191251,         2.028268
770446,         3.067016
981920,         2.436520
1,         0.500000
1,         0.500000
775772,         3.019267
2,        83.000000
1,         0.500000
1084606,         2.167144
2,        83.000000
652951,         3.510887
2,        83.000000
2,        83.000000
1066532,         2.243822
2,        83.000000
965858,         2.463547
2,        83.000000
2,        83.000000
1,         0.500000
1,         0.500000
906450,         2.616292
727834,         3.216526
2,        83.000000
1002737,         2.372089
1,         0.500000
1,         0.500000
2,        83.000000
1,         0.500000
1,         0.500000
1,         0.500000
1,         0.500000
1016023,         2.354268
1,         0.500000
2,        83.000000
925930,         2.554319
1,         0.500000
2,        83.000000
1005781,         2.368121
1,         0.500000
2,        83.000000
908871,         2.562836
1,         0.500000
937287,         2.540826
1,         0.500000
819239,         2.816134
1,         0.500000
2,        83.000000
716863,         3.258278
972158,         2.448742
796006,         2.939304
2,        83.000000
996792,         2.406173
2,        83.000000
2,        83.000000
802572,         2.879207
967251,         2.458695
2,        83.000000
796124,         2.963771
1025863,         2.324959
1,         0.500000
642319,         3.611902
1,         0.500000
2,        83.000000
1,         0.500000
1,         0.500000
1,         0.500000
1,         0.500000
823792,         2.804412
846465,         2.795830
1,         0.500000
1,         0.500000
1,         0.500000
2,        83.000000
790930,         2.918553
2,        83.000000
949785,         2.459805
834997,         2.836814
942401,         2.524240
797312,         2.960600
2,        83.000000
1018219,         2.350403
1,         0.500000
1,         0.500000
964659,         2.479264
986864,         2.401945
2,        83.000000
1,         0.500000
2,        83.000000
1,         0.500000
2,        83.000000
1,         0.500000
787553,         2.929317
1,         0.500000
1,         0.500000
1,         0.500000
1,         0.500000
914776,         2.596633
1180833,         1.991190
1,         0.500000
1,         0.500000
1,         0.500000
769813,         3.055644
747573,         3.068268
671250,         3.483812
819321,         2.860521
1,         0.500000
1,         0.500000
887405,         2.662444
1,         0.500000
1,         0.500000
576390,         3.891713
988838,         2.407911
1,         0.500000
1,         0.500000
1,         0.500000
1,         0.500000
996164,         2.399289
1,         0.500000
1,         0.500000
1,         0.500000
1,         0.500000
2,        83.000000
1,         0.500000
973018,         2.452440
2,        83.000000
2,        83.000000
1,         0.500000
1,         0.500000
1,         0.500000
1,         0.500000
1,         0.500000
[truncated: 35,539 more chars]
