# Supplementary material for: Consume, Modify, Share (CMS): The Interplay between Individual Decisions and Structural Network Properties in the Diffusion of Information
Source: PLoS One. 2016 Oct 31;11(10):e0164651. doi: 10.1371/journal.pone.0164651 (PMC5087943; doi:10.1371/journal.pone.0164651)
Supplement: S12 Dataset — (TXT) [file pone.0164651.s012.txt]

WikiTalk weak ties
Superspread threshold: 30 nodes
number of consumers, average degree of the consumer nodes

NM
1,         0.200000
1,         0.200000
1,         0.200000
1,         0.200000
1,         0.200000
1,         0.200000
1,         0.200000
1,         0.200000
355585,         2.441863
1,         0.200000
1,         0.200000
1,         0.200000
1,         0.200000
332795,         2.541447
348588,         2.418044
2,        33.200000
1,         0.200000
1,         0.200000
1,         0.200000
1,         0.200000
360689,         2.345790
1,         0.200000
1,         0.200000
375135,         2.320390
1,         0.200000
2,        33.200000
1,         0.200000
1,         0.200000
1,         0.200000
1,         0.200000
334556,         2.536922
1,         0.200000
2,        33.200000
1,         0.200000
1,         0.200000
345263,         2.449856
1,         0.200000
336584,         2.493505
1,         0.200000
1,         0.200000
1,         0.200000
1,         0.200000
1,         0.200000
1,         0.200000
1,         0.200000
1,         0.200000
1,         0.200000
356278,         2.437498
1,         0.200000
1,         0.200000
1,         0.200000
1,         0.200000
1,         0.200000
362289,         2.418408
1,         0.200000
1,         0.200000
1,         0.200000
1,         0.200000
1,         0.200000
1,         0.200000
1,         0.200000
1,         0.200000
1,         0.200000
347126,         2.509452
1,         0.200000
1,         0.200000
1,         0.200000
1,         0.200000
1,         0.200000
2,        33.200000
1,         0.200000
1,         0.200000
1,         0.200000
1,         0.200000
360952,         2.339298
1,         0.200000
343636,         2.541130
1,         0.200000
1,         0.200000
1,         0.200000
1,         0.200000
1,         0.200000
1,         0.200000
1,         0.200000
1,         0.200000
1,         0.200000
1,         0.200000
1,         0.200000
1,         0.200000
1,         0.200000
349256,         2.424824
1,         0.200000
335922,         2.578105
1,         0.200000
1,         0.200000
1,         0.200000
1,         0.200000
1,         0.200000
2,        33.200000
1,         0.200000
1,         0.200000
1,         0.200000
1,         0.200000
1,         0.200000
1,         0.200000
1,         0.200000
1,         0.200000
1,         0.200000
1,         0.200000
1,         0.200000
1,         0.200000
1,         0.200000
1,         0.200000
2,        33.200000
360080,         2.377191
1,         0.200000
1,         0.200000
1,         0.200000
2,        33.200000
1,         0.200000
352611,         2.432411
1,         0.200000
1,         0.200000
1,         0.200000
1,         0.200000
1,         0.200000
1,         0.200000
1,         0.200000
1,         0.200000
1,         0.200000
1,         0.200000
357622,         2.429295
1,         0.200000
1,         0.200000
1,         0.200000
1,         0.200000
357342,         2.383856
1,         0.200000
1,         0.200000
1,         0.200000
1,         0.200000
2,        33.200000
1,         0.200000
1,         0.200000
1,         0.200000
2,        33.200000
1,         0.200000
1,         0.200000
1,         0.200000
1,         0.200000
1,         0.200000
1,         0.200000
1,         0.200000
1,         0.200000
343215,         2.450983
1,         0.200000
1,         0.200000
336516,         2.597463
1,         0.200000
1,         0.200000
1,         0.200000
2,        33.200000
1,         0.200000
1,         0.200000
1,         0.200000
1,         0.200000
350865,         2.447779
1,         0.200000
1,         0.200000
1,         0.200000
1,         0.200000
1,         0.200000
1,         0.200000
1,         0.200000
1,         0.200000
1,         0.200000
1,         0.200000
1,         0.200000
354936,         2.447763
1,         0.200000
1,         0.200000
373170,         2.326620
1,         0.200000
1,         0.200000
2,        33.200000
1,         0.200000
1,         0.200000
1,         0.200000
1,         0.200000
1,         0.200000
1,         0.200000
1,         0.200000
360491,         2.407574
1,         0.200000
1,         0.200000
1,         0.200000
1,         0.200000
1,         0.200000
1,         0.200000
351979,         2.424332

NM
2,        33.200000
1,         0.200000
1,         0.200000
2,        33.200000
1,         0.200000
1,         0.200000
1,         0.200000
363700,         2.368765
2,        33.200000
1,         0.200000
1,         0.200000
1,         0.200000
1,         0.200000
1,         0.200000
343936,         2.447796
1,         0.200000
1,         0.200000
1,         0.200000
1,         0.200000
1,         0.200000
1,         0.200000
1,         0.200000
1,         0.200000
2,        33.200000
1,         0.200000
1,         0.200000
1,         0.200000
1,         0.200000
1,         0.200000
1,         0.200000
1,         0.200000
352023,         2.417585
1,         0.200000
2,        33.200000
1,         0.200000
2,        33.200000
1,         0.200000
1,         0.200000
1,         0.200000
1,         0.200000
1,         0.200000
1,         0.200000
371490,         2.335456
1,         0.200000
1,         0.200000
1,         0.200000
1,         0.200000
1,         0.200000
362579,         2.396820
1,         0.200000
1,         0.200000
350208,         2.494480
1,         0.200000
335477,         2.571572
1,         0.200000
1,         0.200000
1,         0.200000
1,         0.200000
364435,         2.343638
1,         0.200000
1,         0.200000
1,         0.200000
1,         0.200000
1,         0.200000
1,         0.200000
1,         0.200000
2,        33.200000
1,         0.200000
1,         0.200000
1,         0.200000
1,         0.200000
1,         0.200000
340408,         2.496874
1,         0.200000
1,         0.200000
1,         0.200000
1,         0.200000
1,         0.200000
1,         0.200000
1,         0.200000
2,        33.200000
1,         0.200000
1,         0.200000
1,         0.200000
1,         0.200000
349312,         2.418745
1,         0.200000
356821,         2.394269
2,        33.200000
1,         0.200000
1,         0.200000
1,         0.200000
1,         0.200000
1,         0.200000
1,         0.200000
1,         0.200000
1,         0.200000
1,         0.200000
1,         0.200000
1,         0.200000
1,         0.200000
1,         0.200000
1,         0.200000
2,        33.200000
1,         0.200000
1,         0.200000
1,         0.200000
1,         0.200000
1,         0.200000
1,         0.200000
1,         0.200000
1,         0.200000
1,         0.200000
2,        33.200000
1,         0.200000
2,        33.200000
1,         0.200000
1,         0.200000
1,         0.200000
1,         0.200000
1,         0.200000
1,         0.200000
1,         0.200000
1,         0.200000
1,         0.200000
1,         0.200000
1,         0.200000
367815,         2.358315
1,         0.200000
1,         0.200000
1,         0.200000
1,         0.200000
1,         0.200000
1,         0.200000
1,         0.200000
352709,         2.410197
349358,         2.501439
1,         0.200000
1,         0.200000
1,         0.200000
1,         0.200000
1,         0.200000
1,         0.200000
1,         0.200000
1,         0.200000
1,         0.200000
1,         0.200000
1,         0.200000
1,         0.200000
1,         0.200000
2,        33.200000
1,         0.200000
1,         0.200000
1,         0.200000
1,         0.200000
1,         0.200000
1,         0.200000
1,         0.200000
355908,         2.396419
1,         0.200000
2,        33.200000
1,         0.200000
1,         0.200000
1,         0.200000
1,         0.200000
1,         0.200000
1,         0.200000
1,         0.200000
1,         0.200000
375496,         2.347015
341718,         2.442114
2,        33.200000
1,         0.200000
2,        33.200000
1,         0.200000
1,         0.200000
1,         0.200000
1,         0.200000
359234,         2.424217
1,         0.200000
1,         0.200000
1,         0.200000
353648,         2.438116
1,         0.200000
1,         0.200000
1,         0.200000
1,         0.200000
1,         0.200000
1,         0.200000
2,        33.200000
1,         0.200000
1,         0.200000
1,         0.200000
1,         0.200000
1,         0.200000
1,         0.200000
1,         0.200000
1,         0.200000
1,         0.200000
2,        33.200000
1,         0.200000
1,         0.200000
1,         0.200000
352919,         2.412006
2,        33.200000
1,         0.200000
1,         0.200000
1,         0.200000
2,        33.200000
1,         0.200000
1,         0.200000
1,         0.200000
1,         0.200000
1,         0.200000
1,         0.200000
352773,         2.421502
1,         0.200000
1,         0.200000
1,         0.200000
2,        33.200000
353168,         2.423700
1,         0.200000
1,         0.200000
1,         0.200000
1,         0.200000
1,         0.200000
1,         0.200000
2,        33.200000
2,        33.200000
1,         0.200000
352290,         2.425548
1,         0.200000
1,         0.200000
344180,         2.455985
1,         0.200000
1,         0.200000
1,         0.200000
1,         0.200000
1,         0.200000
1,         0.200000
1,         0.200000
1,         0.200000
358397,         2.381145
2,        33.200000
362081,         2.406714
357671,         2.360898
1,         0.200000
1,         0.200000
1,         0.200000
1,         0.200000
1,         0.200000
2,        33.200000
1,         0.200000
1,         0.200000
1,         0.200000
1,         0.200000
1,         0.200000
1,         0.200000
1,         0.200000
364477,         2.402519
1,         0.200000
1,         0.200000
1,         0.200000
1,         0.200000
1,         0.200000
1,         0.200000
1,         0.200000
1,         0.200000
1,         0.200000
1,         0.200000
1,         0.200000
1,         0.200000
1,         0.200000
1,         0.200000
1,         0.200000
1,         0.200000
1,         0.200000
1,         0.200000
1,         0.200000
1,         0.200000
1,         0.200000
1,         0.200000
1,         0.200000
1,         0.200000
1,         0.200000
1,         0.200000
1,         0.200000
363447,         2.370192
353363,         2.361330
1,         0.200000
1,         0.200000
1,         0.200000
2,        33.200000
2,        33.200000
2,        33.200000
1,         0.200000
1,         0.200000
2,        33.200000
1,         0.200000
1,         0.200000
1,         0.200000
2,        33.200000
1,         0.200000
1,         0.200000
1,         0.200000
1,         0.200000
1,         0.200000
1,         0.200000
1,         0.200000
1,         0.200000
1,         0.200000
1,         0.200000
1,         0.200000
1,         0.200000
1,         0.200000
1,         0.200000
1,         0.200000
2,        33.200000
1,         0.200000
1,         0.200000
350328,         2.415422
1,         0.200000
1,         0.200000
1,         0.200000
1,         0.200000
1,         0.200000
1,         0.200000
1,         0.200000
1,         0.200000
1,         0.200000
1,         0.200000
2,        33.200000
338677,         2.519137
1,         0.200000
1,         0.200000
1,         0.200000
1,         0.200000
1,         0.200000
356201,         2.443965
1,         0.200000
1,         0.200000
1,         0.200000
1,         0.200000
357063,         2.455128
1,         0.200000
351456,         2.418492
1,         0.200000
2,        33.200000
347891,         2.498672
1,         0.200000
1,         0.200000
1,         0.200000
344157,         2.469455
2,        33.200000
1,         0.200000
1,         0.200000
1,         0.200000
1,         0.200000
1,         0.200000
1,         0.200000
1,         0.200000
1,         0.200000
1,         0.200000
1,         0.200000
1,         0.200000
1,         0.200000
376295,         2.317116
2,        33.200000
1,         0.200000
1,         0.200000
1,         0.200000
1,         0.200000
1,         0.200000
1,         0.200000
1,         0.200000
1,         0.200000
1,         0.200000
1,         0.200000
1,         0.200000
1,         0.200000
1,         0.200000
1,         0.200000
357150,         2.356931
384398,         2.276765
1,         0.200000
1,         0.200000
1,         0.200000
1,         0.200000
1,         0.200000
373859,         2.301895
1,         0.200000
1,         0.200000
1,         0.200000
1,         0.200000
1,         0.200000
1,         0.200000
1,         0.200000
1,         0.200000
1,         0.200000
342084,         2.536568
353542,         2.448390
345653,         2.471803
1,         0.200000
1,         0.200000
1,         0.200000
1,         0.200000
1,         0.200000
1,         0.200000
1,         0.200000
1,         0.200000
1,         0.200000
1,         0.200000
1,         0.200000
356459,         2.398449
1,         0.200000
1,         0.200000
1,         0.200000
1,         0.200000
1,         0.200000
1,         0.200000
1,         0.200000
1,         0.200000
1,         0.200000
1,         0.200000
1,         0.200000
1,         0.200000
1,         0.200000
357907,         2.425788
2,        33.200000
1,         0.200000
1,         0.200000
1,         0.200000
1,         0.200000
1,         0.200000
1,         0.200000
1,         0.200000
1,         0.200000
1,         0.200000
1,         0.200000
1,         0.200000
346039,         2.462627
1,         0.200000
1,         0.200000
1,         0.200000
1,         0.200000
1,         0.200000
1,         0.200000
341705,         2.555881
1,         0.200000
1,         0.200000
1,         0.200000
1,         0.200000
1,         0.200000
1,         0.200000
360306,         2.364270
1,         0.200000
1,         0.200000
1,         0.200000
1,         0.200000
1,         0.200000
1,         0.200000
1,         0.200000
1,         0.200000
1,         0.200000
340588,         2.541412
1,         0.200000
1,         0.200000
1,         0.200000
1,         0.200000
346795,         2.449832
1,         0.200000
2,        33.200000
1,         0.200000
1,         0.200000
1,         0.200000
1,         0.200000
1,         0.200000
1,         0.200000
1,         0.200000
1,         0.200000
1,         0.200000
1,         0.200000
1,         0.200000
1,         0.200000
2,        33.200000
1,         0.200000
2,        33.200000
1,         0.200000
1,         0.200000
1,         0.200000
1,         0.200000
1,         0.200000
1,         0.200000
1,         0.200000
1,         0.200000
353085,         2.404234
350692,         2.492957
1,         0.200000
1,         0.200000
2,        33.200000
1,         0.200000
2,        33.200000
1,         0.200000
1,         0.200000
1,         0.200000
1,         0.200000
1,         0.200000
1,         0.200000
1,         0.200000
2,        33.200000
1,         0.200000
1,         0.200000
1,         0.200000
349874,         2.421429
1,         0.200000
357751,         2.371929
1,         0.200000
1,         0.200000
1,         0.200000
1,         0.200000
1,         0.200000
367338,         2.365511
1,         0.200000
1,         0.200000
1,         0.200000
1,         0.200000
2,        33.200000
1,         0.200000
1,         0.200000
349650,         2.429343
1,         0.200000
1,         0.200000
1,         0.200000
1,         0.200000
1,         0.200000
339366,         2.484361
1,         0.200000
1,         0.200000
2,        33.200000
2,        33.200000
1,         0.200000
1,         0.200000
1,         0.200000
1,         0.200000
380040,         2.289730
345398,         2.453674
358262,         2.360251
1,         0.200000
1,         0.200000
1,         0.200000
1,         0.200000
1,         0.200000
1,         0.200000
1,         0.200000
1,         0.200000
1,         0.200000
2,        33.200000
1,         0.200000
1,         0.200000
2,        33.200000
1,         0.200000
1,         0.200000
1,         0.200000
1,         0.200000
1,         0.200000
1,         0.200000
1,         0.200000
1,         0.200000
1,         0.200000
1,         0.200000
1,         0.200000
1,         0.200000
1,         0.200000
1,         0.200000
1,         0.200000
1,         0.200000
1,         0.200000
349222,         2.434378
1,         0.200000
1,         0.200000
344609,         2.454314
1,         0.200000
1,         0.200000
350933,         2.447472
356886,         2.390485
1,         0.200000
1,         0.200000
1,         0.200000
2,        33.200000
1,         0.200000
351530,         2.394742
1,         0.200000
1,         0.200000
1,         0.200000
1,         0.200000
1,         0.200000
2,        33.200000
1,         0.200000
1,         0.200000
1,         0.200000
343632,         2.476321
2,        33.200000
1,         0.200000
1,         0.200000
1,         0.200000
1,         0.200000
1,         0.200000
349490,         2.435372
2,        33.200000
2,        33.200000
1,         0.200000
1,         0.200000
1,         0.200000
1,         0.200000
1,         0.200000
1,         0.200000
1,         0.200000
1,         0.200000
1,         0.200000
1,         0.200000
2,        33.200000
1,         0.200000
1,         0.200000
1,         0.200000
1,         0.200000
1,         0.200000
1,         0.200000
1,         0.200000
1,         0.200000
1,         0.200000
2,        33.200000
1,         0.200000
1,         0.200000
1,         0.200000
1,         0.200000
1,         0.200000
1,         0.200000
1,         0.200000
1,         0.200000
1,         0.200000
1,         0.200000
1,         0.200000
1,         0.200000
1,         0.200000
341818,         2.538350
1,         0.200000
344380,         2.465673
1,         0.200000
1,         0.200000
1,         0.200000
1,         0.200000
356771,         2.377495
1,         0.200000
1,         0.200000
2,        33.200000
1,         0.200000
1,         0.200000
1,         0.200000
1,         0.200000
1,         0.200000
1,         0.200000
355469,         2.440013
1,         0.200000
363996,         2.410419
1,         0.200000
366465,         2.401804
1,         0.200000
1,         0.200000
1,         0.200000
1,         0.200000
1,         0.200000
1,         0.200000
360041,         2.373291
1,         0.200000
1,         0.200000
1,         0.200000
1,         0.200000
368449,         2.373457
1,         0.200000
1,         0.200000
1,         0.200000
1,         0.200000
1,         0.200000
1,         0.200000
1,         0.200000
345817,         2.431943
1,         0.200000
1,         0.200000
1,         0.200000
1,         0.200000
1,         0.200000
1,         0.200000
1,         0.200000
1,         0.200000
1,         0.200000
1,         0.200000
1,         0.200000
1,         0.200000
1,         0.200000
1,         0.200000
1,         0.200000
2,        33.200000
1,         0.200000
351068,         2.401510
1,         0.200000
367104,         2.367476
1,         0.200000
1,         0.200000
1,         0.200000
1,         0.200000
1,         0.200000
1,         0.200000
1,         0.200000
345532,         2.436806
2,        33.200000
350516,         2.484944
1,         0.200000
1,         0.200000
1,         0.200000
1,         0.200000
1,         0.200000
1,         0.200000
1,         0.200000
1,         0.200000
1,         0.200000
1,         0.200000
1,         0.200000
1,         0.200000
1,         0.200000
1,         0.200000
1,         0.200000
347815,         2.463763
1,         0.200000
1,         0.200000
352563,         2.465560
1,         0.200000
1,         0.200000
1,         0.200000
1,         0.200000
1,         0.200000
1,         0.200000
1,         0.200000
1,         0.200000
1,         0.200000
1,         0.200000
1,         0.200000
1,         0.200000
1,         0.200000
1,         0.200000
1,         0.200000
1,         0.200000
1,         0.200000
1,         0.200000
335948,         2.567206
1,         0.200000
1,         0.200000
354754,         2.389097
1,         0.200000
1,         0.200000
1,         0.200000
1,         0.200000
347348,         2.446028
1,         0.200000
1,         0.200000
2,        33.200000
1,         0.200000
1,         0.200000
1,         0.200000
1,         0.200000
1,         0.200000
1,         0.200000
369004,         2.349128
1,         0.200000
1,         0.200000
1,         0.200000
1,         0.200000
1,         0.200000
1,         0.200000
2,        33.200000
2,        33.200000
1,         0.200000
1,         0.200000
1,         0.200000
1,         0.200000
1,         0.200000
1,         0.200000
2,        33.200000
2,        33.200000
352479,         2.400839
1,         0.200000
1,         0.200000
1,         0.200000
1,         0.200000
2,        33.200000
1,         0.200000
362834,         2.418590
1,         0.200000
1,         0.200000
1,         0.200000
1,         0.200000
346734,         2.467669
1,         0.200000
1,         0.200000
2,        33.200000
1,         0.200000
1,         0.200000
1,         0.200000
2,        33.200000
1,         0.200000
1,         0.200000
339621,         2.504115
353177,         2.473039
1,         0.200000
1,         0.200000
1,         0.200000
2,        33.200000
1,         0.200000
1,         0.200000
1,         0.200000
1,         0.200000
1,         0.200000
1,         0.200000
1,         0.200000
1,         0.200000
1,         0.200000
1,         0.200000
1,         0.200000
1,         0.200000
1,         0.200000
1,         0.200000
1,         0.200000
1,         0.200000
1,         0.200000
1,         0.200000
1,         0.200000
1,         0.200000
1,         0.200000
1,         0.200000
1,         0.200000
1,         0.200000
1,         0.200000
1,         0.200000
1,         0.200000
1,         0.200000
1,         0.200000
1,         0.200000
1,         0.200000
1,         0.200000
1,         0.200000
1,         0.200000
359747,         2.445852
343504,         2.473824
1,         0.200000
1,         0.200000
1,         0.200000
1,         0.200000
1,         0.200000
1,         0.200000
1,         0.200000
1,         0.200000
1,         0.200000
1,         0.200000
1,         0.200000
2,        33.200000
1,         0.200000
1,         0.200000
2,        33.200000
1,         0.200000
1,         0.200000
1,         0.200000
1,         0.200000
328965,         2.567425
1,         0.200000
1,         0.200000
1,         0.200000
2,        33.200000
334738,         2.539791
1,         0.200000
1,         0.200000
1,         0.200000
1,         0.200000
1,         0.200000
1,         0.200000
356021,         2.393607
1,         0.200000
1,         0.200000
1,         0.200000
1,         0.200000
1,         0.200000
1,         0.200000
1,         0.200000
1,         0.200000
2,        33.200000
1,         0.200000
361944,         2.354355
1,         0.200000
1,         0.200000
1,         0.200000
1,         0.200000
1,         0.200000
1,         0.200000
1,         0.200000
1,         0.200000
1,         0.200000
1,         0.200000
1,         0.200000
1,         0.200000
1,         0.200000
364560,         2.323489
1,         0.200000
1,         0.200000
358776,         2.410156
365553,         2.364759
1,         0.200000
1,         0.200000
1,         0.200000
1,         0.200000
1,         0.200000
1,         0.200000
1,         0.200000
1,         0.200000
342418,         2.530629
1,         0.200000
2,        33.200000
1,         0.200000
1,         0.200000
1,         0.200000
1,         0.200000
1,         0.200000
1,         0.200000
2,        33.200000
332490,         2.564904
1,         0.200000
1,         0.200000
1,         0.200000
1,         0.200000
1,         0.200000
1,         0.200000
1,         0.200000
1,         0.200000
1,         0.200000
2,        33.200000
1,         0.200000
1,         0.200000
1,         0.200000
1,         0.200000
1,         0.200000
370132,         2.358249
1,         0.200000
1,         0.200000
1,         0.200000
1,         0.200000
1,         0.200000
1,         0.200000
350733,         2.432057
1,         0.200000
1,         0.200000
1,         0.200000
1,         0.200000
1,         0.200000
1,         0.200000
1,         0.200000
1,         0.200000
1,         0.200000
1,         0.200000
1,         0.200000
340681,         2.460112
333359,         2.531145
1,         0.200000
1,         0.200000
1,         0.200000
1,         0.200000
1,         0.200000
1,         0.200000
1,         0.200000
1,         0.200000
1,         0.200000
1,         0.200000
1,         0.200000
2,        33.200000
1,         0.200000
1,         0.200000
1,         0.200000
367244,         2.374216
2,        33.200000
353366,         2.402954
359593,         2.370396
1,         0.200000
1,         0.200000
1,         0.200000
348161,         2.431080
354734,         2.464196
1,         0.200000
2,        33.200000
1,         0.200000
1,         0.200000
1,         0.200000
343070,         2.454069
1,         0.200000
343921,         2.471475

NM
1,         0.200000
1,         0.200000
1,         0.200000
1,         0.200000
1,         0.200000
1,         0.200000
1,         0.200000
1,         0.200000
1,         0.200000
1,         0.200000
1,         0.200000
1,         0.200000
1,         0.200000
337346,         2.528695
1,         0.200000
350137,         2.432359
1,         0.200000
1,         0.200000
1,         0.200000
1,         0.200000
340334,         2.512365
1,         0.200000
1,         0.200000
349694,         2.420190
1,         0.200000
352711,         2.392077
1,         0.200000
1,         0.200000
355651,         2.400979
1,         0.200000
1,         0.200000
1,         0.200000
2,        33.200000
1,         0.200000
1,         0.200000
346339,         2.450726
1,         0.200000
1,         0.200000
1,         0.200000
1,         0.200000
339972,         2.485553
1,         0.200000
376972,         2.309645
1,         0.200000
1,         0.200000
1,         0.200000
1,         0.200000
1,         0.200000
1,         0.200000
347956,         2.450687
1,         0.200000
1,         0.200000
1,         0.200000
1,         0.200000
362272,         2.402375
1,         0.200000
1,         0.200000
1,         0.200000
2,        33.200000
1,         0.200000
362879,         2.419834
1,         0.200000
1,         0.200000
1,         0.200000
1,         0.200000
1,         0.200000
1,         0.200000
1,         0.200000
1,         0.200000
340341,         2.471981
1,         0.200000
1,         0.200000
1,         0.200000
1,         0.200000
2,        33.200000
1,         0.200000
1,         0.200000
360104,         2.325459
2,        33.200000
1,         0.200000
1,         0.200000
1,         0.200000
1,         0.200000
1,         0.200000
1,         0.200000
1,         0.200000
2,        33.200000
2,        33.200000
1,         0.200000
2,        33.200000
380376,         2.298728
1,         0.200000
2,        33.200000
1,         0.200000
1,         0.200000
1,         0.200000
1,         0.200000
2,        33.200000
1,         0.200000
1,         0.200000
1,         0.200000
1,         0.200000
1,         0.200000
2,        33.200000
1,         0.200000
1,         0.200000
351297,         2.418637
1,         0.200000
2,        33.200000
1,         0.200000
1,         0.200000
1,         0.200000
1,         0.200000
1,         0.200000
1,         0.200000
1,         0.200000
1,         0.200000
1,         0.200000
1,         0.200000
1,         0.200000
1,         0.200000
1,         0.200000
1,         0.200000
1,         0.200000
1,         0.200000
1,         0.200000
1,         0.200000
1,         0.200000
1,         0.200000
1,         0.200000
1,         0.200000
1,         0.200000
1,         0.200000
2,        33.200000
1,         0.200000
1,         0.200000
2,        33.200000
2,        33.200000
1,         0.200000
1,         0.200000
1,         0.200000
1,         0.200000
1,         0.200000
1,         0.200000
1,         0.200000
1,         0.200000
1,         0.200000
1,         0.200000
1,         0.200000
2,        33.200000
1,         0.200000
1,         0.200000
1,         0.200000
1,         0.200000
1,         0.200000
1,         0.200000
1,         0.200000
1,         0.200000
361588,         2.387578
1,         0.200000
1,         0.200000
371576,         2.348832
1,         0.200000
1,         0.200000
345050,         2.463817
2,        33.200000
1,         0.200000
1,         0.200000
1,         0.200000
1,         0.200000
1,         0.200000
1,         0.200000
1,         0.200000
1,         0.200000
1,         0.200000
1,         0.200000
1,         0.200000
1,         0.200000
1,         0.200000
1,         0.200000
1,         0.200000
1,         0.200000
1,         0.200000
1,         0.200000
1,         0.200000
1,         0.200000
2,        33.200000
1,         0.200000
1,         0.200000
1,         0.200000
1,         0.200000
1,         0.200000
350151,         2.449336
1,         0.200000
1,         0.200000
1,         0.200000
351440,         2.483832
1,         0.200000
1,         0.200000
1,         0.200000
1,         0.200000
1,         0.200000
2,        33.200000
384186,         2.284510
1,         0.200000
342724,         2.489791
2,        33.200000
1,         0.200000
2,        33.200000
1,         0.200000
1,         0.200000
1,         0.200000
1,         0.200000
1,         0.200000
2,        33.200000
351669,         2.468709
1,         0.200000
1,         0.200000
1,         0.200000
373795,         2.318972
1,         0.200000
1,         0.200000
1,         0.200000
1,         0.200000
1,         0.200000
1,         0.200000
1,         0.200000
1,         0.200000
1,         0.200000
1,         0.200000
1,         0.200000
345453,         2.462464
1,         0.200000
1,         0.200000
1,         0.200000
1,         0.200000
1,         0.200000
1,         0.200000
1,         0.200000
354099,         2.430516
1,         0.200000
1,         0.200000
1,         0.200000
378080,         2.318477
1,         0.200000
1,         0.200000
344441,         2.471839
1,         0.200000
1,         0.200000
1,         0.200000
1,         0.200000
1,         0.200000
2,        33.200000
1,         0.200000
1,         0.200000
1,         0.200000
1,         0.200000
1,         0.200000
2,        33.200000
1,         0.200000
1,         0.200000
1,         0.200000
1,         0.200000
1,         0.200000
1,         0.200000
1,         0.200000
1,         0.200000
1,         0.200000
376507,         2.316717
349074,         2.453080
1,         0.200000
1,         0.200000
1,         0.200000
1,         0.200000
370582,         2.346020
1,         0.200000
1,         0.200000
2,        33.200000
1,         0.200000
372910,         2.359600
1,         0.200000
1,         0.200000
1,         0.200000
1,         0.200000
378298,         2.302947
376867,         2.351840
381773,         2.290384
1,         0.200000
344221,         2.474682
1,         0.200000
1,         0.200000
1,         0.200000
1,         0.200000
1,         0.200000
1,         0.200000
1,         0.200000
1,         0.200000
1,         0.200000
2,        33.200000
361744,         2.358986
1,         0.200000
1,         0.200000
1,         0.200000
1,         0.200000
1,         0.200000
1,         0.200000
1,         0.200000
357325,         2.403879
1,         0.200000
1,         0.200000
1,         0.200000
357959,         2.384107
1,         0.200000
1,         0.200000
2,        33.200000
1,         0.200000
377840,         2.327608
360694,         2.370263
1,         0.200000
2,        33.200000
346726,         2.416748
1,         0.200000
361641,         2.347330
354000,         2.431113
369515,         2.371915
355088,         2.440907
1,         0.200000
1,         0.200000
2,        33.200000
1,         0.200000
352142,         2.433991
1,         0.200000
1,         0.200000
1,         0.200000
1,         0.200000
1,         0.200000
1,         0.200000
2,        33.200000
1,         0.200000
1,         0.200000
1,         0.200000
1,         0.200000
1,         0.200000
1,         0.200000
1,         0.200000
1,         0.200000
1,         0.200000
1,         0.200000
2,        33.200000
1,         0.200000
1,         0.200000
1,         0.200000
1,         0.200000
1,         0.200000
1,         0.200000
1,         0.200000
2,        33.200000
1,         0.200000
354253,         2.423752
1,         0.200000
1,         0.200000
1,         0.200000
1,         0.200000
1,         0.200000
1,         0.200000
1,         0.200000
2,        33.200000
1,         0.200000
1,         0.200000
2,        33.200000
1,         0.200000
1,         0.200000
1,         0.200000
1,         0.200000
1,         0.200000
1,         0.200000
2,        33.200000
1,         0.200000
1,         0.200000
1,         0.200000
1,         0.200000
1,         0.200000
336427,         2.516564
2,        33.200000
1,         0.200000
1,         0.200000
1,         0.200000
1,         0.200000
1,         0.200000
1,         0.200000
2,        33.200000
1,         0.200000
1,         0.200000
1,         0.200000
1,         0.200000
1,         0.200000
1,         0.200000
1,         0.200000
1,         0.200000
1,         0.200000
1,         0.200000
1,         0.200000
1,         0.200000
1,         0.200000
2,        33.200000
1,         0.200000
1,         0.200000
1,         0.200000
1,         0.200000
1,         0.200000
1,         0.200000
1,         0.200000
1,         0.200000
1,         0.200000
1,         0.200000
1,         0.200000
1,         0.200000
1,         0.200000
1,         0.200000
1,         0.200000
1,         0.200000
1,         0.200000
1,         0.200000
1,         0.200000
1,         0.200000
1,         0.200000
1,         0.200000
1,         0.200000
1,         0.200000
1,         0.200000
1,         0.200000
359076,         2.424278
1,         0.200000
1,         0.200000
1,         0.200000
2,        33.200000
327697,         2.620839
1,         0.200000
1,         0.200000
1,         0.200000
1,         0.200000
346529,         2.501678
1,         0.200000
1,         0.200000
1,         0.200000
1,         0.200000
355692,         2.438628
1,         0.200000
1,         0.200000
2,        33.200000
1,         0.200000
1,         0.200000
1,         0.200000
1,         0.200000
1,         0.200000
1,         0.200000
1,         0.200000
1,         0.200000
1,         0.200000
1,         0.200000
1,         0.200000
1,         0.200000
1,         0.200000
1,         0.200000
1,         0.200000
1,         0.200000
1,         0.200000
1,         0.200000
1,         0.200000
1,         0.200000
1,         0.200000
1,         0.200000
2,        33.200000
1,         0.200000
1,         0.200000
1,         0.200000
1,         0.200000
1,         0.200000
359169,         2.370592
329214,         2.554954
1,         0.200000
1,         0.200000
1,         0.200000
1,         0.200000
1,         0.200000
347673,         2.515286
1,         0.200000
2,        33.200000
1,         0.200000
360491,         2.366388
1,         0.200000
1,         0.200000
1,         0.200000
1,         0.200000
1,         0.200000
340578,         2.554758
1,         0.200000
1,         0.200000
1,         0.200000
2,        33.200000
1,         0.200000
1,         0.200000
1,         0.200000
1,         0.200000
2,        33.200000
1,         0.200000
1,         0.200000
1,         0.200000
361177,         2.331848
1,         0.200000
2,        33.200000
1,         0.200000
347835,         2.439742
1,         0.200000
2,        33.200000
1,         0.200000
1,         0.200000
332006,         2.595469
1,         0.200000
1,         0.200000
1,         0.200000
1,         0.200000
1,         0.200000
1,         0.200000
1,         0.200000
1,         0.200000
1,         0.200000
1,         0.200000
1,         0.200000
1,         0.200000
1,         0.200000
1,         0.200000
1,         0.200000
1,         0.200000
1,         0.200000
1,         0.200000
1,         0.200000
1,         0.200000
1,         0.200000
2,        33.200000
1,         0.200000
1,         0.200000
1,         0.200000
1,         0.200000
363928,         2.386251
1,         0.200000
1,         0.200000
1,         0.200000
1,         0.200000
1,         0.200000
364474,         2.379421
1,         0.200000
1,         0.200000
1,         0.200000
2,        33.200000
1,         0.200000
1,         0.200000
1,         0.200000
1,         0.200000
1,         0.200000
344659,         2.457560
1,         0.200000
1,         0.200000
1,         0.200000
1,         0.200000
1,         0.200000
1,         0.200000
1,         0.200000
348519,         2.484348
1,         0.200000
1,         0.200000
1,         0.200000
1,         0.200000
1,         0.200000
1,         0.200000
343751,         2.460863
1,         0.200000
347324,         2.456155
1,         0.200000
1,         0.200000
1,         0.200000
1,         0.200000
1,         0.200000
341798,         2.501002
1,         0.200000
1,         0.200000
1,         0.200000
1,         0.200000
1,         0.200000
1,         0.200000
1,         0.200000
1,         0.200000
1,         0.200000
2,        33.200000
1,         0.200000
2,        33.200000
2,        33.200000
1,         0.200000
1,         0.200000
1,         0.200000
1,         0.200000
1,         0.200000
1,         0.200000
2,        33.200000
351816,         2.388049
348860,         2.439879
1,         0.200000
2,        33.200000
1,         0.200000
1,         0.200000
1,         0.200000
1,         0.200000
348103,         2.441614
1,         0.200000
2,        33.200000
367082,         2.379191
1,         0.200000
1,         0.200000
1,         0.200000
1,         0.200000
1,         0.200000
1,         0.200000
353101,         2.397933
1,         0.200000
2,        33.200000
1,         0.200000
1,         0.200000
1,         0.200000
1,         0.200000
2,        33.200000
1,         0.200000
1,         0.200000
1,         0.200000
1,         0.200000
1,         0.200000
361151,         2.349318
1,         0.200000
1,         0.200000
1,         0.200000
1,         0.200000
1,         0.200000
1,         0.200000
1,         0.200000
355777,         2.467589
1,         0.200000
1,         0.200000
1,         0.200000
1,         0.200000
1,         0.200000
1,         0.200000
1,         0.200000
1,         0.200000
1,         0.200000
1,         0.200000
1,         0.200000
1,         0.200000
1,         0.200000
1,         0.200000
1,         0.200000
1,         0.200000
1,         0.200000
1,         0.200000
1,         0.200000
1,         0.200000
1,         0.200000
1,         0.200000
359514,         2.418025
352862,         2.422341
1,         0.200000
1,         0.200000
1,         0.200000
1,         0.200000
1,         0.200000
1,         0.200000
1,         0.200000
1,         0.200000
1,         0.200000
1,         0.200000
1,         0.200000
1,         0.200000
1,         0.200000
1,         0.200000
1,         0.200000
1,         0.200000
1,         0.200000
1,         0.200000
1,         0.200000
1,         0.200000
1,         0.200000
1,         0.200000
1,         0.200000
1,         0.200000
1,         0.200000
2,        33.200000
1,         0.200000
1,         0.200000
1,         0.200000
1,         0.200000
1,         0.200000
357258,         2.445394
1,         0.200000
1,         0.200000
1,         0.200000
1,         0.200000
2,        33.200000
1,         0.200000
1,         0.200000
1,         0.200000
367945,         2.323201
1,         0.200000
1,         0.200000
1,         0.200000
1,         0.200000
1,         0.200000
1,         0.200000
1,         0.200000
355346,         2.403560
359317,         2.400508
1,         0.200000
1,         0.200000
1,         0.200000
1,         0.200000
351614,         2.422347
1,         0.200000
1,         0.200000
1,         0.200000
1,         0.200000
1,         0.200000
1,         0.200000
1,         0.200000
1,         0.200000
1,         0.200000
1,         0.200000
1,         0.200000
1,         0.200000
1,         0.200000
1,         0.200000
1,         0.200000
2,        33.200000
1,         0.200000
1,         0.200000
1,         0.200000
1,         0.200000
1,         0.200000
1,         0.200000
1,         0.200000
2,        33.200000
1,         0.200000
1,         0.200000
1,         0.200000
1,         0.200000
1,         0.200000
1,         0.200000
1,         0.200000
1,         0.200000
2,        33.200000
359822,         2.421896
1,         0.200000
1,         0.200000
1,         0.200000
1,         0.200000
1,         0.200000
1,         0.200000
2,        33.200000
1,         0.200000
1,         0.200000
1,         0.200000
350051,         2.443152
1,         0.200000
1,         0.200000
1,         0.200000
1,         0.200000
1,         0.200000
2,        33.200000
1,         0.200000
1,         0.200000
1,         0.200000
1,         0.200000
1,         0.200000
1,         0.200000
1,         0.200000
1,         0.200000
344320,         2.447415
1,         0.200000
343600,         2.465449
1,         0.200000
329562,         2.546545
1,         0.200000
1,         0.200000
338325,         2.515368
1,         0.200000
347664,         2.428266
1,         0.200000
1,         0.200000
1,         0.200000
1,         0.200000
1,         0.200000
1,         0.200000
2,        33.200000
357690,         2.368948
1,         0.200000
1,         0.200000
362998,         2.352640
1,         0.200000
347352,         2.483822
1,         0.200000
1,         0.200000
351357,         2.453623
1,         0.200000
1,         0.200000
1,         0.200000
1,         0.200000
1,         0.200000
1,         0.200000
1,         0.200000
2,        33.200000
1,         0.200000
1,         0.200000
367538,         2.363466
1,         0.200000
373835,         2.349616
1,         0.200000
1,         0.200000
1,         0.200000
1,         0.200000
1,         0.200000
1,         0.200000
1,         0.200000
2,        33.200000
1,         0.200000
2,        33.200000
1,         0.200000
1,         0.200000
1,         0.200000
1,         0.200000
1,         0.200000
358766,         2.409847
1,         0.200000
2,        33.200000
2,        33.200000
1,         0.200000
1,         0.200000
370986,         2.340616
2,        33.200000
1,         0.200000
1,         0.200000
2,        33.200000
1,         0.200000
1,         0.200000
359356,         2.412506
1,         0.200000
1,         0.200000
1,         0.200000
2,        33.200000
1,         0.200000
1,         0.200000
1,         0.200000
2,        33.200000
362755,         2.393802
1,         0.200000
1,         0.200000
361443,         2.400162
1,         0.200000
2,        33.200000
1,         0.200000
1,         0.200000
1,         0.200000
1,         0.200000
1,         0.200000
1,         0.200000
1,         0.200000
354884,         2.383750
1,         0.200000
336446,         2.502485
1,         0.200000
1,         0.200000
1,         0.200000
1,         0.200000
1,         0.200000
1,         0.200000
1,         0.200000
1,         0.200000
1,         0.200000
1,         0.200000
1,         0.200000
360441,         2.371532
1,         0.200000
1,         0.200000
1,         0.200000
1,         0.200000
2,        33.200000
1,         0.200000
1,         0.200000
1,         0.200000
1,         0.200000
348582,         2.450150
1,         0.200000
369328,         2.349287
1,         0.200000
1,         0.200000
1,         0.200000
1,         0.200000
1,         0.200000
1,         0.200000
1,         0.200000
1,         0.200000
1,         0.200000
1,         0.200000
1,         0.200000
1,         0.200000
1,         0.200000
1,         0.200000
1,         0.200000
1,         0.200000
343283,         2.434979
1,         0.200000
1,         0.200000
1,         0.200000
351546,         2.402784
1,         0.200000
1,         0.200000
1,         0.200000
1,         0.200000
1,         0.200000
1,         0.200000
1,         0.200000
1,         0.200000
2,        33.200000
1,         0.200000
1,         0.200000
1,         0.200000
1,         0.200000
344117,         2.461191
1,         0.200000
1,         0.200000
1,         0.200000
1,         0.200000
1,         0.200000
1,         0.200000
1,         0.200000
1,         0.200000
353134,         2.429912
1,         0.200000
360841,         2.384040
1,         0.200000
358102,         2.421196
1,         0.200000
2,        33.200000
1,         0.200000
1,         0.200000
2,        33.200000
1,         0.200000
1,         0.200000
1,         0.200000
1,         0.200000
1,         0.200000
2,        33.200000
1,         0.200000
352324,         2.427171
1,         0.200000
1,         0.200000
1,         0.200000
351204,         2.401152
353271,         2.388310
1,         0.200000
2,        33.200000
1,         0.200000
1,         0.200000
1,         0.200000
1,         0.200000
1,         0.200000
1,         0.200000
1,         0.200000
1,         0.200000
1,         0.200000
1,         0.200000
1,         0.200000
1,         0.200000
1,         0.200000
353444,         2.439826
2,        33.200000
1,         0.200000
1,         0.200000
1,         0.200000
2,        33.200000
1,         0.200000
1,         0.200000
1,         0.200000
1,         0.200000
1,         0.200000
367468,         2.376410
1,         0.200000
2,        33.200000
1,         0.200000
1,         0.200000
1,         0.200000
1,         0.200000
1,         0.200000
1,         0.200000
1,         0.200000

NM
1,         0.200000
1,         0.200000
1,         0.200000
1,         0.200000
340474,         2.489891
1,         0.200000
1,         0.200000
1,         0.200000
1,         0.200000
1,         0.200000
1,         0.200000
1,         0.200000
1,         0.200000
1,         0.200000
1,         0.200000
1,         0.200000
1,         0.200000
359064,         2.421457
359746,         2.413844
1,         0.200000
362402,         2.393658
1,         0.200000
2,        33.200000
1,         0.200000
1,         0.200000
1,         0.200000
1,         0.200000
1,         0.200000
1,         0.200000
2,        33.200000
1,         0.200000
1,         0.200000
1,         0.200000
1,         0.200000
1,         0.200000
1,         0.200000
1,         0.200000
1,         0.200000
1,         0.200000
2,        33.200000
1,         0.200000
1,         0.200000
2,        33.200000
1,         0.200000
1,         0.200000
2,        33.200000
1,         0.200000
374452,         2.309886
1,         0.200000
354317,         2.416719
1,         0.200000
1,         0.200000
346739,         2.434127
2,        33.200000
1,         0.200000
1,         0.200000
1,         0.200000
1,         0.200000
1,         0.200000
1,         0.200000
1,         0.200000
1,         0.200000
2,        33.200000
1,         0.200000
1,         0.200000
1,         0.200000
2,        33.200000
1,         0.200000
1,         0.200000
2,        33.200000
1,         0.200000
1,         0.200000
1,         0.200000
1,         0.200000
1,         0.200000
1,         0.200000
1,         0.200000
1,         0.200000
1,         0.200000
1,         0.200000
1,         0.200000
365605,         2.361240
360149,         2.377035
345868,         2.454260
1,         0.200000
1,         0.200000
1,         0.200000
1,         0.200000
1,         0.200000
1,         0.200000
1,         0.200000
2,        33.200000
1,         0.200000
1,         0.200000
1,         0.200000
2,        33.200000
1,         0.200000
341257,         2.468888
1,         0.200000
1,         0.200000
1,         0.200000
1,         0.200000
1,         0.200000
1,         0.200000
1,         0.200000
1,         0.200000
1,         0.200000
1,         0.200000
1,         0.200000
1,         0.200000
1,         0.200000
1,         0.200000
1,         0.200000
343608,         2.462508
1,         0.200000
1,         0.200000
1,         0.200000
2,        33.200000
1,         0.200000
1,         0.200000
1,         0.200000
1,         0.200000
1,         0.200000
1,         0.200000
1,         0.200000
340230,         2.541997
1,         0.200000
1,         0.200000
1,         0.200000
1,         0.200000
1,         0.200000
1,         0.200000
373117,         2.344761
1,         0.200000
1,         0.200000
1,         0.200000
1,         0.200000
1,         0.200000
1,         0.200000
1,         0.200000
1,         0.200000
1,         0.200000
1,         0.200000
1,         0.200000
1,         0.200000
1,         0.200000
1,         0.200000
1,         0.200000
1,         0.200000
1,         0.200000
1,         0.200000
1,         0.200000
1,         0.200000
345254,         2.458201
1,         0.200000
1,         0.200000
1,         0.200000
1,         0.200000
1,         0.200000
1,         0.200000
347173,         2.506138
1,         0.200000
1,         0.200000
2,        33.200000
1,         0.200000
1,         0.200000
1,         0.200000
2,        33.200000
1,         0.200000
342215,         2.466346
1,         0.200000
364075,         2.380400
2,        33.200000
1,         0.200000
1,         0.200000
1,         0.200000
1,         0.200000
1,         0.200000
2,        33.200000
1,         0.200000
1,         0.200000
1,         0.200000
1,         0.200000
1,         0.200000
1,         0.200000
1,         0.200000
335127,         2.520350
1,         0.200000
1,         0.200000
368618,         2.343770
1,         0.200000
1,         0.200000
1,         0.200000
1,         0.200000
1,         0.200000
1,         0.200000
1,         0.200000
1,         0.200000
363691,         2.383273
1,         0.200000
1,         0.200000
1,         0.200000
1,         0.200000
1,         0.200000
1,         0.200000
2,        33.200000
1,         0.200000
1,         0.200000
2,        33.200000
1,         0.200000
1,         0.200000
357398,         2.449662
1,         0.200000
376499,         2.333121
1,         0.200000
1,         0.200000
1,         0.200000
1,         0.200000
1,         0.200000
1,         0.200000
1,         0.200000
1,         0.200000
1,         0.200000
1,         0.200000
1,         0.200000
1,         0.200000
1,         0.200000
1,         0.200000
378327,         2.274953
1,         0.200000
383918,         2.279437
1,         0.200000
1,         0.200000
1,         0.200000
2,        33.200000
1,         0.200000
1,         0.200000
1,         0.200000
1,         0.200000
1,         0.200000
1,         0.200000
1,         0.200000
1,         0.200000
384238,         2.267965
339357,         2.547944
1,         0.200000
1,         0.200000
1,         0.200000
1,         0.200000
1,         0.200000
1,         0.200000
1,         0.200000
1,         0.200000
1,         0.200000
1,         0.200000
1,         0.200000
1,         0.200000
1,         0.200000
1,         0.200000
1,         0.200000
1,         0.200000
1,         0.200000
1,         0.200000
1,         0.200000
1,         0.200000
1,         0.200000
1,         0.200000
1,         0.200000
369662,         2.333919
1,         0.200000
1,         0.200000
360580,         2.409106
1,         0.200000
342375,         2.536662
1,         0.200000
1,         0.200000
1,         0.200000
1,         0.200000
1,         0.200000
1,         0.200000
1,         0.200000
1,         0.200000
1,         0.200000
1,         0.200000
1,         0.200000
1,         0.200000
356497,         2.379046
1,         0.200000
1,         0.200000
348820,         2.394024
1,         0.200000
342225,         2.483525
1,         0.200000
1,         0.200000
2,        33.200000
1,         0.200000
1,         0.200000
2,        33.200000
1,         0.200000
1,         0.200000
1,         0.200000
1,         0.200000
1,         0.200000
1,         0.200000
1,         0.200000
2,        33.200000
350478,         2.412810
353345,         2.448271
353719,         2.389517
1,         0.200000
352051,         2.448872
1,         0.200000
1,         0.200000
342869,         2.462208
1,         0.200000
1,         0.200000
1,         0.200000
1,         0.200000
1,         0.200000
1,         0.200000
1,         0.200000
1,         0.200000
1,         0.200000
1,         0.200000
1,         0.200000
2,        33.200000
1,         0.200000
1,         0.200000
1,         0.200000
1,         0.200000
337388,         2.512810
2,        33.200000
1,         0.200000
1,         0.200000
1,         0.200000
2,        33.200000
1,         0.200000
1,         0.200000
344553,         2.481442
1,         0.200000
2,        33.200000
1,         0.200000
1,         0.200000
1,         0.200000
1,         0.200000
1,         0.200000
1,         0.200000
1,         0.200000
1,         0.200000
1,         0.200000
1,         0.200000
1,         0.200000
2,        33.200000
1,         0.200000
1,         0.200000
1,         0.200000
1,         0.200000
1,         0.200000
1,         0.200000
1,         0.200000
341830,         2.485857
2,        33.200000
1,         0.200000
1,         0.200000
1,         0.200000
372254,         2.361809
1,         0.200000
1,         0.200000
1,         0.200000
1,         0.200000
1,         0.200000
358552,         2.388815
346951,         2.520224
1,         0.200000
1,         0.200000
1,         0.200000
1,         0.200000
1,         0.200000
1,         0.200000
1,         0.200000
1,         0.200000
1,         0.200000
1,         0.200000
1,         0.200000
1,         0.200000
342004,         2.481829
1,         0.200000
1,         0.200000
1,         0.200000
1,         0.200000
1,         0.200000
1,         0.200000
1,         0.200000
1,         0.200000
1,         0.200000
1,         0.200000
2,        33.200000
1,         0.200000
1,         0.200000
1,         0.200000
1,         0.200000
1,         0.200000
1,         0.200000
1,         0.200000
1,         0.200000
367478,         2.311077
1,         0.200000
347051,         2.462477
1,         0.200000
328908,         2.557448
1,         0.200000
1,         0.200000
1,         0.200000
1,         0.200000
2,        33.200000
1,         0.200000
2,        33.200000
1,         0.200000
1,         0.200000
1,         0.200000
1,         0.200000
1,         0.200000
363814,         2.385134
1,         0.200000
327541,         2.588833
1,         0.200000
1,         0.200000
347295,         2.436080
346601,         2.485615
1,         0.200000
2,        33.200000
1,         0.200000
1,         0.200000
1,         0.200000
1,         0.200000
371838,         2.359242
1,         0.200000
1,         0.200000
1,         0.200000
1,         0.200000
2,        33.200000
362915,         2.387604
1,         0.200000
351752,         2.429076
1,         0.200000
1,         0.200000
1,         0.200000
1,         0.200000
1,         0.200000
1,         0.200000
1,         0.200000
1,         0.200000
1,         0.200000
2,        33.200000
1,         0.200000
1,         0.200000
359460,         2.414717
1,         0.200000
1,         0.200000
1,         0.200000
1,         0.200000
352624,         2.467900
1,         0.200000
1,         0.200000
1,         0.200000
1,         0.200000
2,        33.200000
1,         0.200000
358707,         2.373142
1,         0.200000
1,         0.200000
351687,         2.452588
1,         0.200000
1,         0.200000
1,         0.200000
1,         0.200000
2,        33.200000
1,         0.200000
1,         0.200000
1,         0.200000
1,         0.200000
1,         0.200000
1,         0.200000
2,        33.200000
1,         0.200000
1,         0.200000
1,         0.200000
1,         0.200000
1,         0.200000
1,         0.200000
1,         0.200000
1,         0.200000
1,         0.200000
1,         0.200000
360490,         2.382773
1,         0.200000
1,         0.200000
2,        33.200000
349847,         2.424085
1,         0.200000
2,        33.200000
1,         0.200000
1,         0.200000
1,         0.200000
1,         0.200000
2,        33.200000
1,         0.200000
1,         0.200000
348598,         2.430227
1,         0.200000
1,         0.200000
1,         0.200000
1,         0.200000
1,         0.200000
1,         0.200000
1,         0.200000
1,         0.200000
1,         0.200000
1,         0.200000
1,         0.200000
1,         0.200000
1,         0.200000
1,         0.200000
1,         0.200000
1,         0.200000
1,         0.200000
329483,         2.578919
2,        33.200000
1,         0.200000
1,         0.200000
1,         0.200000
1,         0.200000
1,         0.200000
1,         0.200000
1,         0.200000
1,         0.200000
1,         0.200000
1,         0.200000
1,         0.200000
356824,         2.447552
2,        33.200000
1,         0.200000
1,         0.200000
1,         0.200000
369817,         2.353893
2,        33.200000
1,         0.200000
349776,         2.434636
361543,         2.337783
1,         0.200000
1,         0.200000
1,         0.200000
1,         0.200000
1,         0.200000
2,        33.200000
1,         0.200000
1,         0.200000
1,         0.200000
1,         0.200000
1,         0.200000
1,         0.200000
1,         0.200000
1,         0.200000
2,        33.200000
1,         0.200000
1,         0.200000
1,         0.200000
2,        33.200000
1,         0.200000
1,         0.200000
1,         0.200000
1,         0.200000
1,         0.200000
1,         0.200000
1,         0.200000
1,         0.200000
1,         0.200000
1,         0.200000
1,         0.200000
1,         0.200000
1,         0.200000
1,         0.200000
1,         0.200000
1,         0.200000
1,         0.200000
1,         0.200000
1,         0.200000
1,         0.200000
1,         0.200000
1,         0.200000
1,         0.200000
351569,         2.428553
359870,         2.379044
1,         0.200000
1,         0.200000
1,         0.200000
1,         0.200000
364935,         2.343201
1,         0.200000
1,         0.200000
1,         0.200000
1,         0.200000
348849,         2.402430
1,         0.200000
1,         0.200000
1,         0.200000
1,         0.200000
1,         0.200000
1,         0.200000
1,         0.200000
1,         0.200000
1,         0.200000
1,         0.200000
1,         0.200000
1,         0.200000
1,         0.200000
359382,         2.424689
1,         0.200000
1,         0.200000
355420,         2.375674
2,        33.200000
1,         0.200000
1,         0.200000
1,         0.200000
1,         0.200000
359355,         2.364843
2,        33.200000
364610,         2.383186
1,         0.200000
1,         0.200000
1,         0.200000
1,         0.200000
1,         0.200000
1,         0.200000
1,         0.200000
1,         0.200000
1,         0.200000
1,         0.200000
1,         0.200000
1,         0.200000
1,         0.200000
1,         0.200000
1,         0.200000
354773,         2.463002
2,        33.200000
1,         0.200000
1,         0.200000
1,         0.200000
349940,         2.422800
1,         0.200000
1,         0.200000
1,         0.200000
1,         0.200000
1,         0.200000
1,         0.200000
1,         0.200000
1,         0.200000
1,         0.200000
2,        33.200000
1,         0.200000
1,         0.200000
1,         0.200000
1,         0.200000
1,         0.200000
1,         0.200000
1,         0.200000
1,         0.200000
1,         0.200000
1,         0.200000
1,         0.200000
1,         0.200000
1,         0.200000
1,         0.200000
1,         0.200000
1,         0.200000
1,         0.200000
1,         0.200000
2,        33.200000
1,         0.200000
1,         0.200000
357128,         2.449521
1,         0.200000
1,         0.200000
1,         0.200000
333846,         2.509052
1,         0.200000
1,         0.200000
1,         0.200000
1,         0.200000
1,         0.200000
352690,         2.415752
1,         0.200000
1,         0.200000
1,         0.200000
2,        33.200000
1,         0.200000
1,         0.200000
1,         0.200000
1,         0.200000
1,         0.200000
1,         0.200000
1,         0.200000
1,         0.200000
1,         0.200000
1,         0.200000
1,         0.200000
1,         0.200000
375083,         2.315734
1,         0.200000
1,         0.200000
359532,         2.357177
1,         0.200000
1,         0.200000
1,         0.200000
2,        33.200000
1,         0.200000
353943,         2.415562
2,        33.200000
1,         0.200000
1,         0.200000
1,         0.200000
353469,         2.389817
363250,         2.361433
1,         0.200000
347758,         2.469218
1,         0.200000
1,         0.200000
1,         0.200000
1,         0.200000
1,         0.200000
1,         0.200000
1,         0.200000
1,         0.200000
1,         0.200000
2,        33.200000
1,         0.200000
1,         0.200000
1,         0.200000
1,         0.200000
1,         0.200000
1,         0.200000
1,         0.200000
354594,         2.440763
1,         0.200000
346745,         2.434116
1,         0.200000
1,         0.200000
1,         0.200000
1,         0.200000
1,         0.200000
1,         0.200000
1,         0.200000
353201,         2.408734
1,         0.200000
1,         0.200000
1,         0.200000
1,         0.200000
1,         0.200000
1,         0.200000
1,         0.200000
1,         0.200000
1,         0.200000
2,        33.200000
341659,         2.460670
1,         0.200000
1,         0.200000
1,         0.200000
1,         0.200000
2,        33.200000
354533,         2.458538
1,         0.200000
1,         0.200000
336371,         2.525045
1,         0.200000
1,         0.200000
378637,         2.297502
365707,         2.347446
1,         0.200000
2,        33.200000
330419,         2.521066
352102,         2.412255
2,        33.200000
1,         0.200000
1,         0.200000
1,         0.200000
1,         0.200000
2,        33.200000
1,         0.200000
1,         0.200000
1,         0.200000
361605,         2.365855
1,         0.200000
1,         0.200000
1,         0.200000
1,         0.200000
1,         0.200000
1,         0.200000
2,        33.200000
1,         0.200000
1,         0.200000
2,        33.200000
348852,         2.417962
1,         0.200000
1,         0.200000
361442,         2.375734
1,         0.200000
1,         0.200000
2,        33.200000
1,         0.200000
1,         0.200000
1,         0.200000
1,         0.200000
1,         0.200000
1,         0.200000
1,         0.200000
1,         0.200000
341498,         2.490097
1,         0.200000
1,         0.200000
352462,         2.417524
1,         0.200000
1,         0.200000
350390,         2.405996
1,         0.200000
1,         0.200000
2,        33.200000
1,         0.200000
2,        33.200000
357181,         2.470494
1,         0.200000
348740,         2.469077
2,        33.200000
1,         0.200000
1,         0.200000
1,         0.200000
1,         0.200000
1,         0.200000
1,         0.200000
1,         0.200000
1,         0.200000
342652,         2.457043
1,         0.200000
1,         0.200000
1,         0.200000
1,         0.200000
1,         0.200000
1,         0.200000
1,         0.200000
1,         0.200000
1,         0.200000
1,         0.200000
1,         0.200000
348358,         2.399703
1,         0.200000
1,         0.200000
1,         0.200000
1,         0.200000
1,         0.200000
1,         0.200000
1,         0.200000
368236,         2.309569
1,         0.200000
1,         0.200000
1,         0.200000
2,        33.200000
351045,         2.481972
1,         0.200000
1,         0.200000
1,         0.200000
1,         0.200000
1,         0.200000
1,         0.200000
1,         0.200000
1,         0.200000
1,         0.200000
1,         0.200000
1,         0.200000
1,         0.200000
355921,         2.366048
1,         0.200000
1,         0.200000
1,         0.200000
346380,         2.435360
2,        33.200000
1,         0.200000
346900,         2.483968
1,         0.200000
1,         0.200000
1,         0.200000
1,         0.200000
1,         0.200000
1,         0.200000
1,         0.200000
1,         0.200000
1,         0.200000
1,         0.200000
1,         0.200000
1,         0.200000
1,         0.200000
350317,         2.459199
1,         0.200000
1,         0.200000
1,         0.200000
1,         0.200000
1,         0.200000
1,         0.200000
1,         0.200000
1,         0.200000
1,         0.200000
1,         0.200000
1,         0.200000
1,         0.200000
2,        33.200000
1,         0.200000
1,         0.200000
1,         0.200000
1,         0.200000
2,        33.200000
1,         0.200000
1,         0.200000
342270,         2.533933
1,         0.200000
1,         0.200000
1,         0.200000
342403,         2.455705
2,        33.200000
1,         0.200000
1,         0.200000
1,         0.200000
1,         0.200000
2,        33.200000
1,         0.200000
1,         0.200000
1,         0.200000
1,         0.200000
1,         0.200000
1,         0.200000
1,         0.200000
1,         0.200000
1,         0.200000
1,         0.200000
1,         0.200000
1,         0.200000
365266,         2.364039
1,         0.200000
1,         0.200000
356041,         2.382584
1,         0.200000
1,         0.200000
1,         0.200000
1,         0.200000
1,         0.200000
1,         0.200000
1,         0.200000
1,         0.200000
365732,         2.351594
1,         0.200000
1,         0.200000
1,         0.200000
2,        33.200000
1,         0.200000
1,         0.200000
1,         0.200000
2,        33.200000
358069,         2.427719
1,         0.200000
1,         0.200000
1,         0.200000
1,         0.200000
1,         0.200000
1,         0.200000
1,         0.200000
1,         0.200000
1,         0.200000
352972,         2.446273
1,         0.200000
1,         0.200000
1,         0.200000
339084,         2.484660
1,         0.200000
355867,         2.391764
1,         0.200000
1,         0.200000
1,         0.200000
1,         0.200000
1,         0.200000
1,         0.200000
1,         0.200000
1,         0.200000
1,         0.200000
1,         0.200000
1,         0.200000
1,         0.200000
1,         0.200000
1,         0.200000
1,         0.200000
1,         0.200000
2,        33.200000
1,         0.200000
1,         0.200000
1,         0.200000
1,         0.200000
1,         0.200000
1,         0.200000
1,         0.200000
1,         0.200000
1,         0.200000
1,         0.200000
1,         0.200000
1,         0.200000
1,         0.200000
1,         0.200000
1,         0.200000
1,         0.200000
1,         0.200000
1,         0.200000
1,         0.200000
358080,         2.385356
1,         0.200000
1,         0.200000
1,         0.200000
1,         0.200000
2,        33.200000
1,         0.200000
1,         0.200000
1,         0.200000
334728,         2.559747
375578,         2.318267
1,         0.200000
1,         0.200000
1,         0.200000
1,         0.200000
1,         0.200000
1,         0.200000
1,         0.200000
1,         0.200000
1,         0.200000
1,         0.200000
1,         0.200000
1,         0.200000
1,         0.200000
1,         0.200000
1,         0.200000
1,         0.200000
2,        33.200000
1,         0.200000
1,         0.200000
1,         0.200000
1,         0.200000
370638,         2.290753
1,         0.200000
2,        33.200000
1,         0.200000
1,         0.200000
1,         0.200000
1,         0.200000
342159,         2.469578
1,         0.200000
358692,         2.369383
1,         0.200000
339070,         2.496215
347695,         2.496585
356100,         2.462742
1,         0.200000
1,         0.200000
350944,         2.427229
1,         0.200000
1,         0.200000
1,         0.200000
379099,         2.299911
1,         0.200000
1,         0.200000
1,         0.200000
1,         0.200000
1,         0.200000
1,         0.200000
1,         0.200000
1,         0.200000
1,         0.200000
1,         0.200000
1,         0.200000
1,         0.200000
1,         0.200000
1,         0.200000
1,         0.200000
1,         0.200000
1,         0.200000
1,         0.200000
1,         0.200000
1,         0.200000
1,         0.200000
1,         0.200000
1,         0.200000
1,         0.200000
2,        33.200000
1,         0.200000
1,         0.200000
1,         0.200000
1,         0.200000
1,         0.200000
368378,         2.375639
1,         0.200000
1,         0.200000
1,         0.200000
1,         0.200000
1,         0.200000
1,         0.200000
1,         0.200000
1,         0.200000
1,         0.200000
1,         0.200000
1,         0.200000
1,         0.200000
1,         0.200000
1,         0.200000
344326,         2.464458
1,         0.200000
352696,         2.465099
1,         0.200000
1,         0.200000
1,         0.200000
1,         0.200000
349617,         2.422499
1,         0.200000
1,         0.200000
1,         0.200000
1,         0.200000
2,        33.200000
1,         0.200000
1,         0.200000
1,         0.200000
2,        33.200000
2,        33.200000
1,         0.200000
1,         0.200000
1,         0.200000
1,         0.200000
1,         0.200000
356831,         2.445834
346985,         2.441711
1,         0.200000
1,         0.200000
1,         0.200000
1,         0.200000
1,         0.200000
374321,         2.296201
1,         0.200000
1,         0.200000
1,         0.200000
372696,         2.328195
1,         0.200000
1,         0.200000
1,         0.200000
1,         0.200000
1,         0.200000
366165,         2.366005
1,         0.200000
370289,         2.335546
1,         0.200000
1,         0.200000
1,         0.200000
1,         0.200000
1,         0.200000
2,        33.200000
1,         0.200000
1,         0.200000
1,         0.200000
1,         0.200000
1,         0.200000
1,         0.200000
1,         0.200000
2,        33.200000
1,         0.200000
1,         0.200000
1,         0.200000
1,         0.200000
1,         0.200000
2,        33.200000
1,         0.200000
1,         0.200000
1,         0.200000
1,         0.200000
1,         0.200000
1,         0.200000
1,         0.200000
1,         0.200000
1,         0.200000
1,         0.200000
1,         0.200000
2,        33.200000
1,         0.200000
358550,         2.374117
1,         0.200000
1,         0.200000
1,         0.200000
1,         0.200000
1,         0.200000
1,         0.200000
1,         0.200000
365607,         2.384435
1,         0.200000
1,         0.200000
1,         0.200000
1,         0.200000
1,         0.200000
1,         0.200000
1,         0.200000
1,         0.200000
344941,         2.441902
2,        33.200000
1,         0.200000
1,         0.200000
364792,         2.343329
1,         0.200000
1,         0.200000
2,        33.200000
1,         0.200000
1,         0.200000
1,         0.200000
1,         0.200000
1,         0.200000
362027,         2.372035
1,         0.200000
361650,         2.360051
1,         0.200000
1,         0.200000
1,         0.200000
1,         0.200000
1,         0.200000
1,         0.200000
2,        33.200000
1,         0.200000
1,         0.200000
352073,         2.427710
1,         0.200000
1,         0.200000
1,         0.200000
1,         0.200000
1,         0.200000
1,         0.200000
1,         0.200000
1,         0.200000
1,         0.200000
1,         0.200000
1,         0.200000
1,         0.200000
1,         0.200000
1,         0.200000
1,         0.200000
1,         0.200000
1,         0.200000
1,         0.200000
1,         0.200000
1,         0.200000
1,         0.200000
354657,         2.390731
365524,         2.329212
1,         0.200000
1,         0.200000
1,         0.200000
348970,         2.507132
1,         0.200000
1,         0.200000
2,        33.200000
1,         0.200000
1,         0.200000
1,         0.200000
1,         0.200000
1,         0.200000
1,         0.200000
1,         0.200000
2,        33.200000
1,         0.200000
1,         0.200000
1,         0.200000
1,         0.200000
1,         0.200000
1,         0.200000
1,         0.200000
348793,         2.506870
1,         0.200000
1,         0.200000
1,         0.200000
1,         0.200000
1,         0.200000
1,         0.200000
1,         0.200000
356268,         2.427976
1,         0.200000
1,         0.200000
1,         0.200000
2,        33.200000
2,        33.200000
1,         0.200000
2,        33.200000
358245,         2.414765
1,         0.200000
1,         0.200000
359324,         2.371828
1,         0.200000
1,         0.200000
1,         0.200000
2,        33.200000
370914,         2.343950
1,         0.200000
1,         0.200000
353304,         2.438258
1,         0.200000
1,         0.200000
1,         0.200000
338680,         2.509322
1,         0.200000
1,         0.200000
362896,         2.411228
1,         0.200000
1,         0.200000
1,         0.200000
1,         0.200000
1,         0.200000
2,        33.200000
1,         0.200000
1,         0.200000
1,         0.200000
1,         0.200000
1,         0.200000
1,         0.200000
1,         0.200000
1,         0.200000
1,         0.200000
371234,         2.322935
371705,         2.334099
1,         0.200000
1,         0.200000
1,         0.200000
1,         0.200000
1,         0.200000
1,         0.200000
1,         0.200000
1,         0.200000
1,         0.200000
1,         0.200000
1,         0.200000
1,         0.200000
1,         0.200000
1,         0.200000
1,         0.200000
1,         0.200000
1,         0.200000
1,         0.200000
1,         0.200000
1,         0.200000
357190,         2.416619
1,         0.200000
1,         0.200000
1,         0.200000
1,         0.200000
1,         0.200000
1,         0.200000
2,        33.200000
1,         0.200000
1,         0.200000
365032,         2.364660
1,         0.200000
1,         0.200000
1,         0.200000
1,         0.200000
1,         0.200000
1,         0.200000
1,         0.200000
1,         0.200000
1,         0.200000
1,         0.200000
1,         0.200000
352244,         2.431932
2,        33.200000
1,         0.200000
1,         0.200000
1,         0.200000
1,         0.200000
2,        33.200000
1,         0.200000
1,         0.200000
1,         0.200000
340048,         2.489279
1,         0.200000
1,         0.200000
2,        33.200000
1,         0.200000
351836,         2.411145
1,         0.200000
1,         0.200000
371923,         2.352516
1,         0.200000
1,         0.200000
1,         0.200000
1,         0.200000
1,         0.200000
1,         0.200000
1,         0.200000
1,         0.200000
1,         0.200000
1,         0.200000
1,         0.200000
1,         0.200000
363611,         2.368997
1,         0.200000
1,         0.200000
1,         0.200000
1,         0.200000
1,         0.200000
1,         0.200000
1,         0.200000
1,         0.200000
1,         0.200000
1,         0.200000
1,         0.200000
1,         0.200000
1,         0.200000
1,         0.200000
1,         0.200000
1,         0.200000
1,         0.200000
354167,         2.467320
1,         0.200000
1,         0.200000
1,         0.200000
1,         0.200000
1,         0.200000
1,         0.200000
1,         0.200000
1,         0.200000
342357,         2.459309
1,         0.200000
1,         0.200000
1,         0.200000
1,         0.200000
1,         0.200000
1,         0.200000
361427,         2.369088
1,         0.200000
1,         0.200000
1,         0.200000
1,         0.200000
1,         0.200000
1,         0.200000
1,         0.200000
1,         0.200000
356336,         2.396801
331276,         2.530395
1,         0.200000
1,         0.200000
1,         0.200000
1,         0.200000
1,         0.200000
1,         0.200000
1,         0.200000
1,         0.200000
1,         0.200000
1,         0.200000
1,         0.200000
350280,         2.495409
1,         0.200000
1,         0.200000
1,         0.200000
357200,         2.373737
1,         0.200000
2,        33.200000
1,         0.200000
1,         0.200000
1,         0.200000
343429,         2.451225
2,        33.200000
1,         0.200000
2,        33.200000
2,        33.200000
350576,         2.457515
1,         0.200000
371819,         2.319515
2,        33.200000
352551,         2.410224
346174,         2.475180
1,         0.200000
1,         0.200000
1,         0.200000
1,         0.200000
365428,         2.359042
1,         0.200000
1,         0.200000
1,         0.200000
1,         0.200000
1,         0.200000
343878,         2.462757
1,         0.200000
1,         0.200000
1,         0.200000
1,         0.200000
1,         0.200000
1,         0.200000
2,        33.200000
1,         0.200000
1,         0.200000
1,         0.200000
1,         0.200000
1,         0.200000
1,         0.200000
1,         0.200000
1,         0.200000
1,         0.200000
2,        33.200000
1,         0.200000
1,         0.200000
2,        33.200000
1,         0.200000
363880,         2.346979
1,         0.200000
1,         0.200000
1,         0.200000
2,        33.200000
348356,         2.488128
1,         0.200000
1,         0.200000
1,         0.200000
1,         0.200000
1,         0.200000
1,         0.200000
1,         0.200000
1,         0.200000
1,         0.200000
1,         0.200000
1,         0.200000
1,         0.200000
1,         0.200000
1,         0.200000
370552,         2.363948
1,         0.200000
1,         0.200000
1,         0.200000
1,         0.200000
1,         0.200000
1,         0.200000
1,         0.200000
1,         0.200000
1,         0.200000
1,         0.200000
1,         0.200000
1,         0.200000
1,         0.200000
2,        33.200000
1,         0.200000
354154,         2.389812
1,         0.200000
1,         0.200000
1,         0.200000
1,         0.200000
1,         0.200000
1,         0.200000
1,         0.200000
1,         0.200000
1,         0.200000
1,         0.200000
1,         0.200000
1,         0.200000
1,         0.200000
1,         0.200000
1,         0.200000
2,        33.200000
1,         0.200000
1,         0.200000
364888,         2.397639
1,         0.200000
1,         0.200000
1,         0.200000
2,        33.200000
1,         0.200000
1,         0.200000
344777,         2.410273
1,         0.200000
1,         0.200000
1,         0.200000
1,         0.200000
1,         0.200000
1,         0.200000
368961,         2.362420
1,         0.200000
337723,         2.503815
1,         0.200000
1,         0.200000
1,         0.200000
1,         0.200000
1,         0.200000
1,         0.200000
1,         0.200000
1,         0.200000
1,         0.200000
1,         0.200000
347388,         2.496554
374306,         2.337443
1,         0.200000
1,         0.200000
1,         0.200000
1,         0.200000
1,         0.200000
1,         0.200000
373708,         2.323275
353029,         2.462794
1,         0.200000
1,         0.200000
1,         0.200000
1,         0.200000
1,         0.200000
1,         0.200000
1,         0.200000
1,         0.200000
1,         0.200000
1,         0.200000
1,         0.200000
2,        33.200000
2,        33.200000
1,         0.200000
1,         0.200000
1,         0.200000
1,         0.200000
1,         0.200000
1,         0.200000
378942,         2.334498
1,         0.200000
1,         0.200000
1,         0.200000
1,         0.200000
1,         0.200000
1,         0.200000
332190,         2.507871
1,         0.200000
1,         0.200000
1,         0.200000
2,        33.200000
1,         0.200000
1,         0.200000
1,         0.200000
2,        33.200000
353950,         2.418892
1,         0.200000
1,         0.200000
1,         0.200000
1,         0.200000
1,         0.200000
1,         0.200000
1,         0.200000
1,         0.200000
1,         0.200000
1,         0.200000
1,         0.200000
1,         0.200000
1,         0.200000
1,         0.200000
1,         0.200000
1,         0.200000
1,         0.200000
1,         0.200000
1,         0.200000
1,         0.200000
351993,         2.472598
1,         0.200000
344619,         2.523152
1,         0.200000
1,         0.200000
2,        33.200000
1,         0.200000
335522,         2.527333
1,         0.200000
1,         0.200000
1,         0.200000
1,         0.200000
1,         0.200000
1,         0.200000
1,         0.200000
1,         0.200000
1,         0.200000
350257,         2.410719
2,        33.200000
1,         0.200000
363074,         2.377643
1,         0.200000
1,         0.200000
1,         0.200000
1,         0.200000
1,         0.200000
1,         0.200000
1,         0.200000
1,         0.200000
1,         0.200000
1,         0.200000
1,         0.200000
1,         0.200000
1,         0.200000
1,         0.200000
1,         0.200000
1,         0.200000
1,         0.200000
1,         0.200000
1,         0.200000
1,         0.200000
1,         0.200000
1,         0.200000
2,        33.200000
1,         0.200000
366153,         2.386816
2,        33.200000
1,         0.200000
1,         0.200000
1,         0.200000
1,         0.200000
1,         0.200000
1,         0.200000
1,         0.200000
1,         0.200000
1,         0.200000
1,         0.200000
1,         0.200000
1,         0.200000
1,         0.200000
1,         0.200000
1,         0.200000
1,         0.200000
1,         0.200000
1,         0.200000
1,         0.200000
329211,         2.546889
1,         0.200000
354650,         2.400187
1,         0.200000
1,         0.200000
1,         0.200000
1,         0.200000
1,         0.200000
1,         0.200000
2,        33.200000
1,         0.200000
1,         0.200000
1,         0.200000
1,         0.200000
1,         0.200000
2,        33.200000
1,         0.200000
1,         0.200000
367992,         2.356157
1,         0.200000
1,         0.200000
1,         0.200000
1,         0.200000
350192,         2.427254
1,         0.200000
1,         0.200000
356306,         2.394028
1,         0.200000
1,         0.200000
1,         0.200000
1,         0.200000
1,         0.200000
2,        33.200000
1,         0.200000
1,         0.200000
1,         0.200000
1,         0.200000
1,         0.200000
1,         0.200000
2,        33.200000
1,         0.200000
1,         0.200000
1,         0.200000
1,         0.200000
344392,         2.492883
1,         0.200000
1,         0.200000
1,         0.200000
2,        33.200000
1,         0.200000
359666,         2.361369
1,         0.200000
1,         0.200000
1,         0.200000
1,         0.200000
1,         0.200000
1,         0.200000
1,         0.200000
2,        33.200000
1,         0.200000
1,         0.200000
1,         0.200000
1,         0.200000
348841,         2.460686
1,         0.200000
1,         0.200000
1,         0.200000
1,         0.200000
1,         0.200000
1,         0.200000
1,         0.200000
1,         0.200000
352348,         2.378195
1,         0.200000
354114,         2.408637
1,         0.200000
368856,         2.358942
2,        33.200000
1,         0.200000
1,         0.200000
1,         0.200000
1,         0.200000
359999,         2.381649
1,         0.200000
1,         0.200000
1,         0.200000
1,         0.200000
1,         0.200000
1,         0.200000
1,         0.200000
1,         0.200000
1,         0.200000
1,         0.200000
329446,         2.541607
1,         0.200000
1,         0.200000
1,         0.200000
371090,         2.340850
1,         0.200000
1,         0.200000
1,         0.200000
1,         0.200000
1,         0.200000
1,         0.200000
1,         0.200000
1,         0.200000
1,         0.200000
1,         0.200000
1,         0.200000
1,         0.200000
1,         0.200000
1,         0.200000
1,         0.200000
1,         0.200000
1,         0.200000
357708,         2.377961
1,         0.200000
1,         0.200000
1,         0.200000
1,         0.200000
1,         0.200000
1,         0.200000
1,         0.200000
1,         0.200000
1,         0.200000
2,        33.200000
1,         0.200000
347936,         2.497601
1,         0.200000
1,         0.200000
1,         0.200000
1,         0.200000
1,         0.200000
1,         0.200000
1,         0.200000
374558,         2.318439
1,         0.200000
1,         0.200000
1,         0.200000
1,         0.200000
1,         0.200000
1,         0.200000
1,         0.200000
1,         0.200000
1,         0.200000
1,         0.200000
1,         0.200000
1,         0.200000
1,         0.200000
1,         0.200000
1,         0.200000
1,         0.200000
2,        33.200000
351369,         2.430477
1,         0.200000
1,         0.200000
1,         0.200000
1,         0.200000
1,         0.200000
1,         0.200000
1,         0.200000
1,         0.200000
345420,         2.443138
1,         0.200000
1,         0.200000
1,         0.200000
338305,         2.483891
1,         0.200000
1,         0.200000
1,         0.200000
1,         0.200000
347010,         2.437309
1,         0.200000
1,         0.200000
1,         0.200000
1,         0.200000
2,        33.200000
1,         0.200000
1,         0.200000
1,         0.200000
1,         0.200000
1,         0.200000
1,         0.200000
1,         0.200000
1,         0.200000
1,         0.200000
344377,         2.450843
1,         0.200000
1,         0.200000
1,         0.200000
1,         0.200000
357907,         2.368007
341900,         2.474969
1,         0.200000
358669,         2.443389
1,         0.200000
347416,         2.463584
1,         0.200000
337367,         2.503015
1,         0.200000
1,         0.200000
1,         0.200000
2,        33.200000
1,         0.200000
1,         0.200000
1,         0.200000
1,         0.200000
2,        33.200000
347169,         2.496325
1,         0.200000
1,         0.200000
1,         0.200000
1,         0.200000
1,         0.200000
1,         0.200000
1,         0.200000
1,         0.200000
1,         0.200000
1,         0.200000
1,         0.200000
2,        33.200000
1,         0.200000
1,         0.200000
1,         0.200000
1,         0.200000
1,         0.200000
1,         0.200000
1,         0.200000
1,         0.200000
1,         0.200000
2,        33.200000
1,         0.200000
1,         0.200000
1,         0.200000
2,        33.200000
360565,         2.375012
1,         0.200000
1,         0.200000
336157,         2.573539
1,         0.200000
345320,         2.468123
1,         0.200000
1,         0.200000
1,         0.200000
1,         0.200000
1,         0.200000
1,         0.200000
1,         0.200000
1,         0.200000
1,         0.200000
1,         0.200000
1,         0.200000
1,         0.200000
1,         0.200000
2,        33.200000
1,         0.200000
1,         0.200000
1,         0.200000
1,         0.200000
1,         0.200000
1,         0.200000
1,         0.200000
1,         0.200000
1,         0.200000
1,         0.200000
1,         0.200000
346809,         2.447471
1,         0.200000
1,         0.200000
1,         0.200000
1,         0.200000
342989,         2.485985
1,         0.200000

AM
1,         0.200000
2,        33.200000
1,         0.200000
1,         0.200000
1,         0.200000
1,         0.200000
1,         0.200000
1,         0.200000
1,         0.200000
1,         0.200000
1,         0.200000
1,         0.200000
1,         0.200000
397432,         2.188476
480888,         1.842959
1,         0.200000
2,        33.200000
1,         0.200000
1,         0.200000
1,         0.200000
1,         0.200000
1,         0.200000
2,        33.200000
1,         0.200000
1,         0.200000
1,         0.200000
1,         0.200000
1,         0.200000
2,        33.200000
1,         0.200000
1,         0.200000
569799,         1.589464
1,         0.200000
1,         0.200000
1,         0.200000
1,         0.200000
515687,         1.735960
1,         0.200000
1,         0.200000
1,         0.200000
444101,         1.992788
2,        33.200000
1,         0.200000
438025,         2.034781
1,         0.200000
1,         0.200000
1,         0.200000
1,         0.200000
1,         0.200000
2,        33.200000
1,         0.200000
1,         0.200000
1,         0.200000
1,         0.200000
1,         0.200000
398616,         2.238405
1,         0.200000
296559,         2.941509
1,         0.200000
2,        33.200000
1,         0.200000
1,         0.200000
1,         0.200000
1,         0.200000
1,         0.200000
1,         0.200000
1,         0.200000
1,         0.200000
1,         0.200000
2,        33.200000
1,         0.200000
1,         0.200000
1,         0.200000
1,         0.200000
1,         0.200000
1,         0.200000
1,         0.200000
1,         0.200000
1,         0.200000
1,         0.200000
1,         0.200000
1,         0.200000
1,         0.200000
461267,         1.951452
1,         0.200000
1,         0.200000
1,         0.200000
1,         0.200000
1,         0.200000
1,         0.200000
1,         0.200000
2,        33.200000
2,        33.200000
1,         0.200000
1,         0.200000
347481,         2.463203
1,         0.200000
1,         0.200000
1,         0.200000
1,         0.200000
1,         0.200000
1,         0.200000
1,         0.200000
1,         0.200000
1,         0.200000
1,         0.200000
1,         0.200000
1,         0.200000
513475,         1.766773
1,         0.200000
2,        33.200000
1,         0.200000
2,        33.200000
1,         0.200000
1,         0.200000
1,         0.200000
1,         0.200000
1,         0.200000
1,         0.200000
367602,         2.378526
1,         0.200000
400442,         2.190055
1,         0.200000
1,         0.200000
1,         0.200000
1,         0.200000
1,         0.200000
1,         0.200000
1,         0.200000
1,         0.200000
1,         0.200000
1,         0.200000
1,         0.200000
2,        33.200000
1,         0.200000
1,         0.200000
1,         0.200000
1,         0.200000
1,         0.200000
1,         0.200000
1,         0.200000
1,         0.200000
1,         0.200000
441370,         2.060148
1,         0.200000
1,         0.200000
1,         0.200000
1,         0.200000
1,         0.200000
1,         0.200000
383519,         2.263540
1,         0.200000
1,         0.200000
1,         0.200000
1,         0.200000
427640,         2.095548
496917,         1.805650
1,         0.200000
1,         0.200000
1,         0.200000
1,         0.200000
1,         0.200000
1,         0.200000
1,         0.200000
1,         0.200000
1,         0.200000
1,         0.200000
1,         0.200000
1,         0.200000
421974,         2.057543
1,         0.200000
350026,         2.442486
1,         0.200000
1,         0.200000
1,         0.200000
1,         0.200000
1,         0.200000
1,         0.200000
307776,         2.777322
1,         0.200000
2,        33.200000
1,         0.200000
1,         0.200000
1,         0.200000
1,         0.200000
1,         0.200000
442427,         1.980011
1,         0.200000
1,         0.200000
1,         0.200000
1,         0.200000
1,         0.200000
351581,         2.448905
1,         0.200000
388689,         2.296023
1,         0.200000
1,         0.200000
573769,         1.588029
1,         0.200000
1,         0.200000
1,         0.200000
1,         0.200000
1,         0.200000
1,         0.200000
1,         0.200000
1,         0.200000
1,         0.200000
1,         0.200000
1,         0.200000
1,         0.200000
1,         0.200000
1,         0.200000
1,         0.200000
2,        33.200000
1,         0.200000
1,         0.200000
2,        33.200000
1,         0.200000
1,         0.200000
1,         0.200000
1,         0.200000
1,         0.200000
1,         0.200000
409604,         2.147986
1,         0.200000
1,         0.200000
1,         0.200000
1,         0.200000
1,         0.200000
1,         0.200000
1,         0.200000
1,         0.200000
1,         0.200000
1,         0.200000
1,         0.200000
1,         0.200000
1,         0.200000
389989,         2.279799
1,         0.200000
1,         0.200000
1,         0.200000
1,         0.200000
1,         0.200000
1,         0.200000
1,         0.200000
1,         0.200000
1,         0.200000
1,         0.200000
1,         0.200000
1,         0.200000
353798,         2.425004
2,        33.200000
1,         0.200000
1,         0.200000
1,         0.200000
1,         0.200000
1,         0.200000
1,         0.200000
1,         0.200000
351155,         2.421119
1,         0.200000
1,         0.200000
1,         0.200000
2,        33.200000
1,         0.200000
1,         0.200000
1,         0.200000
326438,         2.617997
1,         0.200000
1,         0.200000
1,         0.200000
1,         0.200000
1,         0.200000
1,         0.200000
1,         0.200000
1,         0.200000
2,        33.200000
1,         0.200000
1,         0.200000
407525,         2.143198
503292,         1.816111
1,         0.200000
1,         0.200000
1,         0.200000
1,         0.200000
1,         0.200000
1,         0.200000
1,         0.200000
1,         0.200000
1,         0.200000
1,         0.200000
1,         0.200000
1,         0.200000
1,         0.200000
1,         0.200000
394986,         2.203350
1,         0.200000
1,         0.200000
1,         0.200000
1,         0.200000
1,         0.200000
548414,         1.666643
1,         0.200000
1,         0.200000
1,         0.200000
2,        33.200000
1,         0.200000
508830,         1.794550
2,        33.200000
1,         0.200000
1,         0.200000
387978,         2.218105
1,         0.200000
1,         0.200000
1,         0.200000
1,         0.200000
2,        33.200000
1,         0.200000
1,         0.200000
1,         0.200000
1,         0.200000
1,         0.200000
1,         0.200000
1,         0.200000
1,         0.200000
1,         0.200000
1,         0.200000
1,         0.200000
1,         0.200000
390837,         2.262593
1,         0.200000
1,         0.200000
418756,         2.077259
1,         0.200000
1,         0.200000
1,         0.200000
1,         0.200000
1,         0.200000
1,         0.200000
1,         0.200000
382623,         2.287315
1,         0.200000
1,         0.200000
1,         0.200000
1,         0.200000
1,         0.200000
2,        33.200000
1,         0.200000
1,         0.200000
1,         0.200000
1,         0.200000
2,        33.200000
1,         0.200000
2,        33.200000
1,         0.200000
2,        33.200000
1,         0.200000
1,         0.200000
1,         0.200000
1,         0.200000
1,         0.200000
1,         0.200000
1,         0.200000
2,        33.200000
1,         0.200000
1,         0.200000
1,         0.200000
1,         0.200000
1,         0.200000
1,         0.200000
1,         0.200000
1,         0.200000
1,         0.200000
1,         0.200000
1,         0.200000
1,         0.200000
1,         0.200000
499069,         1.817412
1,         0.200000
1,         0.200000
1,         0.200000
2,        33.200000
462250,         1.935212
1,         0.200000
1,         0.200000
1,         0.200000
1,         0.200000
1,         0.200000
1,         0.200000
1,         0.200000
1,         0.200000
1,         0.200000
1,         0.200000
1,         0.200000
1,         0.200000
1,         0.200000
1,         0.200000
1,         0.200000
1,         0.200000
1,         0.200000
1,         0.200000
1,         0.200000
2,        33.200000
1,         0.200000
281900,         2.992823
550516,         1.657097
1,         0.200000
1,         0.200000
1,         0.200000
516433,         1.752383
1,         0.200000
534329,         1.666868
1,         0.200000
1,         0.200000
1,         0.200000
1,         0.200000
1,         0.200000
1,         0.200000
1,         0.200000
2,        33.200000
486637,         1.855131
1,         0.200000
1,         0.200000
1,         0.200000
343159,         2.459938
2,        33.200000
1,         0.200000
1,         0.200000
1,         0.200000
1,         0.200000
1,         0.200000
1,         0.200000
447255,         1.933843
1,         0.200000
1,         0.200000
2,        33.200000
1,         0.200000
1,         0.200000
1,         0.200000
1,         0.200000
2,        33.200000
2,        33.200000
1,         0.200000
1,         0.200000
1,         0.200000
351126,         2.468771
1,         0.200000
2,        33.200000
1,         0.200000
1,         0.200000
1,         0.200000
1,         0.200000
1,         0.200000
1,         0.200000
1,         0.200000
1,         0.200000
1,         0.200000
1,         0.200000
389789,         2.235659
2,        33.200000
1,         0.200000
1,         0.200000
1,         0.200000
1,         0.200000
1,         0.200000
1,         0.200000
475779,         1.884622
1,         0.200000
1,         0.200000
1,         0.200000
1,         0.200000
1,         0.200000
1,         0.200000
1,         0.200000
1,         0.200000
310589,         2.714763
1,         0.200000
1,         0.200000
1,         0.200000
1,         0.200000
1,         0.200000
1,         0.200000
1,         0.200000
1,         0.200000
405114,         2.184596
1,         0.200000
449822,         1.971868
1,         0.200000
1,         0.200000
1,         0.200000
1,         0.200000
2,        33.200000
351013,         2.478975
1,         0.200000
507568,         1.786280
1,         0.200000
2,        33.200000
1,         0.200000
1,         0.200000
1,         0.200000
317100,         2.734891
404323,         2.159305
1,         0.200000
1,         0.200000
1,         0.200000
1,         0.200000
1,         0.200000
1,         0.200000
1,         0.200000
2,        33.200000
2,        33.200000
516002,         1.763109
1,         0.200000
1,         0.200000
1,         0.200000
1,         0.200000
1,         0.200000
1,         0.200000
1,         0.200000
1,         0.200000
327440,         2.592168
424620,         2.104988
1,         0.200000
1,         0.200000
1,         0.200000
1,         0.200000
1,         0.200000
1,         0.200000
1,         0.200000
430458,         2.040887
1,         0.200000
1,         0.200000
1,         0.200000
1,         0.200000
417952,         2.141686
2,        33.200000
428052,         2.021860
1,         0.200000
2,        33.200000
1,         0.200000
1,         0.200000
1,         0.200000
2,        33.200000
1,         0.200000
1,         0.200000
492641,         1.826730
1,         0.200000
1,         0.200000
1,         0.200000
1,         0.200000
1,         0.200000
436023,         2.080692
1,         0.200000
1,         0.200000
1,         0.200000
2,        33.200000
1,         0.200000
1,         0.200000
2,        33.200000
1,         0.200000
1,         0.200000
1,         0.200000
1,         0.200000
1,         0.200000
1,         0.200000
1,         0.200000
1,         0.200000
1,         0.200000
470143,         1.883036
1,         0.200000
1,         0.200000
1,         0.200000
1,         0.200000
1,         0.200000
1,         0.200000
1,         0.200000
1,         0.200000
1,         0.200000
2,        33.200000
1,         0.200000
1,         0.200000
2,        33.200000
1,         0.200000
1,         0.200000
1,         0.200000
1,         0.200000
1,         0.200000
1,         0.200000
1,         0.200000
1,         0.200000
389073,         2.286440
1,         0.200000
1,         0.200000
1,         0.200000
1,         0.200000
1,         0.200000
2,        33.200000
2,        33.200000
1,         0.200000
1,         0.200000
1,         0.200000
2,        33.200000
1,         0.200000
1,         0.200000
1,         0.200000
1,         0.200000
1,         0.200000
1,         0.200000
1,         0.200000
1,         0.200000
463862,         1.891948
1,         0.200000
2,        33.200000
322933,         2.689611
1,         0.200000
428212,         2.073841
1,         0.200000
1,         0.200000
1,         0.200000
1,         0.200000
1,         0.200000
1,         0.200000
1,         0.200000
1,         0.200000
2,        33.200000
1,         0.200000
1,         0.200000
449467,         1.998268
1,         0.200000
373670,         2.277063
1,         0.200000
1,         0.200000
1,         0.200000
1,         0.200000
1,         0.200000
1,         0.200000
388833,         2.256297
1,         0.200000
1,         0.200000
452499,         1.989265
1,         0.200000
1,         0.200000
1,         0.200000
1,         0.200000
353578,         2.464398
1,         0.200000
1,         0.200000
1,         0.200000
1,         0.200000
1,         0.200000
1,         0.200000
1,         0.200000
2,        33.200000
1,         0.200000
1,         0.200000
1,         0.200000
1,         0.200000
1,         0.200000
1,         0.200000
420487,         2.077289
2,        33.200000
1,         0.200000
1,         0.200000
1,         0.200000
1,         0.200000
1,         0.200000
1,         0.200000
1,         0.200000
1,         0.200000
1,         0.200000
2,        33.200000
1,         0.200000
1,         0.200000
1,         0.200000
1,         0.200000
1,         0.200000
1,         0.200000
1,         0.200000
1,         0.200000
1,         0.200000
308759,         2.768758
1,         0.200000
1,         0.200000
1,         0.200000
480195,         1.835192
1,         0.200000
1,         0.200000
1,         0.200000
1,         0.200000
1,         0.200000
1,         0.200000
1,         0.200000
1,         0.200000
1,         0.200000
2,        33.200000
1,         0.200000
1,         0.200000
404816,         2.197527
1,         0.200000
1,         0.200000
1,         0.200000
1,         0.200000
1,         0.200000
462464,         1.934077
1,         0.200000
1,         0.200000
1,         0.200000
359674,         2.395425
1,         0.200000
1,         0.200000
1,         0.200000
1,         0.200000
1,         0.200000
340566,         2.547578
1,         0.200000
1,         0.200000
1,         0.200000
1,         0.200000
1,         0.200000
1,         0.200000
1,         0.200000
2,        33.200000
1,         0.200000
2,        33.200000
275135,         3.007413
2,        33.200000
1,         0.200000
1,         0.200000
1,         0.200000
1,         0.200000
1,         0.200000
1,         0.200000
1,         0.200000
1,         0.200000
1,         0.200000
1,         0.200000
1,         0.200000
1,         0.200000
1,         0.200000
1,         0.200000
1,         0.200000
1,         0.200000
1,         0.200000
2,        33.200000
1,         0.200000
1,         0.200000
1,         0.200000
1,         0.200000
2,        33.200000
1,         0.200000
1,         0.200000
1,         0.200000
1,         0.200000
1,         0.200000
2,        33.200000
1,         0.200000
1,         0.200000
1,         0.200000
565880,         1.618175
1,         0.200000
1,         0.200000
1,         0.200000
2,        33.200000
1,         0.200000
417291,         2.095882
1,         0.200000
1,         0.200000
1,         0.200000
1,         0.200000
1,         0.200000
1,         0.200000
496649,         1.824650
1,         0.200000
1,         0.200000
1,         0.200000
478366,         1.885935
1,         0.200000
1,         0.200000
1,         0.200000
1,         0.200000
1,         0.200000
1,         0.200000
1,         0.200000
1,         0.200000
1,         0.200000
412144,         2.100221
1,         0.200000
1,         0.200000
1,         0.200000
1,         0.200000
2,        33.200000
1,         0.200000
1,         0.200000
1,         0.200000
236053,         3.489567
1,         0.200000
1,         0.200000
1,         0.200000
1,         0.200000
1,         0.200000
1,         0.200000
1,         0.200000
1,         0.200000
1,         0.200000
1,         0.200000
1,         0.200000
1,         0.200000
1,         0.200000
1,         0.200000
1,         0.200000
1,         0.200000
2,        33.200000
1,         0.200000
1,         0.200000
464389,         1.949841
1,         0.200000
1,         0.200000
2,        33.200000
1,         0.200000
1,         0.200000
387907,         2.305191
1,         0.200000
1,         0.200000
449559,         2.007003
1,         0.200000
1,         0.200000
1,         0.200000
1,         0.200000
2,        33.200000
1,         0.200000
1,         0.200000
1,         0.200000
1,         0.200000
1,         0.200000
1,         0.200000
1,         0.200000
1,         0.200000
1,         0.200000
1,         0.200000
1,         0.200000
276515,         3.057473
1,         0.200000
1,         0.200000
1,         0.200000
2,        33.200000
1,         0.200000
1,         0.200000
1,         0.200000
1,         0.200000
2,        33.200000
1,         0.200000
1,         0.200000
1,         0.200000
1,         0.200000
1,         0.200000
420545,         2.081993
1,         0.200000
1,         0.200000
1,         0.200000
2,        33.200000
1,         0.200000
1,         0.200000
1,         0.200000
1,         0.200000
1,         0.200000
1,         0.200000
1,         0.200000
1,         0.200000
1,         0.200000
1,         0.200000
1,         0.200000
1,         0.200000
1,         0.200000
1,         0.200000
1,         0.200000
1,         0.200000
1,         0.200000
1,         0.200000
1,         0.200000
1,         0.200000
2,        33.200000
1,         0.200000
1,         0.200000
324831,         2.699044
390032,         2.234279
1,         0.200000
2,        33.200000
1,         0.200000
1,         0.200000
1,         0.200000
1,         0.200000
2,        33.200000
1,         0.200000
1,         0.200000
1,         0.200000
1,         0.200000
1,         0.200000
1,         0.200000
1,         0.200000
1,         0.200000
1,         0.200000
1,         0.200000
1,         0.200000
342059,         2.506266
1,         0.200000
1,         0.200000
2,        33.200000
1,         0.200000
301471,         2.856931
1,         0.200000
1,         0.200000
1,         0.200000
1,         0.200000
1,         0.200000
1,         0.200000
1,         0.200000
1,         0.200000
1,         0.200000
1,         0.200000
2,        33.200000
1,         0.200000
1,         0.200000
1,         0.200000
1,         0.200000
2,        33.200000
358054,         2.432948
1,         0.200000
1,         0.200000
1,         0.200000
1,         0.200000
1,         0.200000
1,         0.200000
1,         0.200000
1,         0.200000
1,         0.200000
1,         0.200000
1,         0.200000
1,         0.200000
1,         0.200000
1,         0.200000
1,         0.200000
1,         0.200000
1,         0.200000
1,         0.200000
1,         0.200000
1,         0.200000
1,         0.200000
1,         0.200000
1,         0.200000
1,         0.200000
1,         0.200000
1,         0.200000
1,         0.200000
1,         0.200000
1,         0.200000
2,        33.200000
1,         0.200000
1,         0.200000
409121,         2.172935
2,        33.200000
490389,         1.856013
1,         0.200000
1,         0.200000
1,         0.200000
2,        33.200000
1,         0.200000
1,         0.200000
1,         0.200000
1,         0.200000
1,         0.200000
508245,         1.760536
1,         0.200000
482642,         1.822889
1,         0.200000
448829,         1.962182
1,         0.200000
1,         0.200000
474395,         1.864752
1,         0.200000
1,         0.200000
1,         0.200000
1,         0.200000
1,         0.200000
1,         0.200000
1,         0.200000
1,         0.200000
495425,         1.833576
1,         0.200000
1,         0.200000
1,         0.200000
1,         0.200000
1,         0.200000
1,         0.200000
1,         0.200000
1,         0.200000
1,         0.200000
1,         0.200000
1,         0.200000
2,        33.200000
1,         0.200000
1,         0.200000
1,         0.200000
1,         0.200000
346059,         2.469442
1,         0.200000
1,         0.200000
1,         0.200000
1,         0.200000
436391,         2.065583
1,         0.200000
332886,         2.574822
1,         0.200000
1,         0.200000
1,         0.200000
1,         0.200000
437367,         1.983078
388584,         2.314727
1,         0.200000
1,         0.200000
2,        33.200000
1,         0.200000
1,         0.200000
1,         0.200000
363920,         2.361882
1,         0.200000
390086,         2.259439
1,         0.200000
1,         0.200000
2,        33.200000
1,         0.200000
436050,         2.067584
1,         0.200000
437857,         2.055721
1,         0.200000
1,         0.200000
1,         0.200000
1,         0.200000
1,         0.200000
1,         0.200000
1,         0.200000
1,         0.200000
1,         0.200000
1,         0.200000
1,         0.200000
1,         0.200000
1,         0.200000
1,         0.200000
2,        33.200000
1,         0.200000
1,         0.200000
1,         0.200000
1,         0.200000
1,         0.200000
1,         0.200000
1,         0.200000
1,         0.200000
1,         0.200000
1,         0.200000
1,         0.200000
1,         0.200000
1,         0.200000
1,         0.200000
1,         0.200000
467724,         1.915128
1,         0.200000
2,        33.200000
1,         0.200000
1,         0.200000
2,        33.200000
340456,         2.530993
1,         0.200000
2,        33.200000
349217,         2.474912
1,         0.200000
391783,         2.267753
1,         0.200000
1,         0.200000
1,         0.200000
1,         0.200000
1,         0.200000
1,         0.200000
1,         0.200000
1,         0.200000
1,         0.200000
470620,         1.904081
1,         0.200000
1,         0.200000
1,         0.200000
1,         0.200000
1,         0.200000
1,         0.200000
1,         0.200000
1,         0.200000
1,         0.200000
1,         0.200000
1,         0.200000
1,         0.200000
1,         0.200000
1,         0.200000
1,         0.200000
1,         0.200000
1,         0.200000
1,         0.200000
1,         0.200000
1,         0.200000
1,         0.200000
2,        33.200000
1,         0.200000
1,         0.200000
1,         0.200000
1,         0.200000
1,         0.200000
1,         0.200000
441459,         2.022347
1,         0.200000
2,        33.200000
413540,         2.174889
1,         0.200000
1,         0.200000
1,         0.200000
1,         0.200000
1,         0.200000
1,         0.200000
1,         0.200000
1,         0.200000
1,         0.200000
1,         0.200000
1,         0.200000
1,         0.200000
1,         0.200000
480506,         1.874812
1,         0.200000
1,         0.200000
1,         0.200000
1,         0.200000
2,        33.200000
1,         0.200000
1,         0.200000
1,         0.200000
1,         0.200000
1,         0.200000
1,         0.200000
1,         0.200000
269838,         3.135514
1,         0.200000
1,         0.200000
1,         0.200000
448406,         2.008170
1,         0.200000
1,         0.200000
2,        33.200000
320702,         2.636678
1,         0.200000
1,         0.200000
1,         0.200000
476915,         1.863206
2,        33.200000
1,         0.200000
1,         0.200000
1,         0.200000
1,         0.200000
1,         0.200000
1,         0.200000
1,         0.200000
1,         0.200000
1,         0.200000
1,         0.200000
1,         0.200000
1,         0.200000
1,         0.200000
1,         0.200000
1,         0.200000
1,         0.200000
1,         0.200000
1,         0.200000
1,         0.200000
1,         0.200000
1,         0.200000
1,         0.200000
385931,         2.295553
1,         0.200000
1,         0.200000
1,         0.200000
2,        33.200000
1,         0.200000
1,         0.200000
1,         0.200000
1,         0.200000
1,         0.200000
1,         0.200000
1,         0.200000
1,         0.200000
1,         0.200000
1,         0.200000
2,        33.200000
2,        33.200000
1,         0.200000
1,         0.200000
495747,         1.816130
1,         0.200000
1,         0.200000
1,         0.200000
1,         0.200000
1,         0.200000
1,         0.200000
2,        33.200000
2,        33.200000
1,         0.200000
1,         0.200000
1,         0.200000
1,         0.200000
1,         0.200000
1,         0.200000
2,        33.200000
1,         0.200000
2,        33.200000
504058,         1.789841
1,         0.200000
2,        33.200000
417665,         2.088727
1,         0.200000
1,         0.200000
1,         0.200000
1,         0.200000
1,         0.200000
1,         0.200000
1,         0.200000
341468,         2.542542
1,         0.200000
1,         0.200000
2,        33.200000
464161,         1.956433
1,         0.200000
1,         0.200000
1,         0.200000
301926,         2.808611
1,         0.200000
1,         0.200000
1,         0.200000
1,         0.200000
1,         0.200000
1,         0.200000
1,         0.200000
2,        33.200000
1,         0.200000
1,         0.200000
1,         0.200000
1,         0.200000
1,         0.200000
390098,         2.204707
1,         0.200000
1,         0.200000
1,         0.200000
1,         0.200000
1,         0.200000
1,         0.200000
1,         0.200000
1,         0.200000
1,         0.200000
1,         0.200000
443676,         2.024193
1,         0.200000
1,         0.200000
1,         0.200000
2,        33.200000
1,         0.200000
476870,         1.873136
1,         0.200000
1,         0.200000
1,         0.200000
1,         0.200000
1,         0.200000
1,         0.200000
1,         0.200000
1,         0.200000
427157,         2.081466
1,         0.200000
1,         0.200000
346642,         2.452976
1,         0.200000
365857,         2.421473
1,         0.200000
1,         0.200000
345239,         2.455471
1,         0.200000
1,         0.200000
1,         0.200000
1,         0.200000
1,         0.200000
1,         0.200000
2,        33.200000
1,         0.200000
569084,         1.616097
402803,         2.157931
424345,         2.112086
1,         0.200000
1,         0.200000
1,         0.200000
1,         0.200000
1,         0.200000
1,         0.200000
1,         0.200000
1,         0.200000
1,         0.200000
1,         0.200000
470794,         1.919912
1,         0.200000
2,        33.200000
1,         0.200000
1,         0.200000
1,         0.200000
1,         0.200000
347092,         2.492809
1,         0.200000
1,         0.200000
1,         0.200000
1,         0.200000
1,         0.200000
1,         0.200000
2,        33.200000
1,         0.200000
1,         0.200000
1,         0.200000
2,        33.200000
1,         0.200000
1,         0.200000
1,         0.200000
1,         0.200000
370655,         2.403251
1,         0.200000
1,         0.200000
1,         0.200000
2,        33.200000
486761,         1.847395
1,         0.200000
1,         0.200000
1,         0.200000
1,         0.200000
1,         0.200000
1,         0.200000
1,         0.200000
1,         0.200000
2,        33.200000
1,         0.200000
1,         0.200000
420191,         2.135827
2,        33.200000
2,        33.200000
1,         0.200000
389349,         2.239607
1,         0.200000
1,         0.200000
1,         0.200000
1,         0.200000
1,         0.200000
1,         0.200000
1,         0.200000
1,         0.200000
1,         0.200000
1,         0.200000
1,         0.200000
1,         0.200000
490304,         1.838241
1,         0.200000
1,         0.200000
1,         0.200000
1,         0.200000
1,         0.200000
2,        33.200000
1,         0.200000
1,         0.200000
1,         0.200000
1,         0.200000
1,         0.200000
1,         0.200000
1,         0.200000
1,         0.200000
1,         0.200000
1,         0.200000
1,         0.200000
1,         0.200000
1,         0.200000
1,         0.200000
1,         0.200000
1,         0.200000
1,         0.200000
1,         0.200000
1,         0.200000
2,        33.200000
1,         0.200000
1,         0.200000
1,         0.200000
1,         0.200000
1,         0.200000
1,         0.200000
1,         0.200000
1,         0.200000
1,         0.200000
1,         0.200000
1,         0.200000
1,         0.200000
1,         0.200000
514893,         1.733851
1,         0.200000
1,         0.200000
1,         0.200000
1,         0.200000
1,         0.200000
383038,         2.262290
1,         0.200000
1,         0.200000
383804,         2.272250
1,         0.200000
1,         0.200000
1,         0.200000
1,         0.200000
439159,         1.981054
481115,         1.837497
1,         0.200000
1,         0.200000
1,         0.200000
1,         0.200000
2,        33.200000
1,         0.200000
549155,         1.655333
1,         0.200000
1,         0.200000
549759,         1.673369
345417,         2.447794
1,         0.200000
1,         0.200000
1,         0.200000
462737,         1.963984
1,         0.200000
400751,         2.215959
1,         0.200000
1,         0.200000
1,         0.200000
1,         0.200000
1,         0.200000
1,         0.200000
2,        33.200000
1,         0.200000
2,        33.200000
1,         0.200000
1,         0.200000
1,         0.200000
1,         0.200000
1,         0.200000
1,         0.200000
1,         0.200000
1,         0.200000
2,        33.200000
1,         0.200000
1,         0.200000
1,         0.200000
1,         0.200000
1,         0.200000
1,         0.200000
1,         0.200000
1,         0.200000
512904,         1.772510
1,         0.200000
1,         0.200000
1,         0.200000
1,         0.200000
433593,         2.024534
2,        33.200000
1,         0.200000
1,         0.200000
1,         0.200000
325558,         2.638719
1,         0.200000
2,        33.200000
1,         0.200000
1,         0.200000
1,         0.200000
1,         0.200000
1,         0.200000
1,         0.200000
359699,         2.342679
1,         0.200000
1,         0.200000
1,         0.200000
1,         0.200000
1,         0.200000
1,         0.200000
1,         0.200000
1,         0.200000
1,         0.200000
1,         0.200000
1,         0.200000
2,        33.200000
2,        33.200000
233662,         3.452645
1,         0.200000
1,         0.200000
1,         0.200000
1,         0.200000
1,         0.200000
1,         0.200000
1,         0.200000
1,         0.200000
1,         0.200000
1,         0.200000
1,         0.200000
1,         0.200000
2,        33.200000
1,         0.200000
372711,         2.335026
1,         0.200000
2,        33.200000
506699,         1.746019
1,         0.200000
1,         0.200000
1,         0.200000
1,         0.200000
1,         0.200000
1,         0.200000
2,        33.200000
1,         0.200000
1,         0.200000
1,         0.200000
1,         0.200000
1,         0.200000
1,         0.200000
520167,         1.748660
1,         0.200000
1,         0.200000
508232,         1.798255
1,         0.200000
1,         0.200000
1,         0.200000
465505,         1.953413
410606,         2.171122
1,         0.200000
1,         0.200000
1,         0.200000
1,         0.200000
1,         0.200000
1,         0.200000
2,        33.200000
579166,         1.576193
1,         0.200000
1,         0.200000
1,         0.200000
1,         0.200000
1,         0.200000
1,         0.200000
1,         0.200000
1,         0.200000
1,         0.200000
418179,         2.131412
2,        33.200000
1,         0.200000
1,         0.200000
1,         0.200000
2,        33.200000
1,         0.200000
1,         0.200000
1,         0.200000
1,         0.200000
1,         0.200000
1,         0.200000
1,         0.200000
374819,         2.337357
1,         0.200000
411167,         2.163777
1,         0.200000
1,         0.200000
1,         0.200000
1,         0.200000
2,        33.200000
1,         0.200000
1,         0.200000
1,         0.200000
1,         0.200000
1,         0.200000
1,         0.200000
1,         0.200000
1,         0.200000
1,         0.200000
1,         0.200000
1,         0.200000
1,         0.200000
1,         0.200000
1,         0.200000
1,         0.200000
1,         0.200000
1,         0.200000
1,         0.200000
1,         0.200000
1,         0.200000
1,         0.200000
1,         0.200000
315529,         2.758659
2,        33.200000
1,         0.200000
1,         0.200000
1,         0.200000
1,         0.200000
1,         0.200000
1,         0.200000
1,         0.200000
1,         0.200000
1,         0.200000
1,         0.200000
370837,         2.397965
1,         0.200000
2,        33.200000
1,         0.200000
1,         0.200000
1,         0.200000
1,         0.200000
1,         0.200000
399937,         2.235533
1,         0.200000
1,         0.200000
1,         0.200000
1,         0.200000
1,         0.200000
273473,         3.060614
1,         0.200000
1,         0.200000
1,         0.200000
1,         0.200000
1,         0.200000
1,         0.200000
1,         0.200000
1,         0.200000
1,         0.200000
1,         0.200000
1,         0.200000
1,         0.200000
1,         0.200000
1,         0.200000
1,         0.200000
1,         0.200000
1,         0.200000
1,         0.200000
1,         0.200000
1,         0.200000
1,         0.200000
1,         0.200000
1,         0.200000
553671,         1.616032
1,         0.200000
1,         0.200000
1,         0.200000
1,         0.200000
1,         0.200000
1,         0.200000
1,         0.200000
1,         0.200000
1,         0.200000
1,         0.200000
1,         0.200000
1,         0.200000
1,         0.200000
1,         0.200000
1,         0.200000
1,         0.200000
1,         0.200000
1,         0.200000
1,         0.200000
1,         0.200000
1,         0.200000
1,         0.200000
1,         0.200000
1,         0.200000
1,         0.200000
1,         0.200000
1,         0.200000
1,         0.200000
1,         0.200000
1,         0.200000
1,         0.200000
1,         0.200000
1,         0.200000
1,         0.200000
1,         0.200000
1,         0.200000
410761,         2.144195
1,         0.200000
369764,         2.331484
1,         0.200000
1,         0.200000
1,         0.200000
1,         0.200000
1,         0.200000
1,         0.200000
1,         0.200000
1,         0.200000
398102,         2.232750
1,         0.200000
377804,         2.338027
2,        33.200000
1,         0.200000
314873,         2.730460
1,         0.200000
1,         0.200000
222390,         3.552788
592290,         1.568048
436828,         2.042359
2,        33.200000
1,         0.200000
1,         0.200000
1,         0.200000
1,         0.200000
1,         0.200000
398173,         2.213652
398480,         2.219087
1,         0.200000
1,         0.200000
1,         0.200000
1,         0.200000
1,         0.200000
1,         0.200000
1,         0.200000
1,         0.200000
1,         0.200000
1,         0.200000
1,         0.200000
1,         0.200000
1,         0.200000
1,         0.200000
1,         0.200000
2,        33.200000
1,         0.200000
1,         0.200000
1,         0.200000
1,         0.200000
1,         0.200000
1,         0.200000
1,         0.200000
1,         0.200000
1,         0.200000
1,         0.200000
2,        33.200000
430972,         2.065467
408462,         2.127495
1,         0.200000
267517,         3.137553
1,         0.200000
1,         0.200000
2,        33.200000
1,         0.200000
1,         0.200000
1,         0.200000
1,         0.200000
1,         0.200000
1,         0.200000
1,         0.200000
1,         0.200000
1,         0.200000
1,         0.200000
2,        33.200000
1,         0.200000
381022,         2.343363
498303,         1.814390
1,         0.200000
379290,         2.326266
1,         0.200000
1,         0.200000
1,         0.200000
1,         0.200000
410341,         2.179802
352747,         2.478993
1,         0.200000
1,         0.200000
1,         0.200000
415973,         2.160721
1,         0.200000
1,         0.200000
1,         0.200000
1,         0.200000
1,         0.200000
1,         0.200000
1,         0.200000
1,         0.200000
1,         0.200000
406598,         2.199768
1,         0.200000
1,         0.200000
1,         0.200000
1,         0.200000
1,         0.200000
1,         0.200000
2,        33.200000
1,         0.200000
395127,         2.209112
1,         0.200000
1,         0.200000
2,        33.200000
1,         0.200000
2,        33.200000
1,         0.200000
1,         0.200000
1,         0.200000
1,         0.200000
1,         0.200000
1,         0.200000
307615,         2.750149
1,         0.200000
2,        33.200000
1,         0.200000
1,         0.200000
1,         0.200000
1,         0.200000
1,         0.200000
1,         0.200000
2,        33.200000
1,         0.200000
1,         0.200000
1,         0.200000
1,         0.200000
1,         0.200000
1,         0.200000
363483,         2.422079
422480,         2.086579
1,         0.200000
1,         0.200000
1,         0.200000
1,         0.200000
1,         0.200000
1,         0.200000
1,         0.200000
1,         0.200000
2,        33.200000
1,         0.200000
1,         0.200000
455662,         1.985343
1,         0.200000
1,         0.200000
1,         0.200000
1,         0.200000
2,        33.200000
1,         0.200000
1,         0.200000
478294,         1.843165
2,        33.200000
2,        33.200000
1,         0.200000
1,         0.200000
1,         0.200000
1,         0.200000
1,         0.200000
1,         0.200000
1,         0.200000
1,         0.200000
1,         0.200000
1,         0.200000
1,         0.200000
1,         0.200000
1,         0.200000
1,         0.200000
1,         0.200000
1,         0.200000
1,         0.200000
1,         0.200000
1,         0.200000
1,         0.200000
1,         0.200000
2,        33.200000
1,         0.200000
1,         0.200000
1,         0.200000
354507,         2.405712
1,         0.200000
1,         0.200000
1,         0.200000
1,         0.200000
1,         0.200000
2,        33.200000
1,         0.200000
1,         0.200000
1,         0.200000
1,         0.200000
1,         0.200000
1,         0.200000
1,         0.200000
1,         0.200000
1,         0.200000
1,         0.200000
450188,         1.956048
1,         0.200000
1,         0.200000
1,         0.200000
1,         0.200000
1,         0.200000
1,         0.200000
2,        33.200000
1,         0.200000
1,         0.200000
1,         0.200000
1,         0.200000
1,         0.200000
1,         0.200000
1,         0.200000
1,         0.200000
1,         0.200000
374908,         2.290827
1,         0.200000
393629,         2.190711
1,         0.200000
1,         0.200000
1,         0.200000
376164,         2.357634
1,         0.200000
1,         0.200000
1,         0.200000
1,         0.200000
1,         0.200000
419687,         2.084653
332473,         2.570229
1,         0.200000
488542,         1.856326
1,         0.200000
1,         0.200000
414692,         2.130428
2,        33.200000
381384,         2.311948
2,        33.200000
1,         0.200000
2,        33.200000
1,         0.200000
533590,         1.674440
2,        33.200000
1,         0.200000
1,         0.200000
1,         0.200000
1,         0.200000
1,         0.200000
1,         0.200000
1,         0.200000
1,         0.200000
1,         0.200000
1,         0.200000
1,         0.200000
1,         0.200000
1,         0.200000
1,         0.200000
1,         0.200000
1,         0.200000
1,         0.200000
1,         0.200000
1,         0.200000
1,         0.200000
1,         0.200000
2,        33.200000
1,         0.200000
1,         0.200000
1,         0.200000
406208,         2.196068
1,         0.200000
1,         0.200000
1,         0.200000
1,         0.200000
1,         0.200000
1,         0.200000
1,         0.200000
2,        33.200000
1,         0.200000
1,         0.200000
1,         0.200000
405120,         2.188526
1,         0.200000
483988,         1.830726
303306,         2.750976
2,        33.200000
394365,         2.185810
1,         0.200000
1,         0.200000
1,         0.200000
1,         0.200000
274694,         3.065863
1,         0.200000
1,         0.200000
1,         0.200000
1,         0.200000
517058,         1.715091
1,         0.200000
1,         0.200000
1,         0.200000
1,         0.200000
375664,         2.299984
1,         0.200000
1,         0.200000
1,         0.200000
1,         0.200000
1,         0.200000
1,         0.200000
475061,         1.896015
1,         0.200000
1,         0.200000
1,         0.200000
2,        33.200000
1,         0.200000
249806,         3.303630
1,         0.200000

AM
1,         0.200000
1,         0.200000
1,         0.200000
1,         0.200000
1,         0.200000
1,         0.200000
1,         0.200000
1,         0.200000
424199,         2.071376
1,         0.200000
1,         0.200000
1,         0.200000
420286,         2.120020
1,         0.200000
1,         0.200000
1,         0.200000
1,         0.200000
1,         0.200000
1,         0.200000
1,         0.200000
1,         0.200000
451008,         1.989089
1,         0.200000
1,         0.200000
392940,         2.213894
1,         0.200000
1,         0.200000
1,         0.200000
1,         0.200000
1,         0.200000
436279,         1.995428
1,         0.200000
2,        33.200000
1,         0.200000
1,         0.200000
1,         0.200000
461976,         1.906859
1,         0.200000
2,        33.200000
1,         0.200000
1,         0.200000
1,         0.200000
1,         0.200000
418391,         2.111143
2,        33.200000
1,         0.200000
1,         0.200000
425557,         2.066201
1,         0.200000
1,         0.200000
1,         0.200000
1,         0.200000
1,         0.200000
1,         0.200000
1,         0.200000
1,         0.200000
1,         0.200000
2,        33.200000
1,         0.200000
1,         0.200000
1,         0.200000
1,         0.200000
1,         0.200000
1,         0.200000
1,         0.200000
475124,         1.864415
1,         0.200000
425804,         2.105953
1,         0.200000
1,         0.200000
1,         0.200000
2,        33.200000
1,         0.200000
1,         0.200000
1,         0.200000
1,         0.200000
536761,         1.705527
1,         0.200000
1,         0.200000
1,         0.200000
1,         0.200000
453187,         1.997989
2,        33.200000
1,         0.200000
1,         0.200000
1,         0.200000
1,         0.200000
1,         0.200000
1,         0.200000
1,         0.200000
1,         0.200000
1,         0.200000
1,         0.200000
1,         0.200000
1,         0.200000
2,        33.200000
1,         0.200000
1,         0.200000
1,         0.200000
1,         0.200000
1,         0.200000
1,         0.200000
399345,         2.187660
1,         0.200000
1,         0.200000
1,         0.200000
417917,         2.084912
2,        33.200000
437297,         2.007496
1,         0.200000
304699,         2.857271
2,        33.200000
1,         0.200000
1,         0.200000
1,         0.200000
1,         0.200000
2,        33.200000
1,         0.200000
1,         0.200000
1,         0.200000
1,         0.200000
1,         0.200000
1,         0.200000
1,         0.200000
1,         0.200000
1,         0.200000
1,         0.200000
2,        33.200000
1,         0.200000
428935,         2.072935
1,         0.200000
1,         0.200000
1,         0.200000
1,         0.200000
1,         0.200000
1,         0.200000
1,         0.200000
331522,         2.633833
1,         0.200000
1,         0.200000
1,         0.200000
1,         0.200000
1,         0.200000
1,         0.200000
504787,         1.798694
1,         0.200000
1,         0.200000
1,         0.200000
1,         0.200000
356044,         2.457067
1,         0.200000
1,         0.200000
1,         0.200000
401792,         2.175863
1,         0.200000
1,         0.200000
1,         0.200000
1,         0.200000
1,         0.200000
1,         0.200000
1,         0.200000
1,         0.200000
1,         0.200000
1,         0.200000
2,        33.200000
1,         0.200000
1,         0.200000
1,         0.200000
1,         0.200000
452162,         1.993317
1,         0.200000
1,         0.200000
1,         0.200000
1,         0.200000
1,         0.200000
402313,         2.167224
1,         0.200000
1,         0.200000
431871,         2.042392
1,         0.200000
1,         0.200000
1,         0.200000
439718,         2.039801
1,         0.200000
2,        33.200000
1,         0.200000
495149,         1.832426
1,         0.200000
346278,         2.490954
1,         0.200000
1,         0.200000
1,         0.200000
1,         0.200000
2,        33.200000
1,         0.200000
1,         0.200000
1,         0.200000
1,         0.200000
1,         0.200000
1,         0.200000
1,         0.200000
1,         0.200000
1,         0.200000
2,        33.200000
1,         0.200000
1,         0.200000
1,         0.200000
1,         0.200000
1,         0.200000
1,         0.200000
272075,         3.024909
2,        33.200000
1,         0.200000
1,         0.200000
1,         0.200000
1,         0.200000
1,         0.200000
1,         0.200000
2,        33.200000
1,         0.200000
1,         0.200000
1,         0.200000
1,         0.200000
1,         0.200000
1,         0.200000
401585,         2.164008
1,         0.200000
1,         0.200000
1,         0.200000
447311,         1.972798
1,         0.200000
1,         0.200000
1,         0.200000
1,         0.200000
394555,         2.202835
1,         0.200000
1,         0.200000
298225,         2.865306
1,         0.200000
1,         0.200000
1,         0.200000
1,         0.200000
2,        33.200000
1,         0.200000
1,         0.200000
1,         0.200000
333464,         2.554646
1,         0.200000
1,         0.200000
1,         0.200000
1,         0.200000
1,         0.200000
1,         0.200000
1,         0.200000
1,         0.200000
1,         0.200000
1,         0.200000
1,         0.200000
1,         0.200000
1,         0.200000
1,         0.200000
383017,         2.308291
1,         0.200000
550894,         1.645973
414426,         2.172453
1,         0.200000
1,         0.200000
1,         0.200000
1,         0.200000
1,         0.200000
1,         0.200000
1,         0.200000
1,         0.200000
1,         0.200000
1,         0.200000
1,         0.200000
1,         0.200000
2,        33.200000
1,         0.200000
2,        33.200000
395326,         2.174494
1,         0.200000
2,        33.200000
1,         0.200000
1,         0.200000
1,         0.200000
1,         0.200000
1,         0.200000
405273,         2.190009
1,         0.200000
1,         0.200000
1,         0.200000
548371,         1.633129
514681,         1.750421
1,         0.200000
1,         0.200000
1,         0.200000
1,         0.200000
385098,         2.259688
1,         0.200000
1,         0.200000
1,         0.200000
1,         0.200000
1,         0.200000
1,         0.200000
1,         0.200000
1,         0.200000
1,         0.200000
336870,         2.548197
1,         0.200000
1,         0.200000
1,         0.200000
1,         0.200000
1,         0.200000
1,         0.200000
1,         0.200000
1,         0.200000
1,         0.200000
1,         0.200000
2,        33.200000
1,         0.200000
1,         0.200000
1,         0.200000
1,         0.200000
2,        33.200000
1,         0.200000
1,         0.200000
1,         0.200000
1,         0.200000
1,         0.200000
1,         0.200000
1,         0.200000
1,         0.200000
1,         0.200000
1,         0.200000
1,         0.200000
1,         0.200000
1,         0.200000
1,         0.200000
1,         0.200000
1,         0.200000
1,         0.200000
1,         0.200000
1,         0.200000
2,        33.200000
452431,         1.964397
545911,         1.674208
1,         0.200000
1,         0.200000
1,         0.200000
1,         0.200000
1,         0.200000
1,         0.200000
2,        33.200000
348568,         2.435444
1,         0.200000
1,         0.200000
1,         0.200000
1,         0.200000
1,         0.200000
2,        33.200000
1,         0.200000
1,         0.200000
1,         0.200000
1,         0.200000
1,         0.200000
1,         0.200000
1,         0.200000
1,         0.200000
1,         0.200000
1,         0.200000
1,         0.200000
1,         0.200000
1,         0.200000
1,         0.200000
1,         0.200000
1,         0.200000
2,        33.200000
1,         0.200000
2,        33.200000
1,         0.200000
1,         0.200000
1,         0.200000
1,         0.200000
1,         0.200000
1,         0.200000
1,         0.200000
1,         0.200000
1,         0.200000
1,         0.200000
1,         0.200000
1,         0.200000
313919,         2.720518
1,         0.200000
1,         0.200000
386819,         2.273887
462800,         1.944500
1,         0.200000
1,         0.200000
1,         0.200000
1,         0.200000
1,         0.200000
1,         0.200000
1,         0.200000
1,         0.200000
1,         0.200000
1,         0.200000
1,         0.200000
1,         0.200000
1,         0.200000
1,         0.200000
1,         0.200000
1,         0.200000
416372,         2.064863
1,         0.200000
1,         0.200000
1,         0.200000
1,         0.200000
1,         0.200000
1,         0.200000
1,         0.200000
1,         0.200000
1,         0.200000
361554,         2.414685
1,         0.200000
1,         0.200000
425912,         2.055433
1,         0.200000
1,         0.200000
1,         0.200000
1,         0.200000
1,         0.200000
1,         0.200000
1,         0.200000
1,         0.200000
1,         0.200000
1,         0.200000
1,         0.200000
1,         0.200000
1,         0.200000
2,        33.200000
1,         0.200000
1,         0.200000
1,         0.200000
1,         0.200000
2,        33.200000
1,         0.200000
387277,         2.239505
1,         0.200000
1,         0.200000
1,         0.200000
2,        33.200000
378508,         2.268039
1,         0.200000
1,         0.200000
1,         0.200000
1,         0.200000
2,        33.200000
453344,         1.984697
1,         0.200000
1,         0.200000
1,         0.200000
362769,         2.353992
411092,         2.187894
1,         0.200000
534578,         1.691368
427444,         2.042436
1,         0.200000
1,         0.200000
1,         0.200000
1,         0.200000
1,         0.200000
1,         0.200000
1,         0.200000
1,         0.200000
1,         0.200000
1,         0.200000
1,         0.200000
1,         0.200000
1,         0.200000
1,         0.200000
1,         0.200000
1,         0.200000
1,         0.200000
1,         0.200000
1,         0.200000
1,         0.200000
1,         0.200000
1,         0.200000
1,         0.200000
1,         0.200000
1,         0.200000
1,         0.200000
1,         0.200000
1,         0.200000
1,         0.200000
1,         0.200000
1,         0.200000
1,         0.200000
1,         0.200000
1,         0.200000
1,         0.200000
1,         0.200000
1,         0.200000
401237,         2.169715
1,         0.200000
426666,         2.084442
1,         0.200000
394760,         2.182770
1,         0.200000
2,        33.200000
1,         0.200000
383637,         2.289157
475807,         1.848012
1,         0.200000
2,        33.200000
1,         0.200000
1,         0.200000
1,         0.200000
1,         0.200000
1,         0.200000
1,         0.200000
1,         0.200000
1,         0.200000
1,         0.200000
1,         0.200000
1,         0.200000
1,         0.200000
1,         0.200000
1,         0.200000
1,         0.200000
1,         0.200000
1,         0.200000
2,        33.200000
240424,         3.368294
1,         0.200000
1,         0.200000
1,         0.200000
447493,         2.010366
1,         0.200000
1,         0.200000
2,        33.200000
2,        33.200000
1,         0.200000
1,         0.200000
1,         0.200000
1,         0.200000
1,         0.200000
1,         0.200000
1,         0.200000
1,         0.200000
505719,         1.796510
1,         0.200000
1,         0.200000
1,         0.200000
1,         0.200000
488967,         1.843481
1,         0.200000
329114,         2.595911
1,         0.200000
1,         0.200000
432214,         2.036825
1,         0.200000
1,         0.200000
1,         0.200000
1,         0.200000
1,         0.200000
1,         0.200000
1,         0.200000
1,         0.200000
2,        33.200000
1,         0.200000
444808,         1.972124
2,        33.200000
397655,         2.176028
1,         0.200000
1,         0.200000
1,         0.200000
1,         0.200000
1,         0.200000
504985,         1.792896
1,         0.200000
2,        33.200000
509003,         1.798712
1,         0.200000
1,         0.200000
1,         0.200000
1,         0.200000
414090,         2.161311
1,         0.200000
1,         0.200000
1,         0.200000
1,         0.200000
1,         0.200000
1,         0.200000
2,        33.200000
1,         0.200000
1,         0.200000
2,        33.200000
1,         0.200000
1,         0.200000
1,         0.200000
1,         0.200000
1,         0.200000
1,         0.200000
1,         0.200000
1,         0.200000
1,         0.200000
1,         0.200000
1,         0.200000
2,        33.200000
1,         0.200000
1,         0.200000
1,         0.200000
1,         0.200000
1,         0.200000
1,         0.200000
1,         0.200000
1,         0.200000
1,         0.200000
1,         0.200000
1,         0.200000
265847,         3.137300
2,        33.200000
1,         0.200000
2,        33.200000
1,         0.200000
1,         0.200000
1,         0.200000
1,         0.200000
1,         0.200000
1,         0.200000
427409,         2.089840
1,         0.200000
1,         0.200000
1,         0.200000
1,         0.200000
1,         0.200000
363243,         2.353849
2,        33.200000
1,         0.200000
1,         0.200000
1,         0.200000
1,         0.200000
1,         0.200000
1,         0.200000
230565,         3.629574
1,         0.200000
1,         0.200000
1,         0.200000
1,         0.200000
458861,         1.961209
1,         0.200000
1,         0.200000
1,         0.200000
1,         0.200000
1,         0.200000
1,         0.200000
1,         0.200000
1,         0.200000
1,         0.200000
1,         0.200000
1,         0.200000
1,         0.200000
1,         0.200000
1,         0.200000
1,         0.200000
1,         0.200000
1,         0.200000
1,         0.200000
2,        33.200000
1,         0.200000
1,         0.200000
1,         0.200000
2,        33.200000
1,         0.200000
1,         0.200000
1,         0.200000
2,        33.200000
1,         0.200000
1,         0.200000
1,         0.200000
342663,         2.483348
1,         0.200000
1,         0.200000
1,         0.200000
1,         0.200000
1,         0.200000
389593,         2.247963
1,         0.200000
2,        33.200000
1,         0.200000
1,         0.200000
1,         0.200000
1,         0.200000
1,         0.200000
1,         0.200000
1,         0.200000
1,         0.200000
1,         0.200000
1,         0.200000
1,         0.200000
1,         0.200000
1,         0.200000
1,         0.200000
1,         0.200000
1,         0.200000
1,         0.200000
1,         0.200000
1,         0.200000
2,        33.200000
1,         0.200000
1,         0.200000
1,         0.200000
1,         0.200000
1,         0.200000
1,         0.200000
326734,         2.684737
1,         0.200000
1,         0.200000
309212,         2.708933
1,         0.200000
1,         0.200000
1,         0.200000
1,         0.200000
1,         0.200000
1,         0.200000
1,         0.200000
1,         0.200000
1,         0.200000
1,         0.200000
1,         0.200000
2,        33.200000
1,         0.200000
383752,         2.308146
1,         0.200000
1,         0.200000
1,         0.200000
1,         0.200000
1,         0.200000
1,         0.200000
1,         0.200000
1,         0.200000
1,         0.200000
1,         0.200000
1,         0.200000
1,         0.200000
1,         0.200000
1,         0.200000
1,         0.200000
1,         0.200000
367357,         2.408062
1,         0.200000
562921,         1.578242
1,         0.200000
1,         0.200000
1,         0.200000
1,         0.200000
1,         0.200000
1,         0.200000
1,         0.200000
399758,         2.173624
1,         0.200000
1,         0.200000
1,         0.200000
491714,         1.840355
1,         0.200000
1,         0.200000
1,         0.200000
1,         0.200000
546762,         1.630633
1,         0.200000
1,         0.200000
1,         0.200000
1,         0.200000
1,         0.200000
480054,         1.882339
1,         0.200000
1,         0.200000
1,         0.200000
1,         0.200000
1,         0.200000
1,         0.200000
1,         0.200000
1,         0.200000
1,         0.200000
2,        33.200000
1,         0.200000
1,         0.200000
2,        33.200000
1,         0.200000
2,        33.200000
2,        33.200000
1,         0.200000
495878,         1.779623
1,         0.200000
1,         0.200000
1,         0.200000
1,         0.200000
1,         0.200000
1,         0.200000
2,        33.200000
1,         0.200000
1,         0.200000
480081,         1.858693
1,         0.200000
1,         0.200000
1,         0.200000
1,         0.200000
1,         0.200000
1,         0.200000
1,         0.200000
2,        33.200000
1,         0.200000
479280,         1.849985
1,         0.200000
1,         0.200000
435702,         2.045831
1,         0.200000
1,         0.200000
2,        33.200000
1,         0.200000
1,         0.200000
1,         0.200000
453605,         1.981509
1,         0.200000
329359,         2.572912
1,         0.200000
1,         0.200000
1,         0.200000
2,        33.200000
1,         0.200000
1,         0.200000
1,         0.200000
1,         0.200000
1,         0.200000
1,         0.200000
1,         0.200000
2,        33.200000
1,         0.200000
1,         0.200000
1,         0.200000
1,         0.200000
1,         0.200000
285064,         2.930542
1,         0.200000
1,         0.200000
1,         0.200000
1,         0.200000
1,         0.200000
1,         0.200000
1,         0.200000
1,         0.200000
437892,         2.013227
1,         0.200000
1,         0.200000
1,         0.200000
1,         0.200000
1,         0.200000
1,         0.200000
1,         0.200000
1,         0.200000
2,        33.200000
1,         0.200000
1,         0.200000
1,         0.200000
1,         0.200000
1,         0.200000
2,        33.200000
2,        33.200000
1,         0.200000
1,         0.200000
1,         0.200000
1,         0.200000
1,         0.200000
1,         0.200000
1,         0.200000
1,         0.200000
1,         0.200000
1,         0.200000
1,         0.200000
1,         0.200000
1,         0.200000
374632,         2.372828
2,        33.200000
1,         0.200000
1,         0.200000
1,         0.200000
306497,         2.786699
1,         0.200000
1,         0.200000
1,         0.200000
1,         0.200000
1,         0.200000
1,         0.200000
1,         0.200000
508323,         1.728688
2,        33.200000
451932,         1.943222
1,         0.200000
1,         0.200000
1,         0.200000
1,         0.200000
1,         0.200000
1,         0.200000
1,         0.200000
420255,         2.083343
2,        33.200000
1,         0.200000
1,         0.200000
1,         0.200000
1,         0.200000
1,         0.200000
2,        33.200000
1,         0.200000
1,         0.200000
1,         0.200000
1,         0.200000
1,         0.200000
392403,         2.281709
1,         0.200000
1,         0.200000
1,         0.200000
1,         0.200000
502202,         1.757368
1,         0.200000
1,         0.200000
1,         0.200000
1,         0.200000
1,         0.200000
1,         0.200000
1,         0.200000
1,         0.200000
2,        33.200000
1,         0.200000
369365,         2.343234
1,         0.200000
1,         0.200000
473728,         1.916235
1,         0.200000
1,         0.200000
511455,         1.739626
1,         0.200000
1,         0.200000
1,         0.200000
1,         0.200000
1,         0.200000
1,         0.200000
430817,         2.080402
1,         0.200000
1,         0.200000
1,         0.200000
1,         0.200000
1,         0.200000
1,         0.200000
2,        33.200000
1,         0.200000
1,         0.200000
1,         0.200000
1,         0.200000
2,        33.200000
1,         0.200000
1,         0.200000
1,         0.200000
1,         0.200000
1,         0.200000
2,        33.200000
1,         0.200000
1,         0.200000
1,         0.200000
1,         0.200000
1,         0.200000
1,         0.200000
1,         0.200000
1,         0.200000
1,         0.200000
493792,         1.827190
1,         0.200000
1,         0.200000
388347,         2.290479
1,         0.200000
1,         0.200000
324113,         2.613245
1,         0.200000
2,        33.200000
1,         0.200000
1,         0.200000
1,         0.200000
361043,         2.391508
1,         0.200000
1,         0.200000
1,         0.200000
2,        33.200000
1,         0.200000
1,         0.200000
444523,         2.021998
2,        33.200000
2,        33.200000
1,         0.200000
1,         0.200000
1,         0.200000
1,         0.200000
1,         0.200000
2,        33.200000
391790,         2.255622
461274,         1.950340
1,         0.200000
2,        33.200000
417955,         2.141601
1,         0.200000
398966,         2.234076
1,         0.200000
1,         0.200000
1,         0.200000
1,         0.200000
1,         0.200000
1,         0.200000
2,        33.200000
439018,         2.037081
1,         0.200000
1,         0.200000
1,         0.200000
1,         0.200000
1,         0.200000
1,         0.200000
1,         0.200000
1,         0.200000
2,        33.200000
417821,         2.079440
1,         0.200000
1,         0.200000
1,         0.200000
1,         0.200000
1,         0.200000
351180,         2.451597
1,         0.200000
1,         0.200000
1,         0.200000
1,         0.200000
1,         0.200000
1,         0.200000
1,         0.200000
1,         0.200000
1,         0.200000
1,         0.200000
1,         0.200000
1,         0.200000
1,         0.200000
1,         0.200000
368838,         2.410159
396378,         2.200783
1,         0.200000
423266,         2.051477
1,         0.200000
1,         0.200000
1,         0.200000
483417,         1.867322
1,         0.200000
383097,         2.265224
1,         0.200000
1,         0.200000
1,         0.200000
1,         0.200000
1,         0.200000
1,         0.200000
1,         0.200000
246578,         3.284871
2,        33.200000
1,         0.200000
1,         0.200000
288737,         2.994604
2,        33.200000
1,         0.200000
1,         0.200000
1,         0.200000
1,         0.200000
1,         0.200000
1,         0.200000
1,         0.200000
425399,         2.109122
1,         0.200000
1,         0.200000
1,         0.200000
1,         0.200000
421600,         2.078007
1,         0.200000
1,         0.200000
318567,         2.672551
1,         0.200000
1,         0.200000
2,        33.200000
1,         0.200000
1,         0.200000
1,         0.200000
1,         0.200000
1,         0.200000
1,         0.200000
1,         0.200000
1,         0.200000
395140,         2.225773
1,         0.200000
1,         0.200000
1,         0.200000
1,         0.200000
1,         0.200000
1,         0.200000
1,         0.200000
1,         0.200000
1,         0.200000
1,         0.200000
432689,         2.037464
1,         0.200000
1,         0.200000
1,         0.200000
410950,         2.107648
1,         0.200000
1,         0.200000
1,         0.200000
1,         0.200000
409785,         2.098866
1,         0.200000
1,         0.200000
1,         0.200000
1,         0.200000
1,         0.200000
1,         0.200000
1,         0.200000
1,         0.200000
1,         0.200000
1,         0.200000
1,         0.200000
1,         0.200000
1,         0.200000
1,         0.200000
1,         0.200000
1,         0.200000
1,         0.200000
415507,         2.153729
1,         0.200000
2,        33.200000
1,         0.200000
2,        33.200000
1,         0.200000
1,         0.200000
1,         0.200000
1,         0.200000
1,         0.200000
1,         0.200000
1,         0.200000
1,         0.200000
1,         0.200000
1,         0.200000
1,         0.200000
1,         0.200000
358149,         2.478959
2,        33.200000
2,        33.200000
1,         0.200000
1,         0.200000
1,         0.200000
2,        33.200000
1,         0.200000
1,         0.200000
1,         0.200000
1,         0.200000
1,         0.200000
1,         0.200000
1,         0.200000
1,         0.200000
1,         0.200000
1,         0.200000
339387,         2.540317
1,         0.200000
273771,         3.068191
1,         0.200000
1,         0.200000
1,         0.200000
1,         0.200000
1,         0.200000
1,         0.200000
1,         0.200000
1,         0.200000
1,         0.200000
1,         0.200000
1,         0.200000
1,         0.200000
350249,         2.465548
2,        33.200000
1,         0.200000
1,         0.200000
1,         0.200000
2,        33.200000
1,         0.200000
1,         0.200000
1,         0.200000
1,         0.200000
1,         0.200000
430060,         2.073465
1,         0.200000
408003,         2.138862
1,         0.200000
1,         0.200000
1,         0.200000
1,         0.200000
1,         0.200000
1,         0.200000
1,         0.200000
1,         0.200000
1,         0.200000
1,         0.200000
1,         0.200000
1,         0.200000
1,         0.200000
1,         0.200000
1,         0.200000
1,         0.200000
1,         0.200000
1,         0.200000
1,         0.200000
1,         0.200000
1,         0.200000
1,         0.200000
1,         0.200000
1,         0.200000
1,         0.200000
1,         0.200000
1,         0.200000
354414,         2.401122
507940,         1.745729
1,         0.200000
1,         0.200000
1,         0.200000
1,         0.200000
1,         0.200000
1,         0.200000
1,         0.200000
1,         0.200000
1,         0.200000
1,         0.200000
1,         0.200000
1,         0.200000
2,        33.200000
1,         0.200000
480491,         1.827762
1,         0.200000
2,        33.200000
1,         0.200000
389571,         2.264841
1,         0.200000
1,         0.200000
1,         0.200000
1,         0.200000
1,         0.200000
1,         0.200000
312045,         2.738222
1,         0.200000
1,         0.200000
1,         0.200000
1,         0.200000
2,        33.200000
1,         0.200000
1,         0.200000
388083,         2.273443
1,         0.200000
1,         0.200000
1,         0.200000
447870,         1.999184
299852,         2.877529
1,         0.200000
1,         0.200000
424544,         2.038599
1,         0.200000
1,         0.200000
1,         0.200000
1,         0.200000
1,         0.200000
1,         0.200000
1,         0.200000
1,         0.200000
425145,         2.058228
1,         0.200000
2,        33.200000
1,         0.200000
1,         0.200000
1,         0.200000
1,         0.200000
1,         0.200000
438163,         2.035784
1,         0.200000
1,         0.200000
1,         0.200000
1,         0.200000
1,         0.200000
503414,         1.758647
1,         0.200000
1,         0.200000
1,         0.200000
2,        33.200000
1,         0.200000
360366,         2.397693
1,         0.200000
413243,         2.132690
2,        33.200000
1,         0.200000
1,         0.200000
1,         0.200000
530020,         1.722222
2,        33.200000
1,         0.200000
1,         0.200000
1,         0.200000
1,         0.200000
384373,         2.264544
1,         0.200000
1,         0.200000
1,         0.200000
1,         0.200000
1,         0.200000
1,         0.200000
1,         0.200000
236733,         3.464660
1,         0.200000
1,         0.200000
434745,         1.992876
1,         0.200000
1,         0.200000
1,         0.200000
291585,         2.889097
1,         0.200000
414998,         2.164779
1,         0.200000
404386,         2.190268
1,         0.200000
1,         0.200000
1,         0.200000
387710,         2.258221
1,         0.200000
1,         0.200000
1,         0.200000
1,         0.200000
1,         0.200000
453435,         1.930382
1,         0.200000
398697,         2.199033
1,         0.200000
1,         0.200000
1,         0.200000
1,         0.200000
1,         0.200000
1,         0.200000
1,         0.200000
1,         0.200000
1,         0.200000
1,         0.200000
1,         0.200000
314204,         2.712648
1,         0.200000
502633,         1.794909
1,         0.200000
1,         0.200000
537908,         1.665667
385367,         2.253428
1,         0.200000
1,         0.200000
1,         0.200000
1,         0.200000
1,         0.200000
434564,         2.062198
384099,         2.266692
2,        33.200000
452953,         1.932036
2,        33.200000
1,         0.200000
1,         0.200000
1,         0.200000
434314,         2.036325
1,         0.200000
1,         0.200000
1,         0.200000
2,        33.200000
1,         0.200000
1,         0.200000
1,         0.200000
1,         0.200000
1,         0.200000
1,         0.200000
1,         0.200000
465733,         1.941714
1,         0.200000
1,         0.200000
1,         0.200000
1,         0.200000
1,         0.200000
1,         0.200000
1,         0.200000
1,         0.200000
1,         0.200000
1,         0.200000
1,         0.200000
1,         0.200000
1,         0.200000
1,         0.200000
1,         0.200000
1,         0.200000
423006,         2.110433
1,         0.200000
1,         0.200000
1,         0.200000
1,         0.200000
1,         0.200000
1,         0.200000
1,         0.200000
1,         0.200000
1,         0.200000
1,         0.200000
1,         0.200000
1,         0.200000
1,         0.200000
1,         0.200000
258696,         3.203217
1,         0.200000
352588,         2.407699
412858,         2.167023
1,         0.200000
1,         0.200000
1,         0.200000
1,         0.200000
1,         0.200000
1,         0.200000
1,         0.200000
453595,         1.985901
1,         0.200000
1,         0.200000
1,         0.200000
410537,         2.119913
1,         0.200000
1,         0.200000
1,         0.200000
1,         0.200000
2,        33.200000
1,         0.200000
1,         0.200000
1,         0.200000
1,         0.200000
1,         0.200000
1,         0.200000
1,         0.200000
1,         0.200000
1,         0.200000
1,         0.200000
1,         0.200000
1,         0.200000
1,         0.200000
1,         0.200000
1,         0.200000
1,         0.200000
1,         0.200000
1,         0.200000
1,         0.200000
1,         0.200000
1,         0.200000
1,         0.200000
1,         0.200000
1,         0.200000
442250,         1.995880
1,         0.200000
1,         0.200000
1,         0.200000
1,         0.200000
1,         0.200000
1,         0.200000
1,         0.200000
1,         0.200000
1,         0.200000
2,        33.200000
1,         0.200000
1,         0.200000
362535,         2.361115
1,         0.200000
1,         0.200000
1,         0.200000
1,         0.200000
1,         0.200000
444766,         2.039510
1,         0.200000
1,         0.200000
1,         0.200000
2,        33.200000
1,         0.200000
538386,         1.656534
1,         0.200000
1,         0.200000
1,         0.200000
1,         0.200000
1,         0.200000
1,         0.200000
1,         0.200000
1,         0.200000
1,         0.200000
1,         0.200000
1,         0.200000
2,        33.200000
1,         0.200000
1,         0.200000
1,         0.200000
2,        33.200000
1,         0.200000
1,         0.200000
425626,         2.054559
1,         0.200000
1,         0.200000
1,         0.200000
1,         0.200000
1,         0.200000
438335,         1.997548
1,         0.200000
1,         0.200000
325189,         2.645871
1,         0.200000
1,         0.200000
1,         0.200000
2,        33.200000
1,         0.200000
1,         0.200000
1,         0.200000
1,         0.200000
1,         0.200000
1,         0.200000
1,         0.200000
1,         0.200000
1,         0.200000
1,         0.200000
1,         0.200000
1,         0.200000
1,         0.200000
2,        33.200000
1,         0.200000
1,         0.200000
1,         0.200000
314334,         2.773017
1,         0.200000
366191,         2.443383
1,         0.200000
1,         0.200000
2,        33.200000
1,         0.200000
1,         0.200000
1,         0.200000
1,         0.200000
1,         0.200000
304064,         2.797474
1,         0.200000
1,         0.200000
1,         0.200000
1,         0.200000
1,         0.200000
1,         0.200000
1,         0.200000
1,         0.200000
1,         0.200000
1,         0.200000
2,        33.200000
1,         0.200000
1,         0.200000
494199,         1.836812
375922,         2.279070
1,         0.200000
1,         0.200000
1,         0.200000
427177,         2.093703
2,        33.200000
1,         0.200000
1,         0.200000
1,         0.200000
1,         0.200000
1,         0.200000
2,        33.200000
428585,         2.038045
1,         0.200000
1,         0.200000
1,         0.200000
1,         0.200000
1,         0.200000
1,         0.200000
1,         0.200000
1,         0.200000
1,         0.200000
1,         0.200000
2,        33.200000
1,         0.200000
2,        33.200000
1,         0.200000
1,         0.200000
1,         0.200000
1,         0.200000
2,        33.200000
1,         0.200000
529713,         1.723631
1,         0.200000
476143,         1.882757
478380,         1.884840
1,         0.200000
1,         0.200000
315740,         2.679075
1,         0.200000
1,         0.200000
1,         0.200000
1,         0.200000
1,         0.200000
1,         0.200000
1,         0.200000
369781,         2.311905
1,         0.200000
1,         0.200000
295345,         2.858653
1,         0.200000
1,         0.200000
383103,         2.278354
1,         0.200000
1,         0.200000
1,         0.200000
1,         0.200000
313437,         2.725713
1,         0.200000
1,         0.200000
1,         0.200000
1,         0.200000
1,         0.200000
1,         0.200000
2,        33.200000
2,        33.200000
1,         0.200000
1,         0.200000
1,         0.200000
463648,         1.911949
1,         0.200000
386128,         2.229626
1,         0.200000
2,        33.200000
1,         0.200000
1,         0.200000
1,         0.200000
1,         0.200000
454267,         2.000199
1,         0.200000
1,         0.200000
1,         0.200000
1,         0.200000
1,         0.200000
1,         0.200000
1,         0.200000
1,         0.200000
1,         0.200000
1,         0.200000
373427,         2.393510
1,         0.200000
1,         0.200000
1,         0.200000
1,         0.200000
1,         0.200000
1,         0.200000
1,         0.200000
1,         0.200000
1,         0.200000
1,         0.200000
2,        33.200000
1,         0.200000
2,        33.200000
1,         0.200000
1,         0.200000
2,        33.200000
1,         0.200000
406898,         2.144354
1,         0.200000
1,         0.200000
434443,         2.006632
1,         0.200000
1,         0.200000
1,         0.200000
1,         0.200000
1,         0.200000
1,         0.200000
1,         0.200000
264706,         3.150470
1,         0.200000
434935,         2.032166
1,         0.200000
1,         0.200000
1,         0.200000
1,         0.200000
1,         0.200000
1,         0.200000
1,         0.200000
1,         0.200000
1,         0.200000
565932,         1.586448
2,        33.200000
395282,         2.246476
436846,         2.061723
1,         0.200000
1,         0.200000
533193,         1.720436
1,         0.200000
351821,         2.459313
1,         0.200000
1,         0.200000
2,        33.200000
1,         0.200000
1,         0.200000
1,         0.200000
1,         0.200000
1,         0.200000
1,         0.200000
1,         0.200000
2,        33.200000
259386,         3.274414
2,        33.200000
1,         0.200000
381485,         2.288394
1,         0.200000
387354,         2.312626
2,        33.200000
1,         0.200000
1,         0.200000
1,         0.200000
1,         0.200000
1,         0.200000
1,         0.200000
1,         0.200000
2,        33.200000
2,        33.200000
441351,         2.034369
1,         0.200000
2,        33.200000
1,         0.200000
1,         0.200000
1,         0.200000
1,         0.200000
1,         0.200000
1,         0.200000
406490,         2.138793
1,         0.200000
1,         0.200000
1,         0.200000
1,         0.200000
1,         0.200000
1,         0.200000
1,         0.200000
376217,         2.344262
1,         0.200000
1,         0.200000
1,         0.200000
2,        33.200000
1,         0.200000
1,         0.200000
1,         0.200000
1,         0.200000
1,         0.200000
1,         0.200000
458120,         1.933586
1,         0.200000
1,         0.200000
401390,         2.172835
1,         0.200000
1,         0.200000
2,        33.200000
1,         0.200000
1,         0.200000
1,         0.200000
1,         0.200000
1,         0.200000
1,         0.200000
1,         0.200000
490436,         1.851747
316558,         2.737199
1,         0.200000
2,        33.200000
1,         0.200000
1,         0.200000
294266,         2.850426
1,         0.200000
1,         0.200000
1,         0.200000
1,         0.200000
1,         0.200000
1,         0.200000
434712,         2.056040
1,         0.200000
1,         0.200000
1,         0.200000
1,         0.200000
1,         0.200000
1,         0.200000
1,         0.200000
1,         0.200000
1,         0.200000
1,         0.200000
2,        33.200000
1,         0.200000
1,         0.200000
1,         0.200000
1,         0.200000
1,         0.200000
2,        33.200000
1,         0.200000
1,         0.200000
1,         0.200000
1,         0.200000
1,         0.200000
1,         0.200000
1,         0.200000
1,         0.200000
1,         0.200000
1,         0.200000
1,         0.200000
376871,         2.353214
1,         0.200000
1,         0.200000
1,         0.200000
2,        33.200000
1,         0.200000
1,         0.200000
1,         0.200000
1,         0.200000
1,         0.200000
2,        33.200000
1,         0.200000
1,         0.200000
1,         0.200000
420593,         2.125492
1,         0.200000
2,        33.200000
1,         0.200000
1,         0.200000
1,         0.200000
1,         0.200000
1,         0.200000
1,         0.200000
1,         0.200000
1,         0.200000
1,         0.200000
1,         0.200000
1,         0.200000
1,         0.200000
1,         0.200000
498986,         1.825925
1,         0.200000
1,         0.200000
1,         0.200000
1,         0.200000
374948,         2.289497
1,         0.200000
1,         0.200000
1,         0.200000
379564,         2.263912
1,         0.200000
1,         0.200000
1,         0.200000
1,         0.200000
1,         0.200000
1,         0.200000
1,         0.200000
1,         0.200000
1,         0.200000
1,         0.200000
1,         0.200000
402784,         2.179911
1,         0.200000
286451,         2.994313
1,         0.200000
1,         0.200000
1,         0.200000
349101,         2.521337
439858,         1.979281
1,         0.200000
1,         0.200000
1,         0.200000
400351,         2.197663
1,         0.200000
391553,         2.269973
1,         0.200000
1,         0.200000
1,         0.200000
1,         0.200000
1,         0.200000
2,        33.200000
1,         0.200000
273513,         3.096690
1,         0.200000
421934,         2.125723
1,         0.200000
1,         0.200000
2,        33.200000
1,         0.200000
2,        33.200000
1,         0.200000
1,         0.200000
1,         0.200000
1,         0.200000
1,         0.200000
1,         0.200000
398591,         2.245232
2,        33.200000
1,         0.200000
293584,         2.914001
315627,         2.682805
487793,         1.844579
1,         0.200000
1,         0.200000
1,         0.200000
1,         0.200000
2,        33.200000
1,         0.200000
1,         0.200000
2,        33.200000
1,         0.200000
1,         0.200000
2,        33.200000
1,         0.200000
1,         0.200000
1,         0.200000
1,         0.200000
1,         0.200000
370632,         2.320591
1,         0.200000
496906,         1.828490
2,        33.200000
1,         0.200000
1,         0.200000
2,        33.200000
1,         0.200000
1,         0.200000
1,         0.200000
1,         0.200000
1,         0.200000
1,         0.200000
1,         0.200000
1,         0.200000
1,         0.200000
1,         0.200000
436325,         2.045757
2,        33.200000
1,         0.200000
409323,         2.187436
320907,         2.742188
1,         0.200000
1,         0.200000
2,        33.200000
1,         0.200000
348828,         2.473123
1,         0.200000
1,         0.200000
1,         0.200000
1,         0.200000
1,         0.200000
1,         0.200000
452229,         1.945760
459535,         1.925725
1,         0.200000
1,         0.200000
370494,         2.351782
1,         0.200000
1,         0.200000
1,         0.200000
1,         0.200000
1,         0.200000
511372,         1.764907
2,        33.200000
597734,         1.533828
1,         0.200000
1,         0.200000
1,         0.200000
1,         0.200000
1,         0.200000
1,         0.200000
1,         0.200000
1,         0.200000
1,         0.200000
1,         0.200000
2,        33.200000
2,        33.200000
409600,         2.134237
1,         0.200000
1,         0.200000
1,         0.200000
1,         0.200000
1,         0.200000
1,         0.200000
415817,         2.138572
1,         0.200000
1,         0.200000
1,         0.200000
1,         0.200000
1,         0.200000
361344,         2.410281
1,         0.200000
1,         0.200000
1,         0.200000
370354,         2.309780
1,         0.200000

AM
418807,         2.100581
353442,         2.458516
1,         0.200000
1,         0.200000
1,         0.200000
1,         0.200000
1,         0.200000
1,         0.200000
1,         0.200000
2,        33.200000
2,        33.200000
1,         0.200000
1,         0.200000
1,         0.200000
1,         0.200000
1,         0.200000
467172,         1.927188
1,         0.200000
1,         0.200000
374261,         2.311415
1,         0.200000
1,         0.200000
1,         0.200000
1,         0.200000
1,         0.200000
2,        33.200000
1,         0.200000
336219,         2.601828
1,         0.200000
1,         0.200000
1,         0.200000
1,         0.200000
1,         0.200000
1,         0.200000
2,        33.200000
1,         0.200000
431531,         2.058141
1,         0.200000
1,         0.200000
1,         0.200000
1,         0.200000
1,         0.200000
1,         0.200000
504650,         1.796730
1,         0.200000
438791,         2.043390
1,         0.200000
1,         0.200000
1,         0.200000
1,         0.200000
1,         0.200000
1,         0.200000
1,         0.200000
1,         0.200000
1,         0.200000
1,         0.200000
471739,         1.923434
1,         0.200000
1,         0.200000
1,         0.200000
1,         0.200000
1,         0.200000
1,         0.200000
1,         0.200000
2,        33.200000
1,         0.200000
1,         0.200000
1,         0.200000
1,         0.200000
1,         0.200000
1,         0.200000
1,         0.200000
1,         0.200000
1,         0.200000
1,         0.200000
1,         0.200000
1,         0.200000
1,         0.200000
1,         0.200000
1,         0.200000
2,        33.200000
473495,         1.907726
1,         0.200000
451401,         1.956214
1,         0.200000
1,         0.200000
1,         0.200000
1,         0.200000
2,        33.200000
367843,         2.346924
410877,         2.176840
1,         0.200000
1,         0.200000
1,         0.200000
1,         0.200000
1,         0.200000
1,         0.200000
1,         0.200000
1,         0.200000
1,         0.200000
2,        33.200000
1,         0.200000
1,         0.200000
1,         0.200000
1,         0.200000
2,        33.200000
1,         0.200000
1,         0.200000
1,         0.200000
1,         0.200000
1,         0.200000
1,         0.200000
1,         0.200000
418218,         2.131581
1,         0.200000
470128,         1.897671
1,         0.200000
1,         0.200000
1,         0.200000
1,         0.200000
1,         0.200000
1,         0.200000
1,         0.200000
2,        33.200000
1,         0.200000
1,         0.200000
1,         0.200000
1,         0.200000
348952,         2.486355
1,         0.200000
1,         0.200000
387640,         2.269331
1,         0.200000
420663,         2.116440
1,         0.200000
2,        33.200000
1,         0.200000
1,         0.200000
1,         0.200000
1,         0.200000
1,         0.200000
1,         0.200000
1,         0.200000
455837,         1.962568
1,         0.200000
1,         0.200000
1,         0.200000
1,         0.200000
479289,         1.876442
2,        33.200000
1,         0.200000
1,         0.200000
1,         0.200000
1,         0.200000
1,         0.200000
1,         0.200000
1,         0.200000
1,         0.200000
1,         0.200000
1,         0.200000
2,        33.200000
1,         0.200000
1,         0.200000
1,         0.200000
1,         0.200000
1,         0.200000
447831,         1.983064
1,         0.200000
2,        33.200000
1,         0.200000
1,         0.200000
282771,         2.911699
1,         0.200000
1,         0.200000
1,         0.200000
1,         0.200000
1,         0.200000
449332,         1.962773
1,         0.200000
1,         0.200000
1,         0.200000
365497,         2.374762
1,         0.200000
1,         0.200000
1,         0.200000
1,         0.200000
1,         0.200000
1,         0.200000
1,         0.200000
1,         0.200000
1,         0.200000
1,         0.200000
2,        33.200000
408885,         2.163831
1,         0.200000
1,         0.200000
1,         0.200000
1,         0.200000
1,         0.200000
1,         0.200000
1,         0.200000
2,        33.200000
1,         0.200000
1,         0.200000
1,         0.200000
1,         0.200000
1,         0.200000
1,         0.200000
1,         0.200000
530796,         1.686162
1,         0.200000
1,         0.200000
1,         0.200000
1,         0.200000
1,         0.200000
1,         0.200000
2,        33.200000
1,         0.200000
1,         0.200000
1,         0.200000
1,         0.200000
2,        33.200000
2,        33.200000
533793,         1.682732
1,         0.200000
1,         0.200000
1,         0.200000
1,         0.200000
1,         0.200000
1,         0.200000
1,         0.200000
1,         0.200000
372688,         2.366628
400555,         2.186222
1,         0.200000
1,         0.200000
1,         0.200000
1,         0.200000
1,         0.200000
2,        33.200000
1,         0.200000
1,         0.200000
1,         0.200000
1,         0.200000
1,         0.200000
1,         0.200000
1,         0.200000
338169,         2.491655
444885,         1.993722
1,         0.200000
329333,         2.653291
1,         0.200000
400240,         2.158202
2,        33.200000
337535,         2.551779
1,         0.200000
376058,         2.356611
421781,         2.095678
427699,         2.087437
2,        33.200000
1,         0.200000
1,         0.200000
1,         0.200000
1,         0.200000
1,         0.200000
1,         0.200000
1,         0.200000
1,         0.200000
1,         0.200000
1,         0.200000
1,         0.200000
1,         0.200000
1,         0.200000
2,        33.200000
1,         0.200000
318848,         2.682163
1,         0.200000
2,        33.200000
1,         0.200000
1,         0.200000
1,         0.200000
1,         0.200000
1,         0.200000
1,         0.200000
1,         0.200000
1,         0.200000
2,        33.200000
1,         0.200000
408995,         2.178899
1,         0.200000
1,         0.200000
1,         0.200000
1,         0.200000
1,         0.200000
1,         0.200000
1,         0.200000
1,         0.200000
1,         0.200000
1,         0.200000
1,         0.200000
447710,         1.993941
2,        33.200000
1,         0.200000
1,         0.200000
1,         0.200000
1,         0.200000
1,         0.200000
1,         0.200000
1,         0.200000
1,         0.200000
1,         0.200000
1,         0.200000
2,        33.200000
1,         0.200000
1,         0.200000
1,         0.200000
1,         0.200000
541626,         1.698572
529203,         1.682604
2,        33.200000
1,         0.200000
2,        33.200000
1,         0.200000
1,         0.200000
1,         0.200000
491452,         1.843100
1,         0.200000
1,         0.200000
1,         0.200000
1,         0.200000
1,         0.200000
2,        33.200000
447396,         2.021951
1,         0.200000
1,         0.200000
1,         0.200000
1,         0.200000
1,         0.200000
1,         0.200000
1,         0.200000
1,         0.200000
1,         0.200000
1,         0.200000
1,         0.200000
1,         0.200000
1,         0.200000
1,         0.200000
508578,         1.748204
1,         0.200000
2,        33.200000
1,         0.200000
1,         0.200000
1,         0.200000
1,         0.200000
1,         0.200000
1,         0.200000
1,         0.200000
1,         0.200000
1,         0.200000
1,         0.200000
1,         0.200000
1,         0.200000
1,         0.200000
470050,         1.884311
393003,         2.277974
1,         0.200000
1,         0.200000
1,         0.200000
1,         0.200000
494950,         1.829059
2,        33.200000
1,         0.200000
1,         0.200000
1,         0.200000
1,         0.200000
1,         0.200000
1,         0.200000
1,         0.200000
1,         0.200000
1,         0.200000
1,         0.200000
1,         0.200000
2,        33.200000
1,         0.200000
1,         0.200000
480198,         1.859528
2,        33.200000
407332,         2.144646
379609,         2.342241
1,         0.200000
1,         0.200000
2,        33.200000
1,         0.200000
1,         0.200000
1,         0.200000
1,         0.200000
1,         0.200000
1,         0.200000
1,         0.200000
1,         0.200000
532275,         1.684388
1,         0.200000
1,         0.200000
1,         0.200000
2,        33.200000
1,         0.200000
1,         0.200000
1,         0.200000
1,         0.200000
1,         0.200000
1,         0.200000
1,         0.200000
1,         0.200000
1,         0.200000
2,        33.200000
1,         0.200000
2,        33.200000
1,         0.200000
1,         0.200000
1,         0.200000
1,         0.200000
2,        33.200000
1,         0.200000
326281,         2.622043
1,         0.200000
1,         0.200000
1,         0.200000
2,        33.200000
1,         0.200000
1,         0.200000
1,         0.200000
387277,         2.300451
1,         0.200000
1,         0.200000
2,        33.200000
1,         0.200000
1,         0.200000
1,         0.200000
1,         0.200000
2,        33.200000
1,         0.200000
432864,         2.056385
1,         0.200000
1,         0.200000
2,        33.200000
1,         0.200000
452183,         1.994771
1,         0.200000
1,         0.200000
1,         0.200000
1,         0.200000
2,        33.200000
1,         0.200000
1,         0.200000
1,         0.200000
1,         0.200000
515482,         1.740900
1,         0.200000
1,         0.200000
1,         0.200000
1,         0.200000
1,         0.200000
2,        33.200000
1,         0.200000
1,         0.200000
1,         0.200000
471100,         1.868785
372089,         2.370455
468396,         1.898804
386355,         2.244066
402251,         2.231739
1,         0.200000
1,         0.200000
1,         0.200000
1,         0.200000
1,         0.200000
1,         0.200000
1,         0.200000
2,        33.200000
2,        33.200000
1,         0.200000
331890,         2.658064
1,         0.200000
392604,         2.216158
1,         0.200000
1,         0.200000
1,         0.200000
1,         0.200000
512640,         1.758286
1,         0.200000
1,         0.200000
1,         0.200000
1,         0.200000
2,        33.200000
2,        33.200000
1,         0.200000
1,         0.200000
1,         0.200000
1,         0.200000
1,         0.200000
1,         0.200000
1,         0.200000
1,         0.200000
399667,         2.198460
1,         0.200000
1,         0.200000
2,        33.200000
1,         0.200000
1,         0.200000
1,         0.200000
1,         0.200000
1,         0.200000
1,         0.200000
1,         0.200000
1,         0.200000
1,         0.200000
1,         0.200000
1,         0.200000
479252,         1.873587
1,         0.200000
1,         0.200000
1,         0.200000
1,         0.200000
2,        33.200000
1,         0.200000
1,         0.200000
1,         0.200000
1,         0.200000
1,         0.200000
1,         0.200000
462064,         1.934214
1,         0.200000
1,         0.200000
1,         0.200000
1,         0.200000
1,         0.200000
1,         0.200000
1,         0.200000
1,         0.200000
1,         0.200000
1,         0.200000
345272,         2.508384
1,         0.200000
1,         0.200000
1,         0.200000
481916,         1.849301
400068,         2.196380
1,         0.200000
1,         0.200000
554220,         1.653812
1,         0.200000
1,         0.200000
1,         0.200000
1,         0.200000
1,         0.200000
1,         0.200000
1,         0.200000
1,         0.200000
1,         0.200000
1,         0.200000
1,         0.200000
1,         0.200000
1,         0.200000
1,         0.200000
1,         0.200000
2,        33.200000
1,         0.200000
339005,         2.559534
1,         0.200000
489391,         1.850573
1,         0.200000
1,         0.200000
1,         0.200000
1,         0.200000
1,         0.200000
1,         0.200000
2,        33.200000
329802,         2.623461
1,         0.200000
1,         0.200000
1,         0.200000
1,         0.200000
1,         0.200000
1,         0.200000
1,         0.200000
1,         0.200000
1,         0.200000
1,         0.200000
1,         0.200000
1,         0.200000
1,         0.200000
1,         0.200000
1,         0.200000
2,        33.200000
1,         0.200000
1,         0.200000
393983,         2.216537
1,         0.200000
1,         0.200000
1,         0.200000
400595,         2.190147
1,         0.200000
1,         0.200000
1,         0.200000
1,         0.200000
1,         0.200000
382059,         2.307398
315988,         2.740353
1,         0.200000
1,         0.200000
1,         0.200000
1,         0.200000
1,         0.200000
1,         0.200000
2,        33.200000
1,         0.200000
1,         0.200000
311842,         2.775881
407144,         2.155097
1,         0.200000
1,         0.200000
1,         0.200000
1,         0.200000
363364,         2.443917
2,        33.200000
1,         0.200000
1,         0.200000
1,         0.200000
391746,         2.227048
1,         0.200000
1,         0.200000
1,         0.200000
492449,         1.811006
1,         0.200000
1,         0.200000
1,         0.200000
1,         0.200000
1,         0.200000
1,         0.200000
1,         0.200000
332254,         2.579430
1,         0.200000
1,         0.200000
520982,         1.716003
1,         0.200000
1,         0.200000
1,         0.200000
1,         0.200000
1,         0.200000
1,         0.200000
1,         0.200000
1,         0.200000
1,         0.200000
1,         0.200000
1,         0.200000
1,         0.200000
1,         0.200000
1,         0.200000
244797,         3.313983
1,         0.200000
2,        33.200000
1,         0.200000
1,         0.200000
1,         0.200000
1,         0.200000
1,         0.200000
338861,         2.501046
1,         0.200000
1,         0.200000
1,         0.200000
1,         0.200000
1,         0.200000
1,         0.200000
1,         0.200000
1,         0.200000
1,         0.200000
1,         0.200000
1,         0.200000
1,         0.200000
1,         0.200000
1,         0.200000
1,         0.200000
1,         0.200000
1,         0.200000
1,         0.200000
1,         0.200000
1,         0.200000
1,         0.200000
1,         0.200000
1,         0.200000
441511,         2.026861
1,         0.200000
1,         0.200000
1,         0.200000
1,         0.200000
1,         0.200000
1,         0.200000
1,         0.200000
1,         0.200000
1,         0.200000
1,         0.200000
1,         0.200000
2,        33.200000
1,         0.200000
452589,         1.941864
359044,         2.366689
1,         0.200000
399062,         2.203415
1,         0.200000
1,         0.200000
1,         0.200000
1,         0.200000
2,        33.200000
1,         0.200000
407056,         2.170801
1,         0.200000
366753,         2.329155
1,         0.200000
1,         0.200000
1,         0.200000
1,         0.200000
1,         0.200000
1,         0.200000
1,         0.200000
1,         0.200000
366135,         2.412469
419113,         2.083013
1,         0.200000
1,         0.200000
1,         0.200000
393276,         2.218350
1,         0.200000
1,         0.200000
399481,         2.176905
1,         0.200000
1,         0.200000
1,         0.200000
1,         0.200000
1,         0.200000
455349,         1.983175
1,         0.200000
1,         0.200000
1,         0.200000
1,         0.200000
227127,         3.558159
1,         0.200000
1,         0.200000
1,         0.200000
1,         0.200000
1,         0.200000
1,         0.200000
1,         0.200000
1,         0.200000
459666,         1.963566
1,         0.200000
1,         0.200000
1,         0.200000
1,         0.200000
1,         0.200000
1,         0.200000
1,         0.200000
2,        33.200000
2,        33.200000
1,         0.200000
1,         0.200000
2,        33.200000
1,         0.200000
1,         0.200000
1,         0.200000
1,         0.200000
1,         0.200000
1,         0.200000
480072,         1.887119
1,         0.200000
1,         0.200000
1,         0.200000
1,         0.200000
483171,         1.819988
1,         0.200000
1,         0.200000
1,         0.200000
2,        33.200000
1,         0.200000
1,         0.200000
378747,         2.292383
424625,         2.095532
1,         0.200000
1,         0.200000
1,         0.200000
1,         0.200000
2,        33.200000
1,         0.200000
441864,         2.048366
1,         0.200000
441611,         1.989621
1,         0.200000
1,         0.200000
1,         0.200000
492431,         1.790291
1,         0.200000
1,         0.200000
1,         0.200000
1,         0.200000
2,        33.200000
1,         0.200000
1,         0.200000
460563,         1.932456
1,         0.200000
466307,         1.920738
1,         0.200000
2,        33.200000
1,         0.200000
358397,         2.407883
1,         0.200000
310899,         2.730898
1,         0.200000
1,         0.200000
1,         0.200000
1,         0.200000
1,         0.200000
1,         0.200000
1,         0.200000
1,         0.200000
1,         0.200000
475928,         1.868776
1,         0.200000
1,         0.200000
1,         0.200000
1,         0.200000
1,         0.200000
1,         0.200000
1,         0.200000
1,         0.200000
1,         0.200000
1,         0.200000
1,         0.200000
1,         0.200000
1,         0.200000
1,         0.200000
1,         0.200000
1,         0.200000
1,         0.200000
1,         0.200000
1,         0.200000
1,         0.200000
1,         0.200000
1,         0.200000
1,         0.200000
422991,         2.068523
1,         0.200000
1,         0.200000
1,         0.200000
1,         0.200000
1,         0.200000
1,         0.200000
1,         0.200000
1,         0.200000
1,         0.200000
1,         0.200000
1,         0.200000
478030,         1.887051
1,         0.200000
1,         0.200000
421102,         2.082056
1,         0.200000
1,         0.200000
1,         0.200000
2,        33.200000
1,         0.200000
2,        33.200000
1,         0.200000
386500,         2.280711
1,         0.200000
1,         0.200000
1,         0.200000
1,         0.200000
1,         0.200000
1,         0.200000
440979,         2.045018
1,         0.200000
1,         0.200000
1,         0.200000
331544,         2.576891
1,         0.200000
1,         0.200000
1,         0.200000
1,         0.200000
2,        33.200000
1,         0.200000
1,         0.200000
425298,         2.093012
1,         0.200000
2,        33.200000
1,         0.200000
1,         0.200000
1,         0.200000
1,         0.200000
1,         0.200000
1,         0.200000
1,         0.200000
1,         0.200000
1,         0.200000
359854,         2.387286
1,         0.200000
1,         0.200000
1,         0.200000
1,         0.200000
1,         0.200000
1,         0.200000
2,        33.200000
1,         0.200000
1,         0.200000
1,         0.200000
362652,         2.395564
1,         0.200000
1,         0.200000
365235,         2.370076
1,         0.200000
421692,         2.076160
1,         0.200000
1,         0.200000
1,         0.200000
1,         0.200000
1,         0.200000
1,         0.200000
1,         0.200000
1,         0.200000
1,         0.200000
1,         0.200000
547047,         1.664417
1,         0.200000
1,         0.200000
1,         0.200000
1,         0.200000
1,         0.200000
1,         0.200000
1,         0.200000
271925,         3.052616
1,         0.200000
1,         0.200000
1,         0.200000
1,         0.200000
1,         0.200000
449373,         2.006502
364796,         2.402694
499687,         1.778480
1,         0.200000
1,         0.200000
1,         0.200000
1,         0.200000
1,         0.200000
1,         0.200000
1,         0.200000
1,         0.200000
1,         0.200000
1,         0.200000
1,         0.200000
2,        33.200000
1,         0.200000
1,         0.200000
1,         0.200000
1,         0.200000
380032,         2.333320
1,         0.200000
1,         0.200000
1,         0.200000
365649,         2.409784
428695,         2.049462
1,         0.200000
298522,         2.885915
1,         0.200000
1,         0.200000
1,         0.200000
1,         0.200000
2,        33.200000
1,         0.200000
1,         0.200000
1,         0.200000
380686,         2.253342
1,         0.200000
1,         0.200000
1,         0.200000
505206,         1.774744
1,         0.200000
1,         0.200000
1,         0.200000
1,         0.200000
1,         0.200000
1,         0.200000
328939,         2.625545
1,         0.200000
1,         0.200000
2,        33.200000
1,         0.200000
1,         0.200000
1,         0.200000
2,        33.200000
1,         0.200000
1,         0.200000
410677,         2.118208
345677,         2.541854
1,         0.200000
1,         0.200000
1,         0.200000
453407,         1.997113
1,         0.200000
1,         0.200000
2,        33.200000
1,         0.200000
1,         0.200000
1,         0.200000
1,         0.200000
1,         0.200000
1,         0.200000
1,         0.200000
1,         0.200000
1,         0.200000
1,         0.200000
1,         0.200000
1,         0.200000
376849,         2.259054
1,         0.200000
1,         0.200000
1,         0.200000
1,         0.200000
1,         0.200000
1,         0.200000
1,         0.200000
1,         0.200000
1,         0.200000
1,         0.200000
1,         0.200000
1,         0.200000
1,         0.200000
1,         0.200000
2,        33.200000
1,         0.200000
1,         0.200000
1,         0.200000
2,        33.200000
483799,         1.824366
1,         0.200000
1,         0.200000
1,         0.200000
1,         0.200000
1,         0.200000
1,         0.200000
1,         0.200000
1,         0.200000
1,         0.200000
1,         0.200000
1,         0.200000
2,        33.200000
1,         0.200000
1,         0.200000
1,         0.200000
1,         0.200000
2,        33.200000
1,         0.200000
2,        33.200000
1,         0.200000
1,         0.200000
1,         0.200000
1,         0.200000
1,         0.200000
1,         0.200000
1,         0.200000
1,         0.200000
347714,         2.474609
1,         0.200000
1,         0.200000
1,         0.200000
1,         0.200000
2,        33.200000
425051,         2.054612
2,        33.200000
1,         0.200000
1,         0.200000
1,         0.200000
1,         0.200000
368830,         2.383585
1,         0.200000
1,         0.200000
447720,         1.966689
2,        33.200000
2,        33.200000
269750,         3.097487
2,        33.200000
1,         0.200000
1,         0.200000
2,        33.200000
1,         0.200000
397059,         2.187362
1,         0.200000
486266,         1.836733
1,         0.200000
1,         0.200000
1,         0.200000
1,         0.200000
1,         0.200000
1,         0.200000
1,         0.200000
1,         0.200000
1,         0.200000
1,         0.200000
1,         0.200000
1,         0.200000
1,         0.200000
1,         0.200000
1,         0.200000
1,         0.200000
2,        33.200000
1,         0.200000
1,         0.200000
1,         0.200000
1,         0.200000
1,         0.200000
1,         0.200000
1,         0.200000
1,         0.200000
1,         0.200000
1,         0.200000
1,         0.200000
1,         0.200000
1,         0.200000
2,        33.200000
1,         0.200000
2,        33.200000
1,         0.200000
1,         0.200000
1,         0.200000
1,         0.200000
1,         0.200000
1,         0.200000
1,         0.200000
1,         0.200000
1,         0.200000
1,         0.200000
2,        33.200000
1,         0.200000
1,         0.200000
1,         0.200000
1,         0.200000
1,         0.200000
1,         0.200000
1,         0.200000
1,         0.200000
1,         0.200000
1,         0.200000
1,         0.200000
1,         0.200000
1,         0.200000
1,         0.200000
2,        33.200000
2,        33.200000
1,         0.200000
1,         0.200000
1,         0.200000
451837,         1.959054
1,         0.200000
1,         0.200000
1,         0.200000
1,         0.200000
1,         0.200000
1,         0.200000
1,         0.200000
1,         0.200000
1,         0.200000
1,         0.200000
1,         0.200000
1,         0.200000
1,         0.200000
1,         0.200000
1,         0.200000
422849,         2.116071
2,        33.200000
1,         0.200000
1,         0.200000
1,         0.200000
1,         0.200000
1,         0.200000
1,         0.200000
1,         0.200000
1,         0.200000
1,         0.200000
1,         0.200000
1,         0.200000
1,         0.200000
1,         0.200000
1,         0.200000
494690,         1.829085
394442,         2.260902
1,         0.200000
1,         0.200000
1,         0.200000
1,         0.200000
2,        33.200000
498542,         1.803798
1,         0.200000
1,         0.200000
1,         0.200000
1,         0.200000
1,         0.200000
1,         0.200000
1,         0.200000
1,         0.200000
1,         0.200000
1,         0.200000
1,         0.200000
1,         0.200000
1,         0.200000
1,         0.200000
1,         0.200000
1,         0.200000
1,         0.200000
1,         0.200000
499710,         1.777505
1,         0.200000
1,         0.200000
1,         0.200000
1,         0.200000
1,         0.200000
1,         0.200000
1,         0.200000
1,         0.200000
1,         0.200000
1,         0.200000
1,         0.200000
1,         0.200000
2,        33.200000
1,         0.200000
1,         0.200000
1,         0.200000
1,         0.200000
1,         0.200000
1,         0.200000
1,         0.200000
1,         0.200000
1,         0.200000
1,         0.200000
1,         0.200000
1,         0.200000
1,         0.200000
1,         0.200000
1,         0.200000
1,         0.200000
1,         0.200000
1,         0.200000
1,         0.200000
1,         0.200000
328115,         2.583379
1,         0.200000
1,         0.200000
1,         0.200000
1,         0.200000
2,        33.200000
2,        33.200000
1,         0.200000
418419,         2.136307
2,        33.200000
1,         0.200000
1,         0.200000
2,        33.200000
1,         0.200000
1,         0.200000
1,         0.200000
1,         0.200000
1,         0.200000
1,         0.200000
1,         0.200000
2,        33.200000
1,         0.200000
409055,         2.195891
1,         0.200000
1,         0.200000
1,         0.200000
1,         0.200000
1,         0.200000
1,         0.200000
1,         0.200000
1,         0.200000
1,         0.200000
1,         0.200000
1,         0.200000
378912,         2.297012
1,         0.200000
2,        33.200000
1,         0.200000
1,         0.200000
2,        33.200000
1,         0.200000
1,         0.200000
335484,         2.550216
1,         0.200000
2,        33.200000
1,         0.200000
1,         0.200000
1,         0.200000
1,         0.200000
1,         0.200000
1,         0.200000
1,         0.200000
1,         0.200000
1,         0.200000
1,         0.200000
1,         0.200000
1,         0.200000
1,         0.200000
2,        33.200000
1,         0.200000
1,         0.200000
1,         0.200000
1,         0.200000
375728,         2.271321
1,         0.200000
304474,         2.847975
1,         0.200000
1,         0.200000
1,         0.200000
1,         0.200000
1,         0.200000
1,         0.200000
1,         0.200000
1,         0.200000
494861,         1.805161
1,         0.200000
1,         0.200000
1,         0.200000
496276,         1.823921
1,         0.200000
323793,         2.653993
1,         0.200000
1,         0.200000
1,         0.200000
1,         0.200000
376713,         2.311689
1,         0.200000
1,         0.200000
1,         0.200000
1,         0.200000
2,        33.200000
1,         0.200000
1,         0.200000
1,         0.200000
1,         0.200000
1,         0.200000
1,         0.200000
366583,         2.366012
1,         0.200000
1,         0.200000
355547,         2.419220
2,        33.200000
1,         0.200000
1,         0.200000
1,         0.200000
468393,         1.885594
1,         0.200000
1,         0.200000
1,         0.200000
1,         0.200000
1,         0.200000
1,         0.200000
1,         0.200000
1,         0.200000
1,         0.200000
1,         0.200000
1,         0.200000
1,         0.200000
469473,         1.929673
1,         0.200000
1,         0.200000
1,         0.200000
1,         0.200000
1,         0.200000
1,         0.200000
1,         0.200000
1,         0.200000
1,         0.200000
1,         0.200000
1,         0.200000
1,         0.200000
1,         0.200000
1,         0.200000
1,         0.200000
1,         0.200000
1,         0.200000
504353,         1.759871
1,         0.200000
1,         0.200000
1,         0.200000
1,         0.200000
1,         0.200000
1,         0.200000
1,         0.200000
339962,         2.568885
469401,         1.885291
1,         0.200000
1,         0.200000
1,         0.200000
1,         0.200000
1,         0.200000
1,         0.200000
1,         0.200000
1,         0.200000
1,         0.200000
1,         0.200000
1,         0.200000
1,         0.200000
1,         0.200000
2,        33.200000
1,         0.200000
1,         0.200000
1,         0.200000
1,         0.200000
1,         0.200000
1,         0.200000
1,         0.200000
1,         0.200000
1,         0.200000
2,        33.200000
1,         0.200000
1,         0.200000
1,         0.200000
1,         0.200000
1,         0.200000
1,         0.200000
1,         0.200000
1,         0.200000
1,         0.200000
1,         0.200000
1,         0.200000
1,         0.200000
1,         0.200000
2,        33.200000
1,         0.200000
1,         0.200000
2,        33.200000
1,         0.200000
1,         0.200000
1,         0.200000
1,         0.200000
1,         0.200000
553983,         1.651738
1,         0.200000
1,         0.200000
1,         0.200000
2,        33.200000
1,         0.200000
1,         0.200000
440156,         2.034511
1,         0.200000
2,        33.200000
1,         0.200000
1,         0.200000
2,        33.200000
1,         0.200000
1,         0.200000
1,         0.200000
1,         0.200000
1,         0.200000
1,         0.200000
1,         0.200000
459239,         1.909301
1,         0.200000
1,         0.200000
2,        33.200000
1,         0.200000
1,         0.200000
1,         0.200000
2,        33.200000
1,         0.200000
367875,         2.328551
1,         0.200000
1,         0.200000
1,         0.200000
2,        33.200000
1,         0.200000
1,         0.200000
1,         0.200000
1,         0.200000
388352,         2.254259
1,         0.200000
1,         0.200000
577374,         1.586007
1,         0.200000
1,         0.200000
1,         0.200000
1,         0.200000
1,         0.200000
1,         0.200000
349666,         2.448902
1,         0.200000
1,         0.200000
1,         0.200000
1,         0.200000
1,         0.200000
1,         0.200000
1,         0.200000
1,         0.200000
1,         0.200000
1,         0.200000
1,         0.200000
1,         0.200000
1,         0.200000
1,         0.200000
1,         0.200000
400007,         2.222408
1,         0.200000
1,         0.200000
1,         0.200000
1,         0.200000
1,         0.200000
1,         0.200000
1,         0.200000
1,         0.200000
1,         0.200000
1,         0.200000
450800,         1.975367
1,         0.200000
1,         0.200000
1,         0.200000
2,        33.200000
1,         0.200000
1,         0.200000
1,         0.200000
477531,         1.851279
1,         0.200000
1,         0.200000
499919,         1.818768
1,         0.200000
1,         0.200000
1,         0.200000
1,         0.200000
1,         0.200000
1,         0.200000
1,         0.200000
1,         0.200000
2,        33.200000
1,         0.200000
1,         0.200000
1,         0.200000
1,         0.200000
1,         0.200000
1,         0.200000
1,         0.200000
1,         0.200000
1,         0.200000
1,         0.200000
497488,         1.811947
1,         0.200000
1,         0.200000
1,         0.200000
1,         0.200000
1,         0.200000
1,         0.200000
1,         0.200000
1,         0.200000
1,         0.200000
2,        33.200000
1,         0.200000
1,         0.200000
1,         0.200000
1,         0.200000
2,        33.200000
280463,         2.976076
378891,         2.291104
1,         0.200000
1,         0.200000
1,         0.200000
2,        33.200000
2,        33.200000
1,         0.200000
1,         0.200000
497961,         1.768958
1,         0.200000
1,         0.200000
1,         0.200000
401150,         2.174585
1,         0.200000
1,         0.200000
1,         0.200000
1,         0.200000
1,         0.200000
380708,         2.321179
2,        33.200000
566375,         1.585903
1,         0.200000
1,         0.200000
1,         0.200000
1,         0.200000
1,         0.200000
1,         0.200000
1,         0.200000
1,         0.200000
1,         0.200000
2,        33.200000
1,         0.200000
1,         0.200000
1,         0.200000
1,         0.200000
1,         0.200000
1,         0.200000
1,         0.200000
2,        33.200000
1,         0.200000
1,         0.200000
1,         0.200000
489573,         1.840918
1,         0.200000
1,         0.200000
1,         0.200000
1,         0.200000
1,         0.200000
1,         0.200000
1,         0.200000
1,         0.200000
1,         0.200000
1,         0.200000
1,         0.200000
1,         0.200000
333910,         2.536510
2,        33.200000
509786,         1.764791
464050,         1.951287
1,         0.200000
1,         0.200000
1,         0.200000
1,         0.200000
1,         0.200000
1,         0.200000
1,         0.200000
520454,         1.741055
307471,         2.712342
1,         0.200000
1,         0.200000
1,         0.200000
1,         0.200000
1,         0.200000
1,         0.200000
1,         0.200000
1,         0.200000
235175,         3.549302
1,         0.200000
1,         0.200000
1,         0.200000
1,         0.200000
2,        33.200000
1,         0.200000
1,         0.200000
2,        33.200000
1,         0.200000
1,         0.200000
1,         0.200000
393721,         2.250753
1,         0.200000
2,        33.200000
2,        33.200000
1,         0.200000
1,         0.200000
1,         0.200000
1,         0.200000
1,         0.200000
1,         0.200000
1,         0.200000
364758,         2.389032
1,         0.200000
1,         0.200000
1,         0.200000
1,         0.200000
1,         0.200000
1,         0.200000
1,         0.200000
1,         0.200000
1,         0.200000
1,         0.200000
1,         0.200000
1,         0.200000
1,         0.200000
1,         0.200000
1,         0.200000
1,         0.200000
362058,         2.389239
1,         0.200000
1,         0.200000
377734,         2.282687
2,        33.200000
374777,         2.355784
1,         0.200000
1,         0.200000
1,         0.200000
1,         0.200000
1,         0.200000
1,         0.200000
1,         0.200000
1,         0.200000
2,        33.200000
1,         0.200000
1,         0.200000
1,         0.200000
1,         0.200000
1,         0.200000
1,         0.200000
1,         0.200000
1,         0.200000
1,         0.200000
1,         0.200000
1,         0.200000
1,         0.200000
1,         0.200000
1,         0.200000
2,        33.200000
1,         0.200000
315788,         2.717314
453334,         1.987473
1,         0.200000
1,         0.200000
1,         0.200000
1,         0.200000
1,         0.200000
1,         0.200000
1,         0.200000
490920,         1.853405
475780,         1.896515
1,         0.200000
1,         0.200000
1,         0.200000
1,         0.200000
1,         0.200000
2,        33.200000
1,         0.200000
415485,         2.157937
2,        33.200000
1,         0.200000
374106,         2.312869
2,        33.200000
1,         0.200000
1,         0.200000
1,         0.200000
1,         0.200000
1,         0.200000
1,         0.200000
1,         0.200000
1,         0.200000
500849,         1.764900
1,         0.200000
1,         0.200000
1,         0.200000
1,         0.200000
1,         0.200000
1,         0.200000
2,        33.200000
1,         0.200000
1,         0.200000
1,         0.200000
1,         0.200000
1,         0.200000
1,         0.200000
1,         0.200000
507627,         1.744317
1,         0.200000
1,         0.200000
1,         0.200000
1,         0.200000
1,         0.200000
1,         0.200000
1,         0.200000
1,         0.200000
1,         0.200000
1,         0.200000
398463,         2.183067
1,         0.200000
1,         0.200000
1,         0.200000
1,         0.200000
1,         0.200000
1,         0.200000
1,         0.200000
1,         0.200000
1,         0.200000
353064,         2.412131
1,         0.200000
1,         0.200000
1,         0.200000
1,         0.200000
2,        33.200000
314671,         2.690467
2,        33.200000
1,         0.200000
1,         0.200000
1,         0.200000
1,         0.200000
1,         0.200000
1,         0.200000
2,        33.200000
1,         0.200000
2,        33.200000
349120,         2.494392
424058,         2.126250
1,         0.200000
1,         0.200000
1,         0.200000
1,         0.200000
2,        33.200000
1,         0.200000
2,        33.200000
1,         0.200000
1,         0.200000
1,         0.200000
2,        33.200000
1,         0.200000
2,        33.200000
1,         0.200000
1,         0.200000
482124,         1.880733
1,         0.200000
1,         0.200000
1,         0.200000
1,         0.200000
1,         0.200000
1,         0.200000
1,         0.200000
1,         0.200000
1,         0.200000
1,         0.200000
1,         0.200000
1,         0.200000
335948,         2.577720
1,         0.200000
1,         0.200000
1,         0.200000
1,         0.200000
1,         0.200000
2,        33.200000
1,         0.200000
1,         0.200000
1,         0.200000
1,         0.200000
1,         0.200000
1,         0.200000
1,         0.200000
1,         0.200000
281190,         2.964605
1,         0.200000
1,         0.200000
1,         0.200000
1,         0.200000
1,         0.200000
1,         0.200000
1,         0.200000
1,         0.200000
1,         0.200000
1,         0.200000
1,         0.200000
1,         0.200000
1,         0.200000
2,        33.200000
2,        33.200000
1,         0.200000
1,         0.200000
1,         0.200000
1,         0.200000
1,         0.200000
1,         0.200000
1,         0.200000
1,         0.200000
448198,         1.961286
1,         0.200000
1,         0.200000
1,         0.200000
1,         0.200000
1,         0.200000
1,         0.200000
1,         0.200000
1,         0.200000
1,         0.200000
1,         0.200000
1,         0.200000
1,         0.200000
1,         0.200000
1,         0.200000
476599,         1.867343
1,         0.200000
543111,         1.679417
1,         0.200000
1,         0.200000
1,         0.200000
1,         0.200000
1,         0.200000
1,         0.200000
1,         0.200000
1,         0.200000
1,         0.200000
220072,         3.669505
1,         0.200000
2,        33.200000
1,         0.200000
383854,         2.259421
1,         0.200000
1,         0.200000
1,         0.200000
1,         0.200000
1,         0.200000
1,         0.200000
1,         0.200000
1,         0.200000
1,         0.200000
1,         0.200000
1,         0.200000
1,         0.200000
1,         0.200000
1,         0.200000
1,         0.200000
1,         0.200000
1,         0.200000
1,         0.200000
1,         0.200000
1,         0.200000
340879,         2.456594
1,         0.200000
1,         0.200000
1,         0.200000
1,         0.200000
1,         0.200000
1,         0.200000
1,         0.200000
1,         0.200000
1,         0.200000
1,         0.200000
1,         0.200000
354395,         2.437642
1,         0.200000
383727,         2.317519
1,         0.200000
1,         0.200000
1,         0.200000
1,         0.200000
1,         0.200000
1,         0.200000
1,         0.200000
1,         0.200000
1,         0.200000
1,         0.200000
420557,         2.060714
1,         0.200000
1,         0.200000
1,         0.200000
1,         0.200000
1,         0.200000
1,         0.200000
1,         0.200000
434387,         2.038471
1,         0.200000
1,         0.200000
428943,         2.071466
413364,         2.139629
370002,         2.305560
1,         0.200000
1,         0.200000
460722,         1.926387
1,         0.200000
2,        33.200000
1,         0.200000
1,         0.200000
1,         0.200000
1,         0.200000
2,        33.200000
1,         0.200000
395577,         2.173099
1,         0.200000
357377,         2.483109
2,        33.200000
1,         0.200000
1,         0.200000
1,         0.200000
1,         0.200000
2,        33.200000
1,         0.200000
1,         0.200000
1,         0.200000
2,        33.200000
2,        33.200000
1,         0.200000
1,         0.200000
1,         0.200000
1,         0.200000
1,         0.200000
1,         0.200000
1,         0.200000
1,         0.200000
1,         0.200000
1,         0.200000
1,         0.200000
1,         0.200000
1,         0.200000
2,        33.200000
446064,         2.006637
1,         0.200000
1,         0.200000
1,         0.200000
1,         0.200000

RNM
1,         0.200000
1,         0.200000
1,         0.200000
1,         0.200000
283373,         3.014484
1,         0.200000
1,         0.200000
1,         0.200000
1,         0.200000
1,         0.200000
1,         0.200000
1,         0.200000
1,         0.200000
2,        33.200000
1,         0.200000
2,        33.200000
421195,         2.125190
1,         0.200000
1,         0.200000
1,         0.200000
1,         0.200000
1,         0.200000
1,         0.200000
1,         0.200000
1,         0.200000
1,         0.200000
2,        33.200000
1,         0.200000
1,         0.200000
1,         0.200000
1,         0.200000
1,         0.200000
554778,         1.645118
1,         0.200000
1,         0.200000
327218,         2.640119
1,         0.200000
1,         0.200000
1,         0.200000
486764,         1.871921
1,         0.200000
1,         0.200000
1,         0.200000
1,         0.200000
1,         0.200000
1,         0.200000
1,         0.200000
1,         0.200000
1,         0.200000
1,         0.200000
1,         0.200000
1,         0.200000
1,         0.200000
365668,         2.349300
1,         0.200000
1,         0.200000
1,         0.200000
1,         0.200000
1,         0.200000
1,         0.200000
1,         0.200000
1,         0.200000
1,         0.200000
390868,         2.275442
1,         0.200000
1,         0.200000
1,         0.200000
389272,         2.218966
1,         0.200000
386317,         2.224672
1,         0.200000
2,        33.200000
1,         0.200000
1,         0.200000
480899,         1.845316
1,         0.200000
2,        33.200000
1,         0.200000
1,         0.200000
2,        33.200000
1,         0.200000
1,         0.200000
1,         0.200000
2,        33.200000
1,         0.200000
1,         0.200000
1,         0.200000
2,        33.200000
1,         0.200000
1,         0.200000
1,         0.200000
1,         0.200000
1,         0.200000
1,         0.200000
1,         0.200000
1,         0.200000
1,         0.200000
1,         0.200000
1,         0.200000
1,         0.200000
415157,         2.083919
1,         0.200000
1,         0.200000
1,         0.200000
1,         0.200000
1,         0.200000
1,         0.200000
439755,         2.001875
1,         0.200000
1,         0.200000
1,         0.200000
1,         0.200000
1,         0.200000
1,         0.200000
1,         0.200000
1,         0.200000
1,         0.200000
1,         0.200000
360250,         2.390959
1,         0.200000
1,         0.200000
1,         0.200000
1,         0.200000
1,         0.200000
424784,         2.087794
1,         0.200000
1,         0.200000
1,         0.200000
2,        33.200000
419628,         2.115357
1,         0.200000
1,         0.200000
2,        33.200000
1,         0.200000
1,         0.200000
337479,         2.562945
1,         0.200000
598973,         1.542428
416728,         2.086847
1,         0.200000
1,         0.200000
1,         0.200000
1,         0.200000
1,         0.200000
1,         0.200000
2,        33.200000
364886,         2.415849
2,        33.200000
1,         0.200000
1,         0.200000
542955,         1.659848
1,         0.200000
2,        33.200000
1,         0.200000
1,         0.200000
1,         0.200000
403910,         2.201330
1,         0.200000
2,        33.200000
344354,         2.488730
404382,         2.173249
1,         0.200000
1,         0.200000
1,         0.200000
1,         0.200000
1,         0.200000
1,         0.200000
1,         0.200000
1,         0.200000
1,         0.200000
1,         0.200000
1,         0.200000
2,        33.200000
1,         0.200000
1,         0.200000
1,         0.200000
1,         0.200000
1,         0.200000
1,         0.200000
1,         0.200000
1,         0.200000
1,         0.200000
1,         0.200000
1,         0.200000
1,         0.200000
1,         0.200000
1,         0.200000
1,         0.200000
1,         0.200000
340062,         2.556243
1,         0.200000
1,         0.200000
1,         0.200000
1,         0.200000
1,         0.200000
1,         0.200000
1,         0.200000
1,         0.200000
1,         0.200000
470951,         1.887658
2,        33.200000
1,         0.200000
1,         0.200000
1,         0.200000
1,         0.200000
408104,         2.165722
2,        33.200000
1,         0.200000
1,         0.200000
377791,         2.305731
1,         0.200000
1,         0.200000
1,         0.200000
1,         0.200000
1,         0.200000
1,         0.200000
1,         0.200000
1,         0.200000
1,         0.200000
1,         0.200000
1,         0.200000
1,         0.200000
1,         0.200000
1,         0.200000
1,         0.200000
1,         0.200000
2,        33.200000
1,         0.200000
549082,         1.683300
1,         0.200000
1,         0.200000
505419,         1.754142
1,         0.200000
1,         0.200000
2,        33.200000
1,         0.200000
1,         0.200000
2,        33.200000
1,         0.200000
1,         0.200000
1,         0.200000
2,        33.200000
1,         0.200000
1,         0.200000
443233,         1.981833
1,         0.200000
1,         0.200000
1,         0.200000
1,         0.200000
1,         0.200000
2,        33.200000
1,         0.200000
1,         0.200000
2,        33.200000
1,         0.200000
1,         0.200000
1,         0.200000
1,         0.200000
2,        33.200000
1,         0.200000
1,         0.200000
1,         0.200000
454698,         1.932275
1,         0.200000
1,         0.200000
1,         0.200000
1,         0.200000
1,         0.200000
1,         0.200000
1,         0.200000
1,         0.200000
383002,         2.320744
377750,         2.319079
1,         0.200000
252510,         3.289245
1,         0.200000
1,         0.200000
1,         0.200000
1,         0.200000
1,         0.200000
1,         0.200000
482413,         1.852520
1,         0.200000
1,         0.200000
1,         0.200000
420400,         2.096278
1,         0.200000
1,         0.200000
1,         0.200000
2,        33.200000
1,         0.200000
1,         0.200000
1,         0.200000
427509,         2.035899
1,         0.200000
330946,         2.559410
1,         0.200000
1,         0.200000
2,        33.200000
1,         0.200000
1,         0.200000
1,         0.200000
1,         0.200000
1,         0.200000
1,         0.200000
2,        33.200000
457117,         1.930993
1,         0.200000
1,         0.200000
1,         0.200000
1,         0.200000
1,         0.200000
1,         0.200000
1,         0.200000
1,         0.200000
1,         0.200000
1,         0.200000
1,         0.200000
248029,         3.312344
1,         0.200000
1,         0.200000
1,         0.200000
2,        33.200000
1,         0.200000
1,         0.200000
1,         0.200000
1,         0.200000
1,         0.200000
1,         0.200000
1,         0.200000
1,         0.200000
1,         0.200000
1,         0.200000
1,         0.200000
1,         0.200000
1,         0.200000
2,        33.200000
1,         0.200000
1,         0.200000
1,         0.200000
591832,         1.556384
1,         0.200000
1,         0.200000
1,         0.200000
1,         0.200000
1,         0.200000
1,         0.200000
426782,         2.042727
1,         0.200000
1,         0.200000
1,         0.200000
1,         0.200000
1,         0.200000
1,         0.200000
1,         0.200000
1,         0.200000
1,         0.200000
1,         0.200000
1,         0.200000
1,         0.200000
1,         0.200000
1,         0.200000
1,         0.200000
1,         0.200000
1,         0.200000
1,         0.200000
456098,         1.937876
1,         0.200000
1,         0.200000
1,         0.200000
516636,         1.761205
1,         0.200000
1,         0.200000
1,         0.200000
1,         0.200000
1,         0.200000
1,         0.200000
1,         0.200000
1,         0.200000
1,         0.200000
1,         0.200000
1,         0.200000
1,         0.200000
1,         0.200000
1,         0.200000
1,         0.200000
1,         0.200000
1,         0.200000
302585,         2.815538
1,         0.200000
1,         0.200000
394535,         2.264666
1,         0.200000
1,         0.200000
1,         0.200000
1,         0.200000
1,         0.200000
1,         0.200000
1,         0.200000
1,         0.200000
1,         0.200000
2,        33.200000
1,         0.200000
431845,         2.070918
1,         0.200000
1,         0.200000
1,         0.200000
1,         0.200000
1,         0.200000
1,         0.200000
1,         0.200000
1,         0.200000
1,         0.200000
1,         0.200000
1,         0.200000
1,         0.200000
1,         0.200000
1,         0.200000
2,        33.200000
1,         0.200000
1,         0.200000
1,         0.200000
1,         0.200000
1,         0.200000
331940,         2.603602
1,         0.200000
1,         0.200000
1,         0.200000
1,         0.200000
1,         0.200000
1,         0.200000
1,         0.200000
1,         0.200000
1,         0.200000
1,         0.200000
399028,         2.241088
459063,         1.981100
1,         0.200000
1,         0.200000
1,         0.200000
1,         0.200000
1,         0.200000
1,         0.200000
350258,         2.436915
1,         0.200000
533863,         1.713247
1,         0.200000
1,         0.200000
1,         0.200000
1,         0.200000
1,         0.200000
1,         0.200000
1,         0.200000
2,        33.200000
1,         0.200000
1,         0.200000
1,         0.200000
472778,         1.882912
1,         0.200000
1,         0.200000
2,        33.200000
299760,         2.788256
1,         0.200000
1,         0.200000
1,         0.200000
1,         0.200000
1,         0.200000
1,         0.200000
2,        33.200000
1,         0.200000
2,        33.200000
479688,         1.880753
1,         0.200000
1,         0.200000
1,         0.200000
1,         0.200000
1,         0.200000
1,         0.200000
1,         0.200000
1,         0.200000
1,         0.200000
1,         0.200000
298855,         2.781866
1,         0.200000
2,        33.200000
1,         0.200000
1,         0.200000
1,         0.200000
2,        33.200000
1,         0.200000
360943,         2.377358
1,         0.200000
1,         0.200000
405238,         2.215513
452796,         1.988456
1,         0.200000
2,        33.200000
1,         0.200000
446300,         2.021309
1,         0.200000
1,         0.200000
338844,         2.533754
1,         0.200000
1,         0.200000
1,         0.200000
1,         0.200000
1,         0.200000
647871,         1.438350
1,         0.200000
1,         0.200000
1,         0.200000
1,         0.200000
1,         0.200000
1,         0.200000
359927,         2.384358
1,         0.200000
2,        33.200000
1,         0.200000
1,         0.200000
1,         0.200000
1,         0.200000
1,         0.200000
1,         0.200000
1,         0.200000
280098,         3.008895
1,         0.200000
1,         0.200000
1,         0.200000
1,         0.200000
1,         0.200000
1,         0.200000
1,         0.200000
1,         0.200000
341251,         2.491544
2,        33.200000
1,         0.200000
1,         0.200000
1,         0.200000
1,         0.200000
1,         0.200000
1,         0.200000
2,        33.200000
1,         0.200000
1,         0.200000
1,         0.200000
1,         0.200000
1,         0.200000
1,         0.200000
1,         0.200000
1,         0.200000
1,         0.200000
1,         0.200000
1,         0.200000
1,         0.200000
1,         0.200000
1,         0.200000
1,         0.200000
1,         0.200000
1,         0.200000
1,         0.200000
1,         0.200000
1,         0.200000
1,         0.200000
1,         0.200000
1,         0.200000
1,         0.200000
1,         0.200000
1,         0.200000
1,         0.200000
1,         0.200000
1,         0.200000
1,         0.200000
1,         0.200000
1,         0.200000
1,         0.200000
2,        33.200000
1,         0.200000
1,         0.200000
451104,         1.972320
1,         0.200000
1,         0.200000
1,         0.200000
1,         0.200000
1,         0.200000
1,         0.200000
1,         0.200000
1,         0.200000
1,         0.200000
1,         0.200000
1,         0.200000
2,        33.200000
1,         0.200000
1,         0.200000
1,         0.200000
1,         0.200000
1,         0.200000
1,         0.200000
1,         0.200000
1,         0.200000
1,         0.200000
2,        33.200000
2,        33.200000
1,         0.200000
1,         0.200000
1,         0.200000
388744,         2.277835
1,         0.200000
1,         0.200000
1,         0.200000
1,         0.200000
1,         0.200000
1,         0.200000
1,         0.200000
301069,         2.794536
1,         0.200000
1,         0.200000
1,         0.200000
1,         0.200000
448352,         1.989111
1,         0.200000
1,         0.200000
1,         0.200000
1,         0.200000
1,         0.200000
1,         0.200000
1,         0.200000
424908,         2.050586
384395,         2.249692
1,         0.200000
1,         0.200000
1,         0.200000
1,         0.200000
1,         0.200000
2,        33.200000
387845,         2.308179
1,         0.200000
1,         0.200000
463545,         1.907796
415155,         2.143507
524684,         1.737142
1,         0.200000
1,         0.200000
1,         0.200000
2,        33.200000
1,         0.200000
1,         0.200000
433649,         2.043222
1,         0.200000
1,         0.200000
1,         0.200000
1,         0.200000
1,         0.200000
584694,         1.590404
1,         0.200000
1,         0.200000
1,         0.200000
1,         0.200000
1,         0.200000
1,         0.200000
1,         0.200000
1,         0.200000
1,         0.200000
1,         0.200000
1,         0.200000
1,         0.200000
1,         0.200000
1,         0.200000
1,         0.200000
1,         0.200000
1,         0.200000
1,         0.200000
1,         0.200000
2,        33.200000
1,         0.200000
1,         0.200000
1,         0.200000
1,         0.200000
1,         0.200000
1,         0.200000
2,        33.200000
1,         0.200000
1,         0.200000
1,         0.200000
1,         0.200000
1,         0.200000
1,         0.200000
2,        33.200000
1,         0.200000
528468,         1.696763
1,         0.200000
2,        33.200000
1,         0.200000
1,         0.200000
1,         0.200000
2,        33.200000
1,         0.200000
1,         0.200000
1,         0.200000
1,         0.200000
302621,         2.808169
1,         0.200000
1,         0.200000
1,         0.200000
1,         0.200000
2,        33.200000
380285,         2.291188
1,         0.200000
1,         0.200000
348130,         2.508627
1,         0.200000
1,         0.200000
1,         0.200000
441496,         1.978606
502306,         1.805780
1,         0.200000
1,         0.200000
478094,         1.856743
343814,         2.571277
2,        33.200000
1,         0.200000
1,         0.200000
1,         0.200000
1,         0.200000
478683,         1.861332
1,         0.200000
1,         0.200000
402126,         2.168339
366892,         2.377754
1,         0.200000
1,         0.200000
1,         0.200000
1,         0.200000
439976,         1.993116
1,         0.200000
1,         0.200000
1,         0.200000
1,         0.200000
1,         0.200000
1,         0.200000
1,         0.200000
1,         0.200000
1,         0.200000
1,         0.200000
1,         0.200000
1,         0.200000
359410,         2.374694
2,        33.200000
1,         0.200000
1,         0.200000
1,         0.200000
2,        33.200000
1,         0.200000
1,         0.200000
1,         0.200000
1,         0.200000
1,         0.200000
1,         0.200000
1,         0.200000
1,         0.200000
2,        33.200000
1,         0.200000
1,         0.200000
1,         0.200000
1,         0.200000
1,         0.200000
1,         0.200000
1,         0.200000
2,        33.200000
1,         0.200000
1,         0.200000
1,         0.200000
403438,         2.169884
1,         0.200000
1,         0.200000
1,         0.200000
1,         0.200000
1,         0.200000
1,         0.200000
1,         0.200000
1,         0.200000
414811,         2.131218
355218,         2.446453
1,         0.200000
1,         0.200000
1,         0.200000
349216,         2.448995
1,         0.200000
1,         0.200000
539289,         1.697637
1,         0.200000
1,         0.200000
1,         0.200000
1,         0.200000
1,         0.200000
1,         0.200000
1,         0.200000
1,         0.200000
1,         0.200000
1,         0.200000
618615,         1.472899
1,         0.200000
1,         0.200000
1,         0.200000
1,         0.200000
1,         0.200000
1,         0.200000
1,         0.200000
1,         0.200000
1,         0.200000
1,         0.200000
1,         0.200000
1,         0.200000
1,         0.200000
1,         0.200000
1,         0.200000
1,         0.200000
1,         0.200000
1,         0.200000
1,         0.200000
1,         0.200000
1,         0.200000
371440,         2.371095
1,         0.200000
1,         0.200000
431571,         2.031190
1,         0.200000
1,         0.200000
491872,         1.817794
1,         0.200000
1,         0.200000
1,         0.200000
1,         0.200000
1,         0.200000
378412,         2.324153
1,         0.200000
451763,         1.945239
2,        33.200000
1,         0.200000
1,         0.200000
1,         0.200000
2,        33.200000
1,         0.200000
1,         0.200000
1,         0.200000
1,         0.200000
1,         0.200000
1,         0.200000
1,         0.200000
1,         0.200000
1,         0.200000
1,         0.200000
1,         0.200000
1,         0.200000
1,         0.200000
1,         0.200000
1,         0.200000
1,         0.200000
1,         0.200000
1,         0.200000
1,         0.200000
1,         0.200000
1,         0.200000
1,         0.200000
2,        33.200000
1,         0.200000
1,         0.200000
1,         0.200000
454035,         1.971220
1,         0.200000
1,         0.200000
1,         0.200000
1,         0.200000
1,         0.200000
1,         0.200000
1,         0.200000
1,         0.200000
1,         0.200000
375637,         2.289860
1,         0.200000
1,         0.200000
1,         0.200000
1,         0.200000
1,         0.200000
1,         0.200000
393123,         2.232523
1,         0.200000
1,         0.200000
428086,         2.087864
1,         0.200000
1,         0.200000
378063,         2.297901
1,         0.200000
444168,         2.001684
1,         0.200000
1,         0.200000
1,         0.200000
1,         0.200000
1,         0.200000
1,         0.200000
524648,         1.738699
1,         0.200000
1,         0.200000
1,         0.200000
2,        33.200000
1,         0.200000
335555,         2.524676
350884,         2.488406
1,         0.200000
1,         0.200000
1,         0.200000
1,         0.200000
1,         0.200000
1,         0.200000
1,         0.200000
1,         0.200000
2,        33.200000
1,         0.200000
1,         0.200000
1,         0.200000
1,         0.200000
1,         0.200000
1,         0.200000
1,         0.200000
1,         0.200000
1,         0.200000
1,         0.200000
1,         0.200000
1,         0.200000
1,         0.200000
405701,         2.178649
1,         0.200000
1,         0.200000
1,         0.200000
1,         0.200000
1,         0.200000
1,         0.200000
2,        33.200000
1,         0.200000
1,         0.200000
1,         0.200000
1,         0.200000
1,         0.200000
1,         0.200000
1,         0.200000
1,         0.200000
1,         0.200000
1,         0.200000
1,         0.200000
1,         0.200000
350544,         2.423319
336350,         2.583860
1,         0.200000
609517,         1.518549
1,         0.200000
1,         0.200000
1,         0.200000
430703,         2.077149
2,        33.200000
1,         0.200000
1,         0.200000
1,         0.200000
2,        33.200000
1,         0.200000
1,         0.200000
1,         0.200000
1,         0.200000
1,         0.200000
1,         0.200000
1,         0.200000
1,         0.200000
1,         0.200000
1,         0.200000
427912,         2.057468
1,         0.200000
1,         0.200000
1,         0.200000
2,        33.200000
2,        33.200000
1,         0.200000
1,         0.200000
335651,         2.586153
1,         0.200000
1,         0.200000
1,         0.200000
1,         0.200000
352526,         2.472728
1,         0.200000
1,         0.200000
1,         0.200000
1,         0.200000
373758,         2.367017
1,         0.200000
1,         0.200000
1,         0.200000
1,         0.200000
1,         0.200000
2,        33.200000
2,        33.200000
1,         0.200000
464365,         1.932854

RNM
1,         0.200000
1,         0.200000
2,        33.200000
1,         0.200000
1,         0.200000
1,         0.200000
1,         0.200000
1,         0.200000
1,         0.200000
1,         0.200000
1,         0.200000
1,         0.200000
1,         0.200000
1,         0.200000
1,         0.200000
1,         0.200000
1,         0.200000
384789,         2.274943
1,         0.200000
1,         0.200000
2,        33.200000
1,         0.200000
1,         0.200000
1,         0.200000
1,         0.200000
1,         0.200000
1,         0.200000
338799,         2.552414
365903,         2.403335
1,         0.200000
2,        33.200000
1,         0.200000
1,         0.200000
2,        33.200000
1,         0.200000
1,         0.200000
449122,         1.995692
1,         0.200000
1,         0.200000
1,         0.200000
1,         0.200000
1,         0.200000
1,         0.200000
1,         0.200000
1,         0.200000
2,        33.200000
391031,         2.247495
2,        33.200000
516694,         1.742931
1,         0.200000
1,         0.200000
1,         0.200000
1,         0.200000
1,         0.200000
1,         0.200000
1,         0.200000
1,         0.200000
1,         0.200000
1,         0.200000
2,        33.200000
1,         0.200000
1,         0.200000
1,         0.200000
1,         0.200000
1,         0.200000
1,         0.200000
1,         0.200000
1,         0.200000
1,         0.200000
1,         0.200000
1,         0.200000
1,         0.200000
1,         0.200000
1,         0.200000
2,        33.200000
1,         0.200000
1,         0.200000
1,         0.200000
1,         0.200000
1,         0.200000
1,         0.200000
1,         0.200000
2,        33.200000
1,         0.200000
1,         0.200000
1,         0.200000
1,         0.200000
1,         0.200000
1,         0.200000
347737,         2.460182
1,         0.200000
1,         0.200000
1,         0.200000
1,         0.200000
466810,         1.890848
1,         0.200000
1,         0.200000
1,         0.200000
1,         0.200000
1,         0.200000
1,         0.200000
361126,         2.464005
1,         0.200000
1,         0.200000
1,         0.200000
385044,         2.264051
1,         0.200000
1,         0.200000
1,         0.200000
1,         0.200000
1,         0.200000
1,         0.200000
305834,         2.847658
1,         0.200000
1,         0.200000
1,         0.200000
513065,         1.797221
1,         0.200000
1,         0.200000
1,         0.200000
1,         0.200000
2,        33.200000
2,        33.200000
1,         0.200000
1,         0.200000
1,         0.200000
1,         0.200000
1,         0.200000
1,         0.200000
381723,         2.243452
1,         0.200000
512035,         1.746588
1,         0.200000
1,         0.200000
321365,         2.732454
1,         0.200000
1,         0.200000
1,         0.200000
1,         0.200000
2,        33.200000
350337,         2.517664
1,         0.200000
1,         0.200000
1,         0.200000
1,         0.200000
1,         0.200000
338578,         2.527224
1,         0.200000
1,         0.200000
2,        33.200000
1,         0.200000
1,         0.200000
1,         0.200000
1,         0.200000
1,         0.200000
1,         0.200000
1,         0.200000
1,         0.200000
1,         0.200000
367162,         2.299222
1,         0.200000
1,         0.200000
1,         0.200000
1,         0.200000
1,         0.200000
1,         0.200000
2,        33.200000
373969,         2.309795
1,         0.200000
1,         0.200000
2,        33.200000
2,        33.200000
373300,         2.336216
1,         0.200000
1,         0.200000
1,         0.200000
1,         0.200000
1,         0.200000
1,         0.200000
1,         0.200000
1,         0.200000
326979,         2.680007
1,         0.200000
1,         0.200000
1,         0.200000
1,         0.200000
1,         0.200000
2,        33.200000
1,         0.200000
1,         0.200000
1,         0.200000
1,         0.200000
1,         0.200000
1,         0.200000
1,         0.200000
1,         0.200000
1,         0.200000
1,         0.200000
1,         0.200000
1,         0.200000
2,        33.200000
1,         0.200000
2,        33.200000
426146,         2.067596
1,         0.200000
1,         0.200000
1,         0.200000
439378,         2.046895
2,        33.200000
1,         0.200000
1,         0.200000
361990,         2.370240
1,         0.200000
1,         0.200000
1,         0.200000
1,         0.200000
507340,         1.785171
1,         0.200000
1,         0.200000
2,        33.200000
1,         0.200000
1,         0.200000
550327,         1.630471
572954,         1.620516
401745,         2.173973
1,         0.200000
1,         0.200000
485508,         1.839512
1,         0.200000
1,         0.200000
326282,         2.650967
1,         0.200000
1,         0.200000
1,         0.200000
1,         0.200000
1,         0.200000
385722,         2.284129
1,         0.200000
1,         0.200000
1,         0.200000
1,         0.200000
1,         0.200000
1,         0.200000
2,        33.200000
2,        33.200000
1,         0.200000
1,         0.200000
1,         0.200000
1,         0.200000
1,         0.200000
1,         0.200000
556953,         1.662597
1,         0.200000
2,        33.200000
1,         0.200000
1,         0.200000
1,         0.200000
1,         0.200000
1,         0.200000
1,         0.200000
1,         0.200000
2,        33.200000
1,         0.200000
1,         0.200000
1,         0.200000
1,         0.200000
475676,         1.856041
1,         0.200000
1,         0.200000
1,         0.200000
1,         0.200000
1,         0.200000
2,        33.200000
1,         0.200000
1,         0.200000
1,         0.200000
1,         0.200000
1,         0.200000
502152,         1.822847
1,         0.200000
1,         0.200000
1,         0.200000
1,         0.200000
1,         0.200000
376312,         2.315873
1,         0.200000
362805,         2.406776
1,         0.200000
2,        33.200000
338283,         2.535149
1,         0.200000
1,         0.200000
1,         0.200000
1,         0.200000
1,         0.200000
1,         0.200000
1,         0.200000
1,         0.200000
2,        33.200000
1,         0.200000
1,         0.200000
1,         0.200000
1,         0.200000
499709,         1.821497
1,         0.200000
1,         0.200000
2,        33.200000
1,         0.200000
627455,         1.465531
1,         0.200000
1,         0.200000
1,         0.200000
452165,         1.986658
1,         0.200000
562139,         1.641254
1,         0.200000
1,         0.200000
1,         0.200000
1,         0.200000
1,         0.200000
1,         0.200000
1,         0.200000
1,         0.200000
433444,         2.071642
1,         0.200000
2,        33.200000
1,         0.200000
355769,         2.504333
1,         0.200000
1,         0.200000
409139,         2.193058
1,         0.200000
1,         0.200000
2,        33.200000
356115,         2.414221
2,        33.200000
426722,         2.054981
1,         0.200000
1,         0.200000
1,         0.200000
1,         0.200000
2,        33.200000
1,         0.200000
359301,         2.392037
1,         0.200000
1,         0.200000
1,         0.200000
1,         0.200000
1,         0.200000
1,         0.200000
1,         0.200000
1,         0.200000
332422,         2.529898
1,         0.200000
1,         0.200000
2,        33.200000
1,         0.200000
1,         0.200000
1,         0.200000
1,         0.200000
344220,         2.474313
1,         0.200000
1,         0.200000
1,         0.200000
1,         0.200000
1,         0.200000
1,         0.200000
1,         0.200000
1,         0.200000
451936,         1.948463
1,         0.200000
1,         0.200000
1,         0.200000
1,         0.200000
1,         0.200000
1,         0.200000
454287,         1.931119
1,         0.200000
1,         0.200000
1,         0.200000
1,         0.200000
1,         0.200000
1,         0.200000
2,        33.200000
1,         0.200000
1,         0.200000
1,         0.200000
2,        33.200000
1,         0.200000
1,         0.200000
1,         0.200000
1,         0.200000
421817,         2.109173
1,         0.200000
1,         0.200000
1,         0.200000
1,         0.200000
502234,         1.774508
1,         0.200000
318600,         2.665377
1,         0.200000
2,        33.200000
406515,         2.143700
1,         0.200000
1,         0.200000
294231,         2.912372
1,         0.200000
392236,         2.208705
1,         0.200000
1,         0.200000
1,         0.200000
1,         0.200000
1,         0.200000
364325,         2.309524
1,         0.200000
1,         0.200000
1,         0.200000
1,         0.200000
1,         0.200000
1,         0.200000
1,         0.200000
1,         0.200000
337561,         2.517800
1,         0.200000
1,         0.200000
1,         0.200000
1,         0.200000
1,         0.200000
1,         0.200000
1,         0.200000
350090,         2.528772
1,         0.200000
1,         0.200000
1,         0.200000
1,         0.200000
1,         0.200000
2,        33.200000
2,        33.200000
1,         0.200000
1,         0.200000
1,         0.200000
474423,         1.861100
386201,         2.305569
1,         0.200000
464566,         1.960955
1,         0.200000
1,         0.200000
1,         0.200000
1,         0.200000
1,         0.200000
1,         0.200000
2,        33.200000
1,         0.200000
1,         0.200000
1,         0.200000
1,         0.200000
1,         0.200000
1,         0.200000
1,         0.200000
1,         0.200000
1,         0.200000
476492,         1.880825
1,         0.200000
1,         0.200000
1,         0.200000
1,         0.200000
363262,         2.386384
1,         0.200000
1,         0.200000
1,         0.200000
1,         0.200000
1,         0.200000
271095,         3.114819
1,         0.200000
1,         0.200000
1,         0.200000
1,         0.200000
304508,         2.800496
1,         0.200000
1,         0.200000
1,         0.200000
1,         0.200000
1,         0.200000
1,         0.200000
1,         0.200000
1,         0.200000
1,         0.200000
483076,         1.833848
1,         0.200000
1,         0.200000
1,         0.200000
1,         0.200000
1,         0.200000
477597,         1.850645
1,         0.200000
1,         0.200000
1,         0.200000
395617,         2.157392
297752,         2.835794
1,         0.200000
1,         0.200000
1,         0.200000
1,         0.200000
1,         0.200000
1,         0.200000
1,         0.200000
1,         0.200000
1,         0.200000
2,        33.200000
1,         0.200000
1,         0.200000
1,         0.200000
1,         0.200000
1,         0.200000
1,         0.200000
1,         0.200000
1,         0.200000
1,         0.200000
1,         0.200000
1,         0.200000
1,         0.200000
1,         0.200000
2,        33.200000
401817,         2.233911
1,         0.200000
1,         0.200000
586017,         1.537941
1,         0.200000
1,         0.200000
1,         0.200000
1,         0.200000
2,        33.200000
1,         0.200000
2,        33.200000
381890,         2.290487
1,         0.200000
443163,         2.014198
2,        33.200000
2,        33.200000
1,         0.200000
600150,         1.523418
1,         0.200000
1,         0.200000
1,         0.200000
1,         0.200000
1,         0.200000
470193,         1.919678
1,         0.200000
1,         0.200000
399217,         2.222069
1,         0.200000
1,         0.200000
1,         0.200000
1,         0.200000
1,         0.200000
1,         0.200000
1,         0.200000
1,         0.200000
1,         0.200000
1,         0.200000
1,         0.200000
1,         0.200000
1,         0.200000
1,         0.200000
1,         0.200000
1,         0.200000
1,         0.200000
1,         0.200000
1,         0.200000
1,         0.200000
1,         0.200000
1,         0.200000
1,         0.200000
1,         0.200000
498027,         1.798594
1,         0.200000
1,         0.200000
1,         0.200000
1,         0.200000
1,         0.200000
1,         0.200000
1,         0.200000
1,         0.200000
2,        33.200000
1,         0.200000
1,         0.200000
2,        33.200000
1,         0.200000
1,         0.200000
1,         0.200000
1,         0.200000
1,         0.200000
1,         0.200000
1,         0.200000
1,         0.200000
1,         0.200000
1,         0.200000
1,         0.200000
1,         0.200000
1,         0.200000
1,         0.200000
1,         0.200000
382599,         2.277368
1,         0.200000
406783,         2.143393
1,         0.200000
1,         0.200000
1,         0.200000
1,         0.200000
1,         0.200000
1,         0.200000
412446,         2.165771
388655,         2.276314
1,         0.200000
1,         0.200000
2,        33.200000
2,        33.200000
1,         0.200000
1,         0.200000
1,         0.200000
1,         0.200000
587831,         1.560588
1,         0.200000
1,         0.200000
1,         0.200000
1,         0.200000
1,         0.200000
1,         0.200000
1,         0.200000
1,         0.200000
647236,         1.405934
1,         0.200000
1,         0.200000
1,         0.200000
1,         0.200000
1,         0.200000
1,         0.200000
1,         0.200000
1,         0.200000
1,         0.200000
1,         0.200000
481470,         1.890052
1,         0.200000
1,         0.200000
524248,         1.751895
1,         0.200000
1,         0.200000
1,         0.200000
1,         0.200000
1,         0.200000
1,         0.200000
1,         0.200000
1,         0.200000
1,         0.200000
1,         0.200000
1,         0.200000
1,         0.200000
1,         0.200000
1,         0.200000
1,         0.200000
1,         0.200000
1,         0.200000
1,         0.200000
480078,         1.849011
1,         0.200000
1,         0.200000
1,         0.200000
1,         0.200000
2,        33.200000
1,         0.200000
318828,         2.722616
1,         0.200000
2,        33.200000
1,         0.200000
466592,         1.910545
1,         0.200000
1,         0.200000
1,         0.200000
1,         0.200000
1,         0.200000
474513,         1.872283
1,         0.200000
1,         0.200000
1,         0.200000
682917,         1.358690
2,        33.200000
335911,         2.612466
1,         0.200000
1,         0.200000
1,         0.200000
1,         0.200000
1,         0.200000
1,         0.200000
1,         0.200000
362989,         2.373451
1,         0.200000
2,        33.200000
1,         0.200000
1,         0.200000
1,         0.200000
1,         0.200000
1,         0.200000
1,         0.200000
2,        33.200000
1,         0.200000
1,         0.200000
1,         0.200000
1,         0.200000
393343,         2.195770
469505,         1.878507
1,         0.200000
1,         0.200000
1,         0.200000
2,        33.200000
1,         0.200000
1,         0.200000
2,        33.200000
1,         0.200000
1,         0.200000
1,         0.200000
2,        33.200000
1,         0.200000
2,        33.200000
2,        33.200000
1,         0.200000
1,         0.200000
1,         0.200000
1,         0.200000
1,         0.200000
1,         0.200000
1,         0.200000
1,         0.200000
1,         0.200000
1,         0.200000
1,         0.200000
1,         0.200000
1,         0.200000
2,        33.200000
2,        33.200000
1,         0.200000
1,         0.200000
224253,         3.658302
1,         0.200000
2,        33.200000
1,         0.200000
1,         0.200000
2,        33.200000
1,         0.200000
1,         0.200000
1,         0.200000
1,         0.200000
466454,         1.931971
1,         0.200000
2,        33.200000
2,        33.200000
1,         0.200000
1,         0.200000
1,         0.200000
1,         0.200000
1,         0.200000
1,         0.200000
1,         0.200000
391819,         2.283784
1,         0.200000
2,        33.200000
1,         0.200000
1,         0.200000
361095,         2.393668
1,         0.200000
1,         0.200000
1,         0.200000
2,        33.200000
1,         0.200000
330945,         2.628060
525066,         1.742133
1,         0.200000
1,         0.200000
1,         0.200000
1,         0.200000
1,         0.200000
1,         0.200000
1,         0.200000
376619,         2.352193
475492,         1.857034
1,         0.200000
1,         0.200000
1,         0.200000
1,         0.200000
446772,         1.982807
1,         0.200000
1,         0.200000
1,         0.200000
1,         0.200000
1,         0.200000
1,         0.200000
1,         0.200000
1,         0.200000
471038,         1.918486
1,         0.200000
1,         0.200000
1,         0.200000
1,         0.200000
1,         0.200000
380093,         2.330111
2,        33.200000
1,         0.200000
1,         0.200000
1,         0.200000
1,         0.200000
1,         0.200000
1,         0.200000
1,         0.200000
1,         0.200000
2,        33.200000
1,         0.200000
1,         0.200000
1,         0.200000
402589,         2.152291
1,         0.200000
1,         0.200000
1,         0.200000
2,        33.200000
493875,         1.827102
1,         0.200000
2,        33.200000
605656,         1.527215
1,         0.200000
1,         0.200000
1,         0.200000
1,         0.200000
1,         0.200000
1,         0.200000
1,         0.200000
1,         0.200000
1,         0.200000
1,         0.200000
376785,         2.287307
1,         0.200000
2,        33.200000
1,         0.200000
485376,         1.888298
1,         0.200000
1,         0.200000
1,         0.200000
429757,         2.070313
395680,         2.185840
278974,         3.076435
1,         0.200000
524583,         1.736002
1,         0.200000
1,         0.200000
1,         0.200000
1,         0.200000
1,         0.200000
1,         0.200000
1,         0.200000
1,         0.200000
1,         0.200000
1,         0.200000
1,         0.200000
1,         0.200000
1,         0.200000
1,         0.200000
1,         0.200000
1,         0.200000
1,         0.200000
1,         0.200000
1,         0.200000
557042,         1.651601
1,         0.200000
2,        33.200000
1,         0.200000
2,        33.200000
1,         0.200000
365291,         2.379546
1,         0.200000
1,         0.200000
2,        33.200000
1,         0.200000
467522,         1.912974
1,         0.200000
1,         0.200000
1,         0.200000
2,        33.200000
1,         0.200000
1,         0.200000
1,         0.200000
318256,         2.735810
1,         0.200000
1,         0.200000
1,         0.200000
1,         0.200000
1,         0.200000
1,         0.200000
450776,         2.015347
240171,         3.424808
1,         0.200000
1,         0.200000
1,         0.200000
1,         0.200000
1,         0.200000
1,         0.200000
1,         0.200000
1,         0.200000
1,         0.200000
1,         0.200000
314488,         2.699043
1,         0.200000
1,         0.200000
1,         0.200000
1,         0.200000
1,         0.200000
1,         0.200000
1,         0.200000
1,         0.200000
1,         0.200000
1,         0.200000
1,         0.200000
1,         0.200000
1,         0.200000
1,         0.200000
339181,         2.547749
1,         0.200000
1,         0.200000
1,         0.200000
1,         0.200000
1,         0.200000
1,         0.200000
1,         0.200000
1,         0.200000
1,         0.200000
1,         0.200000
1,         0.200000
1,         0.200000
342855,         2.565090
1,         0.200000
2,        33.200000
414816,         2.136837
1,         0.200000
1,         0.200000
1,         0.200000
459856,         1.965891
1,         0.200000
1,         0.200000
1,         0.200000
1,         0.200000
2,        33.200000
2,        33.200000
1,         0.200000
358318,         2.398716
1,         0.200000
1,         0.200000
1,         0.200000
1,         0.200000
1,         0.200000
1,         0.200000
1,         0.200000
1,         0.200000
519691,         1.749729
1,         0.200000
485406,         1.844400
1,         0.200000
263344,         3.255281
1,         0.200000
1,         0.200000
410089,         2.178511
393191,         2.234423
1,         0.200000
1,         0.200000
1,         0.200000
1,         0.200000
1,         0.200000
1,         0.200000
1,         0.200000
1,         0.200000
1,         0.200000
1,         0.200000
1,         0.200000
1,         0.200000
1,         0.200000
1,         0.200000
1,         0.200000
1,         0.200000
361164,         2.392953
1,         0.200000
2,        33.200000
1,         0.200000
454520,         1.976460
1,         0.200000
2,        33.200000
1,         0.200000
1,         0.200000
1,         0.200000
351642,         2.501200
1,         0.200000
1,         0.200000
1,         0.200000
1,         0.200000
1,         0.200000
1,         0.200000
1,         0.200000
1,         0.200000
1,         0.200000
1,         0.200000
2,        33.200000
1,         0.200000
1,         0.200000
1,         0.200000
1,         0.200000
1,         0.200000
1,         0.200000
1,         0.200000
1,         0.200000
1,         0.200000
339681,         2.514694
2,        33.200000
1,         0.200000
1,         0.200000
1,         0.200000
2,        33.200000
1,         0.200000
1,         0.200000
1,         0.200000
1,         0.200000
441726,         2.043292
1,         0.200000
1,         0.200000
1,         0.200000
1,         0.200000
1,         0.200000
1,         0.200000
1,         0.200000
1,         0.200000
309805,         2.760932
1,         0.200000
1,         0.200000
1,         0.200000
377106,         2.392501
412564,         2.172623
2,        33.200000
1,         0.200000
1,         0.200000
361338,         2.455530
1,         0.200000
1,         0.200000
1,         0.200000
1,         0.200000
1,         0.200000
1,         0.200000
1,         0.200000
1,         0.200000
517500,         1.708783
1,         0.200000
1,         0.200000
1,         0.200000
1,         0.200000
1,         0.200000
1,         0.200000
441415,         2.036663
1,         0.200000
1,         0.200000
1,         0.200000
1,         0.200000
1,         0.200000
1,         0.200000
1,         0.200000
1,         0.200000
1,         0.200000
415063,         2.122183
1,         0.200000
1,         0.200000
1,         0.200000
1,         0.200000
1,         0.200000
1,         0.200000
1,         0.200000
411059,         2.167835
1,         0.200000
1,         0.200000
325778,         2.609787
1,         0.200000
1,         0.200000
1,         0.200000
1,         0.200000
1,         0.200000
1,         0.200000
1,         0.200000
1,         0.200000
428343,         2.083848
1,         0.200000
1,         0.200000
1,         0.200000
2,        33.200000
1,         0.200000
1,         0.200000
1,         0.200000
1,         0.200000
1,         0.200000
1,         0.200000
1,         0.200000
1,         0.200000
1,         0.200000
1,         0.200000
1,         0.200000
2,        33.200000
1,         0.200000
1,         0.200000
1,         0.200000
2,        33.200000
428271,         2.075936
1,         0.200000
307989,         2.816764
1,         0.200000
1,         0.200000
1,         0.200000
1,         0.200000
1,         0.200000
1,         0.200000
1,         0.200000
1,         0.200000
1,         0.200000
1,         0.200000
2,        33.200000
1,         0.200000
1,         0.200000
1,         0.200000
1,         0.200000
1,         0.200000
1,         0.200000
1,         0.200000
1,         0.200000
1,         0.200000
1,         0.200000
1,         0.200000
1,         0.200000
1,         0.200000
2,        33.200000
1,         0.200000
1,         0.200000
1,         0.200000
392255,         2.266841
1,         0.200000
2,        33.200000
1,         0.200000
1,         0.200000
1,         0.200000
2,        33.200000
1,         0.200000
1,         0.200000
1,         0.200000
1,         0.200000
1,         0.200000
1,         0.200000
1,         0.200000
1,         0.200000
1,         0.200000
1,         0.200000
1,         0.200000
1,         0.200000
1,         0.200000
391174,         2.258822
1,         0.200000
2,        33.200000
1,         0.200000
1,         0.200000
1,         0.200000
1,         0.200000
1,         0.200000
406059,         2.201826
1,         0.200000
1,         0.200000
1,         0.200000
436670,         1.999864
1,         0.200000
1,         0.200000
1,         0.200000
1,         0.200000
1,         0.200000
1,         0.200000
1,         0.200000
1,         0.200000
1,         0.200000
361298,         2.381410
1,         0.200000
1,         0.200000
1,         0.200000
1,         0.200000
1,         0.200000
1,         0.200000
1,         0.200000
1,         0.200000
1,         0.200000
1,         0.200000
1,         0.200000
1,         0.200000
2,        33.200000
1,         0.200000
1,         0.200000
1,         0.200000
1,         0.200000
1,         0.200000
1,         0.200000
1,         0.200000
1,         0.200000
1,         0.200000
1,         0.200000
1,         0.200000
272104,         3.065934
1,         0.200000
1,         0.200000
1,         0.200000
1,         0.200000
1,         0.200000
1,         0.200000
1,         0.200000
1,         0.200000
1,         0.200000
407194,         2.172213
1,         0.200000
1,         0.200000
1,         0.200000
2,        33.200000
400591,         2.178536
2,        33.200000
2,        33.200000
334556,         2.600649
1,         0.200000
408008,         2.151671
547328,         1.685093
408106,         2.138825
1,         0.200000
1,         0.200000
1,         0.200000
1,         0.200000
1,         0.200000
2,        33.200000
1,         0.200000
1,         0.200000
1,         0.200000
1,         0.200000
1,         0.200000
1,         0.200000
410461,         2.136208
1,         0.200000
1,         0.200000
1,         0.200000
1,         0.200000
2,        33.200000
1,         0.200000
1,         0.200000
1,         0.200000
1,         0.200000
1,         0.200000
347491,         2.503693
1,         0.200000
1,         0.200000
1,         0.200000
1,         0.200000
1,         0.200000
1,         0.200000
1,         0.200000
1,         0.200000
1,         0.200000
2,        33.200000
319788,         2.641991
1,         0.200000
1,         0.200000
1,         0.200000
1,         0.200000
1,         0.200000
1,         0.200000
1,         0.200000
2,        33.200000
1,         0.200000
1,         0.200000
1,         0.200000
1,         0.200000
1,         0.200000
1,         0.200000
1,         0.200000
433515,         2.017316
1,         0.200000
2,        33.200000
1,         0.200000
1,         0.200000
1,         0.200000
1,         0.200000
482026,         1.883129
1,         0.200000
476807,         1.836608
1,         0.200000
1,         0.200000
1,         0.200000
1,         0.200000
1,         0.200000
1,         0.200000
236404,         3.522407
449651,         1.992910
1,         0.200000
1,         0.200000
2,        33.200000
1,         0.200000
1,         0.200000
1,         0.200000
1,         0.200000
354199,         2.402866
511574,         1.788464
1,         0.200000
1,         0.200000
1,         0.200000
1,         0.200000
1,         0.200000
401808,         2.210092
1,         0.200000
1,         0.200000
1,         0.200000
1,         0.200000
1,         0.200000
1,         0.200000
1,         0.200000
1,         0.200000
1,         0.200000
1,         0.200000
1,         0.200000
1,         0.200000
1,         0.200000
1,         0.200000
1,         0.200000
1,         0.200000
445231,         1.982179
1,         0.200000
425461,         2.106048
2,        33.200000
1,         0.200000
1,         0.200000
1,         0.200000
1,         0.200000
1,         0.200000
1,         0.200000
1,         0.200000
1,         0.200000
1,         0.200000
1,         0.200000
1,         0.200000
1,         0.200000
410570,         2.157011
2,        33.200000
1,         0.200000
1,         0.200000
1,         0.200000
1,         0.200000
1,         0.200000
371610,         2.356245
1,         0.200000
1,         0.200000
543755,         1.688681
1,         0.200000
1,         0.200000
1,         0.200000
1,         0.200000
1,         0.200000
1,         0.200000
1,         0.200000
1,         0.200000
2,        33.200000
1,         0.200000
1,         0.200000
392770,         2.210588
1,         0.200000
1,         0.200000
1,         0.200000
1,         0.200000
1,         0.200000
1,         0.200000
1,         0.200000
1,         0.200000
1,         0.200000
1,         0.200000
2,        33.200000
1,         0.200000
363690,         2.356437
1,         0.200000
1,         0.200000
1,         0.200000
1,         0.200000
1,         0.200000
1,         0.200000
559603,         1.628875
1,         0.200000
1,         0.200000
359655,         2.388110
1,         0.200000
1,         0.200000
2,        33.200000
1,         0.200000
403539,         2.166538
1,         0.200000
1,         0.200000
1,         0.200000
300401,         2.836092
1,         0.200000
1,         0.200000
1,         0.200000
1,         0.200000
334422,         2.611691
1,         0.200000
1,         0.200000
1,         0.200000
404562,         2.134147
1,         0.200000
1,         0.200000
1,         0.200000
2,        33.200000
402987,         2.168005
1,         0.200000
1,         0.200000
1,         0.200000
1,         0.200000
425053,         2.060397
1,         0.200000
1,         0.200000
1,         0.200000
1,         0.200000
1,         0.200000
1,         0.200000
1,         0.200000
1,         0.200000
1,         0.200000
1,         0.200000
351532,         2.502305
1,         0.200000
2,        33.200000
1,         0.200000
1,         0.200000
1,         0.200000
2,        33.200000
359543,         2.444236
397094,         2.201325
1,         0.200000
1,         0.200000
1,         0.200000
1,         0.200000
458111,         1.956319
337071,         2.519902
1,         0.200000
1,         0.200000
1,         0.200000
1,         0.200000
2,        33.200000
1,         0.200000
1,         0.200000
1,         0.200000
496885,         1.825066
2,        33.200000
1,         0.200000
1,         0.200000
1,         0.200000
1,         0.200000
1,         0.200000
1,         0.200000
1,         0.200000
1,         0.200000
366280,         2.364100
454523,         1.992260
2,        33.200000
1,         0.200000
1,         0.200000
1,         0.200000
1,         0.200000
1,         0.200000
1,         0.200000
368833,         2.378231
502888,         1.799970
334348,         2.598360
461723,         1.944761
1,         0.200000
1,         0.200000
1,         0.200000
1,         0.200000
1,         0.200000
555629,         1.622229
1,         0.200000
547816,         1.666173
1,         0.200000
424198,         2.098008
2,        33.200000
1,         0.200000
1,         0.200000
1,         0.200000
1,         0.200000
1,         0.200000
1,         0.200000
1,         0.200000
1,         0.200000
1,         0.200000
1,         0.200000
1,         0.200000
1,         0.200000
1,         0.200000
1,         0.200000
1,         0.200000
1,         0.200000
1,         0.200000
1,         0.200000
1,         0.200000
1,         0.200000
1,         0.200000
407240,         2.144758
447832,         1.985149
1,         0.200000
1,         0.200000
1,         0.200000
1,         0.200000
1,         0.200000
2,        33.200000
1,         0.200000
1,         0.200000
1,         0.200000
1,         0.200000
1,         0.200000
1,         0.200000
1,         0.200000
1,         0.200000
1,         0.200000
1,         0.200000
1,         0.200000
294366,         2.850504
1,         0.200000
281256,         3.050004
1,         0.200000
1,         0.200000
453861,         1.991389
461151,         1.926790
1,         0.200000
2,        33.200000
1,         0.200000
1,         0.200000
1,         0.200000
1,         0.200000
2,        33.200000
1,         0.200000
1,         0.200000
1,         0.200000
1,         0.200000
1,         0.200000
1,         0.200000
1,         0.200000
1,         0.200000
1,         0.200000
304594,         2.804644
416259,         2.162354
253436,         3.375674
426711,         2.042453
1,         0.200000
2,        33.200000
1,         0.200000
1,         0.200000
1,         0.200000
462330,         1.911872
1,         0.200000
1,         0.200000
1,         0.200000
1,         0.200000
1,         0.200000
1,         0.200000
1,         0.200000
1,         0.200000
1,         0.200000
1,         0.200000
1,         0.200000
395450,         2.198969
1,         0.200000
1,         0.200000
1,         0.200000
1,         0.200000
2,        33.200000
1,         0.200000
1,         0.200000
1,         0.200000
1,         0.200000
2,        33.200000
1,         0.200000
1,         0.200000
1,         0.200000
488199,         1.842202
430039,         2.079089
1,         0.200000
1,         0.200000
1,         0.200000
334056,         2.544939
1,         0.200000
1,         0.200000
1,         0.200000
1,         0.200000
1,         0.200000
1,         0.200000
1,         0.200000
2,        33.200000
1,         0.200000
1,         0.200000
1,         0.200000
1,         0.200000
447655,         1.989203
1,         0.200000
390210,         2.287937
1,         0.200000
1,         0.200000
1,         0.200000
1,         0.200000
1,         0.200000
1,         0.200000
1,         0.200000
1,         0.200000
511169,         1.768350
1,         0.200000
1,         0.200000
1,         0.200000
1,         0.200000
338576,         2.602961
1,         0.200000
1,         0.200000
1,         0.200000
1,         0.200000
1,         0.200000
1,         0.200000
1,         0.200000
1,         0.200000
1,         0.200000
1,         0.200000
1,         0.200000
1,         0.200000
529200,         1.724121
1,         0.200000
1,         0.200000
1,         0.200000
1,         0.200000
1,         0.200000
460263,         1.981051
1,         0.200000
1,         0.200000
1,         0.200000
1,         0.200000
1,         0.200000
1,         0.200000
1,         0.200000
1,         0.200000
1,         0.200000
1,         0.200000
2,        33.200000
462395,         1.905619
1,         0.200000
477951,         1.849068
1,         0.200000
339433,         2.535745
2,        33.200000
1,         0.200000
1,         0.200000
2,        33.200000
400516,         2.141221
1,         0.200000
1,         0.200000
509838,         1.785288
1,         0.200000
2,        33.200000
1,         0.200000
1,         0.200000
2,        33.200000
1,         0.200000
2,        33.200000
1,         0.200000
407217,         2.170716
1,         0.200000
2,        33.200000
1,         0.200000
1,         0.200000
1,         0.200000
1,         0.200000
1,         0.200000
1,         0.200000
1,         0.200000
2,        33.200000
2,        33.200000
1,         0.200000
1,         0.200000
1,         0.200000
1,         0.200000
1,         0.200000
1,         0.200000
1,         0.200000
1,         0.200000
1,         0.200000
269652,         3.101535
1,         0.200000
1,         0.200000
1,         0.200000
2,        33.200000
2,        33.200000
426580,         2.110967
376460,         2.296255
565228,         1.633201
1,         0.200000
1,         0.200000
506922,         1.754098
1,         0.200000
1,         0.200000
421403,         2.120305
1,         0.200000
1,         0.200000
1,         0.200000
2,        33.200000
1,         0.200000
1,         0.200000
1,         0.200000
1,         0.200000
1,         0.200000
1,         0.200000
485598,         1.853813
1,         0.200000
444761,         2.025299
1,         0.200000
1,         0.200000
2,        33.200000
309049,         2.766134
1,         0.200000
1,         0.200000
1,         0.200000
402725,         2.229693
1,         0.200000
1,         0.200000
1,         0.200000
1,         0.200000
1,         0.200000
1,         0.200000
1,         0.200000
1,         0.200000
389993,         2.189483
1,         0.200000
1,         0.200000
1,         0.200000
544366,         1.685211
1,         0.200000
1,         0.200000
1,         0.200000
336260,         2.560579
1,         0.200000
1,         0.200000
1,         0.200000
1,         0.200000
1,         0.200000
1,         0.200000
2,        33.200000
1,         0.200000
1,         0.200000
1,         0.200000
1,         0.200000
410701,         2.172848
473343,         1.880474
2,        33.200000
2,        33.200000
1,         0.200000
421374,         2.077871
1,         0.200000
1,         0.200000
2,        33.200000
1,         0.200000
478941,         1.903449
1,         0.200000
1,         0.200000
1,         0.200000
1,         0.200000
1,         0.200000
1,         0.200000
1,         0.200000
1,         0.200000
2,        33.200000
1,         0.200000
412636,         2.151608
1,         0.200000
1,         0.200000
1,         0.200000
1,         0.200000
1,         0.200000
341406,         2.513495
1,         0.200000
1,         0.200000
1,         0.200000
1,         0.200000
1,         0.200000
1,         0.200000
1,         0.200000
1,         0.200000
1,         0.200000
1,         0.200000
2,        33.200000
1,         0.200000
478052,         1.901323
1,         0.200000
1,         0.200000
1,         0.200000
1,         0.200000
1,         0.200000
475946,         1.880412
2,        33.200000
1,         0.200000
1,         0.200000
1,         0.200000
2,        33.200000
1,         0.200000
1,         0.200000
1,         0.200000
1,         0.200000
1,         0.200000
1,         0.200000
1,         0.200000
1,         0.200000
395672,         2.212605
1,         0.200000
2,        33.200000
1,         0.200000
1,         0.200000
1,         0.200000
401874,         2.210857
2,        33.200000
1,         0.200000
1,         0.200000
1,         0.200000
1,         0.200000
489415,         1.849744
2,        33.200000
2,        33.200000
315799,         2.668730
1,         0.200000
1,         0.200000
1,         0.200000
1,         0.200000
1,         0.200000
1,         0.200000
1,         0.200000
1,         0.200000
1,         0.200000
374189,         2.276686
1,         0.200000
1,         0.200000
568553,         1.612498
1,         0.200000
1,         0.200000
1,         0.200000
1,         0.200000
1,         0.200000
1,         0.200000
1,         0.200000
478250,         1.854966
1,         0.200000
1,         0.200000
1,         0.200000
1,         0.200000
1,         0.200000
1,         0.200000
1,         0.200000
1,         0.200000
1,         0.200000
342382,         2.513338
1,         0.200000
1,         0.200000
298734,         2.837690
494745,         1.852394
1,         0.200000
1,         0.200000
2,        33.200000
1,         0.200000
474394,         1.878881
1,         0.200000
1,         0.200000
2,        33.200000
1,         0.200000
1,         0.200000
1,         0.200000
1,         0.200000
1,         0.200000
1,         0.200000
2,        33.200000
1,         0.200000
1,         0.200000
404574,         2.218247
2,        33.200000
1,         0.200000
1,         0.200000
1,         0.200000
452478,         1.964072
1,         0.200000
460219,         1.952832
1,         0.200000
1,         0.200000
2,        33.200000
1,         0.200000
1,         0.200000
1,         0.200000
1,         0.200000
1,         0.200000
2,        33.200000
1,         0.200000
1,         0.200000
1,         0.200000
1,         0.200000
1,         0.200000
1,         0.200000
2,        33.200000
390595,         2.204331
1,         0.200000
1,         0.200000
2,        33.200000
1,         0.200000
1,         0.200000
1,         0.200000
1,         0.200000
1,         0.200000
1,         0.200000
1,         0.200000
1,         0.200000
416756,         2.128639
1,         0.200000
1,         0.200000
1,         0.200000
1,         0.200000
2,        33.200000
459016,         1.962790
2,        33.200000
1,         0.200000
1,         0.200000
369694,         2.342767
1,         0.200000
1,         0.200000
1,         0.200000
1,         0.200000
1,         0.200000
1,         0.200000
1,         0.200000
1,         0.200000
1,         0.200000
1,         0.200000
1,         0.200000
1,         0.200000
1,         0.200000
1,         0.200000
1,         0.200000
1,         0.200000
1,         0.200000
1,         0.200000
1,         0.200000
1,         0.200000
1,         0.200000
1,         0.200000
1,         0.200000
1,         0.200000
1,         0.200000
1,         0.200000
2,        33.200000
1,         0.200000
1,         0.200000
417720,         2.066748
1,         0.200000
460971,         1.909863
433916,         2.033111
1,         0.200000
1,         0.200000
1,         0.200000
1,         0.200000
1,         0.200000
1,         0.200000
1,         0.200000
1,         0.200000
1,         0.200000
1,         0.200000
2,        33.200000
1,         0.200000
1,         0.200000
434376,         2.028502
1,         0.200000
1,         0.200000
1,         0.200000
1,         0.200000
343140,         2.542293
1,         0.200000
1,         0.200000
2,        33.200000
1,         0.200000
1,         0.200000
1,         0.200000
1,         0.200000
2,        33.200000
1,         0.200000
1,         0.200000
1,         0.200000
1,         0.200000
1,         0.200000
1,         0.200000
1,         0.200000
1,         0.200000
1,         0.200000
1,         0.200000

RNM
1,         0.200000
1,         0.200000
1,         0.200000
1,         0.200000
1,         0.200000
1,         0.200000
1,         0.200000
1,         0.200000
376334,         2.325963
1,         0.200000
1,         0.200000
1,         0.200000
1,         0.200000
1,         0.200000
2,        33.200000
1,         0.200000
1,         0.200000
1,         0.200000
462821,         1.897972
395968,         2.272594
399512,         2.228403
438655,         2.048515
1,         0.200000
1,         0.200000
1,         0.200000
1,         0.200000
1,         0.200000
1,         0.200000
2,        33.200000
1,         0.200000
1,         0.200000
347445,         2.458291
514321,         1.736946
1,         0.200000
2,        33.200000
1,         0.200000
1,         0.200000
370806,         2.368856
491699,         1.814983
2,        33.200000
1,         0.200000
1,         0.200000
1,         0.200000
1,         0.200000
1,         0.200000
490802,         1.803776
1,         0.200000
1,         0.200000
254340,         3.193974
1,         0.200000
1,         0.200000
1,         0.200000
1,         0.200000
1,         0.200000
1,         0.200000
1,         0.200000
1,         0.200000
1,         0.200000
1,         0.200000
1,         0.200000
1,         0.200000
1,         0.200000
1,         0.200000
460151,         1.933686
1,         0.200000
1,         0.200000
1,         0.200000
377061,         2.302863
1,         0.200000
1,         0.200000
1,         0.200000
2,        33.200000
1,         0.200000
1,         0.200000
1,         0.200000
1,         0.200000
1,         0.200000
1,         0.200000
1,         0.200000
1,         0.200000
1,         0.200000
1,         0.200000
1,         0.200000
1,         0.200000
1,         0.200000
284324,         2.934118
1,         0.200000
353678,         2.457138
1,         0.200000
1,         0.200000
1,         0.200000
1,         0.200000
392565,         2.234645
1,         0.200000
1,         0.200000
1,         0.200000
1,         0.200000
1,         0.200000
1,         0.200000
1,         0.200000
1,         0.200000
1,         0.200000
314655,         2.722695
2,        33.200000
1,         0.200000
1,         0.200000
1,         0.200000
1,         0.200000
1,         0.200000
1,         0.200000
1,         0.200000
1,         0.200000
1,         0.200000
2,        33.200000
1,         0.200000
1,         0.200000
2,        33.200000
1,         0.200000
2,        33.200000
1,         0.200000
2,        33.200000
1,         0.200000
1,         0.200000
1,         0.200000
1,         0.200000
1,         0.200000
1,         0.200000
1,         0.200000
1,         0.200000
1,         0.200000
1,         0.200000
1,         0.200000
1,         0.200000
359039,         2.426668
1,         0.200000
1,         0.200000
1,         0.200000
1,         0.200000
1,         0.200000
1,         0.200000
1,         0.200000
517025,         1.733080
389252,         2.264358
518797,         1.732439
1,         0.200000
1,         0.200000
1,         0.200000
1,         0.200000
1,         0.200000
1,         0.200000
1,         0.200000
1,         0.200000
1,         0.200000
1,         0.200000
1,         0.200000
1,         0.200000
1,         0.200000
1,         0.200000
1,         0.200000
1,         0.200000
357946,         2.433323
406507,         2.179913
1,         0.200000
1,         0.200000
1,         0.200000
1,         0.200000
1,         0.200000
470051,         1.925083
1,         0.200000
1,         0.200000
1,         0.200000
2,        33.200000
2,        33.200000
1,         0.200000
1,         0.200000
2,        33.200000
1,         0.200000
1,         0.200000
1,         0.200000
1,         0.200000
1,         0.200000
1,         0.200000
2,        33.200000
1,         0.200000
1,         0.200000
347406,         2.564270
1,         0.200000
1,         0.200000
1,         0.200000
1,         0.200000
1,         0.200000
1,         0.200000
1,         0.200000
1,         0.200000
1,         0.200000
1,         0.200000
1,         0.200000
1,         0.200000
1,         0.200000
285609,         2.927894
1,         0.200000
1,         0.200000
2,        33.200000
1,         0.200000
575393,         1.565344
2,        33.200000
382081,         2.268043
1,         0.200000
1,         0.200000
1,         0.200000
1,         0.200000
1,         0.200000
1,         0.200000
1,         0.200000
1,         0.200000
1,         0.200000
1,         0.200000
1,         0.200000
1,         0.200000
422397,         2.120794
1,         0.200000
1,         0.200000
1,         0.200000
523029,         1.699994
1,         0.200000
1,         0.200000
1,         0.200000
2,        33.200000
1,         0.200000
1,         0.200000
1,         0.200000
1,         0.200000
1,         0.200000
1,         0.200000
1,         0.200000
1,         0.200000
2,        33.200000
1,         0.200000
1,         0.200000
2,        33.200000
1,         0.200000
1,         0.200000
1,         0.200000
1,         0.200000
1,         0.200000
1,         0.200000
2,        33.200000
1,         0.200000
1,         0.200000
1,         0.200000
1,         0.200000
1,         0.200000
414344,         2.130140
1,         0.200000
1,         0.200000
1,         0.200000
1,         0.200000
1,         0.200000
408326,         2.192817
2,        33.200000
1,         0.200000
1,         0.200000
467863,         1.925544
1,         0.200000
1,         0.200000
1,         0.200000
1,         0.200000
1,         0.200000
429858,         2.088998
1,         0.200000
1,         0.200000
425377,         2.107832
1,         0.200000
1,         0.200000
1,         0.200000
1,         0.200000
1,         0.200000
1,         0.200000
521398,         1.712309
1,         0.200000
1,         0.200000
1,         0.200000
1,         0.200000
1,         0.200000
451086,         1.955614
1,         0.200000
1,         0.200000
1,         0.200000
1,         0.200000
2,        33.200000
1,         0.200000
1,         0.200000
1,         0.200000
1,         0.200000
1,         0.200000
1,         0.200000
1,         0.200000
1,         0.200000
1,         0.200000
1,         0.200000
1,         0.200000
1,         0.200000
1,         0.200000
1,         0.200000
1,         0.200000
1,         0.200000
1,         0.200000
1,         0.200000
1,         0.200000
438911,         2.010331
1,         0.200000
1,         0.200000
1,         0.200000
1,         0.200000
1,         0.200000
1,         0.200000
1,         0.200000
1,         0.200000
1,         0.200000
1,         0.200000
1,         0.200000
1,         0.200000
1,         0.200000
1,         0.200000
1,         0.200000
1,         0.200000
1,         0.200000
1,         0.200000
1,         0.200000
1,         0.200000
2,        33.200000
1,         0.200000
1,         0.200000
312224,         2.727480
1,         0.200000
1,         0.200000
379561,         2.316288
1,         0.200000
1,         0.200000
1,         0.200000
2,        33.200000
1,         0.200000
1,         0.200000
1,         0.200000
531794,         1.719398
1,         0.200000
1,         0.200000
1,         0.200000
457523,         1.958185
1,         0.200000
1,         0.200000
1,         0.200000
1,         0.200000
1,         0.200000
1,         0.200000
410929,         2.113003
340190,         2.526753
1,         0.200000
1,         0.200000
1,         0.200000
1,         0.200000
1,         0.200000
1,         0.200000
1,         0.200000
1,         0.200000
1,         0.200000
1,         0.200000
1,         0.200000
1,         0.200000
1,         0.200000
1,         0.200000
1,         0.200000
1,         0.200000
1,         0.200000
1,         0.200000
1,         0.200000
333507,         2.562443
1,         0.200000
1,         0.200000
426637,         2.056604
1,         0.200000
281239,         2.961923
1,         0.200000
1,         0.200000
2,        33.200000
1,         0.200000
1,         0.200000
1,         0.200000
1,         0.200000
1,         0.200000
1,         0.200000
1,         0.200000
1,         0.200000
1,         0.200000
1,         0.200000
2,        33.200000
1,         0.200000
1,         0.200000
1,         0.200000
1,         0.200000
1,         0.200000
1,         0.200000
1,         0.200000
318451,         2.657745
1,         0.200000
2,        33.200000
1,         0.200000
346181,         2.524359
1,         0.200000
1,         0.200000
418345,         2.099358
1,         0.200000
1,         0.200000
1,         0.200000
1,         0.200000
1,         0.200000
1,         0.200000
1,         0.200000
1,         0.200000
1,         0.200000
1,         0.200000
1,         0.200000
1,         0.200000
1,         0.200000
1,         0.200000
385304,         2.272290
1,         0.200000
1,         0.200000
469779,         1.905191
1,         0.200000
1,         0.200000
2,        33.200000
422485,         2.127656
1,         0.200000
1,         0.200000
295641,         2.813004
1,         0.200000
1,         0.200000
1,         0.200000
1,         0.200000
1,         0.200000
1,         0.200000
1,         0.200000
1,         0.200000
1,         0.200000
1,         0.200000
1,         0.200000
1,         0.200000
1,         0.200000
1,         0.200000
1,         0.200000
1,         0.200000
1,         0.200000
1,         0.200000
1,         0.200000
1,         0.200000
435620,         2.068147
1,         0.200000
507099,         1.760448
2,        33.200000
1,         0.200000
1,         0.200000
529510,         1.691205
1,         0.200000
1,         0.200000
1,         0.200000
337609,         2.587605
1,         0.200000
1,         0.200000
1,         0.200000
1,         0.200000
490443,         1.812499
548310,         1.633528
1,         0.200000
1,         0.200000
1,         0.200000
1,         0.200000
1,         0.200000
1,         0.200000
1,         0.200000
1,         0.200000
399354,         2.234029
2,        33.200000
1,         0.200000
1,         0.200000
1,         0.200000
2,        33.200000
2,        33.200000
1,         0.200000
1,         0.200000
1,         0.200000
1,         0.200000
572482,         1.613687
1,         0.200000
1,         0.200000
1,         0.200000
1,         0.200000
1,         0.200000
1,         0.200000
1,         0.200000
1,         0.200000
1,         0.200000
1,         0.200000
1,         0.200000
1,         0.200000
1,         0.200000
1,         0.200000
1,         0.200000
1,         0.200000
1,         0.200000
1,         0.200000
1,         0.200000
1,         0.200000
1,         0.200000
1,         0.200000
1,         0.200000
1,         0.200000
1,         0.200000
1,         0.200000
1,         0.200000
1,         0.200000
1,         0.200000
1,         0.200000
1,         0.200000
566435,         1.588364
1,         0.200000
1,         0.200000
1,         0.200000
445002,         2.009168
1,         0.200000
1,         0.200000
1,         0.200000
1,         0.200000
1,         0.200000
1,         0.200000
1,         0.200000
1,         0.200000
2,        33.200000
1,         0.200000
368284,         2.358286
1,         0.200000
1,         0.200000
1,         0.200000
1,         0.200000
1,         0.200000
1,         0.200000
285229,         3.040518
1,         0.200000
1,         0.200000
2,        33.200000
1,         0.200000
2,        33.200000
1,         0.200000
1,         0.200000
1,         0.200000
1,         0.200000
1,         0.200000
1,         0.200000
1,         0.200000
1,         0.200000
1,         0.200000
1,         0.200000
2,        33.200000
1,         0.200000
1,         0.200000
1,         0.200000
1,         0.200000
1,         0.200000
1,         0.200000
1,         0.200000
1,         0.200000
179161,         4.225943
1,         0.200000
1,         0.200000
1,         0.200000
1,         0.200000
425535,         2.035559
1,         0.200000
1,         0.200000
1,         0.200000
1,         0.200000
1,         0.200000
1,         0.200000
1,         0.200000
1,         0.200000
1,         0.200000
1,         0.200000
1,         0.200000
1,         0.200000
1,         0.200000
1,         0.200000
2,        33.200000
1,         0.200000
1,         0.200000
1,         0.200000
1,         0.200000
1,         0.200000
331007,         2.576936
1,         0.200000
1,         0.200000
1,         0.200000
2,        33.200000
1,         0.200000
1,         0.200000
1,         0.200000
1,         0.200000
1,         0.200000
367772,         2.343460
1,         0.200000
1,         0.200000
439075,         2.015845
342299,         2.503507
1,         0.200000
1,         0.200000
1,         0.200000
1,         0.200000
1,         0.200000
1,         0.200000
1,         0.200000
1,         0.200000
1,         0.200000
1,         0.200000
1,         0.200000
1,         0.200000
367689,         2.355485
357073,         2.402788
1,         0.200000
1,         0.200000
1,         0.200000
310410,         2.726009
1,         0.200000
1,         0.200000
1,         0.200000
2,        33.200000
1,         0.200000
1,         0.200000
1,         0.200000
1,         0.200000
1,         0.200000
1,         0.200000
1,         0.200000
1,         0.200000
1,         0.200000
374719,         2.351283
1,         0.200000
1,         0.200000
1,         0.200000
1,         0.200000
1,         0.200000
1,         0.200000
1,         0.200000
1,         0.200000
1,         0.200000
481502,         1.870391
1,         0.200000
1,         0.200000
1,         0.200000
1,         0.200000
1,         0.200000
1,         0.200000
505479,         1.800897
1,         0.200000
1,         0.200000
1,         0.200000
1,         0.200000
1,         0.200000
394117,         2.207298
1,         0.200000
1,         0.200000
1,         0.200000
1,         0.200000
1,         0.200000
1,         0.200000
344260,         2.487606
1,         0.200000
1,         0.200000
1,         0.200000
388775,         2.268772
1,         0.200000
1,         0.200000
1,         0.200000
1,         0.200000
1,         0.200000
1,         0.200000
1,         0.200000
1,         0.200000
1,         0.200000
1,         0.200000
1,         0.200000
1,         0.200000
1,         0.200000
1,         0.200000
1,         0.200000
1,         0.200000
1,         0.200000
1,         0.200000
1,         0.200000
1,         0.200000
1,         0.200000
301960,         2.801808
444073,         1.985153
1,         0.200000
1,         0.200000
2,        33.200000
447878,         1.973474
1,         0.200000
1,         0.200000
518693,         1.753390
1,         0.200000
1,         0.200000
1,         0.200000
454963,         1.944052
1,         0.200000
2,        33.200000
1,         0.200000
1,         0.200000
1,         0.200000
1,         0.200000
1,         0.200000
2,        33.200000
1,         0.200000
1,         0.200000
1,         0.200000
2,        33.200000
1,         0.200000
1,         0.200000
448967,         2.006451
2,        33.200000
1,         0.200000
1,         0.200000
1,         0.200000
2,        33.200000
1,         0.200000
2,        33.200000
1,         0.200000
1,         0.200000
301582,         2.804017
1,         0.200000
1,         0.200000
2,        33.200000
1,         0.200000
1,         0.200000
1,         0.200000
1,         0.200000
1,         0.200000
1,         0.200000
1,         0.200000
1,         0.200000
1,         0.200000
1,         0.200000
2,        33.200000
1,         0.200000
1,         0.200000
1,         0.200000
1,         0.200000
1,         0.200000
1,         0.200000
1,         0.200000
1,         0.200000
486067,         1.845052
1,         0.200000
1,         0.200000
1,         0.200000
1,         0.200000
2,        33.200000
391055,         2.261461
2,        33.200000
1,         0.200000
1,         0.200000
326120,         2.671176
2,        33.200000
1,         0.200000
1,         0.200000
1,         0.200000
1,         0.200000
1,         0.200000
398914,         2.168888
1,         0.200000
1,         0.200000
1,         0.200000
1,         0.200000
1,         0.200000
1,         0.200000
1,         0.200000
1,         0.200000
1,         0.200000
1,         0.200000
1,         0.200000
471824,         1.877345
1,         0.200000
2,        33.200000
420607,         2.122610
1,         0.200000
1,         0.200000
1,         0.200000
1,         0.200000
2,        33.200000
1,         0.200000
1,         0.200000
1,         0.200000
1,         0.200000
1,         0.200000
410814,         2.104464
1,         0.200000
1,         0.200000
1,         0.200000
1,         0.200000
1,         0.200000
1,         0.200000
1,         0.200000
1,         0.200000
1,         0.200000
1,         0.200000
1,         0.200000
1,         0.200000
1,         0.200000
2,        33.200000
2,        33.200000
1,         0.200000
1,         0.200000
1,         0.200000
2,        33.200000
1,         0.200000
1,         0.200000
1,         0.200000
1,         0.200000
1,         0.200000
2,        33.200000
1,         0.200000
1,         0.200000
1,         0.200000
1,         0.200000
1,         0.200000
1,         0.200000
1,         0.200000
1,         0.200000
2,        33.200000
1,         0.200000
1,         0.200000
1,         0.200000
1,         0.200000
300239,         2.855447
1,         0.200000
1,         0.200000
1,         0.200000
364953,         2.386415
1,         0.200000
1,         0.200000
1,         0.200000
1,         0.200000
1,         0.200000
1,         0.200000
1,         0.200000
1,         0.200000
1,         0.200000
2,        33.200000
1,         0.200000
1,         0.200000
1,         0.200000
1,         0.200000
1,         0.200000
301350,         2.862971
1,         0.200000
1,         0.200000
2,        33.200000
1,         0.200000
1,         0.200000
1,         0.200000
1,         0.200000
1,         0.200000
1,         0.200000
1,         0.200000
1,         0.200000
1,         0.200000
1,         0.200000
1,         0.200000
1,         0.200000
1,         0.200000
1,         0.200000
1,         0.200000
2,        33.200000
2,        33.200000
1,         0.200000
1,         0.200000
1,         0.200000
1,         0.200000
1,         0.200000
1,         0.200000
1,         0.200000
1,         0.200000
1,         0.200000
2,        33.200000
1,         0.200000
1,         0.200000
1,         0.200000
1,         0.200000
1,         0.200000
1,         0.200000
503815,         1.800990
1,         0.200000
1,         0.200000
293824,         2.905509
1,         0.200000
1,         0.200000
1,         0.200000
410516,         2.149860
298909,         2.785899
1,         0.200000
1,         0.200000
1,         0.200000
319891,         2.670333
1,         0.200000
1,         0.200000
1,         0.200000
1,         0.200000
1,         0.200000
1,         0.200000
1,         0.200000
1,         0.200000
1,         0.200000
1,         0.200000
1,         0.200000
429916,         2.033827
1,         0.200000
461660,         1.958951
1,         0.200000
2,        33.200000
1,         0.200000
1,         0.200000
1,         0.200000
1,         0.200000
1,         0.200000
1,         0.200000
429839,         2.049389
1,         0.200000
1,         0.200000
1,         0.200000
2,        33.200000
1,         0.200000
1,         0.200000
1,         0.200000
1,         0.200000
1,         0.200000
383873,         2.315638
1,         0.200000
1,         0.200000
1,         0.200000
1,         0.200000
2,        33.200000
337966,         2.612260
591502,         1.563693
450966,         1.947731
2,        33.200000
1,         0.200000
1,         0.200000
1,         0.200000
1,         0.200000
1,         0.200000
1,         0.200000
1,         0.200000
1,         0.200000
352058,         2.507365
1,         0.200000
2,        33.200000
1,         0.200000
2,        33.200000
1,         0.200000
1,         0.200000
1,         0.200000
1,         0.200000
1,         0.200000
492466,         1.801687
1,         0.200000
1,         0.200000
345730,         2.473185
1,         0.200000
1,         0.200000
424563,         2.076154
1,         0.200000
1,         0.200000
1,         0.200000
1,         0.200000
1,         0.200000
507108,         1.743258
1,         0.200000
2,        33.200000
1,         0.200000
1,         0.200000
1,         0.200000
1,         0.200000
1,         0.200000
1,         0.200000
1,         0.200000
1,         0.200000
1,         0.200000
1,         0.200000
2,        33.200000
1,         0.200000
1,         0.200000
1,         0.200000
1,         0.200000
2,        33.200000
1,         0.200000
1,         0.200000
1,         0.200000
1,         0.200000
1,         0.200000
1,         0.200000
1,         0.200000
1,         0.200000
1,         0.200000
1,         0.200000
2,        33.200000
452545,         1.952151
1,         0.200000
1,         0.200000
1,         0.200000
1,         0.200000
1,         0.200000
1,         0.200000
1,         0.200000
1,         0.200000
1,         0.200000
1,         0.200000
1,         0.200000
1,         0.200000
1,         0.200000
1,         0.200000
2,        33.200000
1,         0.200000
2,        33.200000
1,         0.200000
2,        33.200000
1,         0.200000
1,         0.200000
1,         0.200000
1,         0.200000
1,         0.200000
1,         0.200000
1,         0.200000
1,         0.200000
1,         0.200000
1,         0.200000
1,         0.200000
1,         0.200000
1,         0.200000
1,         0.200000
1,         0.200000
1,         0.200000
1,         0.200000
1,         0.200000
1,         0.200000
1,         0.200000
1,         0.200000
1,         0.200000
2,        33.200000
1,         0.200000
1,         0.200000
1,         0.200000
1,         0.200000
2,        33.200000
1,         0.200000
1,         0.200000
1,         0.200000
1,         0.200000
357120,         2.460669
520485,         1.741611
1,         0.200000
1,         0.200000
1,         0.200000
532089,         1.707502
1,         0.200000
1,         0.200000
1,         0.200000
1,         0.200000
1,         0.200000
1,         0.200000
1,         0.200000
1,         0.200000
1,         0.200000
1,         0.200000
1,         0.200000
1,         0.200000
495548,         1.791515
1,         0.200000
1,         0.200000
1,         0.200000
1,         0.200000
1,         0.200000
1,         0.200000
1,         0.200000
2,        33.200000
1,         0.200000
413044,         2.110989
1,         0.200000
1,         0.200000
1,         0.200000
1,         0.200000
1,         0.200000
1,         0.200000
1,         0.200000
1,         0.200000
1,         0.200000
1,         0.200000
1,         0.200000
1,         0.200000
2,        33.200000
1,         0.200000
525455,         1.744752
1,         0.200000
1,         0.200000
1,         0.200000
1,         0.200000
1,         0.200000
1,         0.200000
1,         0.200000
1,         0.200000
2,        33.200000
1,         0.200000
1,         0.200000
1,         0.200000
1,         0.200000
1,         0.200000
1,         0.200000
414509,         2.169720
1,         0.200000
1,         0.200000
1,         0.200000
1,         0.200000
1,         0.200000
2,        33.200000
281977,         3.075125
486921,         1.848570
1,         0.200000
388549,         2.233799
2,        33.200000
1,         0.200000
1,         0.200000
1,         0.200000
1,         0.200000
1,         0.200000
1,         0.200000
2,        33.200000
1,         0.200000
1,         0.200000
1,         0.200000
334072,         2.529318
1,         0.200000
1,         0.200000
1,         0.200000
1,         0.200000
1,         0.200000
1,         0.200000
1,         0.200000
1,         0.200000
1,         0.200000
2,        33.200000
1,         0.200000
1,         0.200000
1,         0.200000
2,        33.200000
1,         0.200000
1,         0.200000
1,         0.200000
1,         0.200000
360663,         2.407008
1,         0.200000
1,         0.200000
1,         0.200000
1,         0.200000
1,         0.200000
2,        33.200000
1,         0.200000
1,         0.200000
2,        33.200000
1,         0.200000
1,         0.200000
1,         0.200000
494461,         1.837598
1,         0.200000
1,         0.200000
1,         0.200000
1,         0.200000
396538,         2.148776
1,         0.200000
1,         0.200000
2,        33.200000
1,         0.200000
1,         0.200000
1,         0.200000
358027,         2.418182
1,         0.200000
1,         0.200000
1,         0.200000
1,         0.200000
1,         0.200000
2,        33.200000
1,         0.200000
1,         0.200000
363318,         2.399306
392782,         2.201174
1,         0.200000
1,         0.200000
582671,         1.579780
480378,         1.844985
1,         0.200000
1,         0.200000
459159,         1.963456
330072,         2.656775
1,         0.200000
1,         0.200000
2,        33.200000
1,         0.200000
1,         0.200000
1,         0.200000
379085,         2.286741
314679,         2.728418
1,         0.200000
1,         0.200000
1,         0.200000
1,         0.200000
1,         0.200000
2,        33.200000
1,         0.200000
1,         0.200000
1,         0.200000
1,         0.200000
1,         0.200000
1,         0.200000
1,         0.200000
1,         0.200000
1,         0.200000
1,         0.200000
1,         0.200000
1,         0.200000
1,         0.200000
1,         0.200000
1,         0.200000
2,        33.200000
1,         0.200000
1,         0.200000
1,         0.200000
1,         0.200000
1,         0.200000
428339,         2.073990
1,         0.200000
1,         0.200000
1,         0.200000
1,         0.200000
1,         0.200000
1,         0.200000
1,         0.200000
1,         0.200000
1,         0.200000
451662,         1.964506
1,         0.200000
1,         0.200000
1,         0.200000
2,        33.200000
2,        33.200000
2,        33.200000
1,         0.200000
485802,         1.845129
1,         0.200000
1,         0.200000
476438,         1.878804
1,         0.200000
374920,         2.386909
1,         0.200000
1,         0.200000
1,         0.200000
1,         0.200000
1,         0.200000
416199,         2.152723
2,        33.200000
1,         0.200000
1,         0.200000
1,         0.200000
1,         0.200000
1,         0.200000
1,         0.200000
1,         0.200000
1,         0.200000
1,         0.200000
1,         0.200000
455549,         1.984569
1,         0.200000
2,        33.200000
1,         0.200000
1,         0.200000
1,         0.200000
1,         0.200000
1,         0.200000
1,         0.200000
2,        33.200000
1,         0.200000
1,         0.200000
1,         0.200000
296362,         2.832803
1,         0.200000
229947,         3.557917
1,         0.200000
342927,         2.529323
1,         0.200000
1,         0.200000
1,         0.200000
1,         0.200000
416754,         2.140331
1,         0.200000
1,         0.200000
493436,         1.831896
2,        33.200000
2,        33.200000
1,         0.200000
1,         0.200000
469318,         1.883424
1,         0.200000
494162,         1.833623
1,         0.200000
1,         0.200000
1,         0.200000
1,         0.200000
1,         0.200000
2,        33.200000
2,        33.200000
1,         0.200000
1,         0.200000
1,         0.200000
1,         0.200000
1,         0.200000
2,        33.200000
1,         0.200000
1,         0.200000
1,         0.200000
1,         0.200000
1,         0.200000
2,        33.200000
1,         0.200000
1,         0.200000
1,         0.200000
1,         0.200000
1,         0.200000
1,         0.200000
1,         0.200000
1,         0.200000
470399,         1.891543
1,         0.200000
1,         0.200000
1,         0.200000
1,         0.200000
2,        33.200000
1,         0.200000
1,         0.200000
358758,         2.405298
491038,         1.859301
1,         0.200000
1,         0.200000
1,         0.200000
1,         0.200000
1,         0.200000
1,         0.200000
1,         0.200000
1,         0.200000
1,         0.200000
1,         0.200000
1,         0.200000
1,         0.200000
1,         0.200000
1,         0.200000
1,         0.200000
1,         0.200000
1,         0.200000
1,         0.200000
1,         0.200000
1,         0.200000
363241,         2.438932
1,         0.200000
1,         0.200000
1,         0.200000
1,         0.200000
1,         0.200000
1,         0.200000
1,         0.200000
347567,         2.486724
446484,         1.974627
1,         0.200000
1,         0.200000
2,        33.200000
1,         0.200000
346219,         2.521019
1,         0.200000
1,         0.200000
1,         0.200000
1,         0.200000
1,         0.200000
459941,         1.928651
537924,         1.703090
451883,         1.951926
1,         0.200000
1,         0.200000
1,         0.200000
1,         0.200000
1,         0.200000
393584,         2.209379
463394,         1.902163
1,         0.200000
1,         0.200000
2,        33.200000
1,         0.200000
1,         0.200000
1,         0.200000
1,         0.200000
1,         0.200000
553128,         1.682763
1,         0.200000
1,         0.200000
1,         0.200000
1,         0.200000
1,         0.200000
1,         0.200000
473268,         1.870984
2,        33.200000
1,         0.200000
1,         0.200000
1,         0.200000
1,         0.200000
1,         0.200000
1,         0.200000
1,         0.200000
1,         0.200000
1,         0.200000
2,        33.200000
1,         0.200000
1,         0.200000
1,         0.200000
1,         0.200000
1,         0.200000
1,         0.200000
1,         0.200000
1,         0.200000
2,        33.200000
1,         0.200000
435675,         2.066674
1,         0.200000
1,         0.200000
1,         0.200000
1,         0.200000
1,         0.200000
1,         0.200000
1,         0.200000
1,         0.200000
538761,         1.685873
1,         0.200000
1,         0.200000
1,         0.200000
1,         0.200000
1,         0.200000
2,        33.200000
1,         0.200000
1,         0.200000
2,        33.200000
1,         0.200000
437588,         2.038885
1,         0.200000
309879,         2.743182
1,         0.200000
1,         0.200000
1,         0.200000
1,         0.200000
1,         0.200000
2,        33.200000
455509,         1.931158
1,         0.200000
1,         0.200000
2,        33.200000
1,         0.200000
1,         0.200000
1,         0.200000
1,         0.200000
540640,         1.694637
1,         0.200000
403872,         2.154526
1,         0.200000
2,        33.200000
1,         0.200000
411257,         2.158613
2,        33.200000
1,         0.200000
2,        33.200000
1,         0.200000
1,         0.200000
1,         0.200000
338562,         2.586017
2,        33.200000
1,         0.200000
1,         0.200000
1,         0.200000
1,         0.200000
1,         0.200000
1,         0.200000
1,         0.200000
2,        33.200000
380801,         2.283477
1,         0.200000
1,         0.200000
1,         0.200000
1,         0.200000
1,         0.200000
1,         0.200000
1,         0.200000
1,         0.200000
1,         0.200000
1,         0.200000
393229,         2.247788
1,         0.200000
1,         0.200000
1,         0.200000
1,         0.200000
1,         0.200000
319832,         2.753764
1,         0.200000
1,         0.200000
1,         0.200000
1,         0.200000
1,         0.200000
1,         0.200000
1,         0.200000
1,         0.200000
1,         0.200000
1,         0.200000
1,         0.200000
1,         0.200000
1,         0.200000
434345,         2.028450
1,         0.200000
1,         0.200000
1,         0.200000
1,         0.200000
1,         0.200000
321551,         2.656720
2,        33.200000
1,         0.200000
1,         0.200000
1,         0.200000
1,         0.200000
1,         0.200000
307788,         2.769220
1,         0.200000
1,         0.200000
1,         0.200000
2,        33.200000
1,         0.200000
1,         0.200000
1,         0.200000
1,         0.200000
2,        33.200000
2,        33.200000
1,         0.200000
1,         0.200000
1,         0.200000
1,         0.200000
1,         0.200000
1,         0.200000
1,         0.200000
1,         0.200000
324051,         2.665829
1,         0.200000
1,         0.200000
2,        33.200000
1,         0.200000
1,         0.200000
641345,         1.451530
495697,         1.835240
1,         0.200000
1,         0.200000
1,         0.200000
1,         0.200000
1,         0.200000
1,         0.200000
1,         0.200000
1,         0.200000
2,        33.200000
1,         0.200000
1,         0.200000
1,         0.200000
1,         0.200000
1,         0.200000
1,         0.200000
461224,         1.947574
1,         0.200000
1,         0.200000
1,         0.200000
1,         0.200000
1,         0.200000
1,         0.200000
1,         0.200000
1,         0.200000
1,         0.200000
1,         0.200000
1,         0.200000
1,         0.200000
1,         0.200000
1,         0.200000
2,        33.200000
1,         0.200000
1,         0.200000
1,         0.200000
1,         0.200000
1,         0.200000
480712,         1.852102
1,         0.200000
1,         0.200000
1,         0.200000
1,         0.200000
1,         0.200000
1,         0.200000
336035,         2.585621
1,         0.200000
2,        33.200000
1,         0.200000
1,         0.200000
417086,         2.120967
545433,         1.681911
1,         0.200000
1,         0.200000
1,         0.200000
448033,         1.976046
1,         0.200000
1,         0.200000
1,         0.200000
420289,         2.093773
1,         0.200000
1,         0.200000
1,         0.200000
1,         0.200000
1,         0.200000
1,         0.200000
1,         0.200000
1,         0.200000
1,         0.200000
2,        33.200000
1,         0.200000
1,         0.200000
1,         0.200000
1,         0.200000
1,         0.200000
1,         0.200000
444470,         1.998894
1,         0.200000
1,         0.200000
1,         0.200000
1,         0.200000
1,         0.200000
391161,         2.264763
2,        33.200000
1,         0.200000
1,         0.200000
1,         0.200000
1,         0.200000
1,         0.200000
1,         0.200000
1,         0.200000
1,         0.200000
1,         0.200000
1,         0.200000
1,         0.200000
1,         0.200000
1,         0.200000
1,         0.200000
1,         0.200000
1,         0.200000
1,         0.200000
1,         0.200000
1,         0.200000
1,         0.200000
1,         0.200000
1,         0.200000
440422,         2.048707
1,         0.200000
1,         0.200000
1,         0.200000
412844,         2.156644
1,         0.200000
397735,         2.178218
383434,         2.252860
1,         0.200000
1,         0.200000
1,         0.200000
1,         0.200000
1,         0.200000
1,         0.200000
2,        33.200000
2,        33.200000
1,         0.200000
1,         0.200000
1,         0.200000
1,         0.200000
1,         0.200000
445313,         2.028027
1,         0.200000
1,         0.200000
1,         0.200000
1,         0.200000
1,         0.200000
1,         0.200000
1,         0.200000
1,         0.200000
1,         0.200000
359599,         2.369143
1,         0.200000
1,         0.200000
1,         0.200000
1,         0.200000
1,         0.200000
1,         0.200000
1,         0.200000
1,         0.200000
1,         0.200000
1,         0.200000
1,         0.200000
1,         0.200000
1,         0.200000
1,         0.200000
493674,         1.799708
1,         0.200000
1,         0.200000
1,         0.200000
393139,         2.253123
367503,         2.368947
1,         0.200000
1,         0.200000
1,         0.200000
1,         0.200000
1,         0.200000
1,         0.200000
1,         0.200000
1,         0.200000
1,         0.200000
1,         0.200000
1,         0.200000
1,         0.200000
1,         0.200000
1,         0.200000
1,         0.200000
2,        33.200000
1,         0.200000
1,         0.200000
1,         0.200000
1,         0.200000
1,         0.200000
496925,         1.800697
1,         0.200000
1,         0.200000
297433,         2.756668
1,         0.200000
1,         0.200000
271070,         3.064425
1,         0.200000
1,         0.200000
1,         0.200000
1,         0.200000
1,         0.200000
1,         0.200000
1,         0.200000
1,         0.200000
1,         0.200000
1,         0.200000
1,         0.200000
1,         0.200000
1,         0.200000
2,        33.200000
1,         0.200000
1,         0.200000
1,         0.200000
1,         0.200000
1,         0.200000
1,         0.200000
1,         0.200000
1,         0.200000
1,         0.200000
1,         0.200000
1,         0.200000
1,         0.200000
358958,         2.457800
2,        33.200000
1,         0.200000
1,         0.200000
408077,         2.127224
1,         0.200000
1,         0.200000
1,         0.200000
1,         0.200000
1,         0.200000
1,         0.200000
1,         0.200000
1,         0.200000
1,         0.200000
1,         0.200000
1,         0.200000
1,         0.200000
1,         0.200000
1,         0.200000
1,         0.200000
1,         0.200000
1,         0.200000
1,         0.200000
1,         0.200000
1,         0.200000
392158,         2.232585
1,         0.200000
1,         0.200000
2,        33.200000
1,         0.200000
1,         0.200000
1,         0.200000
2,        33.200000
1,         0.200000
337446,         2.520952
1,         0.200000
1,         0.200000
1,         0.200000
535282,         1.681034
1,         0.200000
1,         0.200000
1,         0.200000
1,         0.200000
2,        33.200000
1,         0.200000
1,         0.200000
1,         0.200000
1,         0.200000
530688,         1.725737
1,         0.200000
436511,         2.033963
1,         0.200000
1,         0.200000
1,         0.200000
1,         0.200000
1,         0.200000
406266,         2.146034
1,         0.200000
467685,         1.919589
1,         0.200000
1,         0.200000
556577,         1.638294
1,         0.200000
1,         0.200000
1,         0.200000
1,         0.200000
1,         0.200000
1,         0.200000
1,         0.200000
1,         0.200000
1,         0.200000
1,         0.200000
1,         0.200000
1,         0.200000
1,         0.200000
450355,         2.006410
1,         0.200000
1,         0.200000
1,         0.200000
1,         0.200000
1,         0.200000
1,         0.200000
1,         0.200000
1,         0.200000
513831,         1.725129
1,         0.200000
1,         0.200000
1,         0.200000
1,         0.200000
1,         0.200000
1,         0.200000
2,        33.200000
1,         0.200000
1,         0.200000
1,         0.200000
1,         0.200000
313704,         2.774746
1,         0.200000
1,         0.200000
1,         0.200000
1,         0.200000
1,         0.200000
1,         0.200000
1,         0.200000
352647,         2.473109
1,         0.200000
1,         0.200000
1,         0.200000
1,         0.200000
1,         0.200000
1,         0.200000
1,         0.200000
1,         0.200000
2,        33.200000
1,         0.200000
1,         0.200000
386067,         2.288925
1,         0.200000
1,         0.200000
422749,         2.116200
1,         0.200000
1,         0.200000
1,         0.200000
1,         0.200000
1,         0.200000
1,         0.200000
1,         0.200000
1,         0.200000
1,         0.200000
432075,         2.093317
1,         0.200000
471603,         1.933710
1,         0.200000
1,         0.200000
421821,         2.101859
1,         0.200000
1,         0.200000
1,         0.200000
1,         0.200000
519792,         1.753888
1,         0.200000
1,         0.200000
1,         0.200000
359806,         2.400212
1,         0.200000
1,         0.200000
1,         0.200000
1,         0.200000
1,         0.200000
2,        33.200000
1,         0.200000
1,         0.200000
358969,         2.455447
1,         0.200000
1,         0.200000
1,         0.200000
1,         0.200000
1,         0.200000
1,         0.200000
2,        33.200000
1,         0.200000
408619,         2.166706
1,         0.200000
1,         0.200000
1,         0.200000
1,         0.200000
1,         0.200000
1,         0.200000
1,         0.200000
1,         0.200000
1,         0.200000
1,         0.200000
421969,         2.092759
1,         0.200000
1,         0.200000
429317,         2.109087
1,         0.200000
468826,         1.932052
1,         0.200000
1,         0.200000
1,         0.200000
1,         0.200000
1,         0.200000
489925,         1.850796
1,         0.200000
1,         0.200000
1,         0.200000
368274,         2.341475
1,         0.200000
1,         0.200000
1,         0.200000
1,         0.200000
390421,         2.214766
1,         0.200000
1,         0.200000
1,         0.200000
1,         0.200000
1,         0.200000
1,         0.200000
2,        33.200000
502383,         1.797294
1,         0.200000
1,         0.200000
1,         0.200000
2,        33.200000
1,         0.200000
1,         0.200000
1,         0.200000
1,         0.200000
1,         0.200000
1,         0.200000
1,         0.200000
1,         0.200000
1,         0.200000
1,         0.200000
1,         0.200000
1,         0.200000
1,         0.200000
1,         0.200000
1,         0.200000
1,         0.200000
1,         0.200000
1,         0.200000
1,         0.200000
1,         0.200000
1,         0.200000
1,         0.200000
1,         0.200000
1,         0.200000
1,         0.200000
1,         0.200000
1,         0.200000
1,         0.200000
2,        33.200000
1,         0.200000
603200,         1.539477
1,         0.200000
1,         0.200000
1,         0.200000
1,         0.200000
1,         0.200000
1,         0.200000
1,         0.200000
1,         0.200000
1,         0.200000
1,         0.200000
1,         0.200000
469052,         1.865536
1,         0.200000
339235,         2.509395
435029,         2.039312
1,         0.200000
1,         0.200000
1,         0.200000
1,         0.200000
1,         0.200000
1,         0.200000
1,         0.200000
1,         0.200000
1,         0.200000
1,         0.200000
1,         0.200000
432228,         2.068402
1,         0.200000
2,        33.200000
458590,         1.935307
1,         0.200000
1,         0.200000
1,         0.200000
1,         0.200000
1,         0.200000
1,         0.200000
1,         0.200000
1,         0.200000
1,         0.200000
1,         0.200000
1,         0.200000
444213,         1.978324
2,        33.200000
1,         0.200000
307814,         2.753757
1,         0.200000
1,         0.200000
1,         0.200000
1,         0.200000
1,         0.200000
1,         0.200000
1,         0.200000
2,        33.200000
1,         0.200000
329952,         2.577811
2,        33.200000
1,         0.200000
1,         0.200000
1,         0.200000
1,         0.200000
1,         0.200000
1,         0.200000
1,         0.200000
473919,         1.905482
1,         0.200000
1,         0.200000
1,         0.200000
433966,         2.017008
2,        33.200000
1,         0.200000
397191,         2.241769
1,         0.200000
1,         0.200000
1,         0.200000
1,         0.200000
1,         0.200000
2,        33.200000
1,         0.200000
1,         0.200000
1,         0.200000
1,         0.200000
2,        33.200000
1,         0.200000
1,         0.200000
1,         0.200000
1,         0.200000
1,         0.200000
1,         0.200000
1,         0.200000
1,         0.200000
1,         0.200000
1,         0.200000
1,         0.200000
391342,         2.260286
1,         0.200000
1,         0.200000
220105,         3.777719
1,         0.200000
1,         0.200000
417913,         2.117513
472010,         1.887000
413698,         2.115496
1,         0.200000
1,         0.200000
1,         0.200000
1,         0.200000
1,         0.200000
1,         0.200000
1,         0.200000
1,         0.200000
1,         0.200000
2,        33.200000
1,         0.200000
1,         0.200000
1,         0.200000
1,         0.200000
472477,         1.876832
1,         0.200000
1,         0.200000
1,         0.200000
456467,         1.961730
2,        33.200000
535347,         1.699893
1,         0.200000
1,         0.200000
1,         0.200000
1,         0.200000
1,         0.200000
1,         0.200000
1,         0.200000
1,         0.200000
1,         0.200000
1,         0.200000
1,         0.200000
2,        33.200000
2,        33.200000
1,         0.200000
1,         0.200000
1,         0.200000
1,         0.200000
1,         0.200000
2,        33.200000
1,         0.200000
1,         0.200000
1,         0.200000
1,         0.200000
1,         0.200000
1,         0.200000
1,         0.200000
1,         0.200000
1,         0.200000
393845,         2.208577
1,         0.200000
1,         0.200000
1,         0.200000
1,         0.200000
432344,         2.020211
429172,         2.088086
1,         0.200000
1,         0.200000
1,         0.200000
1,         0.200000
1,         0.200000
1,         0.200000
1,         0.200000
1,         0.200000
1,         0.200000
1,         0.200000
1,         0.200000
1,         0.200000
1,         0.200000
2,        33.200000
1,         0.200000
1,         0.200000
1,         0.200000
1,         0.200000
1,         0.200000
1,         0.200000
1,         0.200000
1,         0.200000
1,         0.200000
1,         0.200000
1,         0.200000
2,        33.200000
456322,         1.956183
1,         0.200000
1,         0.200000
1,         0.200000
1,         0.200000
1,         0.200000
343676,         2.516150
1,         0.200000
395755,         2.253441
1,         0.200000
386850,         2.267115
1,         0.200000
1,         0.200000
1,         0.200000
1,         0.200000
415107,         2.172522
1,         0.200000
1,         0.200000
1,         0.200000
411785,         2.133014
1,         0.200000
1,         0.200000
1,         0.200000
1,         0.200000
545368,         1.683735
1,         0.200000
1,         0.200000
1,         0.200000
1,         0.200000
1,         0.200000
1,         0.200000
1,         0.200000
2,        33.200000
1,         0.200000
1,         0.200000
1,         0.200000
2,        33.200000
1,         0.200000
1,         0.200000
448172,         2.006502
1,         0.200000
1,         0.200000
1,         0.200000
261346,         3.218104
1,         0.200000
1,         0.200000
2,        33.200000
1,         0.200000
1,         0.200000
1,         0.200000
1,         0.200000
1,         0.200000
1,         0.200000
1,         0.200000
2,        33.200000
1,         0.200000
1,         0.200000
1,         0.200000
1,         0.200000
1,         0.200000
1,         0.200000
1,         0.200000
400940,         2.168674
1,         0.200000
1,         0.200000
1,         0.200000
1,         0.200000
2,        33.200000
1,         0.200000
1,         0.200000
272025,         3.160295
1,         0.200000
1,         0.200000
1,         0.200000
1,         0.200000
2,        33.200000
1,         0.200000
1,         0.200000
476705,         1.898389
2,        33.200000
664881,         1.375423
1,         0.200000
1,         0.200000
1,         0.200000
1,         0.200000
1,         0.200000
1,         0.200000
1,         0.200000
1,         0.200000
1,         0.200000
1,         0.200000
1,         0.200000
413774,         2.141858
431429,         2.053670
1,         0.200000
312314,         2.683324
1,         0.200000
1,         0.200000
1,         0.200000
1,         0.200000
1,         0.200000
1,         0.200000
1,         0.200000
1,         0.200000
1,         0.200000
1,         0.200000
1,         0.200000
457972,         1.924010
1,         0.200000
1,         0.200000
1,         0.200000
1,         0.200000
1,         0.200000
1,         0.200000
1,         0.200000
1,         0.200000
1,         0.200000
1,         0.200000
1,         0.200000
1,         0.200000
1,         0.200000
2,        33.200000
1,         0.200000
1,         0.200000
1,         0.200000
1,         0.200000
2,        33.200000
1,         0.200000
1,         0.200000
312989,         2.682129
1,         0.200000
1,         0.200000
1,         0.200000
1,         0.200000
1,         0.200000
1,         0.200000
1,         0.200000
1,         0.200000
1,         0.200000
1,         0.200000
1,         0.200000
1,         0.200000
2,        33.200000
1,         0.200000
1,         0.200000
1,         0.200000
444762,         2.027406
379668,         2.350459
1,         0.200000
355005,         2.452560
1,         0.200000
269925,         3.068894
1,         0.200000
1,         0.200000
1,         0.200000
1,         0.200000
1,         0.200000
1,         0.200000
1,         0.200000
1,         0.200000
1,         0.200000
1,         0.200000
1,         0.200000
1,         0.200000
1,         0.200000
1,         0.200000
1,         0.200000
1,         0.200000
1,         0.200000
1,         0.200000
1,         0.200000
1,         0.200000
1,         0.200000
1,         0.200000
1,         0.200000
411427,         2.145441
1,         0.200000
403496,         2.187295
2,        33.200000
1,         0.200000
1,         0.200000
1,         0.200000
1,         0.200000
385348,         2.245884
1,         0.200000
1,         0.200000
1,         0.200000
1,         0.200000
1,         0.200000
1,         0.200000
1,         0.200000
1,         0.200000
1,         0.200000
1,         0.200000
1,         0.200000
1,         0.200000
1,         0.200000
315585,         2.704311
1,         0.200000
1,         0.200000
1,         0.200000
1,         0.200000
1,         0.200000
1,         0.200000
1,         0.200000
1,         0.200000
2,        33.200000
468734,         1.916976
1,         0.200000
1,         0.200000
1,         0.200000
2,        33.200000
1,         0.200000
2,        33.200000
1,         0.200000
1,         0.200000
1,         0.200000
2,        33.200000
1,         0.200000
1,         0.200000
1,         0.200000
1,         0.200000
379271,         2.277676
1,         0.200000
1,         0.200000
1,         0.200000
2,        33.200000
1,         0.200000
1,         0.200000
1,         0.200000
1,         0.200000
1,         0.200000
1,         0.200000
1,         0.200000
1,         0.200000
1,         0.200000
1,         0.200000
1,         0.200000
1,         0.200000
1,         0.200000
1,         0.200000
364750,         2.439587
1,         0.200000
1,         0.200000
1,         0.200000
1,         0.200000
1,         0.200000
1,         0.200000
1,         0.200000
1,         0.200000
1,         0.200000
1,         0.200000
363743,         2.438268
1,         0.200000
1,         0.200000
1,         0.200000
1,         0.200000
1,         0.200000
1,         0.200000
1,         0.200000
1,         0.200000
1,         0.200000
1,         0.200000
2,        33.200000
1,         0.200000
1,         0.200000
1,         0.200000
1,         0.200000
1,         0.200000
1,         0.200000
1,         0.200000
1,         0.200000
1,         0.200000
1,         0.200000
1,         0.200000
2,        33.200000
1,         0.200000
1,         0.200000
1,         0.200000
1,         0.200000
1,         0.200000
1,         0.200000
1,         0.200000
1,         0.200000
1,         0.200000
1,         0.200000
1,         0.200000
2,        33.200000
1,         0.200000
1,         0.200000
1,         0.200000
536592,         1.711068
377741,         2.337819
1,         0.200000
1,         0.200000
1,         0.200000
322792,         2.687707
1,         0.200000
1,         0.200000
1,         0.200000
1,         0.200000
1,         0.200000
1,         0.200000
1,         0.200000
1,         0.200000
1,         0.200000
2,        33.200000
1,         0.200000
383792,         2.271527
1,         0.200000
1,         0.200000
1,         0.200000
1,         0.200000
1,         0.200000
1,         0.200000
1,         0.200000
1,         0.200000
1,         0.200000
1,         0.200000
1,         0.200000
380699,         2.329098
1,         0.200000
1,         0.200000
1,         0.200000
1,         0.200000
1,         0.200000
1,         0.200000
1,         0.200000
1,         0.200000
1,         0.200000
1,         0.200000
1,         0.200000
1,         0.200000
1,         0.200000
1,         0.200000
1,         0.200000
1,         0.200000
1,         0.200000
1,         0.200000
1,         0.200000
1,         0.200000
1,         0.200000
1,         0.200000
1,         0.200000
1,         0.200000
1,         0.200000
1,         0.200000
468328,         1.899074
2,        33.200000
1,         0.200000
420765,         2.076965
1,         0.200000
1,         0.200000
302525,         2.770305
1,         0.200000
1,         0.200000
1,         0.200000
1,         0.200000
1,         0.200000
376860,         2.337403
1,         0.200000
1,         0.200000
1,         0.200000
1,         0.200000
422734,         2.128683
1,         0.200000
1,         0.200000
1,         0.200000
1,         0.200000
1,         0.200000
1,         0.200000
2,        33.200000
402428,         2.175329
1,         0.200000
1,         0.200000
1,         0.200000
1,         0.200000
1,         0.200000
1,         0.200000
1,         0.200000
1,         0.200000
1,         0.200000
1,         0.200000
1,         0.200000
1,         0.200000
1,         0.200000
1,         0.200000
456395,         1.979955
1,         0.200000
2,        33.200000
1,         0.200000
1,         0.200000
2,        33.200000
1,         0.200000
1,         0.200000
1,         0.200000
1,         0.200000
1,         0.200000
1,         0.200000
372440,         2.350781
335052,         2.577978
353623,         2.449047
1,         0.200000
342139,         2.589696
1,         0.200000
2,        33.200000
1,         0.200000
2,        33.200000
1,         0.200000
1,         0.200000
1,         0.200000
1,         0.200000
1,         0.200000
1,         0.200000
1,         0.200000
1,         0.200000
1,         0.200000
2,        33.200000
1,         0.200000
1,         0.200000
1,         0.200000
536479,         1.703143
1,         0.200000
514927,         1.766307
1,         0.200000
1,         0.200000
1,         0.200000
293160,         2.801978
347286,         2.466200
1,         0.200000
1,         0.200000
1,         0.200000
1,         0.200000
1,         0.200000
462212,         1.947811
1,         0.200000
1,         0.200000
1,         0.200000
1,         0.200000
1,         0.200000
1,         0.200000
1,         0.200000
1,         0.200000
1,         0.200000
1,         0.200000
1,         0.200000
1,         0.200000
1,         0.200000
1,         0.200000
1,         0.200000
1,         0.200000
1,         0.200000
2,        33.200000
1,         0.200000
1,         0.200000
1,         0.200000
1,         0.200000
1,         0.200000
1,         0.200000
1,         0.200000
444399,         1.966557
1,         0.200000
1,         0.200000
1,         0.200000
465532,         1.939568
1,         0.200000
1,         0.200000
1,         0.200000
438798,         2.016989
1,         0.200000
2,        33.200000
1,         0.200000
1,         0.200000
347295,         2.481182
1,         0.200000
1,         0.200000
1,         0.200000
2,        33.200000
1,         0.200000
1,         0.200000
1,         0.200000
1,         0.200000
1,         0.200000
2,        33.200000
1,         0.200000
1,         0.200000
1,         0.200000
478827,         1.904540
1,         0.200000
1,         0.200000
270749,         3.051903
409055,         2.114991
1,         0.200000
1,         0.200000
1,         0.200000
2,        33.200000
1,         0.200000
2,        33.200000
1,         0.200000
1,         0.200000
1,         0.200000
1,         0.200000
1,         0.200000
1,         0.200000
1,         0.200000
1,         0.200000
1,         0.200000
1,         0.200000
1,         0.200000
1,         0.200000
1,         0.200000
1,         0.200000
1,         0.200000
1,         0.200000
1,         0.200000
1,         0.200000
1,         0.200000
1,         0.200000
1,         0.200000
1,         0.200000
1,         0.200000
1,         0.200000
2,        33.200000
1,         0.200000
1,         0.200000
1,         0.200000
494325,         1.780582
453101,         1.987050
2,        33.200000
579718,         1.591530
1,         0.200000
1,         0.200000
1,         0.200000
1,         0.200000
1,         0.200000
1,         0.200000
2,        33.200000
1,         0.200000
1,         0.200000
1,         0.200000
1,         0.200000
1,         0.200000
1,         0.200000
1,         0.200000
1,         0.200000
1,         0.200000
1,         0.200000
1,         0.200000
1,         0.200000
1,         0.200000
393179,         2.205413
1,         0.200000
1,         0.200000
1,         0.200000
1,         0.200000
1,         0.200000
1,         0.200000
1,         0.200000
1,         0.200000
1,         0.200000
1,         0.200000
1,         0.200000
2,        33.200000
1,         0.200000
1,         0.200000
1,         0.200000
1,         0.200000
2,        33.200000
1,         0.200000
1,         0.200000
1,         0.200000
1,         0.200000
1,         0.200000
1,         0.200000
382383,         2.256392
2,        33.200000
1,         0.200000
1,         0.200000
1,         0.200000
1,         0.200000
2,        33.200000
1,         0.200000
2,        33.200000
500510,         1.786207
1,         0.200000
1,         0.200000
1,         0.200000
1,         0.200000
1,         0.200000
420497,         2.071050
1,         0.200000
1,         0.200000
1,         0.200000
1,         0.200000
1,         0.200000
1,         0.200000
1,         0.200000
1,         0.200000
429570,         2.033434
1,         0.200000
1,         0.200000
1,         0.200000
552626,         1.625760
1,         0.200000
2,        33.200000
450516,         1.985366
1,         0.200000
1,         0.200000
1,         0.200000
1,         0.200000
1,         0.200000
1,         0.200000
1,         0.200000
1,         0.200000
1,         0.200000
1,         0.200000
1,         0.200000
1,         0.200000
1,         0.200000
1,         0.200000
1,         0.200000
1,         0.200000
358120,         2.449198
558032,         1.643270
1,         0.200000
1,         0.200000
1,         0.200000
423213,         2.078318
2,        33.200000
1,         0.200000
1,         0.200000
1,         0.200000
2,        33.200000
1,         0.200000
1,         0.200000
2,        33.200000
1,         0.200000
1,         0.200000
1,         0.200000
289914,         2.956248
372981,         2.367543
339279,         2.518019
1,         0.200000
1,         0.200000
1,         0.200000
1,         0.200000
2,        33.200000
1,         0.200000
1,         0.200000
524143,         1.725679
1,         0.200000
369825,         2.331308
1,         0.200000
415266,         2.162664
1,         0.200000
1,         0.200000
314341,         2.711702
1,         0.200000
1,         0.200000
2,        33.200000
1,         0.200000
1,         0.200000
1,         0.200000
1,         0.200000
1,         0.200000
1,         0.200000
1,         0.200000
1,         0.200000
1,         0.200000
1,         0.200000
1,         0.200000
1,         0.200000
1,         0.200000
1,         0.200000
1,         0.200000
325504,         2.643452
2,        33.200000
491605,         1.855599
1,         0.200000
1,         0.200000
1,         0.200000
1,         0.200000
1,         0.200000
1,         0.200000
412595,         2.144892
1,         0.200000
1,         0.200000
1,         0.200000
1,         0.200000
1,         0.200000
1,         0.200000
1,         0.200000
1,         0.200000
1,         0.200000
1,         0.200000
2,        33.200000
1,         0.200000
1,         0.200000
1,         0.200000
1,         0.200000
2,        33.200000
1,         0.200000
1,         0.200000
1,         0.200000
1,         0.200000
1,         0.200000
1,         0.200000
1,         0.200000
365125,         2.372669
1,         0.200000
1,         0.200000
1,         0.200000
656713,         1.404114
1,         0.200000
1,         0.200000
1,         0.200000
1,         0.200000
1,         0.200000
1,         0.200000
1,         0.200000
1,         0.200000
1,         0.200000
249710,         3.238256
514027,         1.750849
1,         0.200000
1,         0.200000
1,         0.200000
1,         0.200000
1,         0.200000
1,         0.200000
1,         0.200000
1,         0.200000
1,         0.200000
1,         0.200000
408118,         2.197486
1,         0.200000
1,         0.200000
1,         0.200000
1,         0.200000
483238,         1.867466
1,         0.200000
1,         0.200000
1,         0.200000
1,         0.200000
1,         0.200000
2,        33.200000
2,        33.200000
1,         0.200000
513561,         1.778084
1,         0.200000
2,        33.200000
1,         0.200000
1,         0.200000
2,        33.200000
1,         0.200000
1,         0.200000
1,         0.200000
1,         0.200000
1,         0.200000
1,         0.200000
1,         0.200000
1,         0.200000
1,         0.200000
288480,         2.910398
467597,         1.930331
1,         0.200000
1,         0.200000
416379,         2.108659
458701,         1.939052
1,         0.200000
1,         0.200000
1,         0.200000
2,        33.200000
1,         0.200000
1,         0.200000
1,         0.200000
346567,         2.453128
1,         0.200000
1,         0.200000
1,         0.200000
455851,         1.988648
1,         0.200000
1,         0.200000
1,         0.200000
1,         0.200000
1,         0.200000
1,         0.200000
1,         0.200000
233299,         3.485033
1,         0.200000
1,         0.200000
2,        33.200000
1,         0.200000
2,        33.200000
1,         0.200000
1,         0.200000
1,         0.200000
1,         0.200000
406573,         2.214923
1,         0.200000
1,         0.200000
1,         0.200000
1,         0.200000
2,        33.200000
1,         0.200000
1,         0.200000
1,         0.200000
1,         0.200000
1,         0.200000
1,         0.200000
1,         0.200000
1,         0.200000
457791,         1.993746
1,         0.200000
550784,         1.665155
1,         0.200000
1,         0.200000
1,         0.200000
1,         0.200000
1,         0.200000
1,         0.200000
1,         0.200000
1,         0.200000
1,         0.200000
1,         0.200000
2,        33.200000
502819,         1.781760
1,         0.200000
1,         0.200000
1,         0.200000
1,         0.200000
1,         0.200000
1,         0.200000
2,        33.200000
1,         0.200000
1,         0.200000
1,         0.200000
1,         0.200000
1,         0.200000
1,         0.200000
1,         0.200000
1,         0.200000
1,         0.200000
424276,         2.064091
1,         0.200000
509072,         1.760283
1,         0.200000
1,         0.200000
1,         0.200000
2,        33.200000
1,         0.200000
562608,         1.621000
1,         0.200000
1,         0.200000
1,         0.200000
1,         0.200000
1,         0.200000
1,         0.200000
1,         0.200000
404916,         2.164022
1,         0.200000
1,         0.200000
1,         0.200000
1,         0.200000
1,         0.200000
1,         0.200000
2,        33.200000
2,        33.200000
2,        33.200000
393366,         2.215015
1,         0.200000
2,        33.200000
1,         0.200000
1,         0.200000
1,         0.200000
1,         0.200000
1,         0.200000
1,         0.200000
1,         0.200000
1,         0.200000
1,         0.200000
1,         0.200000
1,         0.200000
1,         0.200000
1,         0.200000
1,         0.200000
1,         0.200000
1,         0.200000
1,         0.200000
2,        33.200000
1,         0.200000
1,         0.200000
1,         0.200000
1,         0.200000
344503,         2.543052
1,         0.200000
1,         0.200000
503244,         1.758732
1,         0.200000
1,         0.200000
1,         0.200000
1,         0.200000
1,         0.200000
1,         0.200000
435624,         2.018559
1,         0.200000
1,         0.200000
1,         0.200000
381051,         2.329683
1,         0.200000
1,         0.200000
1,         0.200000
436102,         2.021939
1,         0.200000
1,         0.200000
390667,         2.236682
1,         0.200000
1,         0.200000
1,         0.200000
517468,         1.769158
1,         0.200000
1,         0.200000
1,         0.200000
1,         0.200000
1,         0.200000
1,         0.200000
1,         0.200000
1,         0.200000
1,         0.200000
1,         0.200000
1,         0.200000
1,         0.200000
1,         0.200000
1,         0.200000
1,         0.200000
1,         0.200000
2,        33.200000
1,         0.200000
1,         0.200000
1,         0.200000
1,         0.200000
1,         0.200000
1,         0.200000
1,         0.200000
1,         0.200000
437831,         2.045138
1,         0.200000
2,        33.200000
1,         0.200000
1,         0.200000
1,         0.200000
412831,         2.183304
1,         0.200000
501243,         1.759968
1,         0.200000
1,         0.200000
1,         0.200000
485506,         1.844055
1,         0.200000
1,         0.200000
1,         0.200000
1,         0.200000
1,         0.200000
2,        33.200000
283899,         2.995756
1,         0.200000
1,         0.200000
1,         0.200000
287440,         2.964881
1,         0.200000
430411,         2.080701
2,        33.200000
1,         0.200000
1,         0.200000
1,         0.200000
1,         0.200000
1,         0.200000
1,         0.200000
1,         0.200000
1,         0.200000
1,         0.200000
1,         0.200000
1,         0.200000
1,         0.200000
1,         0.200000
1,         0.200000
1,         0.200000
1,         0.200000
1,         0.200000
1,         0.200000
1,         0.200000
1,         0.200000
1,         0.200000
1,         0.200000
1,         0.200000
1,         0.200000
1,         0.200000
1,         0.200000
1,         0.200000
1,         0.200000
1,         0.200000
1,         0.200000
1,         0.200000
1,         0.200000
387031,         2.258125
1,         0.200000
1,         0.200000
1,         0.200000
430843,         2.040425
1,         0.200000
1,         0.200000
1,         0.200000
1,         0.200000
1,         0.200000
2,        33.200000
1,         0.200000
1,         0.200000
1,         0.200000
426185,         2.051905
1,         0.200000
1,         0.200000
1,         0.200000
1,         0.200000
1,         0.200000
1,         0.200000
1,         0.200000
1,         0.200000
1,         0.200000
1,         0.200000
1,         0.200000
1,         0.200000
417661,         2.129132
1,         0.200000
1,         0.200000
2,        33.200000
1,         0.200000
1,         0.200000
1,         0.200000
1,         0.200000
1,         0.200000
283815,         3.020253
1,         0.200000
1,         0.200000
1,         0.200000
1,         0.200000
1,         0.200000
1,         0.200000
1,         0.200000
2,        33.200000
1,         0.200000
1,         0.200000
1,         0.200000
1,         0.200000
1,         0.200000
1,         0.200000
1,         0.200000
1,         0.200000
1,         0.200000
456648,         1.946101
401809,         2.211794
1,         0.200000
1,         0.200000
1,         0.200000
1,         0.200000
1,         0.200000
1,         0.200000
1,         0.200000
1,         0.200000
1,         0.200000
1,         0.200000
2,        33.200000
1,         0.200000
1,         0.200000
1,         0.200000
678402,         1.346120
503724,         1.805591
1,         0.200000
1,         0.200000
1,         0.200000
442990,         2.015629
1,         0.200000
1,         0.200000
1,         0.200000
2,        33.200000
2,        33.200000
1,         0.200000
1,         0.200000
1,         0.200000
1,         0.200000
1,         0.200000
1,         0.200000
1,         0.200000
1,         0.200000
1,         0.200000
344552,         2.513813
431236,         2.050810
1,         0.200000
1,         0.200000
1,         0.200000
1,         0.200000
2,        33.200000
500758,         1.784329
1,         0.200000
363472,         2.368967
1,         0.200000
451299,         1.951563
1,         0.200000
1,         0.200000
1,         0.200000
2,        33.200000
1,         0.200000
2,        33.200000
424369,         2.078138
284425,         3.047696
428403,         2.083941
1,         0.200000
1,         0.200000
1,         0.200000
1,         0.200000
2,        33.200000
319002,         2.674894
426872,         2.091225
1,         0.200000
1,         0.200000
1,         0.200000
1,         0.200000
1,         0.200000
1,         0.200000
2,        33.200000
1,         0.200000
1,         0.200000
359454,         2.443929
2,        33.200000
1,         0.200000
470469,         1.900170
1,         0.200000
1,         0.200000
1,         0.200000
1,         0.200000
1,         0.200000
1,         0.200000
483126,         1.843570
1,         0.200000
1,         0.200000
1,         0.200000
1,         0.200000
470859,         1.919527
483263,         1.871269
1,         0.200000
1,         0.200000
1,         0.200000
1,         0.200000
1,         0.200000
1,         0.200000
422291,         2.071775
2,        33.200000
1,         0.200000
1,         0.200000
1,         0.200000
1,         0.200000
1,         0.200000
410777,         2.165256
1,         0.200000
1,         0.200000
1,         0.200000
1,         0.200000
1,         0.200000
1,         0.200000
1,         0.200000
1,         0.200000
1,         0.200000
1,         0.200000
1,         0.200000
1,         0.200000
2,        33.200000
2,        33.200000
1,         0.200000
1,         0.200000
1,         0.200000
1,         0.200000
1,         0.200000
541783,         1.689676
1,         0.200000
526006,         1.720058
1,         0.200000
1,         0.200000
1,         0.200000
1,         0.200000
1,         0.200000
1,         0.200000
2,        33.200000
1,         0.200000
1,         0.200000
1,         0.200000
1,         0.200000
1,         0.200000
1,         0.200000
348105,         2.499091
1,         0.200000
437548,         2.002296
1,         0.200000
1,         0.200000
1,         0.200000
1,         0.200000
1,         0.200000
2,        33.200000
1,         0.200000
452116,         1.980827
1,         0.200000
2,        33.200000
226516,         3.570684
1,         0.200000
1,         0.200000
1,         0.200000
1,         0.200000
1,         0.200000
1,         0.200000
2,        33.200000
1,         0.200000
2,        33.200000
1,         0.200000
2,        33.200000
1,         0.200000
1,         0.200000
1,         0.200000
1,         0.200000
1,         0.200000
1,         0.200000
1,         0.200000
1,         0.200000
1,         0.200000
1,         0.200000
1,         0.200000
1,         0.200000
1,         0.200000
1,         0.200000
1,         0.200000
1,         0.200000
1,         0.200000
1,         0.200000
1,         0.200000
2,        33.200000
1,         0.200000
1,         0.200000
1,         0.200000
1,         0.200000
1,         0.200000
1,         0.200000
1,         0.200000
1,         0.200000
1,         0.200000
523051,         1.692404
1,         0.200000
1,         0.200000
1,         0.200000
1,         0.200000
1,         0.200000
1,         0.200000
1,         0.200000
1,         0.200000
1,         0.200000
1,         0.200000
1,         0.200000
1,         0.200000
1,         0.200000
296744,         2.868381
1,         0.200000
298011,         2.798833
1,         0.200000
1,         0.200000
1,         0.200000
1,         0.200000
1,         0.200000
1,         0.200000
1,         0.200000
1,         0.200000
1,         0.200000
1,         0.200000
1,         0.200000
1,         0.200000
395963,         2.225566
2,        33.200000
1,         0.200000
1,         0.200000
1,         0.200000
1,         0.200000
517222,         1.720293
1,         0.200000
1,         0.200000
1,         0.200000
414937,         2.117635
2,        33.200000
2,        33.200000
2,        33.200000
1,         0.200000
1,         0.200000
1,         0.200000
1,         0.200000
1,         0.200000
511007,         1.762042
1,         0.200000
1,         0.200000
1,         0.200000
445080,         1.957662
1,         0.200000
1,         0.200000
1,         0.200000
1,         0.200000
1,         0.200000
1,         0.200000
1,         0.200000
1,         0.200000
1,         0.200000
367876,         2.356027
1,         0.200000
1,         0.200000
1,         0.200000
1,         0.200000
1,         0.200000
1,         0.200000
1,         0.200000
262780,         3.118793
1,         0.200000
1,         0.200000
1,         0.200000
2,        33.200000
1,         0.200000
1,         0.200000
1,         0.200000
1,         0.200000
2,        33.200000
1,         0.200000
1,         0.200000
508773,         1.753641
1,         0.200000
1,         0.200000
1,         0.200000
1,         0.200000
1,         0.200000
381761,         2.319160
2,        33.200000
2,        33.200000
1,         0.200000
1,         0.200000
287064,         2.893284
309440,         2.766573
1,         0.200000
1,         0.200000
1,         0.200000
1,         0.200000
336614,         2.546632
1,         0.200000
1,         0.200000
1,         0.200000
1,         0.200000
1,         0.200000
1,         0.200000
403496,         2.142830
370034,         2.357246
1,         0.200000
474928,         1.901021
1,         0.200000
1,         0.200000
1,         0.200000
1,         0.200000
1,         0.200000
1,         0.200000
1,         0.200000
1,         0.200000
1,         0.200000
2,        33.200000
1,         0.200000
1,         0.200000
1,         0.200000
418861,         2.149797
1,         0.200000
1,         0.200000
1,         0.200000
1,         0.200000
1,         0.200000
1,         0.200000
1,         0.200000
394452,         2.215898
1,         0.200000
298425,         2.789985
1,         0.200000
1,         0.200000
1,         0.200000
1,         0.200000
1,         0.200000
1,         0.200000
461316,         1.976347
1,         0.200000
471710,         1.908206
1,         0.200000
1,         0.200000
1,         0.200000
1,         0.200000
1,         0.200000
1,         0.200000
1,         0.200000
1,         0.200000
1,         0.200000
1,         0.200000
1,         0.200000
1,         0.200000
1,         0.200000
1,         0.200000
1,         0.200000
2,        33.200000
1,         0.200000
1,         0.200000
1,         0.200000
1,         0.200000
1,         0.200000
1,         0.200000
1,         0.200000
1,         0.200000
387529,         2.236786
355066,         2.516066
1,         0.200000
395248,         2.250086
1,         0.200000
1,         0.200000
1,         0.200000
1,         0.200000
1,         0.200000
1,         0.200000
1,         0.200000
1,         0.200000
471794,         1.914426
2,        33.200000
1,         0.200000
1,         0.200000
350328,         2.516527
1,         0.200000
1,         0.200000
1,         0.200000
442515,         1.983403
405236,         2.163477
1,         0.200000
1,         0.200000
1,         0.200000
625563,         1.477868
1,         0.200000
1,         0.200000
1,         0.200000
1,         0.200000
1,         0.200000
1,         0.200000
1,         0.200000
370540,         2.333119
1,         0.200000
1,         0.200000
1,         0.200000
1,         0.200000
451954,         2.007756
433442,         2.029976
1,         0.200000
1,         0.200000
1,         0.200000
351777,         2.486530
418204,         2.104127
1,         0.200000
1,         0.200000
429871,         2.079549
396420,         2.256997
1,         0.200000
1,         0.200000
402840,         2.146990
1,         0.200000
1,         0.200000
1,         0.200000
1,         0.200000
1,         0.200000
476045,         1.872428
1,         0.200000
1,         0.200000
459772,         1.973989
468608,         1.914637
1,         0.200000
1,         0.200000
1,         0.200000
2,        33.200000
1,         0.200000
1,         0.200000
1,         0.200000
1,         0.200000
1,         0.200000
1,         0.200000
1,         0.200000
450613,         1.963489
1,         0.200000
1,         0.200000
1,         0.200000
357050,         2.408683
403981,         2.152864
1,         0.200000
2,        33.200000
1,         0.200000
1,         0.200000
1,         0.200000
499206,         1.825907
562378,         1.626289
1,         0.200000
1,         0.200000
1,         0.200000
398239,         2.208507
1,         0.200000
1,         0.200000
1,         0.200000
1,         0.200000
444344,         1.994124
1,         0.200000
377098,         2.339514
1,         0.200000
370922,         2.393764
1,         0.200000
1,         0.200000
1,         0.200000
290960,         2.950815
1,         0.200000
399298,         2.192372
1,         0.200000
1,         0.200000
1,         0.200000
1,         0.200000
538521,         1.697007
1,         0.200000
1,         0.200000
1,         0.200000
432072,         2.060321
1,         0.200000
1,         0.200000
1,         0.200000
1,         0.200000
1,         0.200000
1,         0.200000
1,         0.200000
1,         0.200000
1,         0.200000
1,         0.200000
1,         0.200000
1,         0.200000
440314,         1.979540
495301,         1.823682
1,         0.200000
1,         0.200000
1,         0.200000
1,         0.200000
1,         0.200000
1,         0.200000
1,         0.200000
2,        33.200000
1,         0.200000
1,         0.200000
2,        33.200000
1,         0.200000
317126,         2.653959
1,         0.200000
1,         0.200000
1,         0.200000
396700,         2.205593
1,         0.200000
1,         0.200000
1,         0.200000
2,        33.200000
1,         0.200000
2,        33.200000
1,         0.200000
2,        33.200000
1,         0.200000
1,         0.200000
1,         0.200000
1,         0.200000
1,         0.200000
1,         0.200000
317496,         2.664573
1,         0.200000
1,         0.200000
502117,         1.807474
1,         0.200000
1,         0.200000
1,         0.200000
1,         0.200000
1,         0.200000
1,         0.200000
2,        33.200000
402265,         2.134795
2,        33.200000
2,        33.200000
1,         0.200000
1,         0.200000
1,         0.200000
1,         0.200000
1,         0.200000
427563,         2.065960
1,         0.200000
1,         0.200000
1,         0.200000
1,         0.200000
1,         0.200000
1,         0.200000
1,         0.200000
1,         0.200000
1,         0.200000
1,         0.200000
1,         0.200000
1,         0.200000
1,         0.200000
1,         0.200000
1,         0.200000
393540,         2.241225
1,         0.200000
1,         0.200000
1,         0.200000
1,         0.200000
1,         0.200000
367550,         2.355955
2,        33.200000
1,         0.200000
1,         0.200000
1,         0.200000
459098,         1.951343
1,         0.200000
386551,         2.233756
1,         0.200000
2,        33.200000
1,         0.200000
1,         0.200000
1,         0.200000
1,         0.200000
221516,         3.608574
1,         0.200000
1,         0.200000
1,         0.200000
437196,         2.035765
1,         0.200000
1,         0.200000
393864,         2.249666
2,        33.200000
1,         0.200000
449795,         1.960962
1,         0.200000
1,         0.200000
463939,         1.903550
1,         0.200000
1,         0.200000
1,         0.200000
1,         0.200000
1,         0.200000
1,         0.200000
1,         0.200000
1,         0.200000
1,         0.200000
1,         0.200000
1,         0.200000
1,         0.200000
1,         0.200000
1,         0.200000
1,         0.200000
1,         0.200000
2,        33.200000
1,         0.200000
1,         0.200000
1,         0.200000
413643,         2.119935
469177,         1.906961
1,         0.200000
1,         0.200000
384798,         2.252692
1,         0.200000
1,         0.200000
1,         0.200000
1,         0.200000
1,         0.200000
1,         0.200000
1,         0.200000
1,         0.200000
1,         0.200000
1,         0.200000
1,         0.200000
1,         0.200000
1,         0.200000
1,         0.200000
1,         0.200000
1,         0.200000
1,         0.200000
1,         0.200000
1,         0.200000
2,        33.200000
1,         0.200000
1,         0.200000
1,         0.200000
1,         0.200000
1,         0.200000
1,         0.200000
1,         0.200000
390381,         2.280059
1,         0.200000
317651,         2.628493
1,         0.200000
1,         0.200000
1,         0.200000
1,         0.200000
1,         0.200000
2,        33.200000
1,         0.200000
1,         0.200000
1,         0.200000
1,         0.200000
1,         0.200000
1,         0.200000
1,         0.200000
1,         0.200000
1,         0.200000
1,         0.200000
1,         0.200000
1,         0.200000
1,         0.200000
1,         0.200000
1,         0.200000
1,         0.200000
1,         0.200000
1,         0.200000
1,         0.200000
1,         0.200000
2,        33.200000
332977,         2.539380
1,         0.200000
1,         0.200000
1,         0.200000
1,         0.200000
1,         0.200000
1,         0.200000
1,         0.200000
1,         0.200000
1,         0.200000
1,         0.200000
1,         0.200000
1,         0.200000
1,         0.200000
2,        33.200000
1,         0.200000
2,        33.200000
1,         0.200000
1,         0.200000
1,         0.200000
1,         0.200000
1,         0.200000
1,         0.200000
1,         0.200000
1,         0.200000
530723,         1.718097
1,         0.200000
1,         0.200000
365879,         2.347180
1,         0.200000
1,         0.200000
1,         0.200000
2,        33.200000
315305,         2.702932
1,         0.200000
1,         0.200000
2,        33.200000
1,         0.200000
1,         0.200000
1,         0.200000
1,         0.200000
1,         0.200000
1,         0.200000
2,        33.200000
508921,         1.751975
2,        33.200000
2,        33.200000
1,         0.200000
1,         0.200000
1,         0.200000
2,        33.200000
1,         0.200000
1,         0.200000
1,         0.200000
1,         0.200000
1,         0.200000
348636,         2.436393
462681,         1.919894
1,         0.200000
1,         0.200000
1,         0.200000
1,         0.200000
418111,         2.088204
1,         0.200000
1,         0.200000
1,         0.200000
1,         0.200000
1,         0.200000
1,         0.200000
