# Supplementary material for: Consume, Modify, Share (CMS): The Interplay between Individual Decisions and Structural Network Properties in the Diffusion of Information
Source: PLoS One. 2016 Oct 31;11(10):e0164651. doi: 10.1371/journal.pone.0164651 (PMC5087943; doi:10.1371/journal.pone.0164651)
Supplement: S13 Dataset — (TXT) [file pone.0164651.s013.txt]

DBLP weak ties
number of consumers, network value

NM
1,         1.000000
2,         2.000000
50,        50.000000
206,       206.000000
522,       522.000000
1303,      1303.000000
2951,      2951.000000
5702,      5702.000000
9812,      9812.000000
14687,     14687.000000
19870,     19870.000000
25001,     25001.000000
29554,     29554.000000
33371,     33371.000000
36504,     36504.000000
38936,     38936.000000
40828,     40828.000000
42157,     42157.000000
43112,     43112.000000
43873,     43873.000000
44342,     44342.000000
44734,     44734.000000
45025,     45025.000000
45289,     45289.000000
45461,     45461.000000
45583,     45583.000000
45647,     45647.000000
45694,     45694.000000
45728,     45728.000000
45758,     45758.000000
45806,     45806.000000
45828,     45828.000000
45847,     45847.000000
45864,     45864.000000
45883,     45883.000000
45900,     45900.000000
45913,     45913.000000
45922,     45922.000000
45938,     45938.000000
45953,     45953.000000
45962,     45962.000000
45967,     45967.000000
45974,     45974.000000
45984,     45984.000000
45997,     45997.000000
46008,     46008.000000
46017,     46017.000000
46039,     46039.000000
46043,     46043.000000
46050,     46050.000000
46055,     46055.000000
46060,     46060.000000

AM
1,         1.000000
2,         2.000000
55,        52.600000
162,       151.200000
351,       331.800000
665,       658.600000
1358,      1419.400000
2811,      3072.200000
5814,      6574.000000
10846,     12508.800000
17857,     20793.800000
26054,     30679.400000
34394,     40827.200000
42279,     50564.800000
49407,     59452.600000
54957,     66556.800000
59180,     72083.000000
62353,     76334.400000
64926,     79828.200000
67028,     82749.000000
68735,     85173.200000
70089,     87124.000000
71100,     88618.400000
71896,     89801.000000
72494,     90708.400000
72940,     91391.600000
73304,     91967.600000
73622,     92481.000000
73878,     92896.400000
74082,     93228.800000
74253,     93507.400000
74417,     93777.800000
74509,     93929.400000
74572,     94032.600000
74622,     94113.400000
74675,     94203.800000
74715,     94271.400000
74744,     94319.800000
74778,     94375.400000
74803,     94415.600000
74832,     94462.200000
74850,     94490.800000
74869,     94521.200000
74910,     94593.200000
74943,     94650.400000
74998,     94744.200000
75071,     94871.000000
75157,     95016.800000
75246,     95167.000000
75307,     95272.800000
75355,     95358.000000
75394,     95428.400000
75420,     95476.200000
75456,     95544.600000
75492,     95613.400000
75540,     95703.400000
75585,     95787.000000
75623,     95857.000000
75679,     95961.000000
75725,     96047.600000
75763,     96118.200000
75797,     96181.600000
75834,     96251.400000
75892,     96361.800000
75939,     96448.200000
75985,     96534.400000
76039,     96636.000000
76092,     96735.000000
76133,     96810.400000
76176,     96890.200000
76214,     96964.600000
76239,     97014.600000
76268,     97072.800000
76297,     97130.200000
76330,     97196.200000
76360,     97256.400000
76393,     97322.000000
76429,     97393.400000
76448,     97431.400000
76471,     97477.400000
76511,     97558.000000
76553,     97642.400000
76618,     97773.800000
76695,     97929.200000
76756,     98052.400000
76815,     98174.200000
76853,     98251.200000
76881,     98307.800000
76904,     98354.200000
76930,     98404.600000
76952,     98448.400000
76965,     98474.400000
76986,     98516.200000
77004,     98550.800000
77023,     98588.200000
77051,     98644.400000
77077,     98698.000000
77121,     98791.200000
77150,     98852.200000
77204,     98966.600000
77247,     99060.600000
77324,     99232.000000
77406,     99413.400000
77497,     99614.600000
77610,     99868.400000
77723,    100122.600000
77846,    100398.600000
78000,    100746.000000
78172,    101132.600000
78362,    101561.200000
78544,    101968.600000
78708,    102340.600000
78851,    102665.200000
79008,    103016.400000
79122,    103270.800000
79260,    103575.400000
79357,    103790.600000
79447,    103991.600000
79514,    104141.400000
79589,    104309.200000
79666,    104483.400000
79752,    104675.600000
79823,    104835.200000
79892,    104990.600000
79940,    105096.000000
79985,    105199.600000
80074,    105403.400000
80128,    105526.800000
80185,    105660.000000
80238,    105785.600000
80304,    105942.200000
80397,    106176.600000
80473,    106371.600000
80597,    106669.200000
80684,    106881.200000
80779,    107108.600000
80885,    107362.400000
81011,    107671.400000
81174,    108065.200000
81353,    108498.000000
81509,    108866.800000
81672,    109259.600000
81878,    109764.200000
82032,    110139.800000
82197,    110554.200000
82425,    111122.600000
82626,    111625.200000
82877,    112261.600000
83161,    113001.000000
83466,    113790.000000
83808,    114666.600000
84172,    115597.600000
84598,    116697.400000
85098,    117980.800000
85583,    119211.800000
86065,    120427.600000
86544,    121640.400000
87004,    122804.600000
87437,    123902.800000
87905,    125094.400000
88383,    126313.400000
88885,    127600.800000
89374,    128863.200000
89825,    130039.200000
90230,    131093.600000
90659,    132219.800000
91041,    133229.400000
91363,    134080.200000
91672,    134898.800000
91980,    135724.400000
92209,    136343.800000
92445,    136979.000000
92684,    137615.600000
92865,    138100.200000
93034,    138557.200000
93173,    138936.600000
93311,    139308.200000
93472,    139743.200000
93633,    140180.600000
93779,    140580.600000
93890,    140889.400000
93993,    141176.600000
94108,    141497.600000
94233,    141849.400000
94339,    142149.200000
94454,    142470.400000
94592,    142857.400000
94716,    143205.400000
94850,    143579.000000
94984,    143948.400000
95153,    144414.800000
95343,    144936.600000
95521,    145420.400000
95721,    145964.600000
95888,    146420.400000
96104,    147018.600000
96250,    147423.600000
96407,    147864.800000
96613,    148455.000000
96828,    149068.600000
97031,    149657.400000
97232,    150237.200000
97406,    150739.600000
97588,    151264.000000
97773,    151797.800000
97994,    152430.400000
98205,    153036.000000
98400,    153594.400000
98576,    154103.200000
98762,    154638.200000
98965,    155222.800000
99150,    155759.600000
99293,    156173.800000
99438,    156594.600000
99625,    157140.600000
99836,    157756.800000
100034,    158342.400000
100227,    158914.400000
100403,    159437.000000
100579,    159960.400000
100760,    160499.000000
100926,    160991.200000
101110,    161542.800000
101280,    162053.800000
101430,    162503.600000
101591,    162983.000000
101733,    163408.400000
101898,    163904.800000
102073,    164426.600000
102244,    164942.000000
102441,    165544.000000
102626,    166120.400000
102805,    166683.400000
102961,    167174.800000
103151,    167770.000000
103341,    168369.600000
103503,    168882.200000
103719,    169574.200000
103955,    170325.800000
104207,    171128.200000
104497,    172057.000000
104780,    172961.400000
105034,    173772.600000
105296,    174608.800000
105604,    175591.000000
105860,    176406.400000
106115,    177212.000000
106425,    178196.000000
106663,    178954.200000
106924,    179782.800000
107135,    180447.600000
107285,    180927.600000
107436,    181414.600000
107565,    181828.600000
107711,    182292.600000
107825,    182656.200000
107936,    183010.000000
108046,    183362.200000
108160,    183725.600000
108262,    184052.800000
108355,    184350.400000
108438,    184615.400000
108512,    184852.200000
108593,    185110.800000
108652,    185299.200000
108712,    185491.800000
108747,    185604.000000
108778,    185703.000000
108797,    185763.800000
108826,    185856.200000
108857,    185955.000000
108880,    186028.000000
108919,    186151.400000
108966,    186299.800000
109011,    186443.400000
109052,    186573.200000
109121,    186786.800000
109179,    186966.400000
109242,    187164.600000
109353,    187513.400000
109488,    187938.600000
109596,    188276.800000
109685,    188554.600000
109781,    188852.400000
109862,    189103.600000
109936,    189334.000000
110014,    189578.400000
110091,    189821.200000
110163,    190045.600000
110226,    190244.200000
110274,    190395.200000
110321,    190543.400000
110360,    190666.400000
110403,    190802.600000
110437,    190910.000000
110453,    190960.800000
110465,    190999.200000
110475,    191031.400000
110482,    191053.800000
110499,    191108.200000
110510,    191143.400000
110517,    191165.800000

RM
1,         1.000000
2,         2.000000
44,        41.800000
171,       164.960000
459,       462.336000
1172,      1250.104000
2735,      3093.216000
6007,      7270.209600
12230,     15550.507200
21879,     28805.348800
33410,     44955.244160
45275,     61935.286080
56482,     78394.536960
65935,     92607.130560
73615,    104371.653184
79664,    113843.607424
84342,    121264.719104
87747,    126745.301504
90219,    130832.653376
91992,    133819.613696
93273,    136001.940672
94138,    137513.694592
94726,    138554.199501
95233,    139473.566925
95642,    140232.191642
95983,    140870.573363
96204,    141298.963917
96404,    141685.281126
96576,    142043.506586
96699,    142304.441037
96798,    142513.905971
96881,    142693.904128
96960,    142870.704794
97039,    143053.200947
97100,    143189.560883
97134,    143268.523571
97159,    143328.077363
97173,    143366.165248
97193,    143424.192870
97212,    143476.646656
97227,    143515.464448
97247,    143565.728512
97257,    143591.109376
97267,    143616.490240
97290,    143674.716928
97306,    143716.023040
97313,    143736.427264
97320,    143754.840832
97323,    143762.803456
97330,    143782.710016
97337,    143803.114240
97353,    143850.392320
97369,    143897.769933
97395,    143976.002714
97410,    144018.403686
97426,    144063.790643
97451,    144137.843046
97506,    144300.280576
97583,    144528.409754
97645,    144712.943565
97697,    144870.006323
97756,    145044.387789
97842,    145298.793626
97922,    145536.477952
97999,    145764.009933
98085,    146014.354831
98162,    146237.348117
98258,    146524.122020
98355,    146814.956862
98478,    147186.413271
98648,    147700.002519
98832,    148261.964708
99045,    148910.042675
99314,    149729.157806
99620,    150663.173601
99963,    151726.733326
100265,    152654.275508
100642,    153815.378970
101071,    155144.791600
101529,    156579.411196
102017,    158109.491506
102497,    159610.514609
103003,    161212.836621
103543,    162919.835289
104066,    164597.361100
104639,    166469.644732
105242,    168444.837316
105785,    170254.606386
106365,    172172.300863
106966,    174127.905392
107527,    175937.196705
108035,    177584.504358
108486,    179077.639685
108944,    180613.367088
109449,    182313.060845
109884,    183792.962291
110356,    185426.152212
110789,    186918.953109
111203,    188409.174116
111497,    189507.060713
111787,    190632.943896
112099,    191838.134814
112428,    193119.265277
112694,    194154.995631
112994,    195308.636522
113245,    196269.100969
113528,    197366.270930
113777,    198328.397973
113991,    199163.107106
114246,    200187.696157
114444,    200992.335238
114644,    201807.293879
114862,    202714.411930
115019,    203377.472371
115167,    204017.113142
115340,    204762.672737
115476,    205342.689380
115638,    206043.846199
115795,    206720.752050
115953,    207444.755230
116162,    208378.360153
116358,    209219.553411
116561,    210104.106023
116790,    211095.987799
117057,    212275.312930
117308,    213365.064273
117594,    214681.565031
117823,    215766.471914
118076,    216980.006388
118303,    218042.124241
118529,    219111.454320
118753,    220271.126421
119024,    221647.251307
119283,    223003.775907
119517,    224272.881215
119758,    225657.313348
119993,    227047.211408
120208,    228246.927990
120453,    229649.441139
120752,    231390.834903
121131,    233573.488496
121551,    236064.825375
121917,    238289.039278
122410,    241290.986874
122950,    244673.361636
123482,    248131.723909
124105,    252174.473732
124813,    256769.075594
125471,    261093.384311
126219,    266038.235962
127002,    271270.630935
127762,    276373.759651
128487,    281322.707250
129326,    287053.456237
130156,    292740.693388
130938,    298196.542267
131812,    304357.939511
132713,    310778.980039
133671,    317616.595245
134573,    324146.760697
135406,    330150.479512
136258,    336312.431316
137082,    342497.902746
137877,    348530.198390
138603,    354130.774126
139331,    359719.453584
139938,    364575.458871
140459,    368847.514066
140910,    372653.450885
141301,    376102.835765
141605,    378792.571198
141865,    381198.851623
142111,    383501.999624
142345,    385797.893563
142589,    388117.488424
142761,    389849.688605
142945,    391676.956213
143110,    393311.739081
143266,    394972.975028
143361,    395907.322914
143461,    396966.912291
143578,    398168.303330
143666,    399051.710563
143740,    399802.802864
143786,    400264.656868
143831,    400734.000395
143892,    401334.874237
143953,    401921.553646
144025,    402602.387076
144072,    403036.779490
144115,    403461.471187
144155,    403851.354427
144197,    404266.844708
144221,    404506.509488
144245,    404743.606431
144287,    405192.478592
144311,    405454.112644
144338,    405741.211078
144354,    405902.984805
