# Supplementary material for: Consume, Modify, Share (CMS): The Interplay between Individual Decisions and Structural Network Properties in the Diffusion of Information
Source: PLoS One. 2016 Oct 31;11(10):e0164651. doi: 10.1371/journal.pone.0164651 (PMC5087943; doi:10.1371/journal.pone.0164651)
Supplement: S14 Dataset — (TXT) [file pone.0164651.s014.txt]

DBLP strong ties
number of consumers, network value

NM
1,         1.000000
3,         3.000000
143,       143.000000
1012,      1012.000000
4477,      4477.000000
15627,     15627.000000
39284,     39284.000000
70383,     70383.000000
97991,     97991.000000
117289,    117289.000000
128286,    128286.000000
134453,    134453.000000
137678,    137678.000000
139495,    139495.000000
140407,    140407.000000
140897,    140897.000000
141202,    141202.000000
141307,    141307.000000
141383,    141383.000000
141443,    141443.000000
141471,    141471.000000
141477,    141477.000000
141478,    141478.000000
141480,    141480.000000
141485,    141485.000000
141490,    141490.000000
141494,    141494.000000

AM
1,         1.000000
3,         3.200000
149,       158.200000
668,       693.200000
2991,      2988.400000
11169,     11624.000000
31226,     33310.400000
64435,     70147.400000
98842,    109178.400000
124775,    138955.200000
140845,    157768.600000
149895,    168593.600000
154923,    174691.600000
157287,    177603.200000
158552,    179170.400000
159110,    179868.200000
159387,    180218.000000
159517,    180385.200000
159568,    180451.800000
159586,    180477.200000
159599,    180497.200000
159607,    180509.600000
159612,    180517.800000
159622,    180533.800000
159628,    180543.000000

RM
1,         1.000000
2,         2.000000
133,       139.600000
821,       930.680000
3642,      4057.192000
14401,     15653.302400
40853,     45044.342720
77808,     87146.943296
110852,    125434.804352
134348,    153418.688576
148594,    170733.067904
156337,    180369.354048
160334,    185422.153472
162399,    188077.364352
163331,    189261.228672
163829,    189920.804736
164048,    190214.901696
164143,    190347.313856
164203,    190434.046336
164246,    190495.073216
164268,    190527.483584
164284,    190552.092608
164288,    190558.728128
164294,    190568.681408
164298,    190575.316928
164301,    190580.293568
164304,    190585.601984
164307,    190590.246848
