# Supplementary material for: Consume, Modify, Share (CMS): The Interplay between Individual Decisions and Structural Network Properties in the Diffusion of Information
Source: PLoS One. 2016 Oct 31;11(10):e0164651. doi: 10.1371/journal.pone.0164651 (PMC5087943; doi:10.1371/journal.pone.0164651)
Supplement: S15 Dataset — (TXT) [file pone.0164651.s015.txt]

WikiTalk strong ties
number of consumers, network value

NM
1,         1.000000
2,         2.000000
170,       170.000000
36766,     36766.000000
384440,    384440.000000
625857,    625857.000000
730724,    730724.000000
774018,    774018.000000
793877,    793877.000000
809710,    809710.000000
818668,    818668.000000
821918,    821918.000000
822695,    822695.000000
823019,    823019.000000
823423,    823423.000000
823476,    823476.000000
823494,    823494.000000
823599,    823599.000000

AM
1,         1.000000
2,         2.000000
165,       156.800000
24479,     22386.800000
294243,    251482.600000
505460,    422993.600000
603913,    505623.000001
663627,    559107.800000
685984,    578618.000000
703301,    593932.600000
709962,    600130.200000
714037,    603944.400000
716043,    605751.200000
716219,    605918.800000
716429,    606104.200000
716680,    606352.600000
718599,    608279.800000
723881,    613536.200000
724446,    614098.200000
724542,    614193.800000
724642,    614293.600000

RM
1,         1.000000
2,         1.800000
130,        99.080000
30503,     22343.048000
194849,    133936.001600
360186,    259998.781760
455111,    335773.134400
523889,    391827.401280
561170,    422862.626880
580542,    438850.095680
586889,    444040.884800
592465,    448821.750081
597970,    453825.788481
599489,    455344.060481
599957,    455883.753281
600011,    455945.148481
600389,    456379.222081
600652,    456681.046081
600780,    456828.962881
601210,    457325.705281
601213,    457329.161281
601215,    457331.465281
