# Supplementary material for: Consume, Modify, Share (CMS): The Interplay between Individual Decisions and Structural Network Properties in the Diffusion of Information
Source: PLoS One. 2016 Oct 31;11(10):e0164651. doi: 10.1371/journal.pone.0164651 (PMC5087943; doi:10.1371/journal.pone.0164651)
Supplement: S16 Dataset — (TXT) [file pone.0164651.s016.txt]

WikiTalk weak ties
number of consumers, network value

NM
1,         1.000000
2,         2.000000
69,        69.000000
10107,     10107.000000
68897,     68897.000000
135599,    135599.000000
183365,    183365.000000
222548,    222548.000000
255230,    255230.000000
279557,    279557.000000
293898,    293898.000000
307709,    307709.000000
318586,    318586.000000
328029,    328029.000000
332330,    332330.000000
339617,    339617.000000
341056,    341056.000000
342483,    342483.000000
343161,    343161.000000
343712,    343712.000000
343918,    343918.000000
344503,    344503.000000
344521,    344521.000000
344591,    344591.000000
344912,    344912.000000
345081,    345081.000000
345655,    345655.000000
347021,    347021.000000
348107,    348107.000000
348957,    348957.000000
349032,    349032.000000
349245,    349245.000000

AM
1,         1.000000
2,         2.000000
63,        66.800000
6351,      6501.200000
70490,     75174.800000
133730,    147887.600000
203112,    231331.600000
270925,    314099.800000
315943,    369983.400000
351584,    414588.000000
378451,    448154.800000
396043,    470018.200000
409967,    487400.800000
417346,    496498.000000
424274,    505045.600000
427597,    509110.400000
428838,    510603.200000
429920,    511903.800000
431319,    513625.400000
431648,    514135.800000
433187,    516561.400000
433921,    517735.800000
437008,    522430.800000
440464,    527965.200000
440961,    528715.800000
446445,    537451.800000
447183,    538636.800000
447515,    539165.800000
447951,    539861.000000
448283,    540394.600000
448383,    540553.600000
448505,    540749.600000
449608,    542511.800000
450010,    543156.400000
452676,    547419.800000
454675,    550615.000000
455635,    552156.600000
457997,    555951.000000
460701,    560275.200000
461828,    562065.400000
462130,    562540.200000
462722,    563484.800000

RM
1,         1.000000
2,         1.800000
53,        41.320000
5999,      4263.080000
25980,     18241.742400
59001,     39802.041920
88641,     61908.709440
110063,     78161.776960
131382,     94342.742080
148179,    107479.932480
163359,    119544.162880
176723,    130524.169280
188407,    140153.858880
198950,    149177.161280
209147,    158732.845120
219015,    168050.505280
224556,    173149.270080
230204,    178526.402880
233615,    181952.316480
236917,    185127.766080
241249,    189263.830080
242451,    190405.718080
243530,    191422.012480
243856,    191735.548480
244455,    192309.628480
244899,    192729.494080
245233,    193048.406080
245325,    193136.918080
245763,    193560.086080
245868,    193660.502080
246835,    194584.406080
247091,    194831.318080
247190,    194932.924480
247400,    195132.412480
247466,    195193.199680
247593,    195315.119680
247728,    195445.871680
247760,    195476.975680
247761,    195478.127680
247877,    195611.298880
247969,    195716.130880
