# Supplementary material for: Consume, Modify, Share (CMS): The Interplay between Individual Decisions and Structural Network Properties in the Diffusion of Information
Source: PLoS One. 2016 Oct 31;11(10):e0164651. doi: 10.1371/journal.pone.0164651 (PMC5087943; doi:10.1371/journal.pone.0164651)
Supplement: S17 Dataset — (TXT) [file pone.0164651.s017.txt]

Patents weak ties
number of consumers, network value

NM
1,         1.000000
19,        19.000000
50,        50.000000
96,        96.000000
131,       131.000000
151,       151.000000
173,       173.000000
218,       218.000000
258,       258.000000
261,       261.000000

AM
1,         1.000000
12,        12.600000
46,        50.600000
106,       121.600000
187,       215.000000
221,       255.600000
257,       304.600000
289,       349.000000
297,       360.200000
306,       372.400000
313,       382.000000

RM
1,         1.000000
15,        15.200000
42,        45.320000
93,       108.432000
158,       187.384000
211,       250.552000
245,       292.312000
279,       334.024000
347,       413.944000
429,       512.344000
448,       535.384000
457,       546.184000
