# Supplementary material for: Consume, Modify, Share (CMS): The Interplay between Individual Decisions and Structural Network Properties in the Diffusion of Information
Source: PLoS One. 2016 Oct 31;11(10):e0164651. doi: 10.1371/journal.pone.0164651 (PMC5087943; doi:10.1371/journal.pone.0164651)
Supplement: S18 Dataset — (TXT) [file pone.0164651.s018.txt]

Patents strong ties
number of consumers, network value

NM
1,         1.000000
28,        28.000000
145,       145.000000
488,       488.000000
1162,      1162.000000
1941,      1941.000000
2500,      2500.000000
2813,      2813.000000
2941,      2941.000000
3027,      3027.000000
3087,      3087.000000
3136,      3136.000000
3158,      3158.000000
3173,      3173.000000
3180,      3180.000000

AM
1,         1.000000
29,        28.000000
142,       145.200000
587,       637.200000
1652,      1804.600000
2978,      3377.200000
4120,      4763.400000
4806,      5592.800000
5185,      6057.200000
5351,      6273.800000
5468,      6438.000000
5566,      6577.000000
5621,      6655.400000
5632,      6671.200000
5637,      6678.200000

RM
1,         1.000000
28,        29.000000
139,       151.440000
627,       714.352000
1781,      2140.372800
3415,      4091.994240
4936,      5925.405760
5965,      7222.899200
6506,      7914.705280
6683,      8159.219200
6737,      8246.464000
6770,      8303.142400
6787,      8331.481600
6810,      8371.225600
6817,      8383.321600
